# Supplementary material for: Deep targeted sequencing of 12 breast cancer susceptibility regions in 4611 women across four different ethnicities
Source: Breast Cancer Res. 2016 Nov 5;18:109. doi: 10.1186/s13058-016-0772-7 (PMC5097387; doi:10.1186/s13058-016-0772-7)
Supplement: Additional file 10: Table S5. — Overall and ethnicity-specific associations between SNVs with MAF >0.005 and breast cancer risk in 2288 cases and 2323 controls across four ethnicities. EA European Americans, AA African Americans, LA Latinas, JA Japanese Americans, MAF Minor allele frequency. (XLSX 6660 kb) [file 13058_2016_772_MOESM10_ESM.xlsx]

## Sheet: Sheet1
Table S5. Overall and ethnic-specific associations between SNVs with MAF > 0.005 and breast cancer risk in 2,288 cases and 2,323 controls across four ethnicities. EA=European Americans, AA=African Americans, LA=Latina, JA=Japanese Americans, MAF=Minor allele frequency.
SNP	Effect Allele	Reference Allele	Beta_Meta-analysis	SE_Meta-analysis	P_Meta-analysis	Study-specific association directions	Chromosome	Position	Effect Allele EA	Beta EA	OR EA	SE EA	P EA	MAF EA Cases	MAF EA Controls	Effect Allele AA	Beta AA	OR AA	SE AA	P AA	MAF AA Cases	MAF AA Controls	Effect Allele LA	Beta LA	OR LA	SE LA	P LA	MAF LA Cases	MAF LA Controls	Effect Allele JA	Beta JA	OR JA	SE JA	P JA	MAF JA Cases	MAF JA Controls
rs61041893	a	t	-0.4622	0.0975	2.15e-06	?--?	11	69415859	NA	NA	NA	NA	NA	NA	NA	A	-0.457	0.63318	0.1023	7.85e-06	0.2869	0.3817	A	-0.5146	0.59774	0.3234	0.1116	0.01774	0.02741	NA	NA	NA	NA	NA	NA	NA
rs7123796	a	g	-0.309	0.0663	3.13e-06	?---	11	69407839	NA	NA	NA	NA	NA	NA	NA	A	-0.3892	0.677599	0.1012	0.0001199	0.3419	0.42	A	-0.3046	0.737418	0.1519	0.04501	0.09424	0.1294	A	-0.2208	0.801877	0.1074	0.03983	0.1486	0.1774
rs597587	a	g	-0.2761	0.06	4.15e-06	----	11	69403278	A	-0.1306	0.877569	0.2176	0.5483	0.02667	0.03022	A	-0.417	0.659021	0.1019	4.29e-05	0.3974	0.4808	A	-0.3075	0.735283	0.1372	0.02498	0.1242	0.1645	A	-0.1629	0.849676	0.09649	0.09144	0.2003	0.2268
rs644376	a	c	0.2752	0.06	4.49e-06	++++	11	69406270	C	-0.1281	0.879765	0.2177	0.5561	0.02677	0.03026	C	-0.417	0.659021	0.1019	4.29e-05	0.3974	0.4808	C	-0.3075	0.735283	0.1372	0.02498	0.1242	0.1645	C	-0.1609	0.851377	0.09651	0.09544	0.2006	0.2268
rs618134	t	c	-0.2749	0.06	4.59e-06	----	11	69403929	T	-0.1306	0.877569	0.2176	0.5483	0.02667	0.03022	T	-0.417	0.659021	0.1019	4.29e-05	0.3974	0.4808	T	-0.305	0.737123	0.1372	0.02623	0.1244	0.1645	T	-0.1609	0.851377	0.09651	0.09538	0.2006	0.2268
rs642661	t	c	0.2677	0.0598	7.53e-06	++++	11	69406625	C	-0.06134	0.940503	0.2098	0.77	0.03	0.03154	C	-0.417	0.659021	0.1019	4.29e-05	0.3974	0.4808	C	-0.2972	0.742895	0.1369	0.03001	0.1253	0.1645	C	-0.1629	0.849676	0.09649	0.09144	0.2003	0.2268
rs598003	a	g	0.6374	0.144	9.65e-06	?++?	11	69353424	NA	NA	NA	NA	NA	NA	NA	G	-0.6024	0.547496	0.1473	4.29e-05	0.09188	0.1546	G	-1.402	0.246104	0.6888	0.04181	0.003326	0.01096	NA	NA	NA	NA	NA	NA	NA
rs12295201	t	c	0.2616	0.0603	1.46e-05	++++	11	69407178	C	-0.1426	0.867101	0.2115	0.5001	0.02913	0.03306	C	-0.3781	0.685162	0.1018	0.0002044	0.3723	0.4473	C	-0.295	0.744532	0.1398	0.03487	0.1227	0.1618	C	-0.1632	0.849421	0.09779	0.09516	0.1969	0.2232
rs112269232	a	g	-0.459	0.1065	1.65e-05	?--?	11	69419487	NA	NA	NA	NA	NA	NA	NA	A	-0.449	0.638266	0.1107	4.96e-05	0.2019	0.2825	A	-0.5841	0.557607	0.3921	0.1363	0.01109	0.01974	NA	NA	NA	NA	NA	NA	NA
rs12279618	a	g	0.4591	0.1069	1.75e-05	?++?	11	69419068	NA	NA	NA	NA	NA	NA	NA	G	-0.4413	0.6432	0.1108	6.79e-05	0.1934	0.2729	G	-0.6987	0.497231	0.4063	0.08546	0.009978	0.01974	NA	NA	NA	NA	NA	NA	NA
rs6721996	a	g	-0.1938	0.0461	2.68e-05	----	2	217909463	A	-0.2106	0.810098	0.073	0.003923	0.456	0.5099	A	-0.2006	0.81824	0.09378	0.03245	0.3654	0.4136	G	0.1634	1.17751	0.09793	0.09528	0.4058	0.3542	G	0.182	1.19961	0.1251	0.1458	0.126	0.1083
rs12570941	c	g	-0.4789	0.1141	2.7e-05	-?--	10	64196870	C	-0.2859	0.751338	0.3861	0.4589	0.008	0.01051	NA	NA	NA	NA	NA	NA	NA	C	-0.6792	0.507022	0.3622	0.06077	0.0133	0.02632	C	-0.4752	0.621761	0.1265	0.0001731	0.09128	0.1405
rs13412666	a	g	-0.1928	0.0462	2.98e-05	----	2	217905779	A	-0.2115	0.809369	0.07275	0.003652	0.4449	0.4993	A	-0.1896	0.82729	0.0941	0.04394	0.3726	0.4176	G	0.1603	1.17386	0.0983	0.103	0.4129	0.362	G	0.1958	1.21628	0.1255	0.1186	0.126	0.1069
rs10736303	a	g	-0.1775	0.0435	4.42e-05	----	10	123334457	A	-0.1771	0.837696	0.07164	0.01345	0.4713	0.5191	A	-0.2775	0.757676	0.1297	0.0324	0.1442	0.1834	G	0.1561	1.16894	0.0932	0.0939	0.52	0.4759	A	-0.1562	0.855388	0.07903	0.04812	0.4459	0.4859
rs643915	a	t	0.6535	0.1634	6.35e-05	?+??	11	69351380	NA	NA	NA	NA	NA	NA	NA	T	-0.6535	0.520222	0.1634	6.36e-05	0.07051	0.1269	NA	NA	NA	NA	NA	NA	NA	NA	NA	NA	NA	NA	NA	NA
rs12284226	t	c	0.331	0.0841	8.35e-05	++++	11	69496612	C	-0.24	0.786628	0.2444	0.3262	0.022	0.02628	C	-0.3596	0.697955	0.09991	0.0003189	0.3654	0.4382	C	-0.3833	0.681608	0.2578	0.1371	0.02993	0.04167	C	-0.1025	0.902578	0.3271	0.754	0.01454	0.01648
rs491768	a	g	0.643	0.1635	8.4e-05	?+??	11	69357689	NA	NA	NA	NA	NA	NA	NA	G	-0.643	0.525713	0.1635	8.38e-05	0.07051	0.1258	NA	NA	NA	NA	NA	NA	NA	NA	NA	NA	NA	NA	NA	NA
rs645133	t	c	-0.643	0.1635	8.4e-05	?-??	11	69357705	NA	NA	NA	NA	NA	NA	NA	T	-0.643	0.525713	0.1635	8.38e-05	0.07051	0.1258	NA	NA	NA	NA	NA	NA	NA	NA	NA	NA	NA	NA	NA	NA
rs1872569	t	c	0.4076	0.1039	8.73e-05	?++?	11	69417986	NA	NA	NA	NA	NA	NA	NA	C	-0.3757	0.686808	0.1076	0.0004787	0.2201	0.291	C	-0.8463	0.428999	0.399	0.03392	0.009978	0.02303	NA	NA	NA	NA	NA	NA	NA
rs112613843	a	g	1.29	0.3313	9.87e-05	?+??	8	128680710	NA	NA	NA	NA	NA	NA	NA	A	1.29	3.63279	0.3313	9.85e-05	0.04594	0.01279	NA	NA	NA	NA	NA	NA	NA	NA	NA	NA	NA	NA	NA	NA
rs7845648	a	g	1.29	0.3313	9.87e-05	?+??	8	128678279	NA	NA	NA	NA	NA	NA	NA	A	1.29	3.63279	0.3313	9.85e-05	0.04594	0.01279	NA	NA	NA	NA	NA	NA	NA	NA	NA	NA	NA	NA	NA	NA
rs12279395	a	g	0.3196	0.0825	0.0001066	++++	11	69489665	G	-0.2117	0.809207	0.2428	0.3833	0.02267	0.02628	G	-0.3584	0.698794	0.09891	0.0002903	0.438	0.5128	G	-0.3141	0.730446	0.2328	0.1773	0.03659	0.04825	G	-0.1025	0.902578	0.3271	0.754	0.01454	0.01648
rs12613955	t	g	0.1762	0.0456	0.0001135	++++	2	217916052	G	-0.1949	0.822917	0.07227	0.006999	0.4227	0.4737	T	0.1545	1.16707	0.0913	0.09065	0.5043	0.4659	T	0.1629	1.17692	0.09757	0.09501	0.4146	0.3618	T	0.1825	1.20021	0.1254	0.1455	0.1252	0.1075
rs17136732	t	c	0.2562	0.0665	0.0001159	?+++	11	69398329	NA	NA	NA	NA	NA	NA	NA	C	-0.3872	0.678955	0.1118	0.0005348	0.1955	0.2612	C	-0.2799	0.755859	0.156	0.07274	0.09202	0.1239	C	-0.1474	0.862949	0.09746	0.1304	0.1987	0.2221
rs12922061	t	c	0.1916	0.05	0.0001289	++++	16	52635000	T	0.1333	1.14259	0.08293	0.1079	0.2547	0.228	T	0.4665	1.5944	0.1747	0.007596	0.09936	0.06503	T	0.221	1.24732	0.09931	0.02606	0.3381	0.2961	T	0.1622	1.1761	0.09135	0.07587	0.2827	0.2512
rs13426489	t	g	0.1795	0.047	0.0001332	++++	2	217906246	G	-0.2121	0.808884	0.0723	0.003349	0.4427	0.498	G	-0.1135	0.892704	0.1045	0.2773	0.265	0.2846	T	0.1761	1.19256	0.097	0.06947	0.4257	0.3695	T	0.1825	1.20021	0.1254	0.1455	0.1252	0.1075
rs4871810	a	g	0.3387	0.0889	0.000139	++++	8	128536360	A	0.2995	1.34918	0.2619	0.2528	0.02267	0.01708	A	0.4617	1.58677	0.1667	0.005617	0.1079	0.07143	A	0.1456	1.15673	0.1785	0.4147	0.07539	0.07127	A	0.388	1.47403	0.1497	0.009552	0.09451	0.06593
rs584874	t	c	-0.6165	0.1629	0.000154	?-??	11	69367229	NA	NA	NA	NA	NA	NA	NA	T	-0.6165	0.539831	0.1629	0.0001536	0.07158	0.1247	NA	NA	NA	NA	NA	NA	NA	NA	NA	NA	NA	NA	NA	NA
rs112649984	c	g	-0.3145	0.0831	0.0001544	----	11	69490613	C	-0.1982	0.820206	0.243	0.4148	0.02326	0.0266	C	-0.3599	0.697746	0.09954	0.0002993	0.4394	0.5151	C	-0.2638	0.768127	0.2388	0.2693	0.03741	0.04628	C	-0.1303	0.877832	0.3273	0.6905	0.01471	0.01694
rs13387042	a	g	0.1778	0.047	0.0001556	++++	2	217905832	G	-0.2136	0.807671	0.07246	0.003201	0.4433	0.4987	G	-0.09721	0.907365	0.1042	0.3508	0.2682	0.2846	A	0.1761	1.19256	0.097	0.06947	0.4257	0.3695	A	0.19	1.20925	0.1253	0.1295	0.126	0.1075
rs12622536	t	c	0.1701	0.0451	0.000165	++++	2	217936015	C	-0.2011	0.817831	0.07471	0.00712	0.37	0.4191	C	-0.1919	0.825389	0.09273	0.03854	0.4038	0.4519	T	0.1316	1.14065	0.09407	0.1617	0.4579	0.409	T	0.1245	1.13258	0.1103	0.2589	0.1656	0.1517
rs4980673	a	g	0.2035	0.054	0.0001663	++++	11	69395013	G	-0.008378	0.991657	0.1171	0.943	0.106	0.1066	G	-0.2956	0.744085	0.1015	0.0036	0.3194	0.3774	G	-0.3606	0.697258	0.1242	0.003699	0.1563	0.2127	G	-0.158	0.85385	0.09645	0.1015	0.2011	0.2268
rs4980671	a	g	0.2006	0.0541	0.0002082	++++	11	69393705	G	-0.007018	0.993007	0.1171	0.9522	0.106	0.1064	G	-0.2956	0.744085	0.1015	0.0036	0.3194	0.3774	G	-0.3514	0.703702	0.1247	0.004824	0.1563	0.211	G	-0.156	0.855559	0.09647	0.1058	0.2015	0.2268
rs79550402	a	t	0.601	0.1622	0.0002111	?+??	11	69369122	NA	NA	NA	NA	NA	NA	NA	T	-0.601	0.548263	0.1622	0.0002118	0.07265	0.1247	NA	NA	NA	NA	NA	NA	NA	NA	NA	NA	NA	NA	NA	NA
rs4980672	a	g	0.2002	0.0541	0.0002151	++++	11	69393770	G	-0.001738	0.998264	0.1172	0.9882	0.106	0.1059	G	-0.2956	0.744085	0.1015	0.0036	0.3194	0.3774	G	-0.3606	0.697258	0.1242	0.003699	0.1563	0.2127	G	-0.1515	0.859418	0.09669	0.1171	0.2011	0.2256
rs61009294	a	g	0.3031	0.0821	0.000223	++++	11	69478870	G	-0.2124	0.808641	0.2428	0.3816	0.02267	0.02632	G	-0.3585	0.698724	0.09902	0.0002946	0.4518	0.5267	G	-0.1914	0.825802	0.2235	0.3919	0.04111	0.04825	G	-0.1025	0.902578	0.3271	0.754	0.01454	0.01648
rs9383938	t	g	0.2109	0.0573	0.0002345	++++	6	151987357	T	0.207	1.22998	0.1223	0.09045	0.108	0.08936	T	0.07165	1.07428	0.1306	0.5834	0.1506	0.1429	T	0.09174	1.09608	0.177	0.6043	0.08758	0.07895	T	0.2943	1.34219	0.08255	0.000364	0.4095	0.343
rs12620095	c	g	0.1725	0.047	0.0002407	++++	2	217907514	G	-0.1873	0.829195	0.07231	0.009578	0.4193	0.4685	G	-0.1337	0.874852	0.1044	0.2003	0.2575	0.2814	C	0.1688	1.18388	0.09688	0.08141	0.4335	0.3783	C	0.19	1.20925	0.1253	0.1295	0.126	0.1075
rs4784227	t	c	0.1885	0.0515	0.000252	++++	16	52599188	T	0.1518	1.16393	0.08463	0.07283	0.2726	0.2413	T	0.4317	1.53987	0.1765	0.01443	0.0971	0.06498	T	0.2202	1.24633	0.1023	0.03127	0.362	0.3199	T	0.1364	1.14614	0.09537	0.1526	0.2644	0.2375
rs662687	a	g	0.4157	0.1136	0.0002534	?++?	11	69356090	NA	NA	NA	NA	NA	NA	NA	G	-0.3865	0.679431	0.117	0.000954	0.1752	0.2367	G	-0.8976	0.407547	0.4755	0.05905	0.007761	0.01645	NA	NA	NA	NA	NA	NA	NA
Var-10-81107117	a	g	1.234	0.3373	0.0002537	?+??	10	81107117	NA	NA	NA	NA	NA	NA	NA	A	1.234	3.43494	0.3373	0.0002549	0.04176	0.01282	NA	NA	NA	NA	NA	NA	NA	NA	NA	NA	NA	NA	NA	NA
rs1055825	a	c	0.2993	0.082	0.0002633	++++	11	69480363	C	-0.2139	0.807429	0.2428	0.3784	0.02267	0.02632	C	-0.3525	0.702929	0.09886	0.0003637	0.4519	0.5256	C	-0.1916	0.825637	0.2236	0.3913	0.04111	0.04825	C	-0.1025	0.902578	0.3271	0.754	0.01454	0.01648
rs192776427	a	g	1.1335	0.311	0.0002673	+?+?	10	123549034	A	1.372	3.94323	0.3752	0.0002566	0.02349	0.005968	NA	NA	NA	NA	NA	NA	NA	A	0.6102	1.8408	0.5557	0.2721	0.01109	0.005495	NA	NA	NA	NA	NA	NA	NA
rs59717113	a	c	-0.2528	0.0701	0.0003142	?---	11	69407422	NA	NA	NA	NA	NA	NA	NA	A	-0.2924	0.74647	0.1252	0.01953	0.1538	0.1908	A	-0.2786	0.756843	0.1565	0.07513	0.09091	0.1228	A	-0.2164	0.805413	0.1007	0.03157	0.1745	0.2072
rs111944656	t	g	0.2943	0.0823	0.0003514	++++	5	56008230	T	0.1232	1.13111	0.1617	0.4463	0.06014	0.05401	T	0.454	1.5746	0.2108	0.0313	0.07011	0.04608	T	0.351	1.42049	0.1899	0.06466	0.08575	0.0625	T	0.3177	1.37396	0.1302	0.01467	0.1353	0.1021
rs11199967	a	c	0.4089	0.1159	0.0004186	???+	10	123198641	NA	NA	NA	NA	NA	NA	NA	NA	NA	NA	NA	NA	NA	NA	NA	NA	NA	NA	NA	NA	NA	C	-0.4089	0.664381	0.1159	0.0004186	0.1171	0.1672
rs7937940	t	c	0.19	0.054	0.0004377	++++	11	69395231	C	-0.007018	0.993007	0.1171	0.9522	0.106	0.1064	C	-0.2539	0.775769	0.1014	0.01226	0.3301	0.3795	C	-0.3526	0.702858	0.1241	0.004486	0.1574	0.2127	C	-0.158	0.85385	0.09645	0.1015	0.2011	0.2268
rs74980168	t	c	0.3145	0.0895	0.0004414	++++	8	128492531	T	0.338	1.40214	0.2094	0.1065	0.03672	0.02694	T	0.2964	1.34501	0.226	0.1896	0.05128	0.03953	T	0.2623	1.29992	0.1746	0.133	0.08537	0.07127	T	0.3453	1.41241	0.1419	0.01493	0.1026	0.07457
rs12273574	t	g	-0.3147	0.0897	0.0004539	+--?	11	69419962	T	0.1042	1.10982	0.3398	0.7591	0.01267	0.01117	T	-0.3283	0.720147	0.09869	0.0008796	0.3868	0.4563	T	-0.4886	0.613485	0.2792	0.08011	0.02439	0.03618	NA	NA	NA	NA	NA	NA	NA
rs2981579	a	g	0.1465	0.0418	0.0004558	++++	10	123337335	A	0.2392	1.27023	0.07278	0.001016	0.472	0.41	G	-0.08768	0.916054	0.09421	0.352	0.3857	0.4083	A	0.0983	1.10329	0.09461	0.2988	0.4457	0.4189	A	0.112	1.11851	0.07915	0.1572	0.4515	0.4246
rs7071828	a	t	-1.232	0.3515	0.0004566	?-??	10	81116663	NA	NA	NA	NA	NA	NA	NA	T	1.232	3.42808	0.3515	0.0004554	0.03846	0.01173	NA	NA	NA	NA	NA	NA	NA	NA	NA	NA	NA	NA	NA	NA
rs75286189	t	c	0.3033	0.0866	0.0004631	+-++	10	64265965	C	-0.149	0.861569	0.2188	0.4959	0.02533	0.02957	C	0.2956	1.34393	0.5116	0.5635	0.009615	0.007463	C	-0.384	0.681131	0.238	0.1067	0.03326	0.05044	C	-0.3483	0.705887	0.1049	0.0009005	0.1591	0.2104
rs12274009	a	c	0.3201	0.0917	0.0004816	-++?	11	69416115	C	0.3075	1.36002	0.4208	0.465	0.009333	0.00657	C	-0.3479	0.706169	0.09958	0.000477	0.4017	0.4744	C	-0.38	0.683861	0.2838	0.1805	0.02439	0.03289	NA	NA	NA	NA	NA	NA	NA
rs11823311	c	g	-0.4502	0.1291	0.0004887	?---	11	69341114	NA	NA	NA	NA	NA	NA	NA	G	0.4227	1.52608	0.1618	0.008991	0.1111	0.07356	G	0.6424	1.90104	0.5786	0.2669	0.008869	0.004386	G	0.4755	1.60882	0.2306	0.03917	0.04281	0.0259
rs76904544	a	c	-0.586	0.1683	0.000498	-?-?	14	68949027	A	-0.601	0.548263	0.1852	0.001178	0.032	0.05716	NA	NA	NA	NA	NA	NA	NA	A	-0.515	0.597501	0.4034	0.2018	0.0122	0.01754	NA	NA	NA	NA	NA	NA	NA
rs78517863	t	c	-0.2089	0.06	0.0004985	----	6	151985574	C	0.2072	1.23023	0.1223	0.09025	0.108	0.08936	C	0.06332	1.06537	0.1305	0.6276	0.1506	0.1439	C	0.2407	1.27214	0.1953	0.2178	0.0765	0.05921	C	0.2712	1.31154	0.08914	0.002349	0.3061	0.2535
rs4442975	t	g	-0.1596	0.046	0.0005206	-+--	2	217920769	T	-0.2209	0.801797	0.07268	0.002367	0.456	0.5131	T	0.0253	1.02562	0.09585	0.7918	0.3622	0.3529	G	0.1946	1.21482	0.09683	0.0445	0.4135	0.3531	G	0.2307	1.25948	0.1216	0.05774	0.1373	0.113
rs4784226	t	c	0.1729	0.05	0.0005384	++++	16	52583143	T	0.1406	1.15096	0.08173	0.08539	0.2767	0.2477	T	0.3655	1.44123	0.173	0.03457	0.09509	0.06823	T	0.18	1.19722	0.09896	0.06893	0.3537	0.3191	T	0.1527	1.16498	0.09303	0.1007	0.2625	0.2323
rs2912780	t	c	-0.145	0.042	0.0005501	----	10	123337117	C	0.2392	1.27023	0.07278	0.001016	0.472	0.41	T	-0.07739	0.925529	0.09649	0.4225	0.3686	0.3881	C	0.0941	1.09867	0.09468	0.3203	0.4457	0.42	C	0.1148	1.12165	0.07911	0.1467	0.4515	0.4239
rs2912779	t	c	0.145	0.042	0.0005512	++++	10	123337182	T	0.2392	1.27023	0.07278	0.001016	0.472	0.41	C	-0.08223	0.92106	0.09653	0.3943	0.3686	0.3891	T	0.0893	1.09341	0.0946	0.3452	0.4446	0.42	T	0.1148	1.12165	0.07911	0.1467	0.4515	0.4239
rs79274134	t	c	-0.2431	0.0705	0.0005622	?---	11	69412090	NA	NA	NA	NA	NA	NA	NA	T	-0.2242	0.799155	0.1187	0.05885	0.1902	0.2196	T	-0.3089	0.734254	0.1591	0.05218	0.08556	0.1195	T	-0.2292	0.795169	0.1049	0.0289	0.1621	0.1942
rs16917327	a	g	-0.2587	0.0751	0.0005696	----	10	64272616	A	-0.04881	0.952362	0.144	0.7346	0.06467	0.06833	A	-0.28	0.755784	0.3625	0.4398	0.01496	0.02026	A	-0.2702	0.763227	0.189	0.1529	0.05543	0.07456	A	-0.3618	0.696422	0.1034	0.00047	0.1664	0.2214
rs9383585	c	g	0.188	0.0546	0.000577	++++	6	151919571	C	0.09652	1.10133	0.1004	0.3364	0.1607	0.1485	C	0.08218	1.08565	0.1229	0.5035	0.1731	0.1631	C	0.2498	1.28377	0.1607	0.1201	0.1098	0.08443	C	0.2922	1.33937	0.08729	0.0008147	0.357	0.2975
rs9383586	c	g	0.188	0.0546	0.000577	++++	6	151919572	C	0.09652	1.10133	0.1004	0.3364	0.1607	0.1485	C	0.08218	1.08565	0.1229	0.5035	0.1731	0.1631	C	0.2498	1.28377	0.1607	0.1201	0.1098	0.08443	C	0.2922	1.33937	0.08729	0.0008147	0.357	0.2975
rs9383932	a	g	-0.188	0.0546	0.000577	----	6	151919720	G	0.09652	1.10133	0.1004	0.3364	0.1607	0.1485	G	0.08218	1.08565	0.1229	0.5035	0.1731	0.1631	G	0.2498	1.28377	0.1607	0.1201	0.1098	0.08443	G	0.2922	1.33937	0.08729	0.0008147	0.357	0.2975
rs6995869	a	g	-1.24	0.3611	0.0005948	?-??	8	128674615	NA	NA	NA	NA	NA	NA	NA	G	1.24	3.45561	0.3611	0.0005978	0.03739	0.01066	NA	NA	NA	NA	NA	NA	NA	NA	NA	NA	NA	NA	NA	NA
rs4078241	a	g	0.3523	0.1029	0.000621	+-++	8	128511140	A	0.5243	1.68928	0.2721	0.054	0.024	0.01445	A	-0.2866	0.750812	0.5176	0.5798	0.007479	0.009595	A	0.2768	1.3189	0.1804	0.125	0.07871	0.06579	A	0.4036	1.4972	0.1468	0.005971	0.09935	0.06829
rs112215069	c	g	0.321	0.0942	0.0006514	+++?	11	69419698	G	-0.04574	0.95529	0.3841	0.9052	0.01014	0.01037	G	-0.3382	0.713053	0.1021	0.0009192	0.38	0.4548	G	-0.3424	0.710064	0.3148	0.2768	0.02278	0.02844	NA	NA	NA	NA	NA	NA	NA
rs2420946	t	c	0.144	0.0426	0.0007206	++++	10	123351324	T	0.2451	1.27775	0.07297	0.000784	0.4527	0.389	C	-0.05207	0.949262	0.09543	0.5854	0.4754	0.4893	T	0.06386	1.06594	0.09477	0.5004	0.4257	0.4057	T	0.1442	1.15512	0.08376	0.08519	0.3595	0.3289
rs16902168	t	c	0.2816	0.0833	0.0007224	++++	8	128495608	T	0.3364	1.3999	0.2094	0.1081	0.03667	0.02694	T	0.1877	1.20647	0.1617	0.2458	0.09722	0.08209	T	0.2558	1.29149	0.1722	0.1374	0.08869	0.07456	T	0.3466	1.41425	0.1423	0.01488	0.1018	0.07378
rs112149573	t	g	0.1688	0.0503	0.000789	++++	16	52581245	T	0.1358	1.14545	0.0818	0.09675	0.2758	0.2477	T	0.3822	1.46551	0.1838	0.03755	0.0844	0.0597	T	0.1762	1.19268	0.09976	0.07729	0.3516	0.3178	T	0.1505	1.16242	0.09294	0.1054	0.2618	0.2319
rs9693113	t	c	-0.479	0.1434	0.0008393	?--?	8	128527430	NA	NA	NA	NA	NA	NA	NA	C	0.498	1.64543	0.1475	0.0007383	0.1424	0.08994	C	0.1486	1.16021	0.6147	0.809	0.006652	0.005519	NA	NA	NA	NA	NA	NA	NA
rs74159095	a	g	-0.7216	0.2166	0.0008638	?-??	10	123974992	NA	NA	NA	NA	NA	NA	NA	A	-0.7216	0.485974	0.2166	0.0008612	0.03739	0.07249	NA	NA	NA	NA	NA	NA	NA	NA	NA	NA	NA	NA	NA	NA
rs74232916	t	g	-0.2903	0.0872	0.0008689	-+--	10	64270218	T	-0.1779	0.837026	0.2227	0.4245	0.02406	0.02891	T	0.463	1.58883	0.5352	0.3869	0.009615	0.006397	T	-0.361	0.696979	0.2388	0.1305	0.03326	0.04945	T	-0.3308	0.718349	0.1052	0.001664	0.1591	0.2075
rs59729510	t	c	0.2322	0.0698	0.0008756	?+++	11	69412694	NA	NA	NA	NA	NA	NA	NA	C	-0.1966	0.821519	0.1168	0.09228	0.1998	0.226	C	-0.3098	0.733594	0.1584	0.05053	0.08647	0.1206	C	-0.2269	0.797	0.1041	0.02927	0.1632	0.1954
rs76207201	a	g	-1.216	0.3656	0.0008809	?-??	8	128675069	NA	NA	NA	NA	NA	NA	NA	G	1.216	3.37367	0.3656	0.0008778	0.03526	0.01066	NA	NA	NA	NA	NA	NA	NA	NA	NA	NA	NA	NA	NA	NA
rs2936870	t	c	0.141	0.0424	0.0008924	++++	10	123348902	T	0.2577	1.29395	0.07284	0.0004025	0.462	0.3949	C	-0.04864	0.952524	0.09531	0.6098	0.4156	0.4286	T	0.05944	1.06124	0.09487	0.5309	0.4357	0.4167	T	0.122	1.12975	0.08289	0.1411	0.3611	0.3344
rs2981575	a	g	-0.1398	0.0422	0.0009307	----	10	123346116	G	0.2506	1.2848	0.07283	0.00058	0.4607	0.3955	A	-0.05765	0.94398	0.09535	0.5455	0.4135	0.4286	G	0.05885	1.06062	0.09467	0.5341	0.4357	0.4167	G	0.1211	1.12874	0.08147	0.1372	0.3934	0.3658
rs3135718	t	c	-0.1413	0.0427	0.0009476	----	10	123353869	C	0.2357	1.26579	0.07308	0.001262	0.452	0.3909	T	-0.06528	0.936805	0.09541	0.4938	0.4135	0.4307	C	0.08106	1.08444	0.09533	0.3951	0.4335	0.409	C	0.1221	1.12987	0.08449	0.1485	0.3401	0.3148
rs9479098	a	c	0.1976	0.0598	0.0009504	+--+	6	152004211	A	0.2618	1.29927	0.1362	0.05463	0.088	0.06899	A	-0.03344	0.967113	0.1377	0.8081	0.1261	0.1311	A	-0.08455	0.918926	0.1833	0.6447	0.07428	0.07785	A	0.317	1.373	0.08352	0.0001476	0.416	0.3454
rs13000732	c	g	0.1688	0.0514	0.001028	+++-	2	217941790	G	-0.2382	0.788045	0.08625	0.005745	0.2216	0.2645	G	-0.3144	0.730227	0.09703	0.001193	0.3408	0.4147	G	-0.1471	0.863208	0.1286	0.2525	0.1615	0.1787	G	0.1354	1.14499	0.1138	0.2344	0.1543	0.1342
rs112824731	a	t	0.4725	0.144	0.001032	?++?	8	128527827	NA	NA	NA	NA	NA	NA	NA	A	0.4908	1.63362	0.1481	0.000918	0.1416	0.09081	A	0.1567	1.16964	0.615	0.7989	0.006667	0.005482	NA	NA	NA	NA	NA	NA	NA
rs12278346	a	g	-0.27	0.0824	0.001057	----	11	69498356	A	-0.2117	0.809207	0.2428	0.3833	0.02267	0.02628	A	-0.3021	0.739264	0.09927	0.002344	0.4145	0.4755	A	-0.2337	0.791599	0.2275	0.3043	0.04102	0.04934	A	-0.1025	0.902578	0.3271	0.754	0.01454	0.01648
rs76973702	t	c	-0.2388	0.0729	0.001059	----	2	217895374	C	0.3341	1.39668	0.09882	0.0007216	0.1873	0.1406	C	0.1557	1.16848	0.1554	0.3163	0.1058	0.09168	C	0.1091	1.11527	0.1624	0.5018	0.1086	0.09539	C	0.01671	1.01685	0.3973	0.9665	0.0105	0.0102
rs11075561	a	g	-0.1445	0.0442	0.001074	----	16	52651714	G	0.06536	1.06754	0.07682	0.3949	0.3307	0.3141	G	0.2931	1.34058	0.09881	0.003009	0.3932	0.3262	G	0.1166	1.12367	0.09978	0.2425	0.3758	0.3498	G	0.1516	1.16369	0.08454	0.07293	0.3336	0.3014
rs2860197	a	g	-0.1391	0.0426	0.001076	----	10	123351302	G	0.2449	1.27749	0.07294	0.0007853	0.4533	0.3896	A	-0.02968	0.970756	0.09513	0.7551	0.4669	0.4755	G	0.06285	1.06487	0.09473	0.507	0.4268	0.4068	G	0.1442	1.15512	0.08381	0.0854	0.3603	0.3297
rs113356740	a	g	0.4959	0.1517	0.001079	?++?	10	123217423	NA	NA	NA	NA	NA	NA	NA	G	-0.5118	0.599416	0.1585	0.001241	0.08013	0.1247	G	-0.3225	0.724336	0.5237	0.538	0.007761	0.009868	NA	NA	NA	NA	NA	NA	NA
rs12665607	a	t	0.2284	0.0699	0.001082	+-++	6	151946629	A	0.2592	1.29589	0.1289	0.04423	0.1	0.07884	A	-0.1248	0.882673	0.2797	0.6554	0.02671	0.03092	A	0.1491	1.16079	0.1953	0.4453	0.07095	0.06031	A	0.2732	1.31416	0.09729	0.004985	0.2472	0.2033
rs6913799	t	c	0.1753	0.0539	0.001146	++++	6	151988829	T	0.1731	1.18898	0.1189	0.1455	0.112	0.09527	T	0.02822	1.02862	0.1049	0.7878	0.2553	0.2495	T	0.07927	1.0825	0.1683	0.6376	0.09867	0.08882	T	0.2902	1.33669	0.08242	0.0004302	0.4095	0.3438
rs112704769	t	c	0.472	0.1461	0.001235	?++?	8	128524422	NA	NA	NA	NA	NA	NA	NA	T	0.491	1.63395	0.1504	0.001096	0.1357	0.08635	T	0.1541	1.16661	0.615	0.8022	0.006652	0.005482	NA	NA	NA	NA	NA	NA	NA
rs7951493	a	g	-0.223	0.0694	0.001313	?---	11	69414358	NA	NA	NA	NA	NA	NA	NA	A	-0.182	0.833601	0.1164	0.1179	0.2009	0.2249	A	-0.2641	0.767897	0.1553	0.08892	0.0898	0.1206	A	-0.2374	0.788676	0.1041	0.02256	0.1632	0.197
rs2981584	a	c	0.1357	0.0424	0.001373	++++	10	123350216	A	0.2607	1.29784	0.07288	0.0003485	0.4627	0.3949	C	-0.0415	0.959349	0.09506	0.6624	0.438	0.4499	A	0.05292	1.05435	0.09452	0.5756	0.4324	0.4145	A	0.1093	1.1155	0.08302	0.1879	0.3595	0.3359
rs4871804	a	g	-0.2738	0.0856	0.001381	----	8	128497529	G	0.3364	1.3999	0.2094	0.1081	0.03667	0.02694	G	0.1418	1.15235	0.1797	0.43	0.07479	0.0661	G	0.2457	1.27852	0.1732	0.1562	0.08647	0.07346	G	0.3466	1.41425	0.1423	0.01488	0.1018	0.07378
rs76344419	t	c	-0.5407	0.1698	0.001451	?-??	8	128536011	NA	NA	NA	NA	NA	NA	NA	C	0.5407	1.71721	0.1698	0.001454	0.1058	0.06397	NA	NA	NA	NA	NA	NA	NA	NA	NA	NA	NA	NA	NA	NA
rs78581068	a	g	0.5407	0.1698	0.001451	?+??	8	128536311	NA	NA	NA	NA	NA	NA	NA	A	0.5407	1.71721	0.1698	0.001454	0.1058	0.06397	NA	NA	NA	NA	NA	NA	NA	NA	NA	NA	NA	NA	NA	NA
rs117770051	t	g	0.4635	0.1456	0.001455	+++?	10	81027799	T	0.2797	1.32273	0.1847	0.1301	0.04733	0.03614	T	0.2615	1.29888	0.376	0.4867	0.01816	0.01386	T	1.095	2.98918	0.3044	0.0003197	0.04989	0.01645	NA	NA	NA	NA	NA	NA	NA
rs7588345	c	g	0.2359	0.0742	0.001475	++++	2	217923816	C	0.3411	1.40649	0.1007	0.0007082	0.18	0.134	C	0.1253	1.13349	0.1558	0.4214	0.09936	0.08849	C	0.1112	1.11762	0.1679	0.5081	0.09867	0.08662	C	0.01671	1.01685	0.3973	0.9665	0.0105	0.0102
rs193037575	t	g	-1.164	0.3665	0.001493	-???	8	128384083	T	-1.164	0.312235	0.3665	0.001494	0.006667	0.02102	NA	NA	NA	NA	NA	NA	NA	NA	NA	NA	NA	NA	NA	NA	NA	NA	NA	NA	NA	NA	NA
rs3734805	a	c	-0.2182	0.0688	0.001522	-+--	6	151939350	C	0.2725	1.31324	0.1298	0.03578	0.09867	0.07687	C	-0.1406	0.868837	0.2327	0.5456	0.03846	0.04478	C	0.1907	1.2101	0.1967	0.3321	0.07095	0.05811	C	0.2566	1.29253	0.09651	0.007847	0.248	0.2064
rs11775749	a	g	0.2697	0.0852	0.001542	++++	8	128494666	A	0.3364	1.3999	0.2094	0.1081	0.03667	0.02694	A	0.1015	1.10683	0.1766	0.5654	0.07585	0.0693	A	0.2605	1.29758	0.1737	0.1338	0.08647	0.07237	A	0.3537	1.42433	0.1417	0.01257	0.1034	0.07457
rs115763182	a	g	-1.172	0.3702	0.001546	?-??	10	81078691	NA	NA	NA	NA	NA	NA	NA	G	1.172	3.22844	0.3702	0.001553	0.03326	0.01066	NA	NA	NA	NA	NA	NA	NA	NA	NA	NA	NA	NA	NA	NA
rs12273581	t	c	-0.3715	0.1174	0.001555	?--?	11	69417650	NA	NA	NA	NA	NA	NA	NA	T	-0.3423	0.710135	0.1222	0.005081	0.1571	0.2058	T	-0.7216	0.485974	0.4232	0.08819	0.008869	0.01864	NA	NA	NA	NA	NA	NA	NA
rs73756772	c	g	0.2232	0.0706	0.001582	++++	5	56002136	C	0.04416	1.04515	0.1517	0.771	0.06	0.05782	C	0.3295	1.39027	0.1284	0.01028	0.1838	0.1407	C	0.2264	1.25408	0.1768	0.2002	0.08869	0.07237	C	0.2422	1.27405	0.1247	0.05217	0.1292	0.1036
rs55791210	a	t	0.349	0.1106	0.001594	+++?	2	217858314	T	-0.2601	0.770974	0.1324	0.04949	0.07333	0.09264	T	-0.7938	0.452123	0.3277	0.01543	0.01603	0.03305	T	-0.4094	0.664049	0.2544	0.1076	0.03215	0.04496	NA	NA	NA	NA	NA	NA	NA
rs4871807	t	c	0.2624	0.0833	0.001628	++++	8	128513331	T	0.3916	1.47935	0.2075	0.05914	0.03867	0.02694	T	0.04951	1.05076	0.1583	0.7545	0.09936	0.09595	T	0.2198	1.24583	0.1701	0.1963	0.09091	0.07785	T	0.4124	1.51044	0.1467	0.004928	0.1002	0.06829
rs185703700	a	c	-0.4505	0.1432	0.001656	?--?	11	69489418	NA	NA	NA	NA	NA	NA	NA	A	-0.4161	0.659614	0.1465	0.004523	0.09716	0.1425	A	-1.188	0.30483	0.6784	0.07999	0.00358	0.01066	NA	NA	NA	NA	NA	NA	NA
rs11263527	a	g	0.266	0.0847	0.00169	++++	11	69480191	G	-0.2117	0.809207	0.2428	0.3833	0.02267	0.02628	G	-0.2998	0.740966	0.1014	0.00312	0.3344	0.3923	G	-0.2127	0.808399	0.2515	0.3978	0.03326	0.03947	G	-0.1025	0.902578	0.3271	0.754	0.01454	0.01648
rs17271951	t	c	-0.1605	0.0511	0.0017	----	16	52538040	C	0.1214	1.12908	0.0808	0.1328	0.288	0.2622	C	0.3033	1.35432	0.1763	0.08531	0.08974	0.06823	C	0.1641	1.17833	0.1042	0.1151	0.3082	0.2763	C	0.1707	1.18613	0.09769	0.0805	0.2286	0.1978
rs6470526	a	g	-0.2547	0.0812	0.001708	----	8	128525891	G	0.5097	1.66479	0.2673	0.05653	0.02467	0.01511	G	0.07192	1.07457	0.1334	0.5898	0.1496	0.1407	G	0.2638	1.30187	0.1693	0.1191	0.09534	0.07895	G	0.3914	1.47905	0.1464	0.007499	0.09935	0.06907
rs17136727	t	c	-0.1772	0.0565	0.001711	+---	11	69395443	T	0.03967	1.04047	0.1325	0.7646	0.08333	0.08016	T	-0.2718	0.762007	0.1039	0.008888	0.2639	0.3156	T	-0.2928	0.746171	0.131	0.02542	0.1386	0.1809	T	-0.1474	0.862949	0.09746	0.1304	0.1987	0.2221
rs9383589	a	g	-0.218	0.0696	0.001742	-+--	6	151940260	G	0.2725	1.31324	0.1298	0.03578	0.09867	0.07687	G	-0.1458	0.864331	0.2602	0.5751	0.03098	0.03625	G	0.1732	1.1891	0.1972	0.3799	0.06984	0.05811	G	0.2489	1.28261	0.09692	0.01023	0.2464	0.2064
rs77524869	t	c	-0.4507	0.1441	0.001766	---?	10	81036921	C	0.2611	1.29836	0.1839	0.1557	0.04733	0.03679	C	0.3233	1.38168	0.3715	0.3841	0.01923	0.01386	C	1.028	2.79547	0.2973	0.0005424	0.04989	0.01754	NA	NA	NA	NA	NA	NA	NA
rs79968035	a	g	-0.4583	0.1466	0.001778	---?	10	81037860	G	0.2611	1.29836	0.1839	0.1557	0.04733	0.03679	G	0.3487	1.41722	0.4218	0.4084	0.01496	0.01066	G	1.028	2.79547	0.2973	0.0005424	0.04989	0.01754	NA	NA	NA	NA	NA	NA	NA
rs12570712	a	c	-1.431	0.4588	0.001815	???-	10	123295819	NA	NA	NA	NA	NA	NA	NA	NA	NA	NA	NA	NA	NA	NA	NA	NA	NA	NA	NA	NA	NA	A	-1.431	0.23907	0.4588	0.001812	0.004847	0.01962
rs12570713	a	c	-1.431	0.4588	0.001815	???-	10	123295825	NA	NA	NA	NA	NA	NA	NA	NA	NA	NA	NA	NA	NA	NA	NA	NA	NA	NA	NA	NA	NA	A	-1.431	0.23907	0.4588	0.001812	0.004847	0.01962
rs41295523	a	g	1.431	0.4588	0.001815	???+	10	123296660	NA	NA	NA	NA	NA	NA	NA	NA	NA	NA	NA	NA	NA	NA	NA	NA	NA	NA	NA	NA	NA	G	-1.431	0.23907	0.4588	0.001812	0.004847	0.01962
rs2162540	t	c	-0.1326	0.0425	0.001822	----	10	123352136	C	0.2401	1.27138	0.07301	0.001006	0.4507	0.3883	T	-0.0225	0.977751	0.09482	0.8124	0.4915	0.4979	C	0.04667	1.04778	0.09483	0.6226	0.4191	0.4035	C	0.1442	1.15512	0.08376	0.08519	0.3595	0.3289
rs75882500	t	c	1.158	0.3716	0.001832	?+??	16	52637174	NA	NA	NA	NA	NA	NA	NA	T	1.158	3.18356	0.3716	0.001835	0.03247	0.01078	NA	NA	NA	NA	NA	NA	NA	NA	NA	NA	NA	NA	NA	NA
rs4871797	t	c	0.2783	0.0893	0.001834	++++	8	128478760	T	0.3311	1.3925	0.2074	0.1104	0.03733	0.0276	T	0.297	1.34582	0.2564	0.2467	0.0406	0.03092	T	0.2453	1.278	0.1755	0.1621	0.08315	0.07127	T	0.2703	1.31036	0.1356	0.04616	0.109	0.08477
rs507055	a	g	-0.6921	0.2228	0.001894	?-??	11	69355735	NA	NA	NA	NA	NA	NA	NA	A	-0.6921	0.500524	0.2228	0.001899	0.03526	0.06823	NA	NA	NA	NA	NA	NA	NA	NA	NA	NA	NA	NA	NA	NA
rs9371226	t	g	0.1746	0.0563	0.001929	++++	6	151986594	T	0.1998	1.22116	0.1205	0.09749	0.11	0.09133	T	0.02794	1.02833	0.1047	0.7895	0.2553	0.2495	T	0.1553	1.16801	0.1832	0.3967	0.08537	0.07018	T	0.2718	1.31232	0.08922	0.002317	0.3086	0.2559
rs113627141	a	g	-0.8911	0.288	0.001977	-?-?	14	68579975	G	1.053	2.86624	0.3293	0.00139	0.02394	0.008667	NA	NA	NA	NA	NA	NA	NA	G	0.3637	1.43864	0.5944	0.5406	0.007937	0.005568	NA	NA	NA	NA	NA	NA	NA
rs7714232	a	t	-0.1567	0.0507	0.001977	----	5	56011357	T	0.2756	1.31732	0.1002	0.005932	0.1844	0.1466	T	0.2123	1.23652	0.1015	0.03651	0.3758	0.3297	T	0.1637	1.17786	0.1313	0.2127	0.1693	0.1453	T	0.02604	1.02638	0.08607	0.7623	0.3336	0.3303
rs73349668	a	g	0.2587	0.0838	0.002026	++++	8	128509129	A	0.4165	1.51664	0.2089	0.04619	0.03867	0.02628	A	0.03505	1.03567	0.1609	0.8275	0.09615	0.09382	A	0.2255	1.25295	0.1711	0.1873	0.0898	0.07675	A	0.3906	1.47787	0.1464	0.00762	0.09935	0.06907
rs17778299	c	g	-0.2219	0.0719	0.002034	----	2	217919565	G	0.3295	1.39027	0.1004	0.001034	0.1807	0.136	G	0.05832	1.06005	0.1397	0.6763	0.1261	0.1205	G	0.1947	1.21495	0.1654	0.2391	0.1075	0.08772	G	0.01671	1.01685	0.3973	0.9665	0.0105	0.0102
rs10956365	a	g	-0.2061	0.0671	0.002125	----	8	128403887	A	-0.2027	0.816523	0.09631	0.03536	0.172	0.2024	A	-0.1501	0.860622	0.1865	0.421	0.06517	0.07569	A	-0.3576	0.699353	0.1581	0.02366	0.08869	0.1162	A	-0.1166	0.889941	0.148	0.4306	0.07351	0.08242
rs75018107	t	g	1.684	0.5498	0.002192	?+??	10	81084465	NA	NA	NA	NA	NA	NA	NA	T	1.684	5.38706	0.5498	0.002199	0.02244	0.004264	NA	NA	NA	NA	NA	NA	NA	NA	NA	NA	NA	NA	NA	NA
rs76113683	c	g	0.2637	0.0863	0.002232	++++	11	69497673	G	-0.2155	0.806138	0.2458	0.3808	0.022	0.02562	G	-0.2759	0.758889	0.1027	0.007203	0.3013	0.3529	G	-0.3481	0.706028	0.2704	0.198	0.02772	0.03728	G	-0.1025	0.902578	0.3271	0.754	0.01454	0.01648
rs80258841	t	c	1.051	0.344	0.002249	?+??	10	81108652	NA	NA	NA	NA	NA	NA	NA	T	1.051	2.86051	0.344	0.002248	0.03526	0.01279	NA	NA	NA	NA	NA	NA	NA	NA	NA	NA	NA	NA	NA	NA
rs7837009	c	g	0.4196	0.138	0.002364	?++?	8	128547821	NA	NA	NA	NA	NA	NA	NA	C	0.4245	1.52883	0.1428	0.002953	0.1453	0.09808	C	0.3496	1.4185	0.5369	0.515	0.009978	0.006579	NA	NA	NA	NA	NA	NA	NA
rs599618	a	g	0.6282	0.207	0.002407	?+??	11	69349008	NA	NA	NA	NA	NA	NA	NA	G	-0.6282	0.533551	0.207	0.00241	0.0438	0.07783	NA	NA	NA	NA	NA	NA	NA	NA	NA	NA	NA	NA	NA	NA
rs8048809	t	c	-0.6697	0.2208	0.002421	?-??	16	52639615	NA	NA	NA	NA	NA	NA	NA	C	0.6697	1.95365	0.2208	0.002416	0.06838	0.03731	NA	NA	NA	NA	NA	NA	NA	NA	NA	NA	NA	NA	NA	NA
rs832540	a	g	-0.1476	0.0487	0.002433	--+-	5	56199202	G	0.237	1.26744	0.07765	0.002269	0.3833	0.3311	A	-0.2032	0.816115	0.109	0.06221	0.2457	0.2857	A	0.0059	1.00592	0.09749	0.9517	0.3803	0.3662	A	-0.0973	0.907284	0.1227	0.4277	0.1195	0.1303
rs61463956	c	g	-0.461	0.1522	0.002459	?--?	10	123215384	NA	NA	NA	NA	NA	NA	NA	C	-0.4594	0.631663	0.1585	0.00374	0.0812	0.121	C	-0.4807	0.61835	0.5472	0.3797	0.006652	0.009868	NA	NA	NA	NA	NA	NA	NA
rs73304167	a	g	0.4233	0.1406	0.002606	+++?	10	81040994	A	0.2797	1.32273	0.1847	0.1301	0.04733	0.03614	A	0.229	1.25734	0.3156	0.4682	0.02564	0.02026	A	0.9724	2.64428	0.2985	0.001124	0.04767	0.01754	NA	NA	NA	NA	NA	NA	NA
rs73304168	c	g	-0.4233	0.1406	0.002606	---?	10	81041476	G	0.2797	1.32273	0.1847	0.1301	0.04733	0.03614	G	0.229	1.25734	0.3156	0.4682	0.02564	0.02026	G	0.9724	2.64428	0.2985	0.001124	0.04767	0.01754	NA	NA	NA	NA	NA	NA	NA
rs78635199	a	t	0.2328	0.0774	0.00262	++++	8	128718102	A	0.2859	1.33096	0.09776	0.003446	0.1919	0.1507	A	0.2042	1.22654	0.2392	0.3933	0.04536	0.03961	A	0.1847	1.20286	0.1865	0.3221	0.08	0.06623	A	0.006131	1.00615	0.2485	0.9803	0.02674	0.02752
rs7068560	a	g	0.1313	0.0437	0.002636	++-+	10	80684793	G	-0.1785	0.836524	0.07581	0.01855	0.3634	0.4064	A	0.1778	1.19459	0.0981	0.06998	0.3627	0.3216	G	0.003349	1.00335	0.103	0.9741	0.3061	0.2998	G	-0.1289	0.879062	0.08095	0.1114	0.4834	0.5112
rs11814901	t	c	0.2619	0.0873	0.002685	+++?	10	124050455	C	-0.183	0.832768	0.1411	0.1946	0.06667	0.07884	C	-0.346	0.707512	0.1295	0.007525	0.1368	0.1823	C	-0.2131	0.808075	0.2158	0.3236	0.04878	0.05702	NA	NA	NA	NA	NA	NA	NA
rs140068132	a	g	0.5186	0.1728	0.00269	??+?	6	151954834	NA	NA	NA	NA	NA	NA	NA	NA	NA	NA	NA	NA	NA	NA	G	-0.5186	0.595353	0.1728	0.002687	0.06763	0.1151	NA	NA	NA	NA	NA	NA	NA
rs555951	t	g	-0.6919	0.2309	0.002731	?-??	11	69338406	NA	NA	NA	NA	NA	NA	NA	T	-0.6919	0.500624	0.2309	0.002735	0.03312	0.06397	NA	NA	NA	NA	NA	NA	NA	NA	NA	NA	NA	NA	NA	NA
rs77757866	a	g	0.9027	0.3019	0.002789	?+??	10	81105100	NA	NA	NA	NA	NA	NA	NA	A	0.9027	2.46625	0.3019	0.002789	0.04167	0.01706	NA	NA	NA	NA	NA	NA	NA	NA	NA	NA	NA	NA	NA	NA
rs59270457	t	g	-0.1477	0.0494	0.002821	----	5	56017887	G	0.2616	1.29901	0.09763	0.007381	0.1896	0.1526	G	0.2155	1.24048	0.1	0.03119	0.353	0.3058	G	0.1728	1.18863	0.1276	0.1758	0.1782	0.1531	G	0.005579	1.00559	0.0837	0.9469	0.342	0.3438
rs77413130	a	g	-1.098	0.368	0.002848	?-??	16	52657455	NA	NA	NA	NA	NA	NA	NA	A	-1.098	0.333537	0.368	0.002851	0.01068	0.03198	NA	NA	NA	NA	NA	NA	NA	NA	NA	NA	NA	NA	NA	NA
rs73706787	t	c	0.2242	0.0752	0.002861	++++	8	128482678	T	0.2597	1.29654	0.2037	0.2023	0.03738	0.02964	T	0.1641	1.17833	0.1256	0.1912	0.1902	0.1667	T	0.2342	1.2639	0.169	0.1657	0.09091	0.07785	T	0.2722	1.31285	0.1356	0.04472	0.1092	0.08477
rs194059	a	g	-0.1449	0.0487	0.002902	--+-	5	56197416	G	0.2338	1.26339	0.07761	0.002586	0.3827	0.3311	A	-0.1954	0.822506	0.1087	0.07207	0.2479	0.2868	A	0.0059	1.00592	0.09749	0.9517	0.3803	0.3662	A	-0.0973	0.907284	0.1227	0.4277	0.1195	0.1303
rs16951445	t	c	-0.8484	0.2852	0.002932	?-??	16	52660535	NA	NA	NA	NA	NA	NA	NA	C	0.8484	2.33591	0.2852	0.002928	0.04487	0.02026	NA	NA	NA	NA	NA	NA	NA	NA	NA	NA	NA	NA	NA	NA
rs12653202	a	c	-0.1462	0.0493	0.003052	---+	5	56016918	C	0.2574	1.29356	0.09785	0.008516	0.1867	0.1505	C	0.2166	1.24185	0.09961	0.02966	0.3526	0.3049	C	0.2154	1.24036	0.129	0.09498	0.1752	0.1458	C	-0.01105	0.989011	0.08289	0.894	0.3465	0.3524
rs61055995	a	t	-0.1458	0.0493	0.003094	----	5	56019064	T	0.2614	1.29875	0.09759	0.007396	0.1893	0.1524	T	0.2001	1.22152	0.09911	0.04352	0.3643	0.3198	T	0.179	1.19602	0.127	0.1586	0.1785	0.1524	T	0.00772	1.00775	0.08368	0.9265	0.3425	0.3438
rs57717020	t	c	-0.3225	0.1095	0.003215	?--?	11	69484352	NA	NA	NA	NA	NA	NA	NA	T	-0.3382	0.713053	0.1144	0.003117	0.1902	0.2452	T	-0.1525	0.858559	0.3768	0.6858	0.01441	0.01645	NA	NA	NA	NA	NA	NA	NA
rs591219	a	g	0.2422	0.0826	0.003346	+++?	11	69341759	G	-0.2859	0.751338	0.1287	0.02632	0.08609	0.1084	G	-0.2111	0.809693	0.1364	0.1218	0.149	0.1746	G	-0.2126	0.808479	0.1751	0.2246	0.07765	0.08858	NA	NA	NA	NA	NA	NA	NA
rs252925	a	g	-0.1411	0.0482	0.00339	----	5	56203773	G	0.2306	1.25936	0.07757	0.002955	0.382	0.3311	A	-0.1667	0.846454	0.1034	0.1068	0.2788	0.3156	A	-0.004425	0.995585	0.09755	0.9638	0.3814	0.3695	A	-0.0973	0.907284	0.1227	0.4277	0.1195	0.1303
rs62126223	c	g	-0.505	0.1727	0.003459	---?	19	17343443	C	-0.6674	0.513041	0.2035	0.001041	0.02751	0.05054	C	-0.2017	0.81734	0.6108	0.7413	0.005411	0.006466	C	-0.04042	0.960386	0.3866	0.9167	0.01636	0.01613	NA	NA	NA	NA	NA	NA	NA
rs13417588	a	g	-0.2053	0.0703	0.003485	----	2	217894998	G	0.3341	1.39668	0.09882	0.0007216	0.1873	0.1406	G	0.02597	1.02631	0.1346	0.847	0.14	0.1375	G	0.1509	1.16288	0.161	0.3488	0.1142	0.09649	G	0.01671	1.01685	0.3973	0.9665	0.0105	0.0102
rs79745213	a	g	-0.4719	0.1617	0.00352	?--?	11	69477549	NA	NA	NA	NA	NA	NA	NA	A	-0.4456	0.64044	0.1661	0.00729	0.07372	0.1077	A	-0.9474	0.387748	0.7068	0.1801	0.003326	0.007675	NA	NA	NA	NA	NA	NA	NA
rs113699418	a	g	-1.08	0.3703	0.003539	?-??	8	128686527	NA	NA	NA	NA	NA	NA	NA	G	1.08	2.94468	0.3703	0.003542	0.03098	0.01066	NA	NA	NA	NA	NA	NA	NA	NA	NA	NA	NA	NA	NA	NA
rs59298018	t	c	0.2084	0.0715	0.003557	++++	2	217895816	T	0.3309	1.39222	0.1006	0.001009	0.1793	0.1347	T	0.02891	1.02933	0.136	0.8317	0.1346	0.1322	T	0.1758	1.1922	0.1656	0.2883	0.1086	0.08991	T	0.01671	1.01685	0.3973	0.9665	0.0105	0.0102
Var-6-151847248	t	c	1.094	0.3755	0.003575	?+??	6	151847248	NA	NA	NA	NA	NA	NA	NA	C	-1.094	0.334874	0.3755	0.003578	0.01073	0.03011	NA	NA	NA	NA	NA	NA	NA	NA	NA	NA	NA	NA	NA	NA
rs12694403	a	g	-0.1457	0.0501	0.003621	---+	2	217915414	A	-0.2228	0.800275	0.08474	0.008554	0.2373	0.2779	A	-0.2376	0.788518	0.09523	0.01258	0.3365	0.3934	A	-0.1967	0.821437	0.1218	0.1063	0.1741	0.2007	A	0.1512	1.16323	0.1105	0.1712	0.164	0.1413
rs56224255	a	c	0.1499	0.0515	0.003628	+++-	2	217938973	C	-0.2601	0.770974	0.08633	0.002589	0.2187	0.2654	C	-0.263	0.768742	0.09895	0.007855	0.2938	0.3529	C	-0.08154	0.921696	0.1259	0.5171	0.1652	0.1743	C	0.1354	1.14499	0.1138	0.2344	0.1543	0.1342
rs12272197	a	g	1.355	0.4662	0.003655	?+??	11	69450055	NA	NA	NA	NA	NA	NA	NA	G	-1.355	0.257947	0.4662	0.003644	0.00641	0.02345	NA	NA	NA	NA	NA	NA	NA	NA	NA	NA	NA	NA	NA	NA
rs112191071	a	g	0.2392	0.0823	0.003669	++++	5	56008241	A	0.1162	1.12322	0.1587	0.4642	0.06118	0.05524	A	0.4388	1.55085	0.2228	0.04887	0.06178	0.04128	A	0.2685	1.308	0.192	0.162	0.08057	0.0641	A	0.2403	1.27163	0.1285	0.06153	0.13	0.1045
rs13409592	t	c	-0.2036	0.0701	0.003671	---+	2	217926328	C	0.2796	1.3226	0.09595	0.003572	0.2027	0.1616	C	0.021	1.02122	0.1462	0.8858	0.1143	0.113	C	0.252	1.2866	0.155	0.104	0.1231	0.09539	C	-0.05913	0.942584	0.3901	0.8795	0.0105	0.01099
rs74720474	t	c	-0.6054	0.2084	0.003673	?-??	11	69400748	NA	NA	NA	NA	NA	NA	NA	T	-0.6054	0.545856	0.2084	0.003666	0.0406	0.07356	NA	NA	NA	NA	NA	NA	NA	NA	NA	NA	NA	NA	NA	NA
rs59848989	a	g	-0.1497	0.0515	0.003676	---+	2	217938807	A	-0.2564	0.773832	0.08631	0.002977	0.2187	0.2648	A	-0.2635	0.768358	0.09912	0.007857	0.2927	0.3518	A	-0.08821	0.915569	0.1259	0.4837	0.1641	0.1743	A	0.1354	1.14499	0.1138	0.2344	0.1543	0.1342
rs11992171	a	c	-0.1574	0.0542	0.003683	--+-	8	128529933	C	0.09026	1.09446	0.1139	0.428	0.1339	0.1254	C	0.3029	1.35378	0.09749	0.001887	0.493	0.4146	C	-1.25e-05	0.999988	0.1311	0.9999	0.1638	0.1667	C	0.1476	1.15905	0.1	0.14	0.2482	0.2203
rs57161099	a	c	-0.5752	0.1986	0.003776	?-??	10	123925731	NA	NA	NA	NA	NA	NA	NA	C	0.5752	1.77749	0.1986	0.003782	0.08013	0.04691	NA	NA	NA	NA	NA	NA	NA	NA	NA	NA	NA	NA	NA	NA
rs73282644	t	c	0.4042	0.1396	0.003783	+++?	10	64233866	T	0.3228	1.38099	0.2136	0.1307	0.03963	0.02802	T	0.6468	1.90942	0.2202	0.003311	0.07258	0.03864	T	0.03757	1.03828	0.3375	0.9114	0.02404	0.02143	NA	NA	NA	NA	NA	NA	NA
rs73359790	t	g	0.256	0.0884	0.003794	+++?	10	124051462	G	-0.1645	0.848318	0.1409	0.2429	0.06733	0.07819	G	-0.3668	0.692948	0.1327	0.005699	0.1261	0.1716	G	-0.1746	0.839793	0.2195	0.4263	0.04767	0.05373	NA	NA	NA	NA	NA	NA	NA
rs1658329	t	c	-0.134	0.0463	0.003825	-+--	10	80836590	C	0.1408	1.15119	0.07497	0.06036	0.4078	0.3748	C	-0.003341	0.996665	0.1455	0.9817	0.1207	0.1237	C	0.2103	1.23405	0.09782	0.03154	0.4322	0.389	C	0.1142	1.12098	0.08568	0.1827	0.3363	0.3116
rs2981582	a	g	0.1248	0.0432	0.003847	+-++	10	123352317	A	0.2325	1.26175	0.07304	0.001459	0.4493	0.389	A	-0.03519	0.965422	0.0929	0.7048	0.4679	0.4755	A	0.05165	1.05301	0.09521	0.5875	0.4157	0.3991	A	0.1773	1.19399	0.09033	0.0496	0.2884	0.2559
rs13011326	t	c	-0.1486	0.0515	0.003929	---+	2	217938410	T	-0.2564	0.773832	0.08631	0.002977	0.2187	0.2648	T	-0.263	0.768742	0.09895	0.007855	0.2938	0.3529	T	-0.08154	0.921696	0.1259	0.5171	0.1652	0.1743	T	0.1354	1.14499	0.1138	0.2344	0.1543	0.1342
rs16825211	a	g	0.1486	0.0515	0.003929	+++-	2	217939004	G	-0.2564	0.773832	0.08631	0.002977	0.2187	0.2648	G	-0.263	0.768742	0.09895	0.007855	0.2938	0.3529	G	-0.08154	0.921696	0.1259	0.5171	0.1652	0.1743	G	0.1354	1.14499	0.1138	0.2344	0.1543	0.1342
rs142920806	a	g	0.7126	0.2472	0.003937	??++	5	56208143	NA	NA	NA	NA	NA	NA	NA	NA	NA	NA	NA	NA	NA	NA	A	0.6333	1.88382	0.2948	0.03166	0.03659	0.02193	A	0.9001	2.45985	0.4534	0.04711	0.01373	0.005495
rs6735174	a	c	-0.2071	0.0719	0.003942	----	2	217900280	C	0.3346	1.39738	0.1005	0.0008726	0.1807	0.1353	C	0.03745	1.03816	0.138	0.7862	0.1303	0.1269	C	0.1373	1.14717	0.1671	0.4111	0.1031	0.08882	C	0.01671	1.01685	0.3973	0.9665	0.0105	0.0102
rs17102630	t	c	-0.2643	0.0917	0.003957	?---	10	123583363	NA	NA	NA	NA	NA	NA	NA	C	0.251	1.28531	0.1044	0.01619	0.3344	0.2825	C	0.4886	1.63003	0.2734	0.07393	0.04213	0.02632	C	0.1347	1.14419	0.27	0.6177	0.02423	0.02198
rs75272705	a	g	-0.5945	0.2066	0.004008	?-??	8	128522916	NA	NA	NA	NA	NA	NA	NA	G	0.5945	1.81212	0.2066	0.004	0.07265	0.04051	NA	NA	NA	NA	NA	NA	NA	NA	NA	NA	NA	NA	NA	NA
rs4871811	a	g	-0.1716	0.0597	0.004032	----	8	128540874	G	0.1893	1.2084	0.1667	0.2562	0.05533	0.04599	G	0.2052	1.22777	0.115	0.07436	0.234	0.1983	G	0.01564	1.01576	0.1151	0.8919	0.2262	0.2357	G	0.263	1.30083	0.1032	0.01079	0.1979	0.1586
rs192026477	a	t	0.6325	0.2201	0.004059	+-??	5	56053509	A	0.7983	2.22176	0.2347	0.0006701	0.03933	0.0184	A	-0.577	0.561581	0.6338	0.3626	0.004274	0.007463	NA	NA	NA	NA	NA	NA	NA	NA	NA	NA	NA	NA	NA	NA
rs140050689	a	g	-0.4279	0.1492	0.004137	?--?	11	69485826	NA	NA	NA	NA	NA	NA	NA	A	-0.3959	0.673074	0.1528	0.009579	0.09422	0.129	A	-1.087	0.337227	0.6935	0.117	0.003326	0.008791	NA	NA	NA	NA	NA	NA	NA
rs77818958	a	c	-0.2231	0.0778	0.004147	+---	10	64269354	A	0.08508	1.0888	0.1615	0.5983	0.05467	0.05059	A	-0.03329	0.967258	0.3947	0.9328	0.01389	0.01493	A	-0.2254	0.798197	0.1931	0.243	0.05322	0.06908	A	-0.3618	0.696422	0.1034	0.00047	0.1664	0.2214
rs78993715	t	c	-0.2231	0.0778	0.004147	+---	10	64266932	T	0.08508	1.0888	0.1615	0.5983	0.05467	0.05059	T	-0.03329	0.967258	0.3947	0.9328	0.01389	0.01493	T	-0.2254	0.798197	0.1931	0.243	0.05322	0.06908	T	-0.3618	0.696422	0.1034	0.00047	0.1664	0.2214
rs8104730	t	c	-0.6733	0.2352	0.004201	?-??	19	17238381	NA	NA	NA	NA	NA	NA	NA	T	-0.6733	0.510023	0.2352	0.004206	0.03205	0.0597	NA	NA	NA	NA	NA	NA	NA	NA	NA	NA	NA	NA	NA	NA
rs140791611	a	g	-0.8476	0.2963	0.004228	???-	5	56267017	NA	NA	NA	NA	NA	NA	NA	NA	NA	NA	NA	NA	NA	NA	NA	NA	NA	NA	NA	NA	NA	A	-0.8476	0.428442	0.2963	0.004231	0.01373	0.0314
rs9479097	t	c	-0.3738	0.1307	0.004245	?--?	6	152004146	NA	NA	NA	NA	NA	NA	NA	T	-0.3772	0.685779	0.134	0.004868	0.1229	0.1684	T	-0.3072	0.735503	0.5963	0.6065	0.005543	0.007675	NA	NA	NA	NA	NA	NA	NA
rs13011060	a	g	-0.1474	0.0516	0.004267	---+	2	217938177	A	-0.2535	0.77608	0.08644	0.003359	0.2193	0.2648	A	-0.2592	0.771669	0.09915	0.008935	0.2938	0.3518	A	-0.08821	0.915569	0.1259	0.4837	0.1641	0.1743	A	0.1354	1.14499	0.1138	0.2344	0.1543	0.1342
rs73359742	t	c	0.2657	0.0931	0.004297	+++?	10	124028836	C	-0.2985	0.74193	0.178	0.09345	0.03933	0.05191	C	-0.2751	0.759496	0.121	0.02301	0.1677	0.209	C	-0.1585	0.853423	0.2531	0.5312	0.03548	0.04057	NA	NA	NA	NA	NA	NA	NA
rs116068447	c	g	0.6264	0.2195	0.004321	?+??	11	69428823	NA	NA	NA	NA	NA	NA	NA	G	-0.6264	0.534513	0.2195	0.004323	0.03632	0.06716	NA	NA	NA	NA	NA	NA	NA	NA	NA	NA	NA	NA	NA	NA
rs140215629	a	g	0.6264	0.2195	0.004321	?+??	11	69427114	NA	NA	NA	NA	NA	NA	NA	G	-0.6264	0.534513	0.2195	0.004323	0.03632	0.06716	NA	NA	NA	NA	NA	NA	NA	NA	NA	NA	NA	NA	NA	NA
rs151180422	a	g	-0.6264	0.2195	0.004321	?-??	11	69422445	NA	NA	NA	NA	NA	NA	NA	A	-0.6264	0.534513	0.2195	0.004323	0.03632	0.06716	NA	NA	NA	NA	NA	NA	NA	NA	NA	NA	NA	NA	NA	NA
rs74611090	a	g	0.6264	0.2195	0.004321	?+??	11	69426586	NA	NA	NA	NA	NA	NA	NA	G	-0.6264	0.534513	0.2195	0.004323	0.03632	0.06716	NA	NA	NA	NA	NA	NA	NA	NA	NA	NA	NA	NA	NA	NA
rs145021032	a	g	-1.177	0.4125	0.004326	?-??	19	17450381	NA	NA	NA	NA	NA	NA	NA	G	1.177	3.24463	0.4125	0.004338	0.02671	0.008529	NA	NA	NA	NA	NA	NA	NA	NA	NA	NA	NA	NA	NA	NA
rs73756773	a	t	0.202	0.0708	0.004331	++++	5	56002851	A	0.04416	1.04515	0.1517	0.771	0.06	0.05782	A	0.2605	1.29758	0.1294	0.04416	0.1699	0.1365	A	0.2264	1.25408	0.1768	0.2002	0.08869	0.07237	A	0.2422	1.27405	0.1247	0.05217	0.1292	0.1036
rs35775814	a	g	0.4051	0.1422	0.004387	+?+?	14	68907570	G	-0.3656	0.69378	0.3025	0.2269	0.01267	0.0184	NA	NA	NA	NA	NA	NA	NA	G	-0.4163	0.659482	0.1611	0.00976	0.07539	0.1184	NA	NA	NA	NA	NA	NA	NA
rs55931868	t	g	-0.2157	0.0757	0.004392	----	8	128477594	G	0.261	1.29823	0.2037	0.2001	0.03733	0.02957	G	0.1474	1.15882	0.1286	0.2517	0.1695	0.1495	G	0.2357	1.26579	0.1698	0.1651	0.0898	0.07675	G	0.2583	1.29473	0.1347	0.05518	0.109	0.08556
rs116670542	a	g	-0.8637	0.3033	0.004404	-???	2	217877436	A	-0.8637	0.421599	0.3033	0.004398	0.0107	0.02517	NA	NA	NA	NA	NA	NA	NA	NA	NA	NA	NA	NA	NA	NA	NA	NA	NA	NA	NA	NA	NA
rs10069690	t	c	0.1337	0.0469	0.004409	++++	5	1279790	T	0.03224	1.03277	0.08375	0.7002	0.252	0.2451	C	-0.2855	0.751638	0.09234	0.00199	0.4081	0.4808	T	0.06017	1.06202	0.1123	0.5919	0.2395	0.2182	T	0.1553	1.16801	0.0934	0.09639	0.2641	0.2331
rs12276138	a	c	-0.5236	0.184	0.00444	?--?	11	69494447	NA	NA	NA	NA	NA	NA	NA	A	-0.5705	0.565243	0.1922	0.002988	0.04915	0.08316	A	-0.006462	0.993559	0.6382	0.9919	0.005543	0.005482	NA	NA	NA	NA	NA	NA	NA
rs12277889	t	c	-0.5236	0.184	0.00444	?--?	11	69495217	NA	NA	NA	NA	NA	NA	NA	T	-0.5705	0.565243	0.1922	0.002988	0.04915	0.08316	T	-0.006462	0.993559	0.6382	0.9919	0.005543	0.005482	NA	NA	NA	NA	NA	NA	NA
rs112017605	a	g	0.3635	0.1279	0.004483	+++?	10	64340053	A	0.4635	1.58963	0.1735	0.007556	0.05874	0.03811	A	0.6797	1.97329	0.3771	0.07146	0.02244	0.01279	A	0.09783	1.10278	0.2189	0.655	0.05322	0.04605	NA	NA	NA	NA	NA	NA	NA
rs72949860	a	g	-0.4086	0.1443	0.004637	---?	2	217916224	A	-0.2165	0.805333	0.1694	0.2011	0.044	0.05322	A	-1.394	0.248081	0.5082	0.006095	0.005342	0.02132	A	-0.7189	0.487288	0.3282	0.02848	0.01663	0.0318	NA	NA	NA	NA	NA	NA	NA
rs9397437	a	g	0.1982	0.0701	0.004675	+-++	6	151952332	A	0.2736	1.31469	0.1347	0.04224	0.09133	0.07096	A	-0.2735	0.760712	0.223	0.22	0.03953	0.05224	A	0.1064	1.11227	0.2104	0.613	0.05987	0.05263	A	0.2683	1.30774	0.09724	0.005798	0.2472	0.2041
rs13034362	a	g	-0.1532	0.0542	0.004718	---+	2	217929007	A	-0.2493	0.779346	0.08606	0.003773	0.2293	0.2746	A	-0.2467	0.781375	0.1216	0.04245	0.1528	0.1887	A	-0.203	0.816278	0.1289	0.1155	0.1519	0.1765	A	0.1354	1.14499	0.1138	0.2344	0.1543	0.1342
rs148052326	a	g	-2.126	0.7535	0.00478	-???	11	69339029	A	-2.126	0.119314	0.7535	0.004782	0.001333	0.01051	NA	NA	NA	NA	NA	NA	NA	NA	NA	NA	NA	NA	NA	NA	NA	NA	NA	NA	NA	NA	NA
rs150272093	a	c	0.6975	0.2473	0.00479	+?+?	8	128066590	A	0.8295	2.29217	0.3064	0.006784	0.02333	0.009855	NA	NA	NA	NA	NA	NA	NA	A	0.451	1.56988	0.4187	0.2814	0.01552	0.009868	NA	NA	NA	NA	NA	NA	NA
rs80094294	a	g	-0.4252	0.151	0.004846	?--?	10	123189491	NA	NA	NA	NA	NA	NA	NA	A	-0.4476	0.63916	0.1573	0.004426	0.08333	0.1226	A	-0.165	0.847894	0.5367	0.7585	0.007761	0.008772	NA	NA	NA	NA	NA	NA	NA
rs6734010	a	g	0.1384	0.0492	0.004925	++++	2	217935431	A	0.1277	1.13621	0.07434	0.08577	0.5127	0.4809	A	0.08106	1.08444	0.1091	0.4574	0.2639	0.2495	A	0.1505	1.16242	0.09808	0.1248	0.3714	0.3257	A	0.2645	1.30278	0.1513	0.0805	0.08805	0.06986
rs61543212	a	t	0.2727	0.0971	0.004964	+++?	10	124025795	T	-0.2845	0.75239	0.1784	0.1107	0.03933	0.05125	T	-0.2863	0.751037	0.1287	0.02614	0.1346	0.1716	T	-0.1896	0.82729	0.2642	0.4729	0.03215	0.03728	NA	NA	NA	NA	NA	NA	NA
rs73705754	t	c	-0.7152	0.2547	0.004985	?-??	8	128236230	NA	NA	NA	NA	NA	NA	NA	T	-0.7152	0.489094	0.2547	0.004991	0.02564	0.05117	NA	NA	NA	NA	NA	NA	NA	NA	NA	NA	NA	NA	NA	NA
rs72831155	t	c	0.3503	0.125	0.005087	+++?	10	64312785	T	0.436	1.54651	0.1673	0.009174	0.06267	0.04205	T	0.7341	2.08361	0.3745	0.04996	0.0235	0.01279	T	0.0755	1.07842	0.2177	0.7287	0.05322	0.04715	NA	NA	NA	NA	NA	NA	NA
rs608766	a	g	-0.5885	0.2101	0.005094	?-??	11	69340153	NA	NA	NA	NA	NA	NA	NA	A	-0.5885	0.555159	0.2101	0.005099	0.04167	0.07249	NA	NA	NA	NA	NA	NA	NA	NA	NA	NA	NA	NA	NA	NA
rs6435958	a	g	-0.1974	0.0705	0.005096	----	2	217896612	G	0.3238	1.38237	0.09873	0.00104	0.1867	0.1413	G	0.03462	1.03523	0.1362	0.7994	0.1368	0.1333	G	0.1182	1.12547	0.161	0.463	0.112	0.09759	G	0.01671	1.01685	0.3973	0.9665	0.0105	0.0102
rs79884969	a	g	0.3941	0.1413	0.005295	?+-?	8	128546721	NA	NA	NA	NA	NA	NA	NA	A	0.4207	1.52303	0.1456	0.003861	0.1421	0.09701	A	-0.03912	0.961635	0.5874	0.9469	0.006652	0.006579	NA	NA	NA	NA	NA	NA	NA
rs16886149	a	g	0.6143	0.2205	0.005336	+-??	5	56021562	A	0.7784	2.17798	0.2352	0.0009326	0.03867	0.0184	A	-0.577	0.561581	0.6338	0.3626	0.004274	0.007463	NA	NA	NA	NA	NA	NA	NA	NA	NA	NA	NA	NA	NA	NA
rs1627339	t	c	0.1179	0.0423	0.005341	++++	6	151992354	T	0.08342	1.087	0.07378	0.2582	0.502	0.4806	T	0.1172	1.12434	0.09705	0.2273	0.3602	0.3333	T	0.05151	1.05286	0.09414	0.5843	0.4534	0.4408	C	-0.2073	0.812776	0.08019	0.009756	0.4131	0.4637
rs79128470	a	t	0.543	0.1951	0.005395	+++?	5	56120691	T	-0.4302	0.650379	0.2337	0.06563	0.02133	0.03219	T	-0.8022	0.448342	0.6086	0.1875	0.004274	0.009595	T	-0.8029	0.448028	0.4364	0.06579	0.008869	0.01864	NA	NA	NA	NA	NA	NA	NA
rs62126224	t	g	-0.4588	0.165	0.00543	--+?	19	17345836	T	-0.6485	0.522829	0.1963	0.0009556	0.02878	0.05211	T	-0.02915	0.971271	0.5834	0.9602	0.006452	0.006438	T	0.008354	1.00839	0.3572	0.9813	0.01897	0.01766	NA	NA	NA	NA	NA	NA	NA
rs59873235	t	c	-0.6211	0.2234	0.005433	?--?	10	81034151	NA	NA	NA	NA	NA	NA	NA	T	-0.4928	0.610913	0.2337	0.03501	0.03419	0.05437	T	-1.982	0.137793	0.7611	0.009221	0.002217	0.01535	NA	NA	NA	NA	NA	NA	NA
rs72725176	t	g	-0.669	0.2408	0.005468	-?-?	14	68525050	G	0.6986	2.01094	0.2648	0.008333	0.02867	0.01445	NA	NA	NA	NA	NA	NA	NA	G	0.5276	1.69486	0.5792	0.3623	0.008869	0.005482	NA	NA	NA	NA	NA	NA	NA
rs8055840	t	c	-0.9686	0.3487	0.005474	?-??	16	52684670	NA	NA	NA	NA	NA	NA	NA	C	0.9686	2.63425	0.3487	0.005472	0.03205	0.01279	NA	NA	NA	NA	NA	NA	NA	NA	NA	NA	NA	NA	NA	NA
rs147157845	a	c	-0.4708	0.1695	0.005477	??-?	6	151971376	NA	NA	NA	NA	NA	NA	NA	NA	NA	NA	NA	NA	NA	NA	A	-0.4708	0.624502	0.1695	0.005488	0.07095	0.1162	NA	NA	NA	NA	NA	NA	NA
rs2287289	a	t	0.1514	0.0545	0.005485	+++-	2	217931497	T	-0.2603	0.77082	0.0865	0.002618	0.2173	0.2641	T	-0.2364	0.789465	0.1227	0.05409	0.1538	0.1876	T	-0.1841	0.831853	0.1299	0.1565	0.1463	0.1689	T	0.1354	1.14499	0.1138	0.2344	0.1543	0.1342
rs35607529	a	g	-0.1512	0.0545	0.005507	---+	2	217939897	A	-0.2634	0.768434	0.08651	0.002325	0.2173	0.2648	A	-0.2359	0.78986	0.1226	0.05437	0.1549	0.1887	A	-0.1763	0.838366	0.1294	0.1733	0.1463	0.1678	A	0.1354	1.14499	0.1138	0.2344	0.1543	0.1342
rs3212920	a	g	0.2386	0.086	0.005527	++++	11	69469986	G	-0.1807	0.834686	0.2437	0.4585	0.02267	0.02562	G	-0.2606	0.770589	0.104	0.01225	0.2959	0.3433	G	-0.2513	0.777789	0.2454	0.3058	0.03548	0.04276	G	-0.1025	0.902578	0.3271	0.754	0.01454	0.01648
rs13392238	t	c	0.1861	0.0672	0.005576	++++	2	217895082	T	0.3315	1.39306	0.09852	0.0007663	0.188	0.1413	T	0.04735	1.04849	0.1192	0.6912	0.1891	0.1823	T	0.08766	1.09162	0.1543	0.5699	0.1175	0.1042	T	0.01671	1.01685	0.3973	0.9665	0.0105	0.0102
rs6883200	c	g	-0.2174	0.0786	0.005638	----	5	56010025	G	0.0322	1.03272	0.152	0.8322	0.05933	0.05782	G	0.403	1.49631	0.2013	0.04523	0.07051	0.04904	G	0.2794	1.32234	0.1832	0.1273	0.08315	0.06469	G	0.2422	1.27405	0.1247	0.05217	0.1292	0.1036
rs75433101	a	t	0.2174	0.0786	0.005638	++++	5	56002070	A	0.0322	1.03272	0.152	0.8322	0.05933	0.05782	A	0.403	1.49631	0.2013	0.04523	0.07051	0.04904	A	0.2794	1.32234	0.1832	0.1273	0.08315	0.06469	A	0.2422	1.27405	0.1247	0.05217	0.1292	0.1036
rs8105409	a	c	0.6521	0.2358	0.005684	?+??	19	17238546	NA	NA	NA	NA	NA	NA	NA	C	-0.6521	0.520951	0.2358	0.005681	0.03205	0.05864	NA	NA	NA	NA	NA	NA	NA	NA	NA	NA	NA	NA	NA	NA
rs9397435	a	g	-0.1884	0.0681	0.005691	-+--	6	151951220	G	0.2639	1.302	0.1344	0.0496	0.09133	0.07162	G	-0.1516	0.859332	0.1794	0.3982	0.06731	0.07783	G	0.1186	1.12592	0.2078	0.5679	0.06208	0.05373	G	0.264	1.30213	0.09721	0.006619	0.2472	0.2049
rs3763752	c	g	0.1914	0.0693	0.005725	++++	10	123502150	C	0.3605	1.43405	0.1126	0.00136	0.1453	0.1064	C	0.05056	1.05186	0.1483	0.7332	0.1122	0.1077	C	0.1011	1.10639	0.1506	0.5022	0.1153	0.1031	C	0.1176	1.12479	0.1583	0.4576	0.07108	0.06515
rs11783049	a	g	-0.2865	0.1037	0.005741	---?	8	128567288	A	-0.2041	0.815381	0.1262	0.1057	0.09085	0.1102	A	-0.5869	0.556048	0.3178	0.06472	0.01609	0.03004	A	-0.3954	0.673411	0.2223	0.07523	0.04241	0.05947	NA	NA	NA	NA	NA	NA	NA
rs7257166	t	c	-0.1603	0.0581	0.005823	----	19	17788804	C	0.1366	1.14637	0.09375	0.1451	0.2	0.1794	T	-0.1753	0.839205	0.09111	0.05429	0.4626	0.5085	C	0.184	1.20202	0.1367	0.1783	0.1574	0.1305	C	0.1141	1.12086	0.3503	0.7447	0.01454	0.01256
rs2353016	a	g	-0.2959	0.1074	0.005889	?--?	11	69449273	NA	NA	NA	NA	NA	NA	NA	A	-0.2894	0.748713	0.1112	0.009266	0.2233	0.2729	A	-0.3874	0.67882	0.4172	0.3532	0.01109	0.01645	NA	NA	NA	NA	NA	NA	NA
rs3750817	t	c	-0.1231	0.0447	0.005893	----	10	123332577	T	-0.1306	0.877569	0.0731	0.07396	0.3733	0.4067	T	-0.1344	0.87424	0.1482	0.3646	0.1122	0.1269	T	-0.1003	0.904566	0.09823	0.3071	0.3603	0.3838	C	0.1258	1.13406	0.07806	0.1071	0.4806	0.449
rs112164751	t	c	0.4186	0.152	0.005895	?++?	11	69481359	NA	NA	NA	NA	NA	NA	NA	C	-0.3849	0.680519	0.1558	0.01349	0.08974	0.1226	C	-1.086	0.337564	0.6936	0.1174	0.003326	0.008772	NA	NA	NA	NA	NA	NA	NA
rs115165954	a	g	-0.4186	0.152	0.005895	?--?	11	69481253	NA	NA	NA	NA	NA	NA	NA	A	-0.3849	0.680519	0.1558	0.01349	0.08974	0.1226	A	-1.086	0.337564	0.6936	0.1174	0.003326	0.008772	NA	NA	NA	NA	NA	NA	NA
rs77152910	a	g	-0.4186	0.152	0.005895	?--?	11	69480600	NA	NA	NA	NA	NA	NA	NA	A	-0.3849	0.680519	0.1558	0.01349	0.08974	0.1226	A	-1.086	0.337564	0.6936	0.1174	0.003326	0.008772	NA	NA	NA	NA	NA	NA	NA
rs77756812	c	g	-0.4186	0.152	0.005895	?--?	11	69481362	NA	NA	NA	NA	NA	NA	NA	C	-0.3849	0.680519	0.1558	0.01349	0.08974	0.1226	C	-1.086	0.337564	0.6936	0.1174	0.003326	0.008772	NA	NA	NA	NA	NA	NA	NA
rs78446479	a	g	-0.4186	0.152	0.005895	?--?	11	69478332	NA	NA	NA	NA	NA	NA	NA	A	-0.3849	0.680519	0.1558	0.01349	0.08974	0.1226	A	-1.086	0.337564	0.6936	0.1174	0.003326	0.008772	NA	NA	NA	NA	NA	NA	NA
rs80294142	a	g	-0.4186	0.152	0.005895	?--?	11	69480584	NA	NA	NA	NA	NA	NA	NA	A	-0.3849	0.680519	0.1558	0.01349	0.08974	0.1226	A	-1.086	0.337564	0.6936	0.1174	0.003326	0.008772	NA	NA	NA	NA	NA	NA	NA
rs74441506	a	g	0.4196	0.1525	0.005921	?++?	11	69474230	NA	NA	NA	NA	NA	NA	NA	G	-0.3858	0.679906	0.1563	0.01357	0.08868	0.1215	G	-1.086	0.337564	0.6936	0.1174	0.003326	0.008772	NA	NA	NA	NA	NA	NA	NA
rs75228255	a	g	-0.4182	0.152	0.005935	?--?	11	69480485	NA	NA	NA	NA	NA	NA	NA	A	-0.3849	0.680519	0.1558	0.01349	0.08974	0.1226	A	-1.078	0.340275	0.6932	0.1198	0.003333	0.008772	NA	NA	NA	NA	NA	NA	NA
rs73359748	t	c	-0.2383	0.0867	0.005969	---?	10	124031254	T	-0.165	0.847894	0.1426	0.2474	0.066	0.07687	T	-0.3091	0.734107	0.1256	0.01386	0.1474	0.1908	T	-0.1955	0.822423	0.2208	0.3758	0.04656	0.05373	NA	NA	NA	NA	NA	NA	NA
rs173764	t	c	-0.1195	0.0435	0.006066	----	5	56198920	C	0.106	1.11182	0.08257	0.1993	0.2713	0.2516	C	0.1234	1.13134	0.09421	0.1902	0.3771	0.3465	C	0.02968	1.03012	0.09582	0.7568	0.4579	0.4561	T	-0.1906	0.826463	0.07926	0.0162	0.4241	0.4757
rs57305675	t	g	0.3104	0.1132	0.006102	?++?	11	69485063	NA	NA	NA	NA	NA	NA	NA	G	-0.3302	0.71878	0.1181	0.005181	0.1677	0.2186	G	-0.08694	0.916732	0.3968	0.8266	0.0133	0.01425	NA	NA	NA	NA	NA	NA	NA
rs73522751	a	g	-0.3104	0.1132	0.006102	?--?	11	69480287	NA	NA	NA	NA	NA	NA	NA	A	-0.3302	0.71878	0.1181	0.005181	0.1677	0.2186	A	-0.08694	0.916732	0.3968	0.8266	0.0133	0.01425	NA	NA	NA	NA	NA	NA	NA
rs75074201	t	c	-0.8291	0.3025	0.006128	?-??	8	128709913	NA	NA	NA	NA	NA	NA	NA	C	0.8291	2.29126	0.3025	0.006134	0.04215	0.01874	NA	NA	NA	NA	NA	NA	NA	NA	NA	NA	NA	NA	NA	NA
rs117086110	t	c	-0.5779	0.2109	0.006131	-?-?	14	68912098	T	-0.5784	0.560795	0.2226	0.009378	0.022	0.03876	NA	NA	NA	NA	NA	NA	NA	T	-0.5739	0.563324	0.6584	0.3834	0.004435	0.006579	NA	NA	NA	NA	NA	NA	NA
rs11002738	a	c	-0.2436	0.0889	0.00614	----	10	80686703	A	-0.2664	0.766133	0.1644	0.1052	0.05085	0.06571	A	-0.1944	0.823329	0.1809	0.2824	0.06839	0.08204	A	-0.2355	0.790176	0.2743	0.3907	0.02887	0.03515	A	-0.2605	0.770666	0.148	0.07842	0.07686	0.09696
rs28559800	a	g	-0.39	0.1424	0.006155	---?	10	64261872	G	0.441	1.55426	0.2386	0.06457	0.03108	0.02003	G	0.2245	1.2517	0.2509	0.3709	0.04185	0.03326	G	0.4989	1.64691	0.2508	0.04664	0.04719	0.03	NA	NA	NA	NA	NA	NA	NA
rs187993430	c	g	-1.73	0.6316	0.006161	-???	10	123259086	G	1.73	5.64065	0.6316	0.006156	0.01067	0.001971	NA	NA	NA	NA	NA	NA	NA	NA	NA	NA	NA	NA	NA	NA	NA	NA	NA	NA	NA	NA	NA
rs142106217	a	c	0.7808	0.2852	0.006187	?+??	8	128711905	NA	NA	NA	NA	NA	NA	NA	A	0.7808	2.18322	0.2852	0.006184	0.04274	0.02026	NA	NA	NA	NA	NA	NA	NA	NA	NA	NA	NA	NA	NA	NA
rs138062431	a	c	1.081	0.3949	0.006193	?+??	5	56058016	NA	NA	NA	NA	NA	NA	NA	C	-1.081	0.339256	0.3949	0.006216	0.009615	0.02665	NA	NA	NA	NA	NA	NA	NA	NA	NA	NA	NA	NA	NA	NA
rs143836845	t	c	1.081	0.3949	0.006193	?+??	5	56059564	NA	NA	NA	NA	NA	NA	NA	C	-1.081	0.339256	0.3949	0.006216	0.009615	0.02665	NA	NA	NA	NA	NA	NA	NA	NA	NA	NA	NA	NA	NA	NA
rs148531855	a	c	-1.081	0.3949	0.006193	?-??	5	56065242	NA	NA	NA	NA	NA	NA	NA	A	-1.081	0.339256	0.3949	0.006216	0.009615	0.02665	NA	NA	NA	NA	NA	NA	NA	NA	NA	NA	NA	NA	NA	NA
rs115705709	t	c	0.9923	0.3626	0.006207	?+??	16	52619600	NA	NA	NA	NA	NA	NA	NA	T	0.9923	2.69743	0.3626	0.006208	0.03017	0.01188	NA	NA	NA	NA	NA	NA	NA	NA	NA	NA	NA	NA	NA	NA
rs12467163	a	g	0.1399	0.0512	0.006249	+++-	2	217937995	G	-0.2564	0.773832	0.08631	0.002977	0.2187	0.2648	G	-0.2212	0.801556	0.09642	0.02179	0.3259	0.3785	G	-0.09023	0.913721	0.1258	0.4733	0.1652	0.1754	G	0.1354	1.14499	0.1138	0.2344	0.1543	0.1342
rs13010040	a	g	0.1399	0.0512	0.006249	+++-	2	217937940	G	-0.2564	0.773832	0.08631	0.002977	0.2187	0.2648	G	-0.2212	0.801556	0.09642	0.02179	0.3259	0.3785	G	-0.09023	0.913721	0.1258	0.4733	0.1652	0.1754	G	0.1354	1.14499	0.1138	0.2344	0.1543	0.1342
rs116979936	t	c	0.4561	0.1671	0.006339	+++?	10	123928034	C	-0.636	0.529406	0.2088	0.002323	0.02533	0.04599	C	-0.2623	0.76928	0.4485	0.5587	0.009615	0.01279	C	-0.05641	0.945152	0.3554	0.8739	0.01663	0.01754	NA	NA	NA	NA	NA	NA	NA
rs150664934	t	c	0.5351	0.1963	0.006412	?+??	11	69343379	NA	NA	NA	NA	NA	NA	NA	C	-0.5351	0.585611	0.1963	0.006414	0.05021	0.08209	NA	NA	NA	NA	NA	NA	NA	NA	NA	NA	NA	NA	NA	NA
rs78723876	a	g	-0.6866	0.2523	0.006501	?-??	14	68725658	NA	NA	NA	NA	NA	NA	NA	A	-0.6866	0.503284	0.2523	0.006492	0.02581	0.05128	NA	NA	NA	NA	NA	NA	NA	NA	NA	NA	NA	NA	NA	NA
rs79812813	t	g	0.1149	0.0423	0.006645	++++	6	151992353	T	0.08092	1.08428	0.07381	0.273	0.5013	0.4806	T	0.109	1.11516	0.09677	0.2599	0.3597	0.3348	T	0.04768	1.04883	0.09422	0.6128	0.4534	0.4418	G	-0.2076	0.812532	0.0802	0.009622	0.4131	0.4637
rs12997141	t	c	-0.1379	0.0508	0.006689	---+	2	217936386	T	-0.2601	0.770974	0.08633	0.002586	0.2187	0.2654	T	-0.2048	0.81481	0.09468	0.03055	0.3397	0.3902	T	-0.09471	0.909637	0.1252	0.4493	0.1652	0.1765	T	0.1354	1.14499	0.1138	0.2344	0.1543	0.1342
rs139787021	a	g	1.3751	0.508	0.00679	?++?	14	68847746	NA	NA	NA	NA	NA	NA	NA	A	1.538	4.65527	0.7855	0.05022	0.009615	0.002132	A	1.258	3.51838	0.666	0.05881	0.01109	0.003289	NA	NA	NA	NA	NA	NA	NA
rs79488097	t	c	-0.1945	0.0719	0.006812	----	5	56022251	C	0.05448	1.05599	0.1514	0.7189	0.06067	0.05782	C	0.2366	1.26693	0.1371	0.0845	0.141	0.1141	C	0.2214	1.24782	0.1763	0.2093	0.08869	0.07346	C	0.2411	1.27265	0.1245	0.05273	0.13	0.1044
rs1696840	t	g	-0.1174	0.0434	0.006822	-+--	10	123343909	G	0.22	1.24608	0.07536	0.003506	0.4565	0.3996	G	-0.04729	0.953811	0.09642	0.6238	0.466	0.4756	G	0.1174	1.12457	0.09771	0.2295	0.4353	0.4039	G	0.1151	1.12199	0.08385	0.1699	0.3968	0.3718
rs73516457	a	g	-0.6014	0.2223	0.006823	?-??	11	69430215	NA	NA	NA	NA	NA	NA	NA	A	-0.6014	0.548044	0.2223	0.006811	0.03632	0.06503	NA	NA	NA	NA	NA	NA	NA	NA	NA	NA	NA	NA	NA	NA
rs147244974	t	g	-0.5079	0.1878	0.006829	---?	16	52689988	T	-0.633	0.530996	0.2274	0.005375	0.02067	0.03811	T	-0.439	0.644681	0.4632	0.3433	0.008547	0.01279	T	-0.02748	0.972894	0.4785	0.9542	0.009978	0.009868	NA	NA	NA	NA	NA	NA	NA
rs11200118	a	c	-0.2021	0.0747	0.006845	----	10	123492265	C	0.1399	1.15016	0.1446	0.3333	0.07133	0.06242	C	0.1927	1.21252	0.1479	0.1927	0.1229	0.1045	C	0.2917	1.3387	0.193	0.1308	0.07982	0.06031	C	0.2192	1.24508	0.1306	0.09322	0.1212	0.0989
rs72723194	a	t	-0.6625	0.2452	0.006883	-?-?	14	68278128	T	0.692	1.99771	0.2706	0.01055	0.02733	0.0138	NA	NA	NA	NA	NA	NA	NA	T	0.5276	1.69486	0.5792	0.3623	0.008869	0.005482	NA	NA	NA	NA	NA	NA	NA
rs58625642	t	c	-0.2045	0.0757	0.0069	+---	8	128270050	T	0.1568	1.16976	0.1924	0.4151	0.03933	0.03417	T	-0.4561	0.63375	0.4158	0.2727	0.01068	0.01599	T	-0.2905	0.74789	0.16	0.06941	0.09091	0.1184	T	-0.2526	0.776779	0.09867	0.01046	0.1914	0.2323
rs60103051	t	g	0.2378	0.0884	0.007156	+++?	10	124052028	G	-0.1656	0.847385	0.1416	0.2423	0.06733	0.07819	G	-0.3237	0.723467	0.1321	0.01425	0.1271	0.1674	G	-0.174	0.840297	0.2195	0.428	0.04767	0.05373	NA	NA	NA	NA	NA	NA	NA
rs34863143	t	g	-0.1462	0.0544	0.00717	---+	2	217931670	T	-0.2601	0.770974	0.0865	0.002636	0.2173	0.2641	T	-0.2086	0.81172	0.121	0.08479	0.1603	0.1908	T	-0.1841	0.831853	0.1299	0.1565	0.1463	0.1689	T	0.1354	1.14499	0.1138	0.2344	0.1543	0.1342
rs4752622	a	c	0.4791	0.1782	0.007189	+++?	10	123685956	A	0.6998	2.01335	0.221	0.00154	0.04133	0.02102	A	0.09793	1.10289	0.4685	0.8344	0.01068	0.009595	A	0.04759	1.04874	0.3938	0.9038	0.01552	0.01425	NA	NA	NA	NA	NA	NA	NA
rs3918299	a	g	-1.019	0.3795	0.007251	?-??	11	69463331	NA	NA	NA	NA	NA	NA	NA	A	-1.019	0.360956	0.3795	0.00722	0.01068	0.02772	NA	NA	NA	NA	NA	NA	NA	NA	NA	NA	NA	NA	NA	NA
rs7076232	t	c	0.2315	0.0863	0.007279	+++?	10	124041103	C	-0.172	0.841979	0.1412	0.2234	0.06667	0.07819	C	-0.3124	0.731689	0.1259	0.01306	0.1464	0.1898	C	-0.1313	0.876955	0.2173	0.5458	0.04989	0.05373	NA	NA	NA	NA	NA	NA	NA
rs17136749	a	c	-0.4094	0.1525	0.007283	?--?	11	69411503	NA	NA	NA	NA	NA	NA	NA	A	-0.3681	0.692048	0.1555	0.01791	0.08761	0.1194	A	-1.465	0.231078	0.7864	0.06241	0.002217	0.009868	NA	NA	NA	NA	NA	NA	NA
rs17542768	a	g	0.1812	0.0676	0.007337	++++	10	123337814	G	-0.0629	0.939037	0.1119	0.5741	0.1167	0.1232	G	-0.5341	0.586197	0.214	0.01256	0.03953	0.06503	G	-0.239	0.787415	0.1204	0.0471	0.1611	0.1989	G	-0.1347	0.873978	0.144	0.3494	0.07618	0.08819
rs74618006	a	g	0.4078	0.1521	0.007344	?++?	11	69502661	NA	NA	NA	NA	NA	NA	NA	G	-0.3735	0.688321	0.1559	0.01657	0.08974	0.1215	G	-1.086	0.337564	0.6936	0.1174	0.003326	0.008772	NA	NA	NA	NA	NA	NA	NA
rs80347946	a	c	-0.5848	0.2182	0.00736	???-	6	151987500	NA	NA	NA	NA	NA	NA	NA	NA	NA	NA	NA	NA	NA	NA	NA	NA	NA	NA	NA	NA	NA	A	-0.5848	0.557217	0.2182	0.00736	0.02827	0.04867
rs17105134	t	c	-0.427	0.1594	0.007404	?--?	14	68666374	NA	NA	NA	NA	NA	NA	NA	T	-0.4109	0.663053	0.165	0.01278	0.07265	0.1055	T	-0.6524	0.520794	0.6184	0.2914	0.004435	0.008772	NA	NA	NA	NA	NA	NA	NA
rs146590921	c	g	-0.9391	0.3508	0.007428	?-??	11	69495757	NA	NA	NA	NA	NA	NA	NA	C	-0.9391	0.39098	0.3508	0.007418	0.01282	0.03092	NA	NA	NA	NA	NA	NA	NA	NA	NA	NA	NA	NA	NA	NA
rs16886207	a	g	-0.4672	0.1746	0.007445	-+-?	5	56038219	G	0.5994	1.82103	0.1986	0.002547	0.04867	0.0276	G	-0.4188	0.657836	0.5339	0.4328	0.00641	0.009595	G	0.4057	1.50035	0.5033	0.4202	0.009978	0.006579	NA	NA	NA	NA	NA	NA	NA
rs76432776	a	g	0.8694	0.325	0.007461	+?+?	14	69022212	A	0.6692	1.95267	0.3945	0.08986	0.01267	0.00657	NA	NA	NA	NA	NA	NA	NA	A	1.292	3.64006	0.5731	0.02415	0.01552	0.004386	NA	NA	NA	NA	NA	NA	NA
Var-10-64177066	t	g	1.011	0.3787	0.007593	???+	10	64177066	NA	NA	NA	NA	NA	NA	NA	NA	NA	NA	NA	NA	NA	NA	NA	NA	NA	NA	NA	NA	NA	G	-1.011	0.363855	0.3787	0.007596	0.008078	0.02041
rs1219651	a	g	0.1133	0.0425	0.007645	+-++	10	123344501	A	0.2534	1.2884	0.07286	0.0005043	0.4593	0.3936	A	-0.05087	0.950402	0.09607	0.5964	0.4167	0.4275	A	0.04524	1.04628	0.09515	0.6344	0.4202	0.4057	A	0.106	1.11182	0.08253	0.1988	0.3643	0.3414
rs148509069	t	c	-0.5476	0.2053	0.007646	?-??	8	128515716	NA	NA	NA	NA	NA	NA	NA	C	0.5476	1.7291	0.2053	0.007642	0.07267	0.04248	NA	NA	NA	NA	NA	NA	NA	NA	NA	NA	NA	NA	NA	NA
rs1219639	a	g	0.1913	0.0717	0.007671	++-+	10	123358312	A	0.2146	1.23937	0.1197	0.07307	0.1167	0.09593	A	0.2034	1.22556	0.1108	0.06636	0.2521	0.2164	A	-0.04931	0.951886	0.1809	0.7851	0.07761	0.07785	A	0.572	1.77181	0.2834	0.04357	0.02827	0.01648
rs111969630	t	c	-0.5946	0.2233	0.00775	?-??	10	123488681	NA	NA	NA	NA	NA	NA	NA	T	-0.5946	0.551783	0.2233	0.007745	0.03419	0.06183	NA	NA	NA	NA	NA	NA	NA	NA	NA	NA	NA	NA	NA	NA
rs75875902	t	c	-0.5946	0.2233	0.00775	?-??	10	123488448	NA	NA	NA	NA	NA	NA	NA	T	-0.5946	0.551783	0.2233	0.007745	0.03419	0.06183	NA	NA	NA	NA	NA	NA	NA	NA	NA	NA	NA	NA	NA	NA
rs3956790	t	g	-0.1376	0.0517	0.007753	----	8	128479527	G	0.03713	1.03783	0.1077	0.7304	0.1293	0.1268	G	0.2834	1.32764	0.0962	0.003215	0.3932	0.3252	G	0.0894	1.09352	0.1265	0.4796	0.163	0.1546	G	0.1029	1.10838	0.09215	0.264	0.2803	0.2598
rs3999775	t	c	0.1376	0.0517	0.007753	++++	8	128479537	T	0.03713	1.03783	0.1077	0.7304	0.1293	0.1268	T	0.2834	1.32764	0.0962	0.003215	0.3932	0.3252	T	0.0894	1.09352	0.1265	0.4796	0.163	0.1546	T	0.1029	1.10838	0.09215	0.264	0.2803	0.2598
rs76071191	t	c	0.4036	0.1516	0.007774	?++?	11	69480379	NA	NA	NA	NA	NA	NA	NA	C	-0.3698	0.690872	0.1554	0.01732	0.09251	0.1247	C	-1.077	0.340616	0.6934	0.1203	0.003401	0.008969	NA	NA	NA	NA	NA	NA	NA
rs116281614	a	c	1.252	0.4706	0.007804	?+??	16	52641386	NA	NA	NA	NA	NA	NA	NA	A	1.252	3.49733	0.4706	0.007817	0.02137	0.006397	NA	NA	NA	NA	NA	NA	NA	NA	NA	NA	NA	NA	NA	NA
rs7097124	a	g	-0.229	0.0861	0.007805	---?	10	124034779	A	-0.1614	0.850952	0.1414	0.2536	0.06667	0.07753	A	-0.303	0.738599	0.1256	0.01582	0.1485	0.1908	A	-0.1683	0.8451	0.2155	0.435	0.04989	0.05592	NA	NA	NA	NA	NA	NA	NA
rs16886181	t	c	-0.137	0.0516	0.007884	----	5	56029243	C	0.2718	1.31232	0.09787	0.00549	0.19	0.1518	C	0.1337	1.14305	0.1195	0.2632	0.1955	0.1759	C	0.2016	1.22336	0.1286	0.1169	0.1763	0.1491	C	0.01136	1.01142	0.08413	0.8926	0.3433	0.3438
rs72839697	t	c	0.2342	0.0882	0.007912	++++	10	123841198	C	-0.07441	0.928291	0.198	0.7071	0.034	0.03614	C	-0.3312	0.718062	0.1787	0.06381	0.06303	0.08422	C	-0.1549	0.856501	0.1555	0.3192	0.09645	0.1129	C	-0.3758	0.68674	0.1812	0.03804	0.042	0.06122
rs3112633	t	c	-0.1243	0.0468	0.007938	----	16	52620577	T	-0.154	0.857272	0.08787	0.0797	0.2013	0.2267	T	-0.1726	0.841474	0.1038	0.09636	0.265	0.2974	T	-0.09461	0.909728	0.1116	0.3964	0.2211	0.2368	C	0.08555	1.08932	0.08068	0.289	0.5097	0.4835
rs76745514	c	g	-0.404	0.1522	0.007965	?--?	11	69479984	NA	NA	NA	NA	NA	NA	NA	C	-0.3765	0.686259	0.1559	0.01574	0.09052	0.1226	C	-0.9705	0.378894	0.7076	0.1702	0.003417	0.008028	NA	NA	NA	NA	NA	NA	NA
rs13002378	a	c	0.1349	0.0508	0.007968	+++-	2	217936746	C	-0.2563	0.77391	0.0863	0.002978	0.2193	0.2654	C	-0.1987	0.819796	0.09461	0.03571	0.3429	0.3923	C	-0.09471	0.909637	0.1252	0.4493	0.1652	0.1765	C	0.1354	1.14499	0.1138	0.2344	0.1543	0.1342
rs12996888	t	g	-0.1359	0.0513	0.008042	---+	2	217936148	T	-0.2556	0.774452	0.0863	0.00306	0.218	0.2641	T	-0.1913	0.825885	0.09699	0.04859	0.297	0.3422	T	-0.1195	0.887364	0.1262	0.3438	0.1608	0.1754	T	0.1354	1.14499	0.1138	0.2344	0.1543	0.1342
rs57603523	a	g	-0.2175	0.0821	0.008069	----	6	151907412	G	0.01414	1.01424	0.166	0.9321	0.052	0.05125	G	0.3445	1.41128	0.3469	0.3207	0.02244	0.01599	G	0.01518	1.0153	0.3669	0.967	0.01663	0.01535	G	0.2988	1.34824	0.1019	0.003361	0.2149	0.1695
rs11988207	a	t	0.3627	0.1369	0.008074	?++?	8	128547160	NA	NA	NA	NA	NA	NA	NA	A	0.3636	1.4385	0.1416	0.01025	0.1453	0.1045	A	0.3496	1.4185	0.5369	0.515	0.009978	0.006579	NA	NA	NA	NA	NA	NA	NA
rs76971842	a	c	1.245	0.4709	0.008196	?+??	8	128025558	NA	NA	NA	NA	NA	NA	NA	C	-1.245	0.287941	0.4709	0.008198	0.00641	0.02132	NA	NA	NA	NA	NA	NA	NA	NA	NA	NA	NA	NA	NA	NA
rs1110776	a	t	0.1775	0.0672	0.008263	+-++	6	151924607	A	0.2195	1.24545	0.1287	0.08822	0.09667	0.0795	A	-0.07971	0.923384	0.1967	0.6853	0.05449	0.0597	A	0.1214	1.12908	0.1994	0.5428	0.06763	0.05921	A	0.2276	1.25558	0.0953	0.01691	0.2464	0.2088
rs7078071	a	g	-0.2276	0.0862	0.00827	---?	10	124038072	A	-0.172	0.841979	0.1412	0.2234	0.06667	0.07819	A	-0.3039	0.737935	0.1257	0.01565	0.1474	0.1898	A	-0.1313	0.876955	0.2173	0.5458	0.04989	0.05373	NA	NA	NA	NA	NA	NA	NA
rs78723722	a	g	-0.709	0.2687	0.008324	?-??	19	17231078	NA	NA	NA	NA	NA	NA	NA	A	-0.709	0.492136	0.2687	0.008325	0.0235	0.04584	NA	NA	NA	NA	NA	NA	NA	NA	NA	NA	NA	NA	NA	NA
rs61675937	t	c	0.2826	0.1072	0.008368	?++-	10	123571141	NA	NA	NA	NA	NA	NA	NA	T	0.3073	1.35975	0.1213	0.01132	0.219	0.1716	T	0.4036	1.4972	0.2902	0.1643	0.03548	0.02412	T	-0.1489	0.861655	0.3722	0.6891	0.0105	0.01177
rs74160624	c	g	0.6276	0.2382	0.00842	?+??	10	123315246	NA	NA	NA	NA	NA	NA	NA	G	-0.6276	0.533872	0.2382	0.008411	0.02991	0.05437	NA	NA	NA	NA	NA	NA	NA	NA	NA	NA	NA	NA	NA	NA
rs3135765	a	g	-0.1933	0.0734	0.008429	----	10	123272437	A	-0.1324	0.875991	0.1077	0.2191	0.1476	0.1654	A	-0.6566	0.518612	0.28	0.01903	0.02268	0.04422	A	-0.4307	0.650054	0.1637	0.008533	0.08592	0.1241	A	-0.0009618	0.999039	0.1421	0.9946	0.09701	0.09771
rs28661658	t	c	0.1537	0.0584	0.008447	++++	8	128437055	C	-0.249	0.77958	0.1019	0.01456	0.1367	0.1695	C	-0.1673	0.845946	0.1175	0.1546	0.1784	0.2058	C	-0.02059	0.979621	0.1426	0.8851	0.1253	0.1228	C	-0.1059	0.899515	0.1149	0.3568	0.1381	0.1531
rs17318844	a	g	-0.1193	0.0453	0.008473	----	11	69402981	A	-0.01003	0.99002	0.07327	0.8912	0.448	0.4488	G	0.1429	1.15361	0.1059	0.1772	0.3024	0.2804	G	0.2006	1.22214	0.1009	0.04684	0.3703	0.3158	G	0.2099	1.23355	0.09395	0.02547	0.2948	0.2559
rs56269701	a	g	0.1424	0.0541	0.008484	+++-	2	217930533	G	-0.251	0.778022	0.08577	0.003424	0.2307	0.2766	G	-0.2054	0.814322	0.1218	0.09177	0.1581	0.1876	G	-0.1825	0.833185	0.128	0.1538	0.1552	0.1776	G	0.1354	1.14499	0.1138	0.2344	0.1543	0.1342
rs73358587	a	t	0.6685	0.2541	0.008517	?+??	10	123482859	NA	NA	NA	NA	NA	NA	NA	T	-0.6685	0.512477	0.2541	0.008516	0.02457	0.04904	NA	NA	NA	NA	NA	NA	NA	NA	NA	NA	NA	NA	NA	NA
rs35967454	a	g	-0.2927	0.1114	0.008605	?-+?	8	128218318	NA	NA	NA	NA	NA	NA	NA	G	0.3554	1.42675	0.1153	0.002044	0.2244	0.1652	G	-0.5921	0.553164	0.4333	0.1718	0.008869	0.01535	NA	NA	NA	NA	NA	NA	NA
rs7841251	a	g	-0.1354	0.0515	0.008614	--+-	8	128524321	G	0.09062	1.09485	0.1054	0.39	0.1472	0.1379	G	0.2418	1.27354	0.09589	0.01168	0.4575	0.3983	G	-0.002384	0.997619	0.1229	0.9845	0.1735	0.1763	G	0.1496	1.16137	0.09473	0.1142	0.2645	0.2364
rs112926433	a	g	-1.038	0.3952	0.008626	?-??	10	64231671	NA	NA	NA	NA	NA	NA	NA	G	1.038	2.82356	0.3952	0.008642	0.02671	0.009595	NA	NA	NA	NA	NA	NA	NA	NA	NA	NA	NA	NA	NA	NA
rs35429484	a	g	-0.3391	0.1292	0.008685	?--?	8	128543774	NA	NA	NA	NA	NA	NA	NA	G	0.335	1.39794	0.1339	0.01234	0.1645	0.1226	G	0.3953	1.48483	0.4937	0.4232	0.0122	0.007675	NA	NA	NA	NA	NA	NA	NA
rs57236659	a	c	0.2961	0.1129	0.008689	+++?	8	128589716	A	0.2288	1.25709	0.1431	0.1098	0.08333	0.06731	A	0.3999	1.49168	0.2915	0.1701	0.0337	0.02323	A	0.4116	1.50923	0.2363	0.08158	0.05698	0.03837	NA	NA	NA	NA	NA	NA	NA
rs702680	t	c	0.1262	0.0481	0.008702	++-+	5	56220382	T	0.1921	1.21179	0.07742	0.01307	0.384	0.3417	C	-0.2077	0.812451	0.1044	0.04674	0.2746	0.3188	C	0.02569	1.02602	0.09653	0.7901	0.3902	0.3717	C	-0.09346	0.910774	0.1229	0.4471	0.1179	0.1279
rs7084121	c	g	0.1286	0.049	0.008709	++-+	10	80763105	G	-0.1498	0.86088	0.09347	0.1089	0.1753	0.1984	G	-0.1828	0.832935	0.09756	0.06102	0.3686	0.4083	G	0.08133	1.08473	0.1362	0.5505	0.1519	0.1407	G	-0.151	0.859848	0.08372	0.07136	0.3215	0.3579
rs147387931	c	g	0.8445	0.322	0.008724	???+	10	123924099	NA	NA	NA	NA	NA	NA	NA	NA	NA	NA	NA	NA	NA	NA	NA	NA	NA	NA	NA	NA	NA	C	0.8445	2.32681	0.322	0.008723	0.02666	0.01099
Var-5-56024931	a	c	0.5638	0.2152	0.008776	+?++	5	56024931	A	0.3595	1.43261	0.3811	0.3456	0.0115	0.008043	NA	NA	NA	NA	NA	NA	NA	A	0.1049	1.1106	0.493	0.8314	0.01014	0.008989	A	0.8746	2.39792	0.3071	0.004399	0.03035	0.01333
rs74479877	a	c	-0.5427	0.2072	0.008813	?-??	11	69420351	NA	NA	NA	NA	NA	NA	NA	A	-0.5427	0.581177	0.2072	0.00881	0.04274	0.07249	NA	NA	NA	NA	NA	NA	NA	NA	NA	NA	NA	NA	NA	NA
rs115040518	t	c	-0.7028	0.2685	0.008858	?-??	19	17246109	NA	NA	NA	NA	NA	NA	NA	T	-0.7028	0.495197	0.2685	0.008861	0.02355	0.04584	NA	NA	NA	NA	NA	NA	NA	NA	NA	NA	NA	NA	NA	NA
rs150738759	t	c	-1.335	0.5103	0.008894	?-??	5	56133613	NA	NA	NA	NA	NA	NA	NA	T	-1.335	0.263158	0.5103	0.008908	0.005342	0.01919	NA	NA	NA	NA	NA	NA	NA	NA	NA	NA	NA	NA	NA	NA
rs114143087	a	t	0.6031	0.2308	0.008973	?+??	19	17231707	NA	NA	NA	NA	NA	NA	NA	T	-0.6031	0.547113	0.2308	0.008967	0.03419	0.0597	NA	NA	NA	NA	NA	NA	NA	NA	NA	NA	NA	NA	NA	NA
rs6470525	c	g	-0.2107	0.0808	0.009103	----	8	128525538	G	0.3877	1.47359	0.2098	0.06463	0.03867	0.02714	G	0.0006769	1.00068	0.1401	0.9961	0.1317	0.132	G	0.1966	1.21726	0.1725	0.2542	0.09009	0.07924	G	0.3663	1.44239	0.1475	0.01299	0.09852	0.07016
rs113725773	t	c	-0.3186	0.1222	0.009138	---?	8	128586008	C	0.2664	1.30526	0.1736	0.1249	0.05467	0.04276	C	0.345	1.41199	0.2218	0.1198	0.05449	0.03838	C	0.4076	1.50321	0.2728	0.1352	0.03906	0.02527	NA	NA	NA	NA	NA	NA	NA
rs12478570	t	c	0.1313	0.0504	0.009157	++++	2	217937567	T	0.1468	1.15812	0.0742	0.04789	0.4253	0.389	T	0.1334	1.14271	0.1187	0.2612	0.2115	0.1919	T	0.04629	1.04738	0.1016	0.6485	0.3027	0.2829	T	0.2507	1.28492	0.1503	0.09548	0.08885	0.07064
rs73924329	c	g	0.4283	0.1644	0.009163	?++?	19	17833844	NA	NA	NA	NA	NA	NA	NA	G	-0.3722	0.689216	0.1711	0.02961	0.06624	0.09382	G	-1.098	0.333537	0.5912	0.06338	0.004435	0.01206	NA	NA	NA	NA	NA	NA	NA
Var-2-217933553	a	g	0.822	0.3155	0.009177	++??	2	217933553	A	0.704	2.02182	0.5033	0.1619	0.008174	0.004021	A	0.8983	2.45543	0.4049	0.02652	0.02333	0.009804	NA	NA	NA	NA	NA	NA	NA	NA	NA	NA	NA	NA	NA	NA
rs137889627	c	g	0.9379	0.36	0.00918	?+??	6	151781435	NA	NA	NA	NA	NA	NA	NA	C	0.9379	2.55461	0.36	0.00919	0.03241	0.01247	NA	NA	NA	NA	NA	NA	NA	NA	NA	NA	NA	NA	NA	NA
Var-5-1259933	a	g	-1.658	0.6364	0.00918	?-??	5	1259933	NA	NA	NA	NA	NA	NA	NA	A	-1.658	0.19052	0.6364	0.009201	0.003205	0.01599	NA	NA	NA	NA	NA	NA	NA	NA	NA	NA	NA	NA	NA	NA
rs55890128	a	g	-0.4281	0.1644	0.00919	?--?	19	17834659	NA	NA	NA	NA	NA	NA	NA	A	-0.3728	0.688803	0.1711	0.02938	0.06652	0.09422	A	-1.089	0.336553	0.5913	0.06553	0.004505	0.01214	NA	NA	NA	NA	NA	NA	NA
rs113240394	t	c	0.4192	0.161	0.009222	???+	10	124006343	NA	NA	NA	NA	NA	NA	NA	NA	NA	NA	NA	NA	NA	NA	NA	NA	NA	NA	NA	NA	NA	T	0.4192	1.52074	0.161	0.009211	0.09253	0.06074
rs283730	t	g	-0.1116	0.0429	0.009279	--+-	8	128282154	G	0.2346	1.2644	0.07348	0.001407	0.4713	0.4139	T	-0.04137	0.959474	0.09298	0.6563	0.4476	0.4574	G	-0.02871	0.971698	0.09954	0.773	0.3625	0.3618	G	0.1082	1.11427	0.08411	0.1984	0.3934	0.3658
rs1544792	a	g	-0.5413	0.2081	0.009284	-+-?	5	56127113	G	0.7815	2.18475	0.2351	0.0008871	0.03867	0.0184	G	-0.8888	0.411149	0.6961	0.2017	0.003205	0.007463	G	0.06723	1.06954	0.5829	0.9082	0.005543	0.005482	NA	NA	NA	NA	NA	NA	NA
Var-10-123537016	t	c	1.98	0.7624	0.009402	???+	10	123537016	NA	NA	NA	NA	NA	NA	NA	NA	NA	NA	NA	NA	NA	NA	NA	NA	NA	NA	NA	NA	NA	T	1.98	7.24274	0.7624	0.009402	0.0105	0.00157
rs115430254	a	g	1.454	0.5607	0.009509	?+??	8	128320081	NA	NA	NA	NA	NA	NA	NA	A	1.454	4.2802	0.5607	0.009532	0.01816	0.004264	NA	NA	NA	NA	NA	NA	NA	NA	NA	NA	NA	NA	NA	NA
rs112171363	t	c	-0.3918	0.1511	0.00951	?--?	11	69472452	NA	NA	NA	NA	NA	NA	NA	T	-0.3572	0.699633	0.1548	0.02104	0.09188	0.1226	T	-1.086	0.337564	0.6936	0.1174	0.003326	0.008772	NA	NA	NA	NA	NA	NA	NA
rs507050	c	g	-0.5063	0.1953	0.00953	?-??	11	69348462	NA	NA	NA	NA	NA	NA	NA	C	-0.5063	0.602722	0.1953	0.009527	0.05161	0.08226	NA	NA	NA	NA	NA	NA	NA	NA	NA	NA	NA	NA	NA	NA
rs73349697	t	c	-0.2063	0.0796	0.009541	-+--	8	128524536	C	0.3426	1.40861	0.2048	0.09429	0.03867	0.02825	C	-0.04927	0.951924	0.138	0.721	0.1314	0.1375	C	0.25	1.28403	0.1692	0.1396	0.09424	0.07895	C	0.3914	1.47905	0.1464	0.007499	0.09935	0.06907
rs145780767	a	c	0.7385	0.2854	0.009665	?+??	8	128231012	NA	NA	NA	NA	NA	NA	NA	C	-0.7385	0.47783	0.2854	0.009663	0.02252	0.04402	NA	NA	NA	NA	NA	NA	NA	NA	NA	NA	NA	NA	NA	NA
rs56048950	a	g	-0.8775	0.3392	0.009682	?-??	8	128269808	NA	NA	NA	NA	NA	NA	NA	A	-0.8775	0.415821	0.3392	0.009688	0.01389	0.03198	NA	NA	NA	NA	NA	NA	NA	NA	NA	NA	NA	NA	NA	NA
rs1456307	t	c	-0.4922	0.1903	0.009685	---?	8	128067614	C	0.5782	1.78283	0.2565	0.0242	0.028	0.01511	C	0.66	1.93479	0.4181	0.1144	0.01816	0.009595	C	0.154	1.16649	0.3862	0.6901	0.01552	0.01316	NA	NA	NA	NA	NA	NA	NA
rs7095430	a	g	0.3858	0.1492	0.009717	?++?	10	123803737	NA	NA	NA	NA	NA	NA	NA	A	0.3751	1.45514	0.1591	0.0184	0.1122	0.07996	A	0.4643	1.5909	0.4301	0.2803	0.01667	0.009868	NA	NA	NA	NA	NA	NA	NA
rs73363248	a	g	0.5629	0.2177	0.009719	?+??	8	128705851	NA	NA	NA	NA	NA	NA	NA	A	0.5629	1.75576	0.2177	0.009717	0.06731	0.0406	NA	NA	NA	NA	NA	NA	NA	NA	NA	NA	NA	NA	NA	NA
rs7929311	t	c	0.9873	0.3822	0.009789	?+??	11	69399890	NA	NA	NA	NA	NA	NA	NA	C	-0.9873	0.372581	0.3822	0.009792	0.01068	0.02665	NA	NA	NA	NA	NA	NA	NA	NA	NA	NA	NA	NA	NA	NA
rs7752591	a	g	0.1126	0.0436	0.00983	++++	6	151947068	G	-0.03356	0.966997	0.07476	0.6535	0.476	0.4849	G	-0.04027	0.96053	0.09918	0.6847	0.2949	0.3017	A	0.1275	1.13598	0.09777	0.1922	0.3969	0.3487	A	0.255	1.29046	0.08447	0.002541	0.4047	0.3485
Var-14-68981203	t	c	1.636	0.6359	0.01009	???+	14	68981203	NA	NA	NA	NA	NA	NA	NA	NA	NA	NA	NA	NA	NA	NA	NA	NA	NA	NA	NA	NA	NA	T	1.636	5.13459	0.6359	0.01011	0.01212	0.002355
rs116144003	a	g	-0.5536	0.2152	0.0101	?-??	6	151987418	NA	NA	NA	NA	NA	NA	NA	A	-0.5536	0.574877	0.2152	0.01009	0.03632	0.06397	NA	NA	NA	NA	NA	NA	NA	NA	NA	NA	NA	NA	NA	NA
rs2662040	a	g	-0.1235	0.048	0.0101	--+-	5	56246610	G	0.1947	1.21495	0.07734	0.01181	0.3847	0.3417	A	-0.1947	0.823082	0.1036	0.06034	0.2778	0.3198	A	0.0306	1.03107	0.09647	0.7511	0.3902	0.3706	A	-0.09346	0.910774	0.1229	0.4471	0.1179	0.1279
rs11816938	c	g	0.2281	0.0887	0.01013	++++	10	123842825	G	-0.09043	0.913538	0.1991	0.6497	0.0336	0.03623	G	-0.3057	0.736608	0.1804	0.09013	0.06223	0.08137	G	-0.1587	0.853252	0.1565	0.3105	0.0962	0.1132	G	-0.3573	0.699563	0.1816	0.0491	0.04248	0.06082
rs76482628	a	g	0.2041	0.0794	0.0102	++++	5	56025682	A	0.04262	1.04354	0.1517	0.7787	0.06	0.05782	A	0.3919	1.47979	0.2139	0.06686	0.0609	0.04264	A	0.2471	1.28031	0.1825	0.1756	0.08204	0.06689	A	0.2298	1.25835	0.1259	0.06804	0.126	0.102
rs3104800	a	g	0.114	0.0444	0.01021	++++	16	52646376	A	0.1004	1.10561	0.07467	0.1788	0.4073	0.3811	A	0.2461	1.27903	0.1131	0.02956	0.2628	0.2196	A	0.117	1.12412	0.0944	0.2153	0.51	0.489	G	-0.05436	0.947091	0.08508	0.5229	0.3691	0.3799
rs150810575	c	g	-0.9696	0.3776	0.01023	???-	5	1256672	NA	NA	NA	NA	NA	NA	NA	NA	NA	NA	NA	NA	NA	NA	NA	NA	NA	NA	NA	NA	NA	G	0.9696	2.63689	0.3776	0.01024	0.021	0.007849
rs148309611	t	g	0.5825	0.227	0.01027	??++	10	64214951	NA	NA	NA	NA	NA	NA	NA	NA	NA	NA	NA	NA	NA	NA	G	-0.5253	0.591378	0.3416	0.1241	0.01663	0.02632	G	-0.6278	0.533765	0.3037	0.03869	0.01373	0.02433
rs3104788	t	c	-0.1128	0.0439	0.01028	----	16	52638503	C	0.05611	1.05771	0.07322	0.4435	0.446	0.4297	C	0.3096	1.36288	0.09615	0.001281	0.515	0.4392	T	-0.1065	0.898975	0.09349	0.2548	0.4335	0.4539	T	-0.02079	0.979425	0.09584	0.8282	0.2359	0.2363
rs192263572	t	g	-1.018	0.3971	0.01036	?-??	10	81046033	NA	NA	NA	NA	NA	NA	NA	T	-1.018	0.361317	0.3971	0.01038	0.009615	0.02559	NA	NA	NA	NA	NA	NA	NA	NA	NA	NA	NA	NA	NA	NA
rs114115113	a	g	-1.053	0.4108	0.01037	?-??	10	80864423	NA	NA	NA	NA	NA	NA	NA	A	-1.053	0.34889	0.4108	0.01035	0.008547	0.02452	NA	NA	NA	NA	NA	NA	NA	NA	NA	NA	NA	NA	NA	NA
rs114211953	a	g	-1.053	0.4108	0.01037	?-??	10	80866328	NA	NA	NA	NA	NA	NA	NA	A	-1.053	0.34889	0.4108	0.01035	0.008547	0.02452	NA	NA	NA	NA	NA	NA	NA	NA	NA	NA	NA	NA	NA	NA
rs73756780	a	t	0.1662	0.0649	0.01037	++++	5	56013798	A	0.04416	1.04515	0.1517	0.771	0.06	0.05782	A	0.2377	1.26833	0.116	0.04051	0.2158	0.178	A	0.1983	1.21933	0.1756	0.2589	0.08869	0.07456	A	0.1543	1.16684	0.1069	0.1487	0.1761	0.1546
rs12271488	c	g	-0.9014	0.3525	0.01055	?-??	11	69489550	NA	NA	NA	NA	NA	NA	NA	C	-0.9014	0.406001	0.3525	0.01055	0.01282	0.02985	NA	NA	NA	NA	NA	NA	NA	NA	NA	NA	NA	NA	NA	NA
rs12277938	a	c	-0.9014	0.3525	0.01055	?-??	11	69495285	NA	NA	NA	NA	NA	NA	NA	A	-0.9014	0.406001	0.3525	0.01055	0.01282	0.02985	NA	NA	NA	NA	NA	NA	NA	NA	NA	NA	NA	NA	NA	NA
rs140078693	a	t	0.9014	0.3525	0.01055	?+??	11	69495758	NA	NA	NA	NA	NA	NA	NA	T	-0.9014	0.406001	0.3525	0.01055	0.01282	0.02985	NA	NA	NA	NA	NA	NA	NA	NA	NA	NA	NA	NA	NA	NA
rs141709287	c	g	1.071	0.4188	0.01055	?+??	5	56253714	NA	NA	NA	NA	NA	NA	NA	G	-1.071	0.342666	0.4188	0.01051	0.008547	0.02345	NA	NA	NA	NA	NA	NA	NA	NA	NA	NA	NA	NA	NA	NA
rs3212888	a	g	-0.9014	0.3525	0.01055	?-??	11	69465336	NA	NA	NA	NA	NA	NA	NA	A	-0.9014	0.406001	0.3525	0.01055	0.01282	0.02985	NA	NA	NA	NA	NA	NA	NA	NA	NA	NA	NA	NA	NA	NA
rs55818512	a	g	0.3113	0.1217	0.01055	+++?	10	81040952	A	0.2797	1.32273	0.1847	0.1301	0.04733	0.03614	A	0.0269	1.02727	0.1952	0.8904	0.06303	0.06077	A	1.015	2.75936	0.2896	0.0004605	0.05211	0.01864	NA	NA	NA	NA	NA	NA	NA
rs7124951	t	c	-0.9014	0.3525	0.01055	?-??	11	69475016	NA	NA	NA	NA	NA	NA	NA	T	-0.9014	0.406001	0.3525	0.01055	0.01282	0.02985	NA	NA	NA	NA	NA	NA	NA	NA	NA	NA	NA	NA	NA	NA
rs56409389	a	g	0.2204	0.0862	0.01057	+++?	10	124035383	G	-0.1629	0.849676	0.1414	0.2495	0.06667	0.07753	G	-0.2955	0.744159	0.1256	0.01861	0.1485	0.1898	G	-0.1313	0.876955	0.2173	0.5458	0.04989	0.05373	NA	NA	NA	NA	NA	NA	NA
rs1219642	t	c	-0.1091	0.0427	0.01062	-+--	10	123348389	C	0.2279	1.25596	0.07347	0.00192	0.4574	0.398	C	-0.02813	0.972262	0.09646	0.7706	0.424	0.4295	C	0.04128	1.04214	0.09479	0.6632	0.4202	0.4066	C	0.111	1.11739	0.08316	0.1819	0.3619	0.3378
rs3112578	t	c	-0.1122	0.0439	0.01063	----	16	52585440	C	0.1563	1.16918	0.08149	0.05503	0.2847	0.2523	C	0.06796	1.07032	0.09684	0.4828	0.3793	0.3635	C	0.1727	1.18851	0.09665	0.07404	0.3969	0.3618	C	0.0577	1.0594	0.0806	0.4741	0.4015	0.3878
rs7003169	c	g	-0.3233	0.1266	0.01063	?--?	8	128547560	NA	NA	NA	NA	NA	NA	NA	G	0.3309	1.39222	0.1306	0.01125	0.1752	0.1322	G	0.2064	1.22924	0.5137	0.6878	0.009978	0.007675	NA	NA	NA	NA	NA	NA	NA
rs7827428	t	c	0.3271	0.1282	0.01073	+++?	8	128516047	T	0.3056	1.35744	0.1593	0.05514	0.06507	0.04804	T	0.5742	1.77571	0.3952	0.1462	0.01961	0.0119	T	0.2781	1.32062	0.2579	0.2809	0.041	0.03007	NA	NA	NA	NA	NA	NA	NA
rs78985527	a	g	-0.3105	0.1217	0.01076	---?	10	123271539	A	-0.2109	0.809855	0.1605	0.1889	0.04933	0.06045	A	-1.022	0.359874	0.5367	0.05687	0.005342	0.01386	A	-0.3658	0.693642	0.1992	0.06634	0.05211	0.07237	NA	NA	NA	NA	NA	NA	NA
rs3212892	a	g	0.2104	0.0825	0.01077	++++	11	69465860	G	-0.1878	0.82878	0.2532	0.4584	0.02067	0.02365	G	-0.2271	0.796841	0.09923	0.02208	0.3558	0.4019	G	-0.1975	0.82078	0.2399	0.4103	0.03659	0.04276	G	-0.12	0.88692	0.2847	0.6733	0.01939	0.02198
rs57537604	a	c	0.2197	0.0862	0.01079	+++?	10	124035411	C	-0.1629	0.849676	0.1414	0.2495	0.06667	0.07753	C	-0.2955	0.744159	0.1256	0.01861	0.1485	0.1898	C	-0.1273	0.880469	0.2172	0.5578	0.05	0.05396	NA	NA	NA	NA	NA	NA	NA
rs331497	t	g	0.118	0.0463	0.01084	++-+	5	56251660	T	0.1749	1.19113	0.07698	0.02313	0.392	0.3528	G	-0.1887	0.828035	0.09518	0.04738	0.3953	0.4414	G	0.03477	1.03538	0.09654	0.7187	0.3969	0.375	G	-0.1053	0.900054	0.112	0.3472	0.147	0.1609
rs3112609	c	g	-0.1134	0.0445	0.01085	----	16	52648731	G	0.09313	1.0976	0.07472	0.2126	0.406	0.3816	G	0.236	1.26617	0.1134	0.03735	0.2607	0.2196	G	0.1175	1.12468	0.09461	0.2143	0.5067	0.4857	C	-0.06663	0.935541	0.08558	0.4362	0.3651	0.3783
rs7068112	t	c	0.1248	0.049	0.01087	++-+	10	80763116	C	-0.1498	0.86088	0.09347	0.1089	0.1753	0.1984	C	-0.1692	0.84434	0.09756	0.08279	0.3686	0.4051	C	0.0838	1.08741	0.1362	0.5383	0.1519	0.1404	C	-0.151	0.859848	0.08372	0.07136	0.3215	0.3579
rs114633560	t	c	0.7379	0.2898	0.01089	?+??	19	17611495	NA	NA	NA	NA	NA	NA	NA	T	0.7379	2.09154	0.2898	0.01088	0.0406	0.02026	NA	NA	NA	NA	NA	NA	NA	NA	NA	NA	NA	NA	NA	NA
Var-10-123219910	t	c	1.298	0.5102	0.01096	???+	10	123219910	NA	NA	NA	NA	NA	NA	NA	NA	NA	NA	NA	NA	NA	NA	NA	NA	NA	NA	NA	NA	NA	T	1.298	3.66197	0.5102	0.01093	0.01454	0.003925
rs12918816	a	g	0.1114	0.0438	0.01105	++++	16	52560213	A	0.1459	1.15708	0.08028	0.06911	0.298	0.2668	A	0.0452	1.04624	0.09735	0.6424	0.3697	0.3593	A	0.1721	1.1878	0.09718	0.0765	0.398	0.3629	A	0.08022	1.08353	0.08067	0.32	0.3958	0.3768
rs148293536	t	c	-0.6183	0.2433	0.01106	-?+?	19	17326583	T	-1.004	0.366411	0.2816	0.0003622	0.012	0.03154	NA	NA	NA	NA	NA	NA	NA	T	0.5184	1.67934	0.4834	0.2835	0.0133	0.007675	NA	NA	NA	NA	NA	NA	NA
Var-14-68857902	t	c	0.4619	0.1819	0.01109	++++	14	68857902	T	0.4943	1.63935	0.3573	0.1666	0.01434	0.008832	T	0.3274	1.38736	0.4221	0.4379	0.01528	0.01094	T	0.6066	1.83418	0.3467	0.08015	0.02765	0.0158	T	0.3789	1.46068	0.3436	0.2701	0.01839	0.01236
rs114380159	a	g	-0.7726	0.3044	0.01115	?-??	8	128296594	NA	NA	NA	NA	NA	NA	NA	A	-0.7726	0.461811	0.3044	0.01114	0.01816	0.03731	NA	NA	NA	NA	NA	NA	NA	NA	NA	NA	NA	NA	NA	NA
rs111778276	a	g	-0.925	0.3645	0.01116	?-??	10	64247676	NA	NA	NA	NA	NA	NA	NA	G	0.925	2.52187	0.3645	0.01116	0.02891	0.01173	NA	NA	NA	NA	NA	NA	NA	NA	NA	NA	NA	NA	NA	NA
rs115029271	a	g	1.295	0.5103	0.01116	?+??	10	124038089	NA	NA	NA	NA	NA	NA	NA	A	1.295	3.651	0.5103	0.01113	0.01923	0.00533	NA	NA	NA	NA	NA	NA	NA	NA	NA	NA	NA	NA	NA	NA
rs150982970	a	c	1.295	0.5103	0.01116	?+??	10	124037551	NA	NA	NA	NA	NA	NA	NA	A	1.295	3.651	0.5103	0.01113	0.01923	0.00533	NA	NA	NA	NA	NA	NA	NA	NA	NA	NA	NA	NA	NA	NA
rs1293944	a	g	0.1079	0.0426	0.01126	++++	6	151997546	A	0.07869	1.08187	0.07366	0.2854	0.5033	0.4836	A	0.07392	1.07672	0.09938	0.457	0.3472	0.3326	A	0.05747	1.05915	0.09561	0.5478	0.4634	0.4496	G	-0.1993	0.819304	0.07984	0.01254	0.4192	0.4678
Var-5-1259891	a	g	1.2	0.4738	0.01132	?+??	5	1259891	NA	NA	NA	NA	NA	NA	NA	G	-1.2	0.301194	0.4738	0.0113	0.006424	0.02026	NA	NA	NA	NA	NA	NA	NA	NA	NA	NA	NA	NA	NA	NA
rs79619171	a	g	0.3863	0.1526	0.01136	???+	10	123970336	NA	NA	NA	NA	NA	NA	NA	NA	NA	NA	NA	NA	NA	NA	NA	NA	NA	NA	NA	NA	NA	A	0.3863	1.47153	0.1526	0.01136	0.0937	0.06436
rs614394	t	c	0.1807	0.0714	0.0114	+++-	11	69419268	C	-0.08789	0.915862	0.1395	0.5288	0.07333	0.07884	T	0.2612	1.29849	0.1049	0.01282	0.3814	0.3358	C	-0.3345	0.715696	0.171	0.05042	0.07539	0.09649	C	0.2165	1.24172	0.2255	0.337	0.03796	0.02904
rs11200017	a	g	0.1318	0.0521	0.01148	++++	10	123339685	A	0.2811	1.32459	0.08959	0.001705	0.2267	0.1787	A	0.001267	1.00127	0.2118	0.9952	0.05556	0.05544	A	0.05283	1.05425	0.1074	0.6228	0.2672	0.2599	A	0.06591	1.06813	0.08631	0.4451	0.3013	0.2865
rs6479817	c	g	0.2999	0.1186	0.01148	+++?	10	64248449	C	0.4125	1.51059	0.208	0.04739	0.04	0.02694	C	0.2866	1.33189	0.1741	0.09967	0.0844	0.06397	C	0.1551	1.16777	0.2588	0.549	0.03769	0.0318	NA	NA	NA	NA	NA	NA	NA
rs7917454	t	c	-0.2999	0.1186	0.01148	---?	10	64248387	C	0.4125	1.51059	0.208	0.04739	0.04	0.02694	C	0.2866	1.33189	0.1741	0.09967	0.0844	0.06397	C	0.1551	1.16777	0.2588	0.549	0.03769	0.0318	NA	NA	NA	NA	NA	NA	NA
rs9785095	a	g	-0.1369	0.0542	0.0115	-+--	8	128064833	A	-0.1091	0.896641	0.08505	0.1997	0.2233	0.2431	A	0.1273	1.13576	0.1952	0.5143	0.06838	0.06183	A	-0.1499	0.860794	0.1304	0.2502	0.1574	0.1732	A	-0.2221	0.800835	0.09226	0.01607	0.2399	0.2834
rs76470586	a	g	1.606	0.6356	0.01151	+???	14	68828889	G	-1.606	0.200689	0.6356	0.01149	0.002177	0.01081	NA	NA	NA	NA	NA	NA	NA	NA	NA	NA	NA	NA	NA	NA	NA	NA	NA	NA	NA	NA	NA
rs34766672	t	c	0.4268	0.1691	0.0116	+++?	10	80797216	T	0.6009	1.82376	0.2103	0.004262	0.04267	0.02365	T	0.1893	1.2084	0.4488	0.6731	0.01175	0.01066	T	0.05423	1.05573	0.3676	0.8827	0.01774	0.01645	NA	NA	NA	NA	NA	NA	NA
rs7005343	a	t	0.1954	0.0774	0.01163	++++	8	128526578	A	0.4958	1.64181	0.2734	0.0697	0.02333	0.01445	A	0.0195	1.01969	0.1198	0.8707	0.1816	0.178	A	0.1886	1.20756	0.1658	0.2553	0.09645	0.08553	A	0.3748	1.4547	0.1454	0.009915	0.09935	0.06986
rs3858132	t	g	-0.1788	0.0709	0.0117	---?	10	64208310	G	0.2148	1.23961	0.1113	0.05364	0.1313	0.1084	G	0.09063	1.09486	0.1038	0.3824	0.3226	0.3038	G	0.3867	1.47211	0.1986	0.05147	0.0765	0.05154	NA	NA	NA	NA	NA	NA	NA
rs111425279	a	t	-0.2512	0.0997	0.0118	---?	16	52690254	T	0.2337	1.26327	0.1805	0.1955	0.048	0.03811	T	0.2582	1.2946	0.1321	0.05059	0.1528	0.1205	T	0.2617	1.29914	0.2827	0.3545	0.03326	0.02522	NA	NA	NA	NA	NA	NA	NA
rs4871809	t	c	0.1945	0.0773	0.01184	++++	8	128527555	T	0.4958	1.64181	0.2734	0.0697	0.02333	0.01445	T	0.01213	1.0122	0.1198	0.9193	0.1816	0.1791	T	0.2099	1.23355	0.1641	0.2009	0.09867	0.08553	T	0.3661	1.4421	0.1455	0.01186	0.09855	0.06986
rs34768248	a	g	0.3712	0.1476	0.01193	+++?	5	1295716	A	0.119	1.12637	0.2423	0.6233	0.02533	0.02234	A	0.4289	1.53557	0.2018	0.03353	0.06517	0.04158	A	1.043	2.83772	0.4831	0.03087	0.01885	0.006579	NA	NA	NA	NA	NA	NA	NA
rs33321	t	g	-0.1207	0.0481	0.01199	--+-	5	56206073	G	0.1866	1.20515	0.07739	0.01588	0.386	0.3449	T	-0.1832	0.832602	0.1035	0.07657	0.2767	0.3166	T	0.02032	1.02053	0.0969	0.8339	0.388	0.3706	T	-0.09346	0.910774	0.1229	0.4471	0.1179	0.1279
rs331499	a	g	-0.1207	0.0481	0.01204	--+-	5	56210923	G	0.1868	1.20539	0.07752	0.01596	0.3833	0.3423	A	-0.1947	0.823082	0.1036	0.06034	0.2767	0.3188	A	0.02946	1.0299	0.09655	0.7603	0.3914	0.3717	A	-0.09346	0.910774	0.1229	0.4471	0.1179	0.1279
rs33318	t	g	-0.1207	0.0481	0.01204	--+-	5	56208414	G	0.1868	1.20539	0.07752	0.01596	0.3833	0.3423	T	-0.1947	0.823082	0.1036	0.06034	0.2767	0.3188	T	0.02946	1.0299	0.09655	0.7603	0.3914	0.3717	T	-0.09346	0.910774	0.1229	0.4471	0.1179	0.1279
rs61383660	t	c	-0.6193	0.2468	0.0121	?-??	10	123479436	NA	NA	NA	NA	NA	NA	NA	T	-0.6193	0.538321	0.2468	0.0121	0.02671	0.05011	NA	NA	NA	NA	NA	NA	NA	NA	NA	NA	NA	NA	NA	NA
rs6573834	t	c	0.168	0.067	0.01213	+++?	14	68808398	T	0.0682	1.07058	0.09214	0.4592	0.2107	0.1984	T	0.4509	1.56972	0.1501	0.002661	0.1314	0.08849	T	0.1549	1.16754	0.1284	0.2278	0.1774	0.1513	NA	NA	NA	NA	NA	NA	NA
rs2935720	a	g	0.1901	0.0758	0.01216	+++?	10	123425304	A	0.1163	1.12333	0.1393	0.4037	0.07533	0.06767	A	0.2041	1.22642	0.1071	0.05663	0.2575	0.2186	A	0.2636	1.30161	0.1685	0.1178	0.09645	0.07675	NA	NA	NA	NA	NA	NA	NA
Var-10-123188972	a	g	-1.186	0.4731	0.01218	???-	10	123188972	NA	NA	NA	NA	NA	NA	NA	NA	NA	NA	NA	NA	NA	NA	NA	NA	NA	NA	NA	NA	NA	G	1.186	3.27396	0.4731	0.01221	0.01535	0.00471
rs73359785	t	c	-0.2211	0.0883	0.01223	---?	10	124048413	T	-0.172	0.841979	0.1412	0.2234	0.06667	0.07819	T	-0.3062	0.736239	0.1322	0.02052	0.125	0.1631	T	-0.1066	0.898885	0.2182	0.6251	0.04989	0.05263	NA	NA	NA	NA	NA	NA	NA
rs4674132	a	g	0.1263	0.0504	0.01225	++++	2	217938519	A	0.1393	1.14947	0.07411	0.06018	0.4247	0.3896	A	0.1405	1.15085	0.1182	0.2346	0.2147	0.194	A	0.03313	1.03368	0.1024	0.7463	0.3016	0.284	A	0.2507	1.28492	0.1503	0.09548	0.08885	0.07064
rs112915451	t	c	-0.3682	0.147	0.01226	?--?	11	69482561	NA	NA	NA	NA	NA	NA	NA	T	-0.3344	0.715767	0.1504	0.02614	0.1004	0.1311	T	-1.086	0.337564	0.6936	0.1174	0.003326	0.008772	NA	NA	NA	NA	NA	NA	NA
rs9921569	t	c	-0.1096	0.0438	0.01236	----	16	52572029	C	0.1296	1.13837	0.08028	0.1064	0.2971	0.2691	C	0.06164	1.06358	0.09755	0.5275	0.3686	0.355	C	0.1891	1.20816	0.0967	0.05047	0.4035	0.364	C	0.06694	1.06923	0.08072	0.407	0.3932	0.3774
rs170732	a	g	-0.1158	0.0463	0.01237	--+-	5	56251777	G	0.1749	1.19113	0.07698	0.02313	0.392	0.3528	A	-0.1887	0.828035	0.09518	0.04738	0.3953	0.4414	A	0.03967	1.04047	0.09648	0.6809	0.3969	0.3739	A	-0.09949	0.905299	0.112	0.3742	0.1478	0.1609
rs56069227	a	g	0.4149	0.166	0.01246	+++?	5	56155672	G	-0.2775	0.757676	0.2164	0.1997	0.02667	0.03482	G	-0.2278	0.796284	0.3432	0.5069	0.01603	0.02026	G	-1.119	0.326606	0.3945	0.004577	0.009978	0.02851	NA	NA	NA	NA	NA	NA	NA
rs149007881	t	c	1.906	0.7629	0.01248	?+??	10	123564777	NA	NA	NA	NA	NA	NA	NA	T	1.906	6.72613	0.7629	0.01247	0.01389	0.002132	NA	NA	NA	NA	NA	NA	NA	NA	NA	NA	NA	NA	NA	NA
rs151314622	t	c	0.6607	0.2645	0.01249	???+	19	17720356	NA	NA	NA	NA	NA	NA	NA	NA	NA	NA	NA	NA	NA	NA	NA	NA	NA	NA	NA	NA	NA	T	0.6607	1.93615	0.2645	0.01249	0.03393	0.01805
rs541879	a	g	-0.3038	0.1217	0.01252	---?	11	69391006	A	-0.1068	0.898705	0.2161	0.6213	0.02667	0.02961	A	-0.3192	0.72673	0.1637	0.05118	0.08013	0.1066	A	-0.7165	0.488459	0.3365	0.03321	0.01552	0.02961	NA	NA	NA	NA	NA	NA	NA
rs141640788	a	g	1.907	0.7641	0.01257	?+??	19	17223519	NA	NA	NA	NA	NA	NA	NA	A	1.907	6.73286	0.7641	0.01256	0.01389	0.002132	NA	NA	NA	NA	NA	NA	NA	NA	NA	NA	NA	NA	NA	NA
rs190032800	a	g	-1.907	0.7641	0.01257	?-??	19	17201815	NA	NA	NA	NA	NA	NA	NA	G	1.907	6.73286	0.7641	0.01256	0.01389	0.002132	NA	NA	NA	NA	NA	NA	NA	NA	NA	NA	NA	NA	NA	NA
rs193075789	t	c	-1.907	0.7641	0.01257	?-??	19	17199273	NA	NA	NA	NA	NA	NA	NA	C	1.907	6.73286	0.7641	0.01256	0.01389	0.002132	NA	NA	NA	NA	NA	NA	NA	NA	NA	NA	NA	NA	NA	NA
Var-19-17196902	a	c	-1.907	0.7641	0.01257	?-??	19	17196902	NA	NA	NA	NA	NA	NA	NA	C	1.907	6.73286	0.7641	0.01256	0.01389	0.002132	NA	NA	NA	NA	NA	NA	NA	NA	NA	NA	NA	NA	NA	NA
rs412835	a	c	-0.1075	0.0431	0.01262	--+-	8	128295710	C	0.2176	1.24309	0.07427	0.003397	0.4453	0.3936	A	-0.002067	0.997935	0.09538	0.9827	0.4199	0.419	C	-0.006256	0.993764	0.1002	0.9502	0.3548	0.3498	C	0.1274	1.13587	0.08223	0.1213	0.4426	0.4097
rs10403836	c	g	0.1414	0.0567	0.01265	++++	19	17489328	G	-0.1342	0.874415	0.1372	0.328	0.074	0.08344	G	-0.1528	0.858301	0.09538	0.1092	0.3504	0.3849	G	-0.05093	0.950345	0.1309	0.6972	0.1475	0.1546	G	-0.1907	0.82638	0.1057	0.0713	0.1672	0.1923
rs13025492	c	g	0.1317	0.0528	0.01268	+++-	2	217933312	G	-0.2534	0.776157	0.08647	0.003379	0.2193	0.2648	G	-0.1688	0.844678	0.1072	0.1153	0.2329	0.2644	G	-0.1502	0.860536	0.1288	0.2433	0.1508	0.1689	G	0.1354	1.14499	0.1138	0.2344	0.1543	0.1342
rs12801459	a	g	0.327	0.1312	0.01272	?+++	11	69353554	NA	NA	NA	NA	NA	NA	NA	A	0.2024	1.22434	0.1584	0.2013	0.1278	0.1077	A	0.9424	2.56613	0.5438	0.08312	0.01361	0.005556	A	0.5214	1.68438	0.2597	0.04471	0.03682	0.02174
rs17105140	t	c	0.4109	0.165	0.01276	?+??	14	68666496	NA	NA	NA	NA	NA	NA	NA	C	-0.4109	0.663053	0.165	0.01278	0.07265	0.1055	NA	NA	NA	NA	NA	NA	NA	NA	NA	NA	NA	NA	NA	NA
rs75086997	t	c	0.4109	0.165	0.01276	?+??	14	68663081	NA	NA	NA	NA	NA	NA	NA	C	-0.4109	0.663053	0.165	0.01278	0.07265	0.1055	NA	NA	NA	NA	NA	NA	NA	NA	NA	NA	NA	NA	NA	NA
rs8003433	c	g	-0.4109	0.165	0.01276	?-??	14	68663822	NA	NA	NA	NA	NA	NA	NA	C	-0.4109	0.663053	0.165	0.01278	0.07265	0.1055	NA	NA	NA	NA	NA	NA	NA	NA	NA	NA	NA	NA	NA	NA
rs8011148	c	g	0.4109	0.165	0.01276	?+??	14	68668467	NA	NA	NA	NA	NA	NA	NA	G	-0.4109	0.663053	0.165	0.01278	0.07265	0.1055	NA	NA	NA	NA	NA	NA	NA	NA	NA	NA	NA	NA	NA	NA
rs184209178	t	c	-1.043	0.4191	0.01282	?-??	11	69511672	NA	NA	NA	NA	NA	NA	NA	C	1.043	2.83772	0.4191	0.01285	0.0235	0.008547	NA	NA	NA	NA	NA	NA	NA	NA	NA	NA	NA	NA	NA	NA
rs17102006	a	g	-0.3003	0.1207	0.01283	?--?	10	123196156	NA	NA	NA	NA	NA	NA	NA	A	-0.3189	0.726948	0.1254	0.01101	0.1464	0.1887	A	-0.06683	0.935354	0.4446	0.8805	0.0122	0.01206	NA	NA	NA	NA	NA	NA	NA
rs4082429	c	g	-0.1174	0.0472	0.01284	--+-	11	69390432	C	-0.1653	0.847639	0.07796	0.03402	0.4427	0.4812	G	0.07071	1.07327	0.109	0.5164	0.2849	0.2759	G	-0.004171	0.995838	0.1044	0.9681	0.3605	0.3573	G	0.1835	1.20141	0.09584	0.05556	0.2709	0.2383
rs832536	t	c	-0.1195	0.048	0.01288	--+-	5	56212595	C	0.1837	1.20166	0.07748	0.01777	0.3827	0.3423	T	-0.1947	0.823082	0.1036	0.06034	0.2767	0.3188	T	0.02946	1.0299	0.09655	0.7603	0.3914	0.3717	T	-0.09346	0.910774	0.1229	0.4471	0.1179	0.1279
rs113996268	t	g	-0.8747	0.3518	0.01291	?-??	14	68960260	NA	NA	NA	NA	NA	NA	NA	T	-0.8747	0.416987	0.3518	0.01291	0.01282	0.02985	NA	NA	NA	NA	NA	NA	NA	NA	NA	NA	NA	NA	NA	NA
rs73131789	a	g	0.2009	0.0808	0.01292	++++	5	56047143	A	0.06461	1.06674	0.155	0.6768	0.05965	0.05644	A	0.2855	1.33043	0.2245	0.2033	0.05128	0.03945	A	0.2932	1.34071	0.1822	0.1075	0.08315	0.06484	A	0.2205	1.2467	0.1274	0.08346	0.1238	0.1013
rs10505473	t	c	-0.154	0.062	0.01297	--+-	8	128417936	T	-0.2362	0.789623	0.1034	0.02242	0.1327	0.1629	T	-0.1847	0.831354	0.1199	0.1234	0.1709	0.2004	T	0.03005	1.03051	0.1456	0.8365	0.1208	0.1151	T	-0.131	0.877218	0.1412	0.3534	0.08805	0.1005
rs73131777	t	c	0.1997	0.0804	0.01301	++++	5	56044903	T	0.0326	1.03314	0.1529	0.8311	0.05933	0.05782	T	0.3069	1.35921	0.2237	0.17	0.05235	0.03945	T	0.3109	1.36465	0.1819	0.08733	0.08426	0.06469	T	0.2263	1.25395	0.1273	0.0754	0.1244	0.1013
rs9397441	a	c	-0.1372	0.0552	0.01302	-+--	6	151982315	C	0.1908	1.21022	0.1201	0.1121	0.1107	0.09264	C	-0.07085	0.931602	0.09903	0.4743	0.3013	0.3166	C	0.1399	1.15016	0.1794	0.4357	0.0898	0.07456	C	0.2761	1.31798	0.08933	0.001995	0.3061	0.2527
rs73138911	a	g	-0.9916	0.3994	0.01304	?-??	5	56251977	NA	NA	NA	NA	NA	NA	NA	A	-0.9916	0.370983	0.3994	0.01303	0.009677	0.02457	NA	NA	NA	NA	NA	NA	NA	NA	NA	NA	NA	NA	NA	NA
rs75122583	a	g	0.6735	0.2716	0.01315	+???	10	123492751	A	0.6735	1.96109	0.2716	0.01316	0.02667	0.0138	NA	NA	NA	NA	NA	NA	NA	NA	NA	NA	NA	NA	NA	NA	NA	NA	NA	NA	NA	NA	NA
rs148736737	t	c	0.8355	0.3373	0.01325	+?+?	8	127961214	T	0.8241	2.27983	0.3859	0.03274	0.01467	0.00657	NA	NA	NA	NA	NA	NA	NA	T	0.8724	2.39265	0.6943	0.2089	0.007761	0.003289	NA	NA	NA	NA	NA	NA	NA
rs73360516	t	c	0.555	0.2241	0.01327	?+??	10	123489725	NA	NA	NA	NA	NA	NA	NA	C	-0.555	0.574072	0.2241	0.01328	0.03419	0.0597	NA	NA	NA	NA	NA	NA	NA	NA	NA	NA	NA	NA	NA	NA
rs74386184	a	g	0.294	0.1187	0.01328	+++?	10	64254427	A	0.4125	1.51059	0.208	0.04739	0.04	0.02694	A	0.2737	1.31482	0.1743	0.1164	0.08333	0.06397	A	0.1551	1.16777	0.2588	0.549	0.03769	0.0318	NA	NA	NA	NA	NA	NA	NA
rs140992552	a	c	0.8627	0.3485	0.01331	???+	10	124029287	NA	NA	NA	NA	NA	NA	NA	NA	NA	NA	NA	NA	NA	NA	NA	NA	NA	NA	NA	NA	NA	A	0.8627	2.36955	0.3485	0.0133	0.02181	0.009419
Var-8-127982025	a	c	-0.4839	0.1956	0.01336	-+-?	8	127982025	A	-0.6497	0.522202	0.2488	0.009017	0.01752	0.03249	A	0.009436	1.00948	0.4529	0.9834	0.01075	0.01068	A	-0.4304	0.650249	0.4425	0.3307	0.01002	0.01435	NA	NA	NA	NA	NA	NA	NA
Var-8-127881474	a	c	1.605	0.6492	0.01343	???+	8	127881474	NA	NA	NA	NA	NA	NA	NA	NA	NA	NA	NA	NA	NA	NA	NA	NA	NA	NA	NA	NA	NA	C	-1.605	0.20089	0.6492	0.01342	0.002423	0.0102
rs35986494	t	c	0.1368	0.0554	0.01344	+++-	2	217900650	C	-0.2306	0.794057	0.08978	0.01023	0.196	0.2339	C	-0.1813	0.834185	0.1278	0.156	0.1432	0.1674	C	-0.2793	0.756313	0.129	0.03032	0.1452	0.182	C	0.1461	1.15731	0.1111	0.1885	0.1599	0.1381
Var-5-1259952	t	c	-1.582	0.6402	0.01347	?-??	5	1259952	NA	NA	NA	NA	NA	NA	NA	T	-1.582	0.205564	0.6402	0.01349	0.003205	0.01493	NA	NA	NA	NA	NA	NA	NA	NA	NA	NA	NA	NA	NA	NA
rs331498	c	g	-0.1184	0.048	0.01351	--+-	5	56249842	G	0.1984	1.21945	0.07743	0.0104	0.386	0.3423	C	-0.1653	0.847639	0.1027	0.1075	0.2917	0.3284	C	0.02569	1.02602	0.09653	0.7901	0.3902	0.3717	C	-0.0834	0.919983	0.1231	0.498	0.1171	0.1264
rs73923942	c	g	-0.3368	0.1364	0.01353	?--?	19	17563636	NA	NA	NA	NA	NA	NA	NA	C	-0.2978	0.74245	0.1394	0.03259	0.1143	0.1461	C	-1.214	0.297007	0.6608	0.06629	0.003326	0.01206	NA	NA	NA	NA	NA	NA	NA
rs1878254	t	c	0.2923	0.1184	0.01357	+++?	10	64234392	T	0.4125	1.51059	0.208	0.04739	0.04	0.02694	T	0.2703	1.31036	0.1733	0.1189	0.0844	0.06503	T	0.1551	1.16777	0.2588	0.549	0.03769	0.0318	NA	NA	NA	NA	NA	NA	NA
rs2461225	t	g	-0.1213	0.0492	0.01362	----	10	123838026	T	-0.04163	0.959225	0.09442	0.6593	0.176	0.18	T	-0.1869	0.829527	0.1011	0.06437	0.3216	0.3593	T	-0.1714	0.842485	0.1051	0.1029	0.2772	0.3114	T	-0.1036	0.901586	0.09415	0.271	0.2351	0.2551
rs74723164	t	c	-0.9678	0.3924	0.01365	?-??	8	128547840	NA	NA	NA	NA	NA	NA	NA	C	0.9678	2.63215	0.3924	0.01366	0.02564	0.009595	NA	NA	NA	NA	NA	NA	NA	NA	NA	NA	NA	NA	NA	NA
rs11816536	t	c	-0.2224	0.0903	0.01373	---?	10	124053290	T	-0.1209	0.886123	0.1479	0.4137	0.06133	0.06833	T	-0.3364	0.714337	0.1329	0.0114	0.1239	0.1652	T	-0.1337	0.874852	0.2214	0.5458	0.04767	0.05154	NA	NA	NA	NA	NA	NA	NA
rs11816570	t	g	-0.2224	0.0903	0.01373	---?	10	124053289	T	-0.1209	0.886123	0.1479	0.4137	0.06133	0.06833	T	-0.3364	0.714337	0.1329	0.0114	0.1239	0.1652	T	-0.1337	0.874852	0.2214	0.5458	0.04767	0.05154	NA	NA	NA	NA	NA	NA	NA
rs74159092	a	c	0.2483	0.1008	0.01373	+++?	10	123966163	C	-0.4602	0.631157	0.4877	0.3454	0.004717	0.007314	C	-0.254	0.775692	0.1089	0.01964	0.2118	0.2569	C	-0.1106	0.895297	0.3166	0.7268	0.02365	0.02489	NA	NA	NA	NA	NA	NA	NA
rs114149921	a	g	1.167	0.4736	0.01374	?+??	8	128172526	NA	NA	NA	NA	NA	NA	NA	A	1.167	3.21234	0.4736	0.01374	0.02034	0.006397	NA	NA	NA	NA	NA	NA	NA	NA	NA	NA	NA	NA	NA	NA
rs9397440	t	c	-0.1361	0.0553	0.01381	-+--	6	151978802	C	0.1924	1.21216	0.1204	0.11	0.11	0.09198	C	-0.07085	0.931602	0.09903	0.4743	0.3013	0.3166	C	0.1567	1.16964	0.18	0.384	0.0898	0.07346	C	0.2684	1.30787	0.08931	0.00265	0.3061	0.2543
rs958653	a	g	0.124	0.0504	0.01387	+-++	8	128070669	G	-0.1098	0.896013	0.08229	0.1819	0.2553	0.2766	G	0.01834	1.01851	0.1515	0.9036	0.1122	0.1098	G	-0.00752	0.992508	0.1135	0.9472	0.2184	0.2171	G	-0.2628	0.768896	0.08947	0.003304	0.2714	0.3257
rs4552863	t	c	-0.1189	0.0483	0.0139	----	8	128603440	T	-0.03333	0.967219	0.07367	0.651	0.4487	0.458	T	-0.2302	0.794375	0.1339	0.08557	0.1346	0.1642	T	-0.279	0.75654	0.09557	0.00351	0.367	0.432	T	-0.01742	0.982731	0.1128	0.8773	0.1454	0.1491
rs10484919	t	c	0.1358	0.0553	0.01399	+-++	6	151974422	T	0.1839	1.2019	0.1202	0.126	0.11	0.09264	T	-0.07083	0.93162	0.09903	0.4744	0.3013	0.3166	T	0.1567	1.16964	0.18	0.384	0.0898	0.07346	T	0.2722	1.31285	0.08931	0.002305	0.3053	0.2527
rs188478763	a	c	-1.155	0.47	0.01399	???-	8	128589606	NA	NA	NA	NA	NA	NA	NA	NA	NA	NA	NA	NA	NA	NA	NA	NA	NA	NA	NA	NA	NA	A	-1.155	0.315058	0.47	0.01398	0.004862	0.01572
rs35008901	t	c	0.2894	0.1179	0.01408	?++?	10	81113100	NA	NA	NA	NA	NA	NA	NA	T	0.247	1.28018	0.122	0.04301	0.2009	0.1642	T	0.8882	2.43075	0.4582	0.05254	0.01885	0.007675	NA	NA	NA	NA	NA	NA	NA
rs10886946	t	c	-0.1263	0.0514	0.01412	----	10	123335866	C	0.2391	1.27011	0.08739	0.006214	0.2333	0.1905	C	0.02286	1.02312	0.2109	0.9137	0.05662	0.05544	C	0.06817	1.07055	0.1069	0.5237	0.2761	0.2654	C	0.07244	1.07513	0.08546	0.3966	0.3155	0.2991
Var-10-64337762	a	c	1.872	0.7629	0.01414	???+	10	64337762	NA	NA	NA	NA	NA	NA	NA	NA	NA	NA	NA	NA	NA	NA	NA	NA	NA	NA	NA	NA	NA	A	1.872	6.50129	0.7629	0.01414	0.0105	0.00157
rs148117527	a	g	-0.7401	0.3019	0.01423	???-	8	128400620	NA	NA	NA	NA	NA	NA	NA	NA	NA	NA	NA	NA	NA	NA	NA	NA	NA	NA	NA	NA	NA	A	-0.7401	0.477066	0.3019	0.01423	0.01373	0.02747
rs143606162	a	g	0.5982	0.2441	0.01426	???+	14	68740131	NA	NA	NA	NA	NA	NA	NA	NA	NA	NA	NA	NA	NA	NA	NA	NA	NA	NA	NA	NA	NA	G	-0.5982	0.5498	0.2441	0.01427	0.02188	0.04009
rs138701398	a	g	0.755	0.3081	0.01427	?+??	19	17312679	NA	NA	NA	NA	NA	NA	NA	A	0.755	2.12761	0.3081	0.01427	0.03526	0.01706	NA	NA	NA	NA	NA	NA	NA	NA	NA	NA	NA	NA	NA	NA
rs144921462	a	g	0.755	0.3081	0.01427	?+??	19	17320698	NA	NA	NA	NA	NA	NA	NA	A	0.755	2.12761	0.3081	0.01427	0.03526	0.01706	NA	NA	NA	NA	NA	NA	NA	NA	NA	NA	NA	NA	NA	NA
rs149650225	a	g	0.755	0.3081	0.01427	?+??	19	17313613	NA	NA	NA	NA	NA	NA	NA	A	0.755	2.12761	0.3081	0.01427	0.03526	0.01706	NA	NA	NA	NA	NA	NA	NA	NA	NA	NA	NA	NA	NA	NA
rs16981678	t	c	0.755	0.3081	0.01427	?+??	19	17313094	NA	NA	NA	NA	NA	NA	NA	T	0.755	2.12761	0.3081	0.01427	0.03526	0.01706	NA	NA	NA	NA	NA	NA	NA	NA	NA	NA	NA	NA	NA	NA
rs35875014	a	g	0.3245	0.1324	0.01427	?++?	8	128542022	NA	NA	NA	NA	NA	NA	NA	A	0.3404	1.40551	0.1368	0.01283	0.1571	0.1162	A	0.08745	1.09139	0.528	0.8684	0.008869	0.007675	NA	NA	NA	NA	NA	NA	NA
rs7151629	t	g	0.1132	0.0462	0.0143	++++	14	68765724	T	0.0461	1.04718	0.08339	0.5804	0.2864	0.2753	T	0.2337	1.26327	0.09622	0.01517	0.4028	0.3486	T	0.1271	1.13553	0.1074	0.2369	0.2738	0.2407	T	0.07805	1.08118	0.08791	0.3747	0.3078	0.2925
rs13022815	t	c	0.1245	0.0508	0.01432	++++	2	217936124	T	0.139	1.14912	0.07435	0.06163	0.422	0.3876	T	0.1097	1.11594	0.1225	0.3705	0.1891	0.1738	T	0.04344	1.0444	0.1024	0.6713	0.2993	0.2807	T	0.263	1.30083	0.1507	0.08097	0.08885	0.06986
rs142786423	t	c	-0.9724	0.3971	0.01434	-???	16	52532337	C	0.9724	2.64428	0.3971	0.01434	0.01533	0.005913	NA	NA	NA	NA	NA	NA	NA	NA	NA	NA	NA	NA	NA	NA	NA	NA	NA	NA	NA	NA	NA
rs77521485	a	g	-0.4773	0.1951	0.01443	?-??	16	52661281	NA	NA	NA	NA	NA	NA	NA	G	0.4773	1.61172	0.1951	0.01445	0.0837	0.05531	NA	NA	NA	NA	NA	NA	NA	NA	NA	NA	NA	NA	NA	NA
rs74525356	a	c	-0.2133	0.0872	0.01446	?+--	11	69411010	NA	NA	NA	NA	NA	NA	NA	A	0.1012	1.1065	0.5238	0.8469	0.009615	0.007463	A	-0.2306	0.794057	0.168	0.1697	0.07871	0.1031	A	-0.219	0.803322	0.104	0.03525	0.1642	0.1954
rs7920896	t	c	-0.2164	0.0885	0.01447	+---	10	123846490	T	0.04484	1.04586	0.1978	0.8207	0.036	0.03417	T	-0.3541	0.701805	0.1806	0.04989	0.0609	0.08316	T	-0.1579	0.853935	0.1561	0.3118	0.09645	0.1129	T	-0.3758	0.68674	0.1812	0.03804	0.042	0.06122
rs41301561	a	g	0.8928	0.3652	0.0145	???+	10	123354929	NA	NA	NA	NA	NA	NA	NA	NA	NA	NA	NA	NA	NA	NA	NA	NA	NA	NA	NA	NA	NA	G	-0.8928	0.409508	0.3652	0.01451	0.008885	0.02041
rs79764179	t	c	0.4312	0.1764	0.01451	?+??	8	128539991	NA	NA	NA	NA	NA	NA	NA	T	0.4312	1.5391	0.1764	0.01453	0.09422	0.06397	NA	NA	NA	NA	NA	NA	NA	NA	NA	NA	NA	NA	NA	NA
rs1810623	t	c	0.1619	0.0662	0.01455	+++?	14	68805725	T	0.07225	1.07492	0.09192	0.4319	0.2113	0.1984	T	0.3964	1.48646	0.1434	0.005708	0.1432	0.1023	T	0.1487	1.16032	0.1281	0.2457	0.1796	0.1535	NA	NA	NA	NA	NA	NA	NA
rs139805266	a	g	1.082	0.443	0.01459	+???	19	17370018	A	1.082	2.95057	0.443	0.01461	0.01342	0.004611	NA	NA	NA	NA	NA	NA	NA	NA	NA	NA	NA	NA	NA	NA	NA	NA	NA	NA	NA	NA	NA
rs3212872	t	c	-0.8652	0.3544	0.01463	?-??	11	69461213	NA	NA	NA	NA	NA	NA	NA	T	-0.8652	0.420967	0.3544	0.01464	0.01282	0.02878	NA	NA	NA	NA	NA	NA	NA	NA	NA	NA	NA	NA	NA	NA
rs34685900	t	c	-0.3461	0.1418	0.01464	---?	5	1295803	C	0.1079	1.11394	0.2334	0.6438	0.02733	0.02431	C	0.4298	1.53695	0.1979	0.02986	0.06731	0.04264	C	0.7277	2.07031	0.4131	0.07809	0.02106	0.009868	NA	NA	NA	NA	NA	NA	NA
rs7149396	a	g	0.1083	0.0444	0.01467	++++	14	68814647	A	0.07462	1.07747	0.08265	0.3666	0.2973	0.2806	A	0.1935	1.21349	0.09619	0.04425	0.3771	0.3326	A	0.1762	1.19268	0.1007	0.07994	0.3248	0.2807	A	0.03739	1.0381	0.08034	0.6417	0.4063	0.3956
rs1004116	c	g	0.6552	0.2685	0.01468	+???	10	123452568	C	0.6552	1.92553	0.2685	0.0147	0.02667	0.0138	NA	NA	NA	NA	NA	NA	NA	NA	NA	NA	NA	NA	NA	NA	NA	NA	NA	NA	NA	NA	NA
rs56970234	a	g	-0.405	0.166	0.01472	?--?	19	17843139	NA	NA	NA	NA	NA	NA	NA	A	-0.3461	0.707442	0.173	0.0455	0.06638	0.0914	A	-1.093	0.335209	0.5913	0.06441	0.004494	0.01217	NA	NA	NA	NA	NA	NA	NA
rs182390350	t	c	-1.886	0.7736	0.01477	??-?	11	69310056	NA	NA	NA	NA	NA	NA	NA	NA	NA	NA	NA	NA	NA	NA	T	-1.886	0.151677	0.7736	0.01475	0.002217	0.01316	NA	NA	NA	NA	NA	NA	NA
rs12662670	t	g	-0.1624	0.0666	0.0148	-+--	6	151918856	G	0.2284	1.25659	0.129	0.07657	0.09667	0.07884	G	-0.09834	0.906341	0.2007	0.6241	0.05128	0.05757	G	0.127	1.13542	0.1993	0.5239	0.06763	0.05921	G	0.1919	1.21155	0.09319	0.03951	0.2544	0.2221
rs146769651	t	c	-0.3985	0.1637	0.01491	-?--	10	64465429	T	-0.1679	0.845438	0.3651	0.6456	0.009333	0.01117	NA	NA	NA	NA	NA	NA	NA	T	-0.4007	0.669851	0.2087	0.05492	0.04656	0.07237	T	-0.6436	0.525398	0.3819	0.09194	0.008078	0.0157
rs149517451	t	c	-0.4996	0.2053	0.01494	---?	10	123919497	T	-0.6545	0.519702	0.248	0.008312	0.01733	0.03285	T	-0.2445	0.783096	0.5459	0.6541	0.00641	0.008529	T	-0.0957	0.908737	0.4928	0.846	0.008869	0.009868	NA	NA	NA	NA	NA	NA	NA
rs6470527	a	g	0.1901	0.0782	0.01503	+-++	8	128527831	A	0.4976	1.64477	0.2734	0.06873	0.0234	0.01447	A	-0.004655	0.995356	0.1221	0.9696	0.1767	0.1767	A	0.2	1.2214	0.1644	0.2238	0.09778	0.08553	A	0.3761	1.45659	0.1472	0.01065	0.09691	0.06782
rs148604399	t	c	1.077	0.443	0.01505	+???	19	17391137	T	1.077	2.93586	0.443	0.0151	0.01333	0.004599	NA	NA	NA	NA	NA	NA	NA	NA	NA	NA	NA	NA	NA	NA	NA	NA	NA	NA	NA	NA	NA
rs4608489	c	g	-0.1341	0.0552	0.01505	---+	2	217928261	C	-0.2101	0.810503	0.089	0.01825	0.2348	0.2733	C	-0.2453	0.78247	0.121	0.04262	0.1619	0.1987	C	-0.1528	0.858301	0.129	0.236	0.161	0.1792	C	0.1132	1.11986	0.1162	0.33	0.1546	0.1367
rs111800459	a	g	-0.6698	0.2757	0.01512	?-??	19	17547342	NA	NA	NA	NA	NA	NA	NA	A	-0.6698	0.511811	0.2757	0.01512	0.02244	0.04264	NA	NA	NA	NA	NA	NA	NA	NA	NA	NA	NA	NA	NA	NA
rs74997973	a	g	-0.3561	0.1466	0.01514	?--?	11	69489071	NA	NA	NA	NA	NA	NA	NA	A	-0.322	0.724698	0.15	0.03178	0.1015	0.1311	A	-1.086	0.337564	0.6936	0.1174	0.003326	0.008772	NA	NA	NA	NA	NA	NA	NA
rs78140883	t	c	-0.4671	0.1923	0.01514	?-??	10	80954803	NA	NA	NA	NA	NA	NA	NA	T	-0.4671	0.626817	0.1923	0.01513	0.04808	0.07676	NA	NA	NA	NA	NA	NA	NA	NA	NA	NA	NA	NA	NA	NA
rs2485698	t	c	0.1623	0.0668	0.01518	++++	10	80830292	T	0.1864	1.2049	0.1363	0.1716	0.08538	0.07201	T	0.4717	1.60272	0.3009	0.117	0.03219	0.02151	T	0.278	1.32049	0.1256	0.02688	0.1927	0.1614	T	0.03621	1.03687	0.1023	0.7233	0.2105	0.2042
rs149410653	a	c	-1.349	0.5557	0.0152	???-	10	64328895	NA	NA	NA	NA	NA	NA	NA	NA	NA	NA	NA	NA	NA	NA	NA	NA	NA	NA	NA	NA	NA	C	1.349	3.85357	0.5557	0.01523	0.01292	0.00314
rs7096566	t	c	-0.1616	0.0666	0.01522	----	10	123510236	T	-0.04649	0.954574	0.1274	0.7152	0.08467	0.08804	T	-0.4295	0.650834	0.1569	0.006186	0.0844	0.1205	T	-0.2278	0.796284	0.1231	0.06427	0.1563	0.193	T	-0.01936	0.980826	0.132	0.8834	0.09774	0.09812
rs1219496	c	g	0.1076	0.0444	0.01529	++--	10	123497177	C	0.2362	1.26643	0.08244	0.004164	0.2747	0.2273	G	-0.2546	0.775227	0.1026	0.01304	0.2788	0.3358	C	-0.03542	0.9652	0.09409	0.7066	0.49	0.5077	G	0.001811	1.00181	0.08089	0.9821	0.4943	0.4898
rs80146798	t	c	0.1965	0.081	0.01529	++++	5	56046651	T	0.0326	1.03314	0.1529	0.8311	0.05933	0.05782	T	0.3029	1.35378	0.232	0.1916	0.04808	0.03625	T	0.3056	1.35744	0.1848	0.09813	0.08204	0.0636	T	0.2263	1.25395	0.1273	0.0754	0.1244	0.1013
rs16902054	a	g	-0.4297	0.1772	0.01531	???-	8	128269787	NA	NA	NA	NA	NA	NA	NA	NA	NA	NA	NA	NA	NA	NA	NA	NA	NA	NA	NA	NA	NA	A	-0.4297	0.650704	0.1772	0.0153	0.04604	0.06986
rs138499227	t	c	1.021	0.4213	0.01537	?+??	5	56196374	NA	NA	NA	NA	NA	NA	NA	C	-1.021	0.360235	0.4213	0.01533	0.008547	0.02239	NA	NA	NA	NA	NA	NA	NA	NA	NA	NA	NA	NA	NA	NA
rs142057324	a	t	1.021	0.4213	0.01537	?+??	5	56250212	NA	NA	NA	NA	NA	NA	NA	T	-1.021	0.360235	0.4213	0.01533	0.008547	0.02239	NA	NA	NA	NA	NA	NA	NA	NA	NA	NA	NA	NA	NA	NA
rs142518345	a	g	-1.021	0.4213	0.01537	?-??	5	56147445	NA	NA	NA	NA	NA	NA	NA	A	-1.021	0.360235	0.4213	0.01533	0.008547	0.02239	NA	NA	NA	NA	NA	NA	NA	NA	NA	NA	NA	NA	NA	NA
rs142983281	t	c	-1.021	0.4213	0.01537	?-??	5	56225025	NA	NA	NA	NA	NA	NA	NA	T	-1.021	0.360235	0.4213	0.01533	0.008547	0.02239	NA	NA	NA	NA	NA	NA	NA	NA	NA	NA	NA	NA	NA	NA
rs143213227	a	g	-1.021	0.4213	0.01537	?-??	5	56168069	NA	NA	NA	NA	NA	NA	NA	A	-1.021	0.360235	0.4213	0.01533	0.008547	0.02239	NA	NA	NA	NA	NA	NA	NA	NA	NA	NA	NA	NA	NA	NA
rs143981211	a	c	-1.021	0.4213	0.01537	?-??	5	56196641	NA	NA	NA	NA	NA	NA	NA	A	-1.021	0.360235	0.4213	0.01533	0.008547	0.02239	NA	NA	NA	NA	NA	NA	NA	NA	NA	NA	NA	NA	NA	NA
rs144097549	a	g	-1.021	0.4213	0.01537	?-??	5	56249298	NA	NA	NA	NA	NA	NA	NA	A	-1.021	0.360235	0.4213	0.01533	0.008547	0.02239	NA	NA	NA	NA	NA	NA	NA	NA	NA	NA	NA	NA	NA	NA
rs144952205	a	c	1.021	0.4213	0.01537	?+??	5	56142643	NA	NA	NA	NA	NA	NA	NA	C	-1.021	0.360235	0.4213	0.01533	0.008547	0.02239	NA	NA	NA	NA	NA	NA	NA	NA	NA	NA	NA	NA	NA	NA
rs146112116	t	c	-1.021	0.4213	0.01537	?-??	5	56178114	NA	NA	NA	NA	NA	NA	NA	T	-1.021	0.360235	0.4213	0.01533	0.008547	0.02239	NA	NA	NA	NA	NA	NA	NA	NA	NA	NA	NA	NA	NA	NA
rs78165344	t	g	-0.2921	0.1206	0.01543	?--?	10	123195890	NA	NA	NA	NA	NA	NA	NA	T	-0.31	0.733447	0.1253	0.01333	0.1474	0.1887	T	-0.06683	0.935354	0.4446	0.8805	0.0122	0.01206	NA	NA	NA	NA	NA	NA	NA
rs79211351	a	g	-0.2921	0.1206	0.01543	?--?	10	123195900	NA	NA	NA	NA	NA	NA	NA	A	-0.31	0.733447	0.1253	0.01333	0.1474	0.1887	A	-0.06683	0.935354	0.4446	0.8805	0.0122	0.01206	NA	NA	NA	NA	NA	NA	NA
rs79160707	t	c	0.1958	0.0809	0.01547	++++	5	56052938	T	0.04334	1.04429	0.1525	0.7763	0.06	0.05782	T	0.2733	1.31429	0.2302	0.2352	0.04808	0.03731	T	0.3056	1.35744	0.1848	0.09813	0.08204	0.0636	T	0.2263	1.25395	0.1273	0.0754	0.1244	0.1013
rs252923	t	g	0.1139	0.0471	0.01549	++-+	5	56205662	T	0.1904	1.20973	0.07749	0.01403	0.386	0.3443	G	-0.1449	0.865109	0.09437	0.1248	0.4208	0.4584	G	0.02578	1.02612	0.09699	0.7904	0.3978	0.378	G	-0.09346	0.910774	0.1229	0.4471	0.1179	0.1279
rs3096755	a	g	-0.3781	0.1562	0.01549	?-??	10	123340896	NA	NA	NA	NA	NA	NA	NA	G	0.3781	1.45951	0.1562	0.01552	0.1111	0.07783	NA	NA	NA	NA	NA	NA	NA	NA	NA	NA	NA	NA	NA	NA
rs4645941	t	c	1.243	0.5135	0.01549	?+??	8	128746780	NA	NA	NA	NA	NA	NA	NA	T	1.243	3.466	0.5135	0.01552	0.01816	0.00533	NA	NA	NA	NA	NA	NA	NA	NA	NA	NA	NA	NA	NA	NA
rs79417796	a	g	1.848	0.7635	0.0155	?+??	19	17146543	NA	NA	NA	NA	NA	NA	NA	A	1.848	6.34711	0.7635	0.01549	0.01389	0.002132	NA	NA	NA	NA	NA	NA	NA	NA	NA	NA	NA	NA	NA	NA
rs146710084	a	g	1.843	0.7618	0.01555	+???	10	123936717	G	-1.843	0.158342	0.7618	0.01556	0.001346	0.008701	NA	NA	NA	NA	NA	NA	NA	NA	NA	NA	NA	NA	NA	NA	NA	NA	NA	NA	NA	NA	NA
rs3847136	a	g	-0.1167	0.0482	0.01555	----	8	128407190	A	-0.1727	0.84139	0.07844	0.02766	0.2847	0.3233	A	-0.2166	0.805252	0.1099	0.04865	0.2158	0.2559	A	-0.03313	0.967413	0.1055	0.7535	0.2639	0.2719	A	-0.01246	0.987617	0.1028	0.9035	0.206	0.2111
rs75092337	t	g	-1.073	0.4437	0.01559	???-	8	128695542	NA	NA	NA	NA	NA	NA	NA	NA	NA	NA	NA	NA	NA	NA	NA	NA	NA	NA	NA	NA	NA	G	1.073	2.92414	0.4437	0.01557	0.01616	0.005495
rs4522583	t	c	-0.128	0.053	0.01566	---+	2	217904006	T	-0.2496	0.779112	0.08678	0.004028	0.214	0.2576	T	-0.1151	0.891277	0.1134	0.3099	0.2051	0.2239	T	-0.2421	0.784978	0.1255	0.05376	0.1541	0.1875	T	0.1438	1.15465	0.1102	0.1921	0.1632	0.1413
rs77094163	a	g	0.6758	0.2797	0.01569	???+	19	17360894	NA	NA	NA	NA	NA	NA	NA	NA	NA	NA	NA	NA	NA	NA	NA	NA	NA	NA	NA	NA	NA	A	0.6758	1.9656	0.2797	0.0157	0.03069	0.0157
rs116659730	a	g	-2.519	1.043	0.01573	?-??	6	151912013	NA	NA	NA	NA	NA	NA	NA	G	2.519	12.4162	1.043	0.01577	0.01282	0.001066	NA	NA	NA	NA	NA	NA	NA	NA	NA	NA	NA	NA	NA	NA
rs77961606	t	c	-0.1944	0.0805	0.01573	----	5	56040643	C	0.0326	1.03314	0.1529	0.8311	0.05933	0.05782	C	0.326	1.38542	0.2311	0.1584	0.04915	0.03625	C	0.3056	1.35744	0.1848	0.09813	0.08204	0.0636	C	0.2134	1.23788	0.1255	0.08895	0.1276	0.1052
rs146491688	t	c	0.6047	0.2505	0.01578	???+	10	123521192	NA	NA	NA	NA	NA	NA	NA	NA	NA	NA	NA	NA	NA	NA	NA	NA	NA	NA	NA	NA	NA	T	0.6047	1.8307	0.2505	0.01577	0.03635	0.02041
rs3135724	t	c	0.1205	0.05	0.01581	++++	10	123352220	T	0.2197	1.2457	0.08687	0.01144	0.232	0.1919	T	0.08502	1.08874	0.1262	0.5006	0.1635	0.1503	T	0.02695	1.02732	0.1051	0.7976	0.2727	0.2686	T	0.09934	1.10444	0.09327	0.2869	0.2585	0.2425
rs76821424	t	c	0.5255	0.2179	0.01588	???+	14	68508083	NA	NA	NA	NA	NA	NA	NA	NA	NA	NA	NA	NA	NA	NA	NA	NA	NA	NA	NA	NA	NA	C	-0.5255	0.59126	0.2179	0.01586	0.02908	0.04788
rs702686	a	g	0.1059	0.0439	0.01593	++++	5	56201350	A	0.1103	1.11661	0.08277	0.1827	0.2717	0.2513	A	0.06606	1.06829	0.09838	0.5019	0.328	0.3124	A	0.01486	1.01497	0.09553	0.8763	0.4523	0.455	G	-0.1903	0.826711	0.07923	0.01633	0.4249	0.4765
rs76999313	a	g	-0.667	0.2768	0.01597	?-??	10	80837369	NA	NA	NA	NA	NA	NA	NA	A	-0.667	0.513246	0.2768	0.01595	0.02244	0.04158	NA	NA	NA	NA	NA	NA	NA	NA	NA	NA	NA	NA	NA	NA
rs3112638	t	c	-0.112	0.0465	0.01598	----	16	52612619	T	-0.1551	0.85633	0.08765	0.0768	0.2036	0.2293	T	-0.0678	0.934447	0.097	0.4846	0.3996	0.4126	T	-0.1848	0.831271	0.1125	0.1006	0.2029	0.2336	T	-0.06674	0.935438	0.08229	0.4173	0.3659	0.3846
rs17550038	c	g	0.4212	0.1749	0.01604	+++?	10	123790689	C	0.5393	1.71481	0.2121	0.011	0.04	0.02365	C	0.2304	1.2591	0.5131	0.6534	0.009615	0.007463	C	0.1359	1.14557	0.3873	0.7257	0.01663	0.01425	NA	NA	NA	NA	NA	NA	NA
rs34853903	t	c	-1.539	0.6391	0.01604	-???	5	1261803	T	-1.539	0.214596	0.6391	0.01606	0.002	0.009198	NA	NA	NA	NA	NA	NA	NA	NA	NA	NA	NA	NA	NA	NA	NA	NA	NA	NA	NA	NA	NA
rs12651942	t	c	-0.1185	0.0492	0.01605	--+-	5	56088484	C	0.2304	1.2591	0.0797	0.003843	0.3791	0.3294	T	-0.1182	0.888518	0.1012	0.2432	0.3026	0.3294	T	0.005768	1.00578	0.09845	0.9533	0.3846	0.3694	T	-0.03126	0.969224	0.1352	0.8171	0.1002	0.1031
rs117307850	a	g	1.068	0.4438	0.01611	???+	8	128688141	NA	NA	NA	NA	NA	NA	NA	NA	NA	NA	NA	NA	NA	NA	NA	NA	NA	NA	NA	NA	NA	A	1.068	2.90955	0.4438	0.01615	0.01645	0.005627
rs79565191	a	g	0.2961	0.1232	0.01623	+++?	8	128585021	A	0.2847	1.32936	0.176	0.1057	0.05466	0.04216	A	0.2781	1.32062	0.219	0.2041	0.05303	0.03961	A	0.354	1.42476	0.2797	0.2057	0.03691	0.0255	NA	NA	NA	NA	NA	NA	NA
rs74990255	a	c	1.847	0.7685	0.01624	?+??	10	64371782	NA	NA	NA	NA	NA	NA	NA	A	1.847	6.34077	0.7685	0.01622	0.01282	0.002132	NA	NA	NA	NA	NA	NA	NA	NA	NA	NA	NA	NA	NA	NA
rs185125331	a	g	2.509	1.044	0.01625	?+??	8	127859783	NA	NA	NA	NA	NA	NA	NA	A	2.509	12.2926	1.044	0.01623	0.01282	0.001066	NA	NA	NA	NA	NA	NA	NA	NA	NA	NA	NA	NA	NA	NA
rs6932260	t	c	-0.1061	0.0442	0.01641	-+--	6	151939560	T	-0.02976	0.970678	0.07455	0.6898	0.4747	0.4829	T	0.01365	1.01374	0.1075	0.8989	0.2778	0.274	C	0.1214	1.12908	0.09735	0.2124	0.3991	0.352	C	0.2672	1.3063	0.08465	0.001596	0.4055	0.3469
rs7013191	a	g	-0.2742	0.1143	0.01643	----	8	128305872	A	-0.04259	0.958304	0.3637	0.9068	0.01	0.01051	A	-0.2556	0.774452	0.243	0.2927	0.03419	0.04371	A	-0.239	0.787415	0.1719	0.1644	0.08093	0.102	A	-0.4533	0.635527	0.2344	0.05317	0.02423	0.03846
rs13000023	a	g	-0.1316	0.0549	0.01645	---+	2	217924394	A	-0.223	0.800115	0.08793	0.0112	0.21	0.2484	A	-0.1674	0.845861	0.1277	0.1898	0.1442	0.1663	A	-0.3081	0.734842	0.1306	0.01836	0.1419	0.1809	A	0.1617	1.17551	0.1097	0.1404	0.1656	0.1413
rs3112610	a	g	0.1069	0.0446	0.01645	++++	16	52648554	A	0.0951	1.09977	0.07464	0.2027	0.4067	0.3817	A	0.2294	1.25785	0.1137	0.04364	0.2596	0.2196	A	0.1175	1.12468	0.09461	0.2143	0.5067	0.4857	G	-0.0436	0.957337	0.08613	0.6127	0.36	0.3681
rs10932692	t	g	0.1095	0.0456	0.01646	++++	2	217879863	T	0.1169	1.12401	0.07563	0.1223	0.402	0.3745	T	0.1511	1.16311	0.09259	0.1027	0.4605	0.4222	T	0.08912	1.09321	0.103	0.3867	0.3126	0.2829	T	0.06455	1.06668	0.103	0.5308	0.1955	0.1845
rs116654011	t	c	1.536	0.6404	0.01646	?+??	8	128526919	NA	NA	NA	NA	NA	NA	NA	T	1.536	4.64597	0.6404	0.01646	0.01496	0.003198	NA	NA	NA	NA	NA	NA	NA	NA	NA	NA	NA	NA	NA	NA
rs145380621	a	g	1.536	0.6404	0.01646	?+??	8	128509518	NA	NA	NA	NA	NA	NA	NA	A	1.536	4.64597	0.6404	0.01646	0.01496	0.003198	NA	NA	NA	NA	NA	NA	NA	NA	NA	NA	NA	NA	NA	NA
rs117550530	t	c	0.6334	0.2642	0.01651	???+	8	128142360	NA	NA	NA	NA	NA	NA	NA	NA	NA	NA	NA	NA	NA	NA	NA	NA	NA	NA	NA	NA	NA	C	-0.6334	0.530784	0.2642	0.01652	0.01858	0.03454
rs73516488	t	c	-0.5084	0.2121	0.01653	?-??	11	69444234	NA	NA	NA	NA	NA	NA	NA	T	-0.5084	0.601457	0.2121	0.01653	0.04185	0.06823	NA	NA	NA	NA	NA	NA	NA	NA	NA	NA	NA	NA	NA	NA
rs74569188	a	g	-1.53	0.6387	0.0166	-???	5	56278073	A	-1.53	0.216536	0.6387	0.01661	0.002	0.009198	NA	NA	NA	NA	NA	NA	NA	NA	NA	NA	NA	NA	NA	NA	NA	NA	NA	NA	NA	NA	NA
rs75926942	a	g	-0.4144	0.173	0.0166	?-??	14	68691233	NA	NA	NA	NA	NA	NA	NA	A	-0.4144	0.660737	0.173	0.01659	0.06731	0.09743	NA	NA	NA	NA	NA	NA	NA	NA	NA	NA	NA	NA	NA	NA
rs9936081	a	g	0.1064	0.0444	0.01667	++++	16	52549646	A	0.1402	1.1505	0.08051	0.08167	0.2967	0.2668	A	0.04233	1.04324	0.09776	0.665	0.3686	0.3593	A	0.157	1.17	0.09973	0.1155	0.3525	0.3191	A	0.08181	1.08525	0.08245	0.3211	0.3611	0.3422
rs9297752	t	c	0.6074	0.2538	0.0167	?+??	8	128233431	NA	NA	NA	NA	NA	NA	NA	C	-0.6074	0.544765	0.2538	0.01671	0.02885	0.04904	NA	NA	NA	NA	NA	NA	NA	NA	NA	NA	NA	NA	NA	NA
rs79445140	t	c	0.3155	0.1319	0.01677	+++?	2	217907873	T	0.3968	1.48706	0.1634	0.01521	0.064	0.04336	T	0.3452	1.41227	0.4239	0.4154	0.01389	0.009595	T	0.09332	1.09781	0.263	0.7227	0.03659	0.03289	NA	NA	NA	NA	NA	NA	NA
rs117673644	t	c	0.3239	0.1354	0.01679	++++	19	17385650	C	-0.07578	0.92702	0.3218	0.8138	0.01267	0.0138	C	-0.8522	0.426476	0.7014	0.2244	0.003205	0.007463	C	-0.2889	0.749087	0.2015	0.1515	0.04878	0.07127	C	-0.4438	0.641594	0.2344	0.0583	0.02585	0.03925
rs188627717	a	g	-0.8201	0.3433	0.0169	?-??	11	69489928	NA	NA	NA	NA	NA	NA	NA	A	-0.8201	0.440388	0.3433	0.0169	0.01389	0.02991	NA	NA	NA	NA	NA	NA	NA	NA	NA	NA	NA	NA	NA	NA
rs3757318	a	g	0.1698	0.0711	0.01693	+-++	6	151914113	A	0.2751	1.31666	0.1306	0.03515	0.09533	0.07424	A	-0.2542	0.775537	0.2513	0.3118	0.03312	0.04264	A	0.08457	1.08825	0.2071	0.6831	0.06098	0.05482	A	0.1951	1.21543	0.1	0.05115	0.2173	0.1884
rs185278581	t	c	2.49	1.043	0.01697	???+	5	56030963	NA	NA	NA	NA	NA	NA	NA	NA	NA	NA	NA	NA	NA	NA	NA	NA	NA	NA	NA	NA	NA	C	-2.49	0.08291	1.043	0.01697	0.0008078	0.009419
rs10762828	t	c	0.135	0.0566	0.01708	+++-	10	80763382	T	0.2428	1.27481	0.08532	0.004433	0.2793	0.2352	T	0.02483	1.02514	0.112	0.8246	0.2201	0.2186	T	0.1273	1.13576	0.1321	0.3354	0.1729	0.1502	T	-0.01346	0.98663	0.1632	0.9342	0.0622	0.06358
rs6713249	c	g	0.1316	0.0552	0.0171	+++-	2	217907088	G	-0.226	0.797718	0.0896	0.01166	0.196	0.2332	G	-0.1813	0.834185	0.1278	0.156	0.1432	0.1674	G	-0.2699	0.763456	0.1289	0.03631	0.1452	0.1809	G	0.1496	1.16137	0.1103	0.1752	0.1632	0.1405
rs145414574	c	g	-0.6323	0.2653	0.01716	?-??	10	81008675	NA	NA	NA	NA	NA	NA	NA	G	0.6323	1.88193	0.2653	0.01715	0.04594	0.02559	NA	NA	NA	NA	NA	NA	NA	NA	NA	NA	NA	NA	NA	NA
rs74731489	t	c	-0.2582	0.1084	0.01724	--+?	10	80725427	T	-0.3584	0.698794	0.1327	0.006932	0.07067	0.09868	T	-0.3094	0.733887	0.3052	0.3106	0.01816	0.02665	T	0.0973	1.10219	0.2387	0.6835	0.04213	0.03728	NA	NA	NA	NA	NA	NA	NA
rs185678302	t	g	-1.843	0.774	0.01726	??-?	8	128245431	NA	NA	NA	NA	NA	NA	NA	NA	NA	NA	NA	NA	NA	NA	T	-1.843	0.158342	0.774	0.01725	0.002217	0.01206	NA	NA	NA	NA	NA	NA	NA
rs138471778	t	c	2.5	1.05	0.01727	?+??	8	128664817	NA	NA	NA	NA	NA	NA	NA	T	2.5	12.1825	1.05	0.01728	0.01175	0.001066	NA	NA	NA	NA	NA	NA	NA	NA	NA	NA	NA	NA	NA	NA
rs143591633	c	g	-1.067	0.4486	0.01738	?-??	10	123922175	NA	NA	NA	NA	NA	NA	NA	C	-1.067	0.344039	0.4486	0.01741	0.007479	0.02026	NA	NA	NA	NA	NA	NA	NA	NA	NA	NA	NA	NA	NA	NA
rs78000318	a	g	-1.349	0.5672	0.01739	?-??	6	151859419	NA	NA	NA	NA	NA	NA	NA	A	-1.349	0.2595	0.5672	0.01741	0.004274	0.01599	NA	NA	NA	NA	NA	NA	NA	NA	NA	NA	NA	NA	NA	NA
rs78426708	a	g	1.349	0.5672	0.01739	?+??	6	151875454	NA	NA	NA	NA	NA	NA	NA	G	-1.349	0.2595	0.5672	0.01741	0.004274	0.01599	NA	NA	NA	NA	NA	NA	NA	NA	NA	NA	NA	NA	NA	NA
rs58893329	a	g	0.1596	0.0671	0.01741	+-++	6	151916064	A	0.2177	1.24321	0.1282	0.08964	0.09667	0.0795	A	-0.09787	0.906767	0.2024	0.6287	0.05021	0.0565	A	0.127	1.13542	0.1993	0.5239	0.06763	0.05921	A	0.1917	1.21131	0.09472	0.04302	0.2472	0.2159
rs139729060	a	c	-0.5477	0.2304	0.01745	???-	10	64212503	NA	NA	NA	NA	NA	NA	NA	NA	NA	NA	NA	NA	NA	NA	NA	NA	NA	NA	NA	NA	NA	C	0.5477	1.72927	0.2304	0.01744	0.042	0.02512
rs4594251	t	c	-0.1282	0.0539	0.01745	---+	16	52597844	T	-0.1419	0.867708	0.08863	0.1093	0.1962	0.2201	T	-0.2369	0.78907	0.1527	0.1207	0.09615	0.1183	T	-0.2494	0.779268	0.119	0.03604	0.1652	0.205	T	0.01706	1.01721	0.09851	0.8625	0.2167	0.2181
rs3734804	a	g	0.1051	0.0442	0.01752	+-++	6	151939181	G	-0.02976	0.970678	0.07455	0.6898	0.4747	0.4829	G	0.01365	1.01374	0.1075	0.8989	0.2778	0.274	A	0.1214	1.12908	0.09735	0.2124	0.3991	0.352	A	0.2641	1.30226	0.08481	0.001843	0.4023	0.3446
rs117847939	t	c	-0.533	0.2244	0.01754	??-?	10	80847553	NA	NA	NA	NA	NA	NA	NA	NA	NA	NA	NA	NA	NA	NA	T	-0.533	0.586842	0.2244	0.01752	0.03769	0.0636	NA	NA	NA	NA	NA	NA	NA
rs252894	t	g	-0.1162	0.0489	0.01754	--+-	5	56224339	G	0.1903	1.20961	0.07715	0.01366	0.3893	0.3469	T	-0.2062	0.81367	0.115	0.07289	0.2115	0.2473	T	0.04839	1.04958	0.09633	0.6155	0.3869	0.3629	T	-0.09346	0.910774	0.1229	0.4471	0.1179	0.1279
rs115176842	a	t	0.6549	0.2758	0.01757	?+??	8	128080735	NA	NA	NA	NA	NA	NA	NA	A	0.6549	1.92495	0.2758	0.01755	0.04274	0.02239	NA	NA	NA	NA	NA	NA	NA	NA	NA	NA	NA	NA	NA	NA
rs116159339	t	c	-0.7206	0.3035	0.01758	?-??	8	128218859	NA	NA	NA	NA	NA	NA	NA	C	0.7206	2.05567	0.3035	0.01758	0.03632	0.01706	NA	NA	NA	NA	NA	NA	NA	NA	NA	NA	NA	NA	NA	NA
rs4871026	t	c	-0.1694	0.0714	0.01759	-+--	8	128520777	C	0.3572	1.42932	0.1739	0.03994	0.05467	0.03942	C	-0.06213	0.939761	0.1138	0.5852	0.2019	0.2111	C	0.1912	1.2107	0.1594	0.2304	0.1053	0.09211	C	0.4009	1.49317	0.1463	0.006126	0.1002	0.06907
rs1250008	a	g	-0.1107	0.0467	0.01771	----	10	80845746	G	0.07972	1.08298	0.07477	0.2864	0.4	0.3824	G	0.006874	1.0069	0.1443	0.962	0.1229	0.1247	G	0.2174	1.24284	0.09875	0.02772	0.4268	0.3802	G	0.1074	1.11338	0.08777	0.2211	0.3158	0.2912
rs17105200	a	g	0.4097	0.1729	0.01781	?+??	14	68685681	NA	NA	NA	NA	NA	NA	NA	G	-0.4097	0.663849	0.1729	0.01783	0.06731	0.09701	NA	NA	NA	NA	NA	NA	NA	NA	NA	NA	NA	NA	NA	NA
rs78860770	t	g	-0.4097	0.1729	0.01781	?-??	14	68677994	NA	NA	NA	NA	NA	NA	NA	T	-0.4097	0.663849	0.1729	0.01783	0.06731	0.09701	NA	NA	NA	NA	NA	NA	NA	NA	NA	NA	NA	NA	NA	NA
rs79218773	a	g	-0.4097	0.1729	0.01781	?-??	14	68684179	NA	NA	NA	NA	NA	NA	NA	A	-0.4097	0.663849	0.1729	0.01783	0.06731	0.09701	NA	NA	NA	NA	NA	NA	NA	NA	NA	NA	NA	NA	NA	NA
rs832564	c	g	-0.1151	0.0486	0.01785	----	5	56150622	G	0.2278	1.25583	0.07809	0.003525	0.3793	0.3298	C	-0.09084	0.913164	0.1008	0.3677	0.2938	0.3156	C	-0.01184	0.98823	0.0975	0.9034	0.3836	0.3728	C	-0.02148	0.978749	0.1338	0.8725	0.1002	0.102
rs832566	a	g	-0.1151	0.0486	0.01785	----	5	56151744	G	0.2278	1.25583	0.07809	0.003525	0.3793	0.3298	A	-0.09084	0.913164	0.1008	0.3677	0.2938	0.3156	A	-0.01184	0.98823	0.0975	0.9034	0.3836	0.3728	A	-0.02148	0.978749	0.1338	0.8725	0.1002	0.102
rs117252480	t	c	0.5151	0.2176	0.01789	+++?	10	64346072	T	0.4279	1.53403	0.2472	0.0834	0.028	0.0184	T	0.9247	2.52111	0.6953	0.1835	0.007479	0.003198	T	0.7305	2.07612	0.6092	0.2305	0.009978	0.004386	NA	NA	NA	NA	NA	NA	NA
rs2372943	a	g	-0.1316	0.0556	0.01794	---+	2	217903776	A	-0.2348	0.790729	0.09045	0.009438	0.1893	0.2273	A	-0.1742	0.840129	0.1286	0.1755	0.1421	0.1652	A	-0.2664	0.766133	0.1305	0.04123	0.1397	0.1743	A	0.1496	1.16137	0.1103	0.1752	0.1632	0.1405
rs189728306	a	g	1.815	0.7685	0.01819	?+??	19	17211518	NA	NA	NA	NA	NA	NA	NA	A	1.815	6.14108	0.7685	0.01819	0.01282	0.002132	NA	NA	NA	NA	NA	NA	NA	NA	NA	NA	NA	NA	NA	NA
rs6735298	a	g	0.1207	0.0512	0.01827	++++	2	217900397	A	0.05939	1.06119	0.0773	0.4423	0.3633	0.3502	A	0.2164	1.2416	0.09666	0.02521	0.3921	0.3412	A	0.07022	1.07274	0.1068	0.511	0.2827	0.2599	A	0.3432	1.40945	0.2234	0.1244	0.03877	0.02826
rs1439031	a	g	0.1107	0.047	0.01835	++++	10	80719402	G	-0.174	0.840297	0.09329	0.06217	0.1807	0.2076	A	0.06055	1.06242	0.09767	0.5353	0.4637	0.451	G	-0.07422	0.928467	0.1105	0.5018	0.2095	0.2204	A	0.1172	1.12434	0.08111	0.1483	0.454	0.4254
rs189099559	c	g	-1.809	0.767	0.01835	???-	14	69002751	NA	NA	NA	NA	NA	NA	NA	NA	NA	NA	NA	NA	NA	NA	NA	NA	NA	NA	NA	NA	NA	C	-1.809	0.163818	0.767	0.01834	0.001616	0.009419
rs2270398	t	c	-0.1302	0.0552	0.01839	---+	2	217904976	T	-0.226	0.797718	0.0896	0.01166	0.196	0.2332	T	-0.1735	0.840717	0.1279	0.175	0.1432	0.1663	T	-0.2699	0.763456	0.1289	0.03631	0.1452	0.1809	T	0.1496	1.16137	0.1103	0.1752	0.1632	0.1405
rs113244243	c	g	-0.9471	0.4018	0.01842	?-??	5	56253663	NA	NA	NA	NA	NA	NA	NA	C	-0.9471	0.387864	0.4018	0.01842	0.009615	0.02345	NA	NA	NA	NA	NA	NA	NA	NA	NA	NA	NA	NA	NA	NA
rs73138920	t	c	0.9471	0.4018	0.01842	?+??	5	56258078	NA	NA	NA	NA	NA	NA	NA	C	-0.9471	0.387864	0.4018	0.01842	0.009615	0.02345	NA	NA	NA	NA	NA	NA	NA	NA	NA	NA	NA	NA	NA	NA
rs73138921	t	g	-0.9471	0.4018	0.01842	?-??	5	56258098	NA	NA	NA	NA	NA	NA	NA	T	-0.9471	0.387864	0.4018	0.01842	0.009615	0.02345	NA	NA	NA	NA	NA	NA	NA	NA	NA	NA	NA	NA	NA	NA
rs75474649	a	g	0.9404	0.3989	0.01842	+?+?	8	128525083	A	1.413	4.10826	0.5522	0.01051	0.01133	0.002628	NA	NA	NA	NA	NA	NA	NA	A	0.4243	1.52852	0.577	0.4621	0.008869	0.005482	NA	NA	NA	NA	NA	NA	NA
rs17778798	t	c	0.1283	0.0545	0.01844	+++-	2	217927421	C	-0.2311	0.79366	0.08795	0.008613	0.2358	0.2775	C	-0.1659	0.847131	0.1123	0.1397	0.2176	0.2467	C	-0.1482	0.862259	0.1311	0.2582	0.1623	0.1792	C	0.1188	1.12614	0.1191	0.3187	0.1516	0.1353
rs4524618	a	g	-0.1684	0.0715	0.01849	?+--	6	151918023	NA	NA	NA	NA	NA	NA	NA	A	0.4428	1.55706	0.5271	0.4009	0.01085	0.006424	A	-0.5762	0.56203	0.1525	0.0001583	0.09205	0.1607	A	-0.06555	0.936552	0.08188	0.4233	0.3804	0.3939
rs13426946	t	c	-0.1123	0.0477	0.01852	--++	2	217939959	T	-0.1884	0.828283	0.07556	0.01266	0.324	0.3679	T	-0.2774	0.757751	0.09561	0.003709	0.3729	0.4392	T	0.0449	1.04592	0.1131	0.6914	0.2461	0.2336	T	0.1352	1.14477	0.1138	0.2347	0.1543	0.135
rs12334662	a	c	1.194	0.5073	0.01859	?+??	8	128663586	NA	NA	NA	NA	NA	NA	NA	A	1.194	3.30026	0.5073	0.01863	0.01816	0.00533	NA	NA	NA	NA	NA	NA	NA	NA	NA	NA	NA	NA	NA	NA
rs68115105	t	g	0.1124	0.0477	0.01859	++-+	5	56011234	T	0.06066	1.06254	0.09176	0.5086	0.1927	0.1846	T	0.2948	1.34286	0.1037	0.004484	0.3002	0.2399	T	-0.02479	0.975515	0.117	0.8322	0.2062	0.2094	T	0.1071	1.11305	0.08056	0.1837	0.4443	0.4168
rs150549517	a	g	0.8884	0.3775	0.0186	?+??	5	56025333	NA	NA	NA	NA	NA	NA	NA	G	-0.8884	0.411313	0.3775	0.01861	0.01068	0.02559	NA	NA	NA	NA	NA	NA	NA	NA	NA	NA	NA	NA	NA	NA
rs151004322	a	c	-0.8884	0.3775	0.0186	?-??	5	56015397	NA	NA	NA	NA	NA	NA	NA	A	-0.8884	0.411313	0.3775	0.01861	0.01068	0.02559	NA	NA	NA	NA	NA	NA	NA	NA	NA	NA	NA	NA	NA	NA
rs75543772	t	c	-1.032	0.4386	0.01863	?-??	16	52426913	NA	NA	NA	NA	NA	NA	NA	C	1.032	2.80667	0.4386	0.01865	0.02137	0.007463	NA	NA	NA	NA	NA	NA	NA	NA	NA	NA	NA	NA	NA	NA
rs190500980	a	c	-0.8243	0.3504	0.01865	-?-?	10	123933843	A	-0.7367	0.478691	0.4325	0.08855	0.005333	0.01117	NA	NA	NA	NA	NA	NA	NA	A	-0.9915	0.37102	0.5977	0.09715	0.004435	0.01096	NA	NA	NA	NA	NA	NA	NA
rs681364	a	g	-0.2521	0.1072	0.01865	----	11	69390921	A	-0.1051	0.900234	0.2161	0.6267	0.02667	0.02957	A	-0.3207	0.725641	0.1756	0.06779	0.06838	0.09168	A	-0.443	0.642107	0.2856	0.1208	0.02328	0.03399	A	-0.1846	0.831437	0.2185	0.3984	0.0315	0.03768
rs4238750	t	c	0.1003	0.0427	0.01868	++++	16	52639236	T	0.06275	1.06476	0.07317	0.3911	0.438	0.4205	T	0.1982	1.21921	0.1013	0.05034	0.359	0.3156	C	-0.09213	0.911987	0.0925	0.3192	0.4823	0.4978	T	0.08986	1.09402	0.08214	0.274	0.4887	0.4702
rs10087921	t	c	0.6748	0.287	0.01871	?+??	8	128225804	NA	NA	NA	NA	NA	NA	NA	C	-0.6748	0.509258	0.287	0.0187	0.02137	0.03945	NA	NA	NA	NA	NA	NA	NA	NA	NA	NA	NA	NA	NA	NA
rs3745190	t	c	0.9275	0.3946	0.01875	???+	19	17438938	NA	NA	NA	NA	NA	NA	NA	NA	NA	NA	NA	NA	NA	NA	NA	NA	NA	NA	NA	NA	NA	T	0.9275	2.52818	0.3946	0.01876	0.01777	0.007064
rs185849945	c	g	1.323	0.5629	0.01876	???+	8	128415066	NA	NA	NA	NA	NA	NA	NA	NA	NA	NA	NA	NA	NA	NA	NA	NA	NA	NA	NA	NA	NA	G	-1.323	0.266335	0.5629	0.01875	0.003231	0.01256
Var-10-123315641	t	c	1.216	0.5174	0.01876	?+??	10	123315641	NA	NA	NA	NA	NA	NA	NA	C	-1.216	0.296413	0.5174	0.01873	0.005342	0.01706	NA	NA	NA	NA	NA	NA	NA	NA	NA	NA	NA	NA	NA	NA
rs76483440	a	g	0.5104	0.2172	0.01878	+++?	8	128429507	G	-0.3766	0.68619	0.3643	0.3013	0.008678	0.01248	G	-0.5166	0.596545	0.3017	0.08688	0.01923	0.03198	G	-0.8613	0.422612	0.6112	0.1588	0.004435	0.009868	NA	NA	NA	NA	NA	NA	NA
rs118180554	a	g	-0.431	0.1835	0.01883	--+?	10	123391068	G	0.63	1.87761	0.2227	0.004664	0.03933	0.02102	G	0.4734	1.60544	0.5062	0.3497	0.01068	0.007463	G	-0.3097	0.733667	0.421	0.4619	0.0122	0.01425	NA	NA	NA	NA	NA	NA	NA
rs142581301	t	c	-1.804	0.7685	0.0189	?-??	8	128437227	NA	NA	NA	NA	NA	NA	NA	C	1.804	6.07389	0.7685	0.0189	0.01282	0.002132	NA	NA	NA	NA	NA	NA	NA	NA	NA	NA	NA	NA	NA	NA
rs150793704	a	g	1.804	0.7685	0.0189	?+??	8	128438950	NA	NA	NA	NA	NA	NA	NA	A	1.804	6.07389	0.7685	0.0189	0.01282	0.002132	NA	NA	NA	NA	NA	NA	NA	NA	NA	NA	NA	NA	NA	NA
rs7572103	a	g	-0.1609	0.0685	0.0189	-+--	2	217902108	G	0.3123	1.36656	0.09871	0.001557	0.1871	0.1428	G	-0.008585	0.991452	0.1253	0.9454	0.162	0.1634	G	0.06654	1.0688	0.1576	0.6728	0.1126	0.1024	G	0.01095	1.01101	0.3973	0.978	0.01052	0.01028
rs1078806	a	g	-0.1042	0.0444	0.01892	-+--	10	123338975	G	0.2301	1.25873	0.07266	0.001544	0.4673	0.4074	G	-0.181	0.834435	0.1144	0.1135	0.2105	0.2409	G	0.1238	1.13179	0.09648	0.1993	0.418	0.3882	G	0.07316	1.0759	0.08632	0.3967	0.3021	0.2857
rs17449054	c	g	-0.1316	0.0561	0.01895	--+-	8	128246441	G	0.1666	1.18128	0.08802	0.05839	0.2327	0.2043	G	0.1535	1.16591	0.1814	0.3975	0.07799	0.06823	G	-0.007183	0.992843	0.104	0.9449	0.265	0.2675	G	0.2478	1.2812	0.1232	0.04422	0.1405	0.1146
Var-10-123315649	t	c	-1.214	0.5174	0.01896	?-??	10	123315649	NA	NA	NA	NA	NA	NA	NA	T	-1.214	0.297007	0.5174	0.01893	0.005353	0.01706	NA	NA	NA	NA	NA	NA	NA	NA	NA	NA	NA	NA	NA	NA
rs252920	a	c	-0.114	0.0486	0.01898	----	5	56148741	C	0.225	1.25232	0.0781	0.003969	0.3793	0.3305	A	-0.09084	0.913164	0.1008	0.3677	0.2938	0.3156	A	-0.01184	0.98823	0.0975	0.9034	0.3836	0.3728	A	-0.02148	0.978749	0.1338	0.8725	0.1002	0.102
rs1250003	t	c	-0.1094	0.0467	0.0191	----	10	80846814	C	0.07972	1.08298	0.07477	0.2864	0.4	0.3824	C	0.006874	1.0069	0.1443	0.962	0.1229	0.1247	C	0.2159	1.24098	0.09873	0.02879	0.4268	0.3805	C	0.1039	1.10949	0.08778	0.2365	0.3158	0.292
rs10088308	t	c	-0.1244	0.0531	0.01912	----	8	128522914	C	0.07298	1.07571	0.1087	0.5021	0.13	0.1235	C	0.212	1.23615	0.1037	0.04095	0.2959	0.2537	C	0.006553	1.00657	0.1263	0.9586	0.1563	0.159	C	0.1558	1.16859	0.09346	0.09541	0.2674	0.2378
rs56182301	t	c	-0.1202	0.0513	0.01921	----	8	128492270	T	-0.07954	0.923541	0.09063	0.3802	0.196	0.2076	T	-0.2651	0.767129	0.1634	0.1046	0.07799	0.09915	T	-0.05826	0.943405	0.1021	0.5681	0.2905	0.307	T	-0.1642	0.848572	0.08971	0.06713	0.2561	0.292
rs113616144	t	c	0.2321	0.0992	0.01928	+++?	16	52685329	T	0.2164	1.2416	0.1798	0.2286	0.048	0.03876	T	0.2327	1.262	0.1323	0.07849	0.1496	0.1205	T	0.2655	1.30408	0.2715	0.3281	0.03659	0.02741	NA	NA	NA	NA	NA	NA	NA
rs16951510	t	c	-0.2321	0.0992	0.01928	---?	16	52685281	C	0.2164	1.2416	0.1798	0.2286	0.048	0.03876	C	0.2327	1.262	0.1323	0.07849	0.1496	0.1205	C	0.2655	1.30408	0.2715	0.3281	0.03659	0.02741	NA	NA	NA	NA	NA	NA	NA
rs144610801	a	g	2.451	1.048	0.01935	?+??	10	64440761	NA	NA	NA	NA	NA	NA	NA	G	-2.451	0.0862073	1.048	0.01928	0.001068	0.01173	NA	NA	NA	NA	NA	NA	NA	NA	NA	NA	NA	NA	NA	NA
rs148140640	a	c	2.451	1.048	0.01935	?+??	11	69356963	NA	NA	NA	NA	NA	NA	NA	A	2.451	11.5999	1.048	0.0193	0.01175	0.001066	NA	NA	NA	NA	NA	NA	NA	NA	NA	NA	NA	NA	NA	NA
rs139509486	a	g	-0.9854	0.4214	0.01937	?-??	10	81068820	NA	NA	NA	NA	NA	NA	NA	A	-0.9854	0.37329	0.4214	0.01936	0.008547	0.02239	NA	NA	NA	NA	NA	NA	NA	NA	NA	NA	NA	NA	NA	NA
rs113674867	t	c	-0.1291	0.0552	0.0194	---+	2	217906194	T	-0.2231	0.800035	0.08977	0.01296	0.196	0.2326	T	-0.1813	0.834185	0.1278	0.156	0.1432	0.1674	T	-0.2627	0.768973	0.1288	0.0414	0.1463	0.1809	T	0.1496	1.16137	0.1103	0.1752	0.1632	0.1405
rs43183	t	c	-0.1105	0.0473	0.01942	--+-	5	56207792	C	0.1957	1.21616	0.07764	0.0117	0.3838	0.341	T	-0.1321	0.876253	0.0959	0.1685	0.3814	0.4147	T	0.03219	1.03271	0.09678	0.7394	0.3991	0.378	T	-0.09159	0.912479	0.123	0.4563	0.1181	0.1279
rs187520835	t	c	0.6323	0.2706	0.01946	???+	5	56050038	NA	NA	NA	NA	NA	NA	NA	NA	NA	NA	NA	NA	NA	NA	NA	NA	NA	NA	NA	NA	NA	T	0.6323	1.88193	0.2706	0.01945	0.0315	0.01727
rs704010	t	c	0.1091	0.0467	0.01949	++++	10	80841148	T	0.08235	1.08584	0.07474	0.2705	0.4	0.3817	T	0.006654	1.00668	0.1441	0.9632	0.1239	0.1258	T	0.2067	1.22961	0.09902	0.03681	0.4246	0.3805	T	0.1074	1.11338	0.08801	0.2222	0.3134	0.2889
rs11671357	a	g	-0.1837	0.0786	0.01951	--++	19	17617811	A	-0.2748	0.759724	0.1036	0.00801	0.1397	0.1758	A	-0.8347	0.434005	0.2609	0.001377	0.02361	0.05449	A	0.1726	1.18839	0.1837	0.3475	0.08565	0.07143	A	0.1263	1.13462	0.2034	0.5345	0.04337	0.03889
rs147260239	t	g	1.337	0.5728	0.01959	?+??	8	128136322	NA	NA	NA	NA	NA	NA	NA	G	-1.337	0.262632	0.5728	0.01958	0.004274	0.01493	NA	NA	NA	NA	NA	NA	NA	NA	NA	NA	NA	NA	NA	NA
rs17054388	t	g	0.2094	0.0897	0.0196	++++	6	151854111	T	0.1207	1.12829	0.1793	0.5007	0.04467	0.04008	T	0.5485	1.73066	0.406	0.1767	0.01816	0.01066	T	0.258	1.29434	0.3237	0.4253	0.0255	0.01974	T	0.2125	1.23677	0.1136	0.06139	0.1583	0.1342
rs116043708	a	g	0.8929	0.3828	0.01967	?+??	14	68725298	NA	NA	NA	NA	NA	NA	NA	G	-0.8929	0.409467	0.3828	0.01966	0.01068	0.02559	NA	NA	NA	NA	NA	NA	NA	NA	NA	NA	NA	NA	NA	NA
rs73929063	a	t	-1.045	0.4482	0.01972	?-??	19	17463359	NA	NA	NA	NA	NA	NA	NA	A	-1.045	0.351692	0.4482	0.01978	0.007479	0.02026	NA	NA	NA	NA	NA	NA	NA	NA	NA	NA	NA	NA	NA	NA
rs752736	c	g	0.1038	0.0446	0.01986	++-+	10	123495655	C	0.2467	1.2798	0.08359	0.003159	0.27	0.2221	G	-0.1927	0.824729	0.1029	0.06109	0.2756	0.3198	C	-0.03463	0.965963	0.09423	0.7132	0.4878	0.5066	G	-0.0173	0.982849	0.08078	0.8304	0.4992	0.4992
rs1274639	a	c	0.1458	0.0626	0.0199	+++-	14	68668499	A	0.03447	1.03507	0.09797	0.7249	0.1653	0.1583	A	0.3314	1.39292	0.1167	0.004525	0.2286	0.1759	A	0.1634	1.17751	0.1272	0.1992	0.1774	0.1524	A	-0.05457	0.946892	0.2537	0.8297	0.02589	0.02669
rs10417806	a	c	0.1244	0.0534	0.01993	++++	19	17488141	C	-0.1009	0.904023	0.109	0.3544	0.1221	0.1332	C	-0.1229	0.884352	0.09438	0.1929	0.3865	0.4154	C	-0.02901	0.971407	0.1228	0.8133	0.1789	0.1839	C	-0.2211	0.801637	0.1069	0.03862	0.161	0.1903
rs73138924	t	c	0.8284	0.3559	0.01993	?+??	5	56258669	NA	NA	NA	NA	NA	NA	NA	C	-0.8284	0.436748	0.3559	0.01994	0.01282	0.02772	NA	NA	NA	NA	NA	NA	NA	NA	NA	NA	NA	NA	NA	NA
rs73363249	a	g	-2.437	1.047	0.01993	?-??	8	128706207	NA	NA	NA	NA	NA	NA	NA	A	-2.437	0.0874227	1.047	0.01993	0.001068	0.01173	NA	NA	NA	NA	NA	NA	NA	NA	NA	NA	NA	NA	NA	NA
rs1956523	a	t	0.1032	0.0444	0.01996	++++	14	68804404	A	0.05998	1.06182	0.08333	0.4716	0.2904	0.2766	A	0.2085	1.23183	0.09488	0.02796	0.4028	0.3529	A	0.1462	1.15743	0.1009	0.1473	0.3233	0.2862	A	0.04067	1.04151	0.08038	0.6129	0.4071	0.3956
rs76250845	t	c	0.1859	0.0799	0.02002	++++	5	56042972	T	0.0326	1.03314	0.1529	0.8311	0.05933	0.05782	T	0.2121	1.23627	0.2111	0.3152	0.05662	0.04691	T	0.3032	1.35419	0.1837	0.09877	0.08315	0.06469	T	0.2263	1.25395	0.1273	0.0754	0.1244	0.1013
rs191968859	t	c	-2.435	1.047	0.02003	?-??	6	151871745	NA	NA	NA	NA	NA	NA	NA	C	2.435	11.4158	1.047	0.02001	0.01175	0.001066	NA	NA	NA	NA	NA	NA	NA	NA	NA	NA	NA	NA	NA	NA
Var-6-151844765	a	g	2.435	1.047	0.02003	?+??	6	151844765	NA	NA	NA	NA	NA	NA	NA	A	2.435	11.4158	1.047	0.02001	0.01175	0.001066	NA	NA	NA	NA	NA	NA	NA	NA	NA	NA	NA	NA	NA	NA
rs139786212	t	c	-1.499	0.6447	0.02007	?-??	8	127964967	NA	NA	NA	NA	NA	NA	NA	T	-1.499	0.223353	0.6447	0.02007	0.003205	0.01386	NA	NA	NA	NA	NA	NA	NA	NA	NA	NA	NA	NA	NA	NA
rs12934513	a	t	-0.126	0.0542	0.0201	---+	16	52538076	A	-0.1451	0.864936	0.08853	0.1012	0.1993	0.2234	A	-0.3591	0.698305	0.169	0.03356	0.07051	0.09915	A	-0.1635	0.849166	0.117	0.1624	0.1729	0.1996	A	0.001536	1.00154	0.09784	0.9875	0.2173	0.2214
rs77673206	t	c	-0.9787	0.4216	0.02027	?-??	10	80968601	NA	NA	NA	NA	NA	NA	NA	T	-0.9787	0.375799	0.4216	0.02028	0.008547	0.02239	NA	NA	NA	NA	NA	NA	NA	NA	NA	NA	NA	NA	NA	NA
rs79613667	a	c	-0.5933	0.2556	0.02028	?-??	10	123485859	NA	NA	NA	NA	NA	NA	NA	A	-0.5933	0.552501	0.2556	0.02027	0.02457	0.04584	NA	NA	NA	NA	NA	NA	NA	NA	NA	NA	NA	NA	NA	NA
rs16856867	a	g	0.6391	0.2754	0.02031	?+??	2	217926854	NA	NA	NA	NA	NA	NA	NA	A	0.6391	1.89477	0.2754	0.02031	0.04274	0.02345	NA	NA	NA	NA	NA	NA	NA	NA	NA	NA	NA	NA	NA	NA
rs7907048	a	g	0.1026	0.0442	0.02031	++++	10	80687569	G	-0.1379	0.871186	0.07417	0.06295	0.3867	0.4205	A	0.2177	1.24321	0.1074	0.04264	0.2853	0.2452	G	-0.01087	0.989189	0.1009	0.9143	0.3282	0.3235	A	0.05163	1.05299	0.08313	0.5345	0.378	0.3697
rs1250005	t	c	0.1083	0.0467	0.02032	++++	10	80846608	T	0.077	1.08004	0.07485	0.3036	0.3993	0.3824	T	0.006874	1.0069	0.1443	0.962	0.1229	0.1247	T	0.2159	1.24098	0.09873	0.02879	0.4268	0.3805	T	0.1039	1.10949	0.08778	0.2365	0.3158	0.292
rs7712825	a	g	-0.3747	0.1615	0.02033	?-??	5	56033214	NA	NA	NA	NA	NA	NA	NA	A	-0.3747	0.687495	0.1615	0.02035	0.08226	0.1119	NA	NA	NA	NA	NA	NA	NA	NA	NA	NA	NA	NA	NA	NA
rs191310531	t	c	-1.8	0.7761	0.02038	???-	10	64445691	NA	NA	NA	NA	NA	NA	NA	NA	NA	NA	NA	NA	NA	NA	NA	NA	NA	NA	NA	NA	NA	T	-1.8	0.165299	0.7761	0.0204	0.001616	0.008634
rs76090220	a	g	0.3895	0.1679	0.02038	+++?	5	55990641	G	-0.121	0.886034	0.2046	0.5542	0.03133	0.03548	G	-0.7808	0.458039	0.547	0.1534	0.005342	0.01173	G	-1.01	0.364219	0.3486	0.003768	0.0133	0.03399	NA	NA	NA	NA	NA	NA	NA
rs78649797	a	c	-0.3655	0.1576	0.02039	---?	5	56120404	A	-0.1156	0.890831	0.1975	0.5585	0.034	0.03811	A	-0.4336	0.648171	0.4921	0.3782	0.007479	0.01173	A	-0.9492	0.387051	0.3087	0.002106	0.01663	0.04167	NA	NA	NA	NA	NA	NA	NA
rs62176355	t	c	0.3238	0.1396	0.02042	+++?	2	217962344	T	0.4143	1.51331	0.1847	0.02487	0.05	0.03417	T	0.07574	1.07868	0.392	0.8468	0.01496	0.01386	T	0.2565	1.2924	0.2543	0.3131	0.03991	0.02961	NA	NA	NA	NA	NA	NA	NA
rs11200014	a	g	0.1025	0.0442	0.02044	+-++	10	123334930	A	0.225	1.25232	0.0726	0.001946	0.4673	0.4087	A	-0.1861	0.830191	0.1141	0.1027	0.2105	0.242	A	0.1202	1.12772	0.09629	0.2118	0.418	0.3893	A	0.08068	1.08402	0.08531	0.3443	0.3166	0.2983
rs12570695	t	c	-0.8513	0.3673	0.02046	???-	10	123360608	NA	NA	NA	NA	NA	NA	NA	NA	NA	NA	NA	NA	NA	NA	NA	NA	NA	NA	NA	NA	NA	T	-0.8513	0.42686	0.3673	0.02048	0.008885	0.01962
rs4980674	a	g	-0.1895	0.0818	0.02047	?+--	11	69408342	NA	NA	NA	NA	NA	NA	NA	A	0.1034	1.10893	0.2155	0.6312	0.05021	0.04371	A	-0.2693	0.763914	0.1672	0.1073	0.07871	0.1064	A	-0.2269	0.797	0.1041	0.02927	0.1632	0.1954
rs3104763	a	g	0.1074	0.0463	0.02049	++++	16	52613581	G	-0.169	0.844509	0.08787	0.05443	0.202	0.23	G	-0.04183	0.959033	0.09587	0.6626	0.4583	0.4659	G	-0.1531	0.858044	0.112	0.1716	0.2084	0.2336	G	-0.07692	0.925964	0.08226	0.3497	0.3627	0.3838
rs12375310	a	c	-0.1129	0.0487	0.02051	--+-	8	128432206	A	-0.1532	0.857958	0.07983	0.05493	0.2647	0.2957	A	-0.2062	0.81367	0.1069	0.05383	0.2265	0.2687	A	0.01076	1.01082	0.12	0.9286	0.2073	0.1963	A	-0.05788	0.943763	0.09647	0.5485	0.2205	0.2323
rs78365450	a	g	-0.6953	0.3001	0.02051	?-??	10	64453237	NA	NA	NA	NA	NA	NA	NA	G	0.6953	2.00431	0.3001	0.02051	0.03526	0.01709	NA	NA	NA	NA	NA	NA	NA	NA	NA	NA	NA	NA	NA	NA
rs4784228	a	g	0.126	0.0544	0.02055	+++-	16	52600618	G	-0.137	0.87197	0.08826	0.1207	0.198	0.2208	G	-0.2951	0.744457	0.169	0.0807	0.07479	0.09808	G	-0.2183	0.803884	0.1194	0.06748	0.1652	0.1996	G	0.006259	1.00628	0.09786	0.949	0.2173	0.2206
rs1420542	a	t	-0.1073	0.0463	0.02057	----	16	52482275	T	0.08732	1.09125	0.09776	0.3717	0.18	0.1682	A	-0.1179	0.888785	0.09854	0.2315	0.3291	0.3593	T	0.1915	1.21106	0.09902	0.05308	0.3581	0.3224	T	0.05871	1.06047	0.08007	0.4634	0.4701	0.4608
Var-6-151813052	a	g	1.198	0.5174	0.02059	?+??	6	151813052	NA	NA	NA	NA	NA	NA	NA	A	1.198	3.31348	0.5174	0.02058	0.01717	0.005353	NA	NA	NA	NA	NA	NA	NA	NA	NA	NA	NA	NA	NA	NA
rs78639765	a	c	0.3731	0.1612	0.02065	?++?	11	69486858	NA	NA	NA	NA	NA	NA	NA	C	-0.3325	0.717129	0.1658	0.04488	0.08043	0.1054	C	-1.081	0.339256	0.6919	0.1183	0.003394	0.009009	NA	NA	NA	NA	NA	NA	NA
rs73929061	a	g	-0.3525	0.1523	0.02066	?--?	19	17448295	NA	NA	NA	NA	NA	NA	NA	A	-0.2999	0.740892	0.1553	0.05355	0.08761	0.1151	A	-1.686	0.185259	0.782	0.03107	0.002217	0.01096	NA	NA	NA	NA	NA	NA	NA
rs114870895	t	c	-1.493	0.6452	0.02067	?-??	11	69512112	NA	NA	NA	NA	NA	NA	NA	T	-1.493	0.224698	0.6452	0.02064	0.003205	0.01386	NA	NA	NA	NA	NA	NA	NA	NA	NA	NA	NA	NA	NA	NA
rs56146211	t	g	-0.128	0.0553	0.02067	---+	2	217911529	T	-0.2231	0.800035	0.08977	0.01296	0.196	0.2326	T	-0.1813	0.834185	0.1278	0.156	0.1432	0.1674	T	-0.2627	0.768973	0.1288	0.0414	0.1463	0.1809	T	0.1568	1.16976	0.1108	0.157	0.1632	0.1397
rs76860853	c	g	-0.5313	0.2297	0.02071	-?-?	8	128725958	C	-0.5103	0.600315	0.2783	0.06668	0.01333	0.02234	NA	NA	NA	NA	NA	NA	NA	C	-0.576	0.562142	0.4066	0.1566	0.01109	0.01864	NA	NA	NA	NA	NA	NA	NA
rs598828	c	g	0.1028	0.0444	0.02073	-+++	11	69327608	G	0.03475	1.03536	0.07628	0.6487	0.3673	0.3601	C	0.2625	1.30018	0.12	0.02871	0.2297	0.194	G	-0.1686	0.844847	0.09506	0.07611	0.388	0.4331	G	-0.1367	0.872232	0.0804	0.08911	0.479	0.5126
rs7903600	a	t	0.1126	0.0487	0.02077	+++-	10	123554357	T	-0.09351	0.910729	0.07807	0.231	0.3113	0.3325	T	-0.1975	0.82078	0.1269	0.1198	0.1432	0.1706	T	-0.182	0.833601	0.09491	0.05514	0.3326	0.3816	T	0.003727	1.00373	0.1086	0.9726	0.168	0.1656
rs7600412	t	c	0.1115	0.0482	0.0208	++++	2	217918571	T	0.04478	1.0458	0.07614	0.5564	0.3733	0.3627	T	0.1629	1.17692	0.09617	0.09039	0.3654	0.3284	T	0.1176	1.12479	0.1053	0.2639	0.2971	0.2632	T	0.2035	1.22569	0.1304	0.1188	0.1147	0.09655
rs61683453	t	c	0.1783	0.0772	0.02083	++-+	6	151898351	T	0.04701	1.04813	0.1612	0.7706	0.05607	0.05329	T	0.2041	1.22642	0.2124	0.3366	0.05258	0.04264	T	-0.2271	0.796841	0.3186	0.4761	0.01893	0.02308	T	0.2653	1.30382	0.1013	0.008805	0.216	0.1756
rs7898010	t	g	-0.331	0.1432	0.02083	--+?	10	123262156	T	-0.2703	0.763151	0.3091	0.3819	0.01267	0.01643	T	-0.3964	0.672738	0.1679	0.01824	0.07372	0.1034	T	0.2668	1.30578	0.5953	0.654	0.007761	0.005482	NA	NA	NA	NA	NA	NA	NA
rs180794846	t	c	1.492	0.6457	0.02085	?+??	5	56145551	NA	NA	NA	NA	NA	NA	NA	C	-1.492	0.224922	0.6457	0.0209	0.003205	0.01386	NA	NA	NA	NA	NA	NA	NA	NA	NA	NA	NA	NA	NA	NA
rs182989869	t	c	-2.418	1.047	0.02092	?-??	10	64222162	NA	NA	NA	NA	NA	NA	NA	T	-2.418	0.0890996	1.047	0.0209	0.001073	0.01175	NA	NA	NA	NA	NA	NA	NA	NA	NA	NA	NA	NA	NA	NA
rs1649154	t	c	0.1749	0.0758	0.02101	++-+	10	123360913	T	0.2238	1.25082	0.1202	0.06251	0.116	0.09461	T	0.1376	1.14752	0.1259	0.2744	0.1752	0.1557	T	-0.02896	0.971455	0.1848	0.8755	0.07539	0.07456	T	0.572	1.77181	0.2834	0.04357	0.02827	0.01648
rs1649155	c	g	-0.1749	0.0758	0.02101	--+-	10	123360914	G	0.2238	1.25082	0.1202	0.06251	0.116	0.09461	G	0.1376	1.14752	0.1259	0.2744	0.1752	0.1557	G	-0.02896	0.971455	0.1848	0.8755	0.07539	0.07456	G	0.572	1.77181	0.2834	0.04357	0.02827	0.01648
rs10761644	t	c	0.9583	0.4153	0.02103	?+??	10	64320141	NA	NA	NA	NA	NA	NA	NA	T	0.9583	2.60726	0.4153	0.02102	0.02244	0.008529	NA	NA	NA	NA	NA	NA	NA	NA	NA	NA	NA	NA	NA	NA
rs60873924	c	g	-0.5716	0.2478	0.02107	?-??	10	123479314	NA	NA	NA	NA	NA	NA	NA	C	-0.5716	0.564621	0.2478	0.02108	0.02671	0.04797	NA	NA	NA	NA	NA	NA	NA	NA	NA	NA	NA	NA	NA	NA
rs7074689	t	c	0.3876	0.168	0.02107	?++?	10	123304633	NA	NA	NA	NA	NA	NA	NA	T	0.3698	1.44745	0.176	0.03557	0.09295	0.0661	T	0.571	1.77004	0.5648	0.3121	0.009978	0.005482	NA	NA	NA	NA	NA	NA	NA
rs2454810	t	c	0.1693	0.0734	0.02108	++-+	10	123359586	T	0.2146	1.23937	0.1197	0.07307	0.1167	0.09593	T	0.1415	1.152	0.117	0.2266	0.2147	0.1919	T	-0.03313	0.967413	0.1814	0.8551	0.07761	0.07675	T	0.572	1.77181	0.2834	0.04357	0.02827	0.01648
rs140075253	t	c	-0.8884	0.3852	0.02109	?-??	5	56055667	NA	NA	NA	NA	NA	NA	NA	T	-0.8884	0.411313	0.3852	0.02108	0.01068	0.02452	NA	NA	NA	NA	NA	NA	NA	NA	NA	NA	NA	NA	NA	NA
rs139780779	t	c	-0.6621	0.2871	0.0211	?-??	8	128330544	NA	NA	NA	NA	NA	NA	NA	T	-0.6621	0.515767	0.2871	0.02109	0.02137	0.03945	NA	NA	NA	NA	NA	NA	NA	NA	NA	NA	NA	NA	NA	NA
rs8013078	a	g	-0.1028	0.0446	0.02116	----	14	68784899	G	0.0686	1.07101	0.08333	0.4104	0.2913	0.276	G	0.2006	1.22214	0.09697	0.03857	0.3761	0.3305	G	0.1439	1.15477	0.101	0.154	0.3204	0.284	G	0.04123	1.04209	0.08051	0.6086	0.4071	0.3956
rs10762842	t	c	0.0989	0.0429	0.02117	++++	10	80838868	T	0.1246	1.1327	0.07333	0.08929	0.4387	0.408	T	0.02922	1.02965	0.09521	0.759	0.3932	0.3881	T	0.2244	1.25157	0.09767	0.02159	0.5144	0.4649	T	0.02678	1.02714	0.08386	0.7494	0.4071	0.4003
rs4752571	t	c	-0.0989	0.0429	0.02122	-+--	10	123342567	C	0.242	1.27379	0.07266	0.0008672	0.4567	0.3936	C	-0.1169	0.889674	0.0986	0.2359	0.3194	0.3443	C	0.0827	1.08622	0.09556	0.3868	0.4169	0.3947	C	0.07673	1.07975	0.08432	0.3628	0.3312	0.3155
rs79537766	a	t	0.7614	0.3305	0.02123	+?+?	10	123799542	A	0.6268	1.87161	0.3631	0.08426	0.01467	0.007884	NA	NA	NA	NA	NA	NA	NA	A	1.411	4.10005	0.7977	0.07698	0.008869	0.002193	NA	NA	NA	NA	NA	NA	NA
rs1420531	a	g	-0.1249	0.0542	0.02127	---+	16	52558834	A	-0.1486	0.861914	0.08854	0.0934	0.1987	0.2234	A	-0.331	0.718205	0.1685	0.04944	0.07158	0.09808	A	-0.1638	0.848912	0.117	0.1615	0.1729	0.1996	A	0.0009562	1.00096	0.09788	0.9922	0.2157	0.2198
rs2160474	a	g	-0.1249	0.0542	0.02127	---+	16	52550307	A	-0.1486	0.861914	0.08854	0.0934	0.1987	0.2234	A	-0.331	0.718205	0.1685	0.04944	0.07158	0.09808	A	-0.1638	0.848912	0.117	0.1615	0.1729	0.1996	A	0.0009562	1.00096	0.09788	0.9922	0.2157	0.2198
rs143853873	a	g	0.8912	0.387	0.02129	???+	10	81114329	NA	NA	NA	NA	NA	NA	NA	NA	NA	NA	NA	NA	NA	NA	NA	NA	NA	NA	NA	NA	NA	A	0.8912	2.43805	0.387	0.02129	0.01777	0.007849
rs57660907	t	g	-0.1987	0.0863	0.02131	---?	10	124048515	T	-0.172	0.841979	0.1412	0.2234	0.06667	0.07819	T	-0.2466	0.781453	0.1268	0.05182	0.1421	0.1748	T	-0.1238	0.883557	0.2133	0.5618	0.05211	0.05592	NA	NA	NA	NA	NA	NA	NA
rs3750815	a	g	-0.1662	0.0722	0.02135	----	10	123271146	A	-0.2024	0.816768	0.1212	0.09484	0.09467	0.1137	A	-0.1354	0.873366	0.2027	0.5044	0.05021	0.05864	A	-0.4001	0.670253	0.1694	0.01818	0.07317	0.1042	A	-0.01341	0.98668	0.1244	0.9142	0.1123	0.1138
rs3104753	t	c	-0.1058	0.046	0.02139	----	16	52603911	T	-0.1582	0.853679	0.08595	0.06567	0.2147	0.2418	T	-0.04993	0.951296	0.09554	0.6013	0.4605	0.4701	T	-0.1795	0.835688	0.1116	0.1077	0.2118	0.2412	T	-0.0592	0.942518	0.0823	0.4719	0.3683	0.3854
Var-11-69452218	a	g	0.6288	0.2733	0.0214	???+	11	69452218	NA	NA	NA	NA	NA	NA	NA	NA	NA	NA	NA	NA	NA	NA	NA	NA	NA	NA	NA	NA	NA	A	0.6288	1.87536	0.2733	0.02142	0.0315	0.01727
rs188777771	a	g	-0.7345	0.3193	0.02142	??--	10	80938783	NA	NA	NA	NA	NA	NA	NA	NA	NA	NA	NA	NA	NA	NA	A	-0.717	0.488215	0.6208	0.2481	0.004435	0.008772	A	-0.7408	0.476732	0.3723	0.04661	0.008885	0.01805
rs57634166	t	c	-0.2081	0.0905	0.02142	?---	10	123587821	NA	NA	NA	NA	NA	NA	NA	C	0.1917	1.21131	0.1059	0.07015	0.3077	0.2687	C	0.4681	1.59696	0.2799	0.09445	0.03991	0.02522	C	0.1165	1.12356	0.222	0.5997	0.03554	0.03297
rs4784221	a	g	0.1248	0.0543	0.02144	+++-	16	52537526	G	-0.1449	0.865109	0.08849	0.1016	0.2	0.224	G	-0.3511	0.703913	0.1703	0.03927	0.07051	0.09808	G	-0.1635	0.849166	0.117	0.1624	0.1729	0.1996	G	0.001536	1.00154	0.09784	0.9875	0.2173	0.2214
rs4266612	a	c	0.109	0.0474	0.02145	++++	8	128707406	C	-0.1514	0.859504	0.07747	0.05072	0.3453	0.3791	C	-0.2325	0.79255	0.1546	0.1326	0.1015	0.1247	C	-0.04281	0.958093	0.09903	0.6655	0.3503	0.3575	C	-0.06833	0.933952	0.08611	0.4275	0.3078	0.3226
rs11989136	t	c	0.1179	0.0513	0.02149	++++	8	128493784	C	-0.08734	0.916365	0.09043	0.3341	0.196	0.2089	C	-0.2288	0.795488	0.1642	0.1633	0.07799	0.09595	C	-0.05451	0.946949	0.1018	0.5925	0.2927	0.3081	C	-0.1642	0.848572	0.08971	0.06713	0.2561	0.292
rs147399323	a	g	0.7892	0.3433	0.02151	?+??	8	128201157	NA	NA	NA	NA	NA	NA	NA	A	0.7892	2.20163	0.3433	0.02152	0.03004	0.01401	NA	NA	NA	NA	NA	NA	NA	NA	NA	NA	NA	NA	NA	NA
rs1683847	t	g	-0.1079	0.047	0.02151	----	11	69449263	T	-0.04897	0.95221	0.07579	0.5182	0.394	0.406	G	0.1891	1.20816	0.1041	0.0694	0.312	0.2783	G	0.04819	1.04937	0.09575	0.6148	0.4601	0.4397	T	-0.2268	0.79708	0.1131	0.04492	0.1422	0.1743
rs16936632	t	g	0.3154	0.1372	0.02155	?+++	10	80688019	NA	NA	NA	NA	NA	NA	NA	G	-1.018	0.361317	0.3797	0.007342	0.01068	0.02772	G	-0.489	0.613239	0.6596	0.4585	0.004435	0.006579	G	-0.1952	0.82267	0.151	0.1962	0.0727	0.08556
rs115123663	t	c	2.406	1.047	0.02156	?+??	10	123532864	NA	NA	NA	NA	NA	NA	NA	T	2.406	11.0895	1.047	0.02157	0.01175	0.001066	NA	NA	NA	NA	NA	NA	NA	NA	NA	NA	NA	NA	NA	NA
rs3104755	a	g	0.1056	0.046	0.02156	++++	16	52606237	G	-0.1544	0.856929	0.08593	0.07235	0.2153	0.2418	G	-0.04993	0.951296	0.09554	0.6013	0.4605	0.4701	G	-0.1795	0.835688	0.1116	0.1077	0.2118	0.2412	G	-0.06216	0.939733	0.08221	0.4496	0.3683	0.3862
rs36064048	a	c	0.4838	0.2106	0.0216	?+??	11	69455305	NA	NA	NA	NA	NA	NA	NA	C	-0.4838	0.616436	0.2106	0.02161	0.04274	0.06823	NA	NA	NA	NA	NA	NA	NA	NA	NA	NA	NA	NA	NA	NA
rs76058858	a	g	0.1659	0.0722	0.02162	-+++	5	56186439	A	-0.01321	0.986877	0.1379	0.9237	0.072	0.07359	A	0.2619	1.2994	0.2366	0.2682	0.04487	0.03518	A	0.4039	1.49765	0.1861	0.03002	0.08537	0.06031	A	0.175	1.19125	0.1041	0.09293	0.1817	0.1546
rs12929797	t	c	0.0997	0.0434	0.02164	++++	16	52632944	T	0.06535	1.06753	0.07314	0.3716	0.438	0.4198	T	0.1706	1.18602	0.1115	0.1261	0.2553	0.2239	C	-0.1212	0.885857	0.09342	0.1944	0.4845	0.5066	T	0.08786	1.09184	0.08189	0.2833	0.4847	0.4662
rs11599804	a	g	0.1025	0.0447	0.02165	+-++	10	123340664	A	0.2451	1.27775	0.07267	0.0007449	0.466	0.4021	A	-0.2121	0.808884	0.1197	0.07655	0.1784	0.2111	A	0.09658	1.1014	0.09633	0.3161	0.4124	0.3879	A	0.06992	1.07242	0.0862	0.4173	0.3029	0.2873
rs3212922	a	g	0.201	0.0875	0.02166	++++	11	69470383	G	-0.1837	0.832185	0.2468	0.4566	0.022	0.02497	G	-0.2028	0.816442	0.106	0.05564	0.266	0.3006	G	-0.2669	0.76575	0.2517	0.289	0.03326	0.04066	G	-0.1025	0.902578	0.3271	0.754	0.01454	0.01648
rs115216282	a	g	-0.6592	0.2871	0.02167	?-??	8	128321930	NA	NA	NA	NA	NA	NA	NA	A	-0.6592	0.517265	0.2871	0.02167	0.02141	0.03945	NA	NA	NA	NA	NA	NA	NA	NA	NA	NA	NA	NA	NA	NA
rs113145313	a	c	-1.096	0.4776	0.02174	?-??	8	128530419	NA	NA	NA	NA	NA	NA	NA	C	1.096	2.99217	0.4776	0.02169	0.01923	0.006397	NA	NA	NA	NA	NA	NA	NA	NA	NA	NA	NA	NA	NA	NA
rs114244887	t	g	-0.7049	0.3072	0.02176	?-??	8	128343155	NA	NA	NA	NA	NA	NA	NA	T	-0.7049	0.494158	0.3072	0.02177	0.01816	0.03518	NA	NA	NA	NA	NA	NA	NA	NA	NA	NA	NA	NA	NA	NA
rs3104744	t	c	-0.1058	0.0461	0.02179	----	16	52599394	T	-0.1649	0.847978	0.08609	0.05548	0.2133	0.2418	T	-0.04993	0.951296	0.09554	0.6013	0.4605	0.4701	T	-0.1811	0.834352	0.112	0.1058	0.2106	0.2401	T	-0.05198	0.949348	0.08266	0.5295	0.3681	0.3835
rs28392845	a	g	-0.5159	0.2249	0.0218	---?	10	81086571	G	0.4859	1.62564	0.2984	0.1034	0.02086	0.01291	G	0.4532	1.57334	0.4341	0.2965	0.01549	0.009868	G	0.7232	2.06102	0.5563	0.1936	0.01142	0.005656	NA	NA	NA	NA	NA	NA	NA
rs13417501	a	g	-0.3265	0.1423	0.02182	-+-?	2	217955117	G	0.4143	1.51331	0.1847	0.02487	0.05	0.03417	G	-0.2149	0.806622	0.4569	0.6382	0.009615	0.01173	G	0.3277	1.38777	0.2561	0.2006	0.04102	0.02851	NA	NA	NA	NA	NA	NA	NA
rs60386297	a	g	0.4832	0.2107	0.02183	?+??	11	69449399	NA	NA	NA	NA	NA	NA	NA	G	-0.4832	0.616806	0.2107	0.02181	0.04274	0.06823	NA	NA	NA	NA	NA	NA	NA	NA	NA	NA	NA	NA	NA	NA
rs1385873	t	c	0.1045	0.0456	0.02184	++++	11	69399848	C	-0.02625	0.974092	0.07513	0.7268	0.3687	0.3732	T	0.1697	1.18495	0.1069	0.1125	0.3066	0.2793	T	0.1295	1.13826	0.09572	0.1759	0.4135	0.3706	T	0.1547	1.16731	0.09625	0.1079	0.2561	0.2308
rs16936646	t	g	-0.4149	0.181	0.02192	??--	10	80703691	NA	NA	NA	NA	NA	NA	NA	NA	NA	NA	NA	NA	NA	NA	T	-0.4825	0.617238	0.2852	0.09076	0.02328	0.03728	T	-0.3693	0.691218	0.2343	0.1151	0.02504	0.03611
rs113540410	t	g	0.4363	0.1904	0.02193	?+??	19	17289599	NA	NA	NA	NA	NA	NA	NA	T	0.4363	1.54697	0.1904	0.02191	0.08013	0.0533	NA	NA	NA	NA	NA	NA	NA	NA	NA	NA	NA	NA	NA	NA
rs45579437	a	g	0.1241	0.0542	0.02204	+++-	16	52542125	G	-0.1474	0.862949	0.08857	0.09597	0.1989	0.2234	G	-0.331	0.718205	0.1685	0.04944	0.07158	0.09808	G	-0.1635	0.849166	0.117	0.1624	0.1729	0.1996	G	0.001536	1.00154	0.09784	0.9875	0.2173	0.2214
rs139271842	t	c	-1.311	0.5727	0.02207	???-	19	17597576	NA	NA	NA	NA	NA	NA	NA	NA	NA	NA	NA	NA	NA	NA	NA	NA	NA	NA	NA	NA	NA	T	-1.311	0.26955	0.5727	0.02206	0.003231	0.01099
rs111776484	t	c	-0.3686	0.1611	0.02215	?--?	11	69327777	NA	NA	NA	NA	NA	NA	NA	T	-0.3808	0.683315	0.1669	0.02251	0.07265	0.1013	T	-0.2016	0.817422	0.6182	0.7443	0.005543	0.006579	NA	NA	NA	NA	NA	NA	NA
rs16902323	a	g	-0.6352	0.2777	0.02217	?-??	8	128712462	NA	NA	NA	NA	NA	NA	NA	G	0.6352	1.8874	0.2777	0.02219	0.04095	0.02268	NA	NA	NA	NA	NA	NA	NA	NA	NA	NA	NA	NA	NA	NA
rs142671530	t	c	0.6974	0.3049	0.02218	???+	8	128184176	NA	NA	NA	NA	NA	NA	NA	NA	NA	NA	NA	NA	NA	NA	NA	NA	NA	NA	NA	NA	NA	C	-0.6974	0.497878	0.3049	0.0222	0.01393	0.02657
rs8022860	a	g	0.102	0.0446	0.0222	++++	14	68786299	A	0.06545	1.06764	0.08342	0.4327	0.29	0.2753	A	0.2007	1.22226	0.09685	0.03828	0.375	0.3294	A	0.1439	1.15477	0.101	0.154	0.3204	0.284	A	0.04123	1.04209	0.08051	0.6086	0.4071	0.3956
rs34996780	t	c	0.2614	0.1143	0.02223	?++?	5	1254251	NA	NA	NA	NA	NA	NA	NA	T	0.2298	1.25835	0.1187	0.05281	0.2147	0.178	T	0.6662	1.94683	0.4249	0.1169	0.01774	0.009868	NA	NA	NA	NA	NA	NA	NA
rs115392851	t	c	1.298	0.5679	0.02228	?+??	11	69489117	NA	NA	NA	NA	NA	NA	NA	T	1.298	3.66197	0.5679	0.02225	0.01603	0.004264	NA	NA	NA	NA	NA	NA	NA	NA	NA	NA	NA	NA	NA	NA
rs141101286	c	g	1.298	0.5679	0.02228	?+??	11	69474077	NA	NA	NA	NA	NA	NA	NA	C	1.298	3.66197	0.5679	0.02225	0.01603	0.004264	NA	NA	NA	NA	NA	NA	NA	NA	NA	NA	NA	NA	NA	NA
rs148956765	a	g	1.298	0.5679	0.02228	?+??	11	69487863	NA	NA	NA	NA	NA	NA	NA	A	1.298	3.66197	0.5679	0.02225	0.01603	0.004264	NA	NA	NA	NA	NA	NA	NA	NA	NA	NA	NA	NA	NA	NA
rs183110589	a	c	-1.298	0.5679	0.02228	?-??	11	69482145	NA	NA	NA	NA	NA	NA	NA	C	1.298	3.66197	0.5679	0.02225	0.01603	0.004264	NA	NA	NA	NA	NA	NA	NA	NA	NA	NA	NA	NA	NA	NA
rs190786983	a	g	1.298	0.5679	0.02228	?+??	11	69482619	NA	NA	NA	NA	NA	NA	NA	A	1.298	3.66197	0.5679	0.02225	0.01603	0.004264	NA	NA	NA	NA	NA	NA	NA	NA	NA	NA	NA	NA	NA	NA
rs3112607	c	g	0.1008	0.0441	0.02229	++++	16	52650047	C	0.09975	1.10489	0.07257	0.1693	0.4713	0.4442	G	-0.1126	0.893508	0.09415	0.2317	0.4594	0.4893	G	-0.1511	0.859762	0.09587	0.1151	0.4069	0.4386	G	-0.03646	0.964197	0.09857	0.7115	0.227	0.2292
rs11985829	t	c	-0.1102	0.0482	0.02232	----	8	128409232	T	-0.1692	0.84434	0.07848	0.03107	0.286	0.3239	T	-0.1699	0.843749	0.1101	0.1227	0.2169	0.2484	T	-0.05084	0.950431	0.1058	0.6309	0.2616	0.273	T	-0.01425	0.985851	0.102	0.8889	0.2084	0.2135
rs111577816	a	g	-0.3957	0.1732	0.02233	?-??	14	68693045	NA	NA	NA	NA	NA	NA	NA	A	-0.3957	0.673209	0.1732	0.02231	0.06731	0.09595	NA	NA	NA	NA	NA	NA	NA	NA	NA	NA	NA	NA	NA	NA
rs139204175	a	g	0.7488	0.3278	0.02235	???+	10	123361164	NA	NA	NA	NA	NA	NA	NA	NA	NA	NA	NA	NA	NA	NA	NA	NA	NA	NA	NA	NA	NA	A	0.7488	2.11446	0.3278	0.02236	0.02265	0.01106
rs11645620	t	c	-0.1179	0.0516	0.02238	---+	16	52618953	T	-0.1469	0.86338	0.08873	0.09775	0.1953	0.2194	T	-0.2145	0.806945	0.1186	0.07047	0.1838	0.2164	T	-0.1499	0.860794	0.1172	0.2009	0.1763	0.2007	T	0.005556	1.00557	0.0979	0.9547	0.2157	0.219
rs36082274	a	t	0.1279	0.056	0.02239	++++	10	123379947	A	0.1414	1.15189	0.07776	0.06891	0.326	0.2943	A	0.03577	1.03642	0.1918	0.8521	0.06838	0.06823	A	0.08296	1.0865	0.1096	0.449	0.2506	0.2336	A	0.2204	1.24658	0.1521	0.1475	0.08078	0.06672
rs11602223	t	c	0.1063	0.0466	0.02243	++++	11	69389000	C	-0.06579	0.936327	0.07768	0.3971	0.3653	0.3778	T	0.09865	1.10368	0.112	0.3785	0.2468	0.2367	T	0.1336	1.14294	0.09983	0.1809	0.4191	0.3816	T	0.1461	1.15731	0.09311	0.1167	0.2617	0.2363
rs183940419	a	g	-1.307	0.5725	0.02243	?-??	10	64413700	NA	NA	NA	NA	NA	NA	NA	A	-1.307	0.270631	0.5725	0.02239	0.004274	0.01493	NA	NA	NA	NA	NA	NA	NA	NA	NA	NA	NA	NA	NA	NA
rs150022564	t	g	1.471	0.6445	0.02247	?+??	8	128513151	NA	NA	NA	NA	NA	NA	NA	T	1.471	4.35359	0.6445	0.02249	0.01389	0.003198	NA	NA	NA	NA	NA	NA	NA	NA	NA	NA	NA	NA	NA	NA
rs143909927	a	g	-0.99	0.4339	0.02251	???-	8	128236231	NA	NA	NA	NA	NA	NA	NA	NA	NA	NA	NA	NA	NA	NA	NA	NA	NA	NA	NA	NA	NA	A	-0.99	0.371577	0.4339	0.0225	0.005654	0.0157
rs4980021	a	g	0.0973	0.0427	0.02255	++++	10	80834562	A	0.09368	1.09821	0.07359	0.203	0.4453	0.4218	A	0.1106	1.11695	0.09687	0.2536	0.3964	0.3731	G	-0.2094	0.811071	0.09654	0.03007	0.4744	0.5197	A	0.01261	1.01269	0.08147	0.877	0.4241	0.4215
rs7068603	t	c	-0.1165	0.0511	0.02255	--+-	10	80772541	T	-0.1558	0.85573	0.0882	0.0774	0.2	0.226	T	-0.07932	0.923744	0.1273	0.5334	0.1528	0.1642	T	0.02704	1.02741	0.136	0.8424	0.1475	0.1425	T	-0.1523	0.858731	0.08473	0.07228	0.3142	0.3501
rs76815522	a	g	0.3475	0.1523	0.02255	?++?	10	64162016	NA	NA	NA	NA	NA	NA	NA	A	0.3232	1.38154	0.1571	0.03966	0.1122	0.08316	A	0.7299	2.07487	0.6234	0.2417	0.008869	0.004386	NA	NA	NA	NA	NA	NA	NA
Var-8-128428414	a	c	-1.14	0.4998	0.02255	???-	8	128428414	NA	NA	NA	NA	NA	NA	NA	NA	NA	NA	NA	NA	NA	NA	NA	NA	NA	NA	NA	NA	NA	A	-1.14	0.319819	0.4998	0.02258	0.004039	0.01334
Var-8-128428874	t	c	-1.14	0.4998	0.02255	???-	8	128428874	NA	NA	NA	NA	NA	NA	NA	NA	NA	NA	NA	NA	NA	NA	NA	NA	NA	NA	NA	NA	NA	T	-1.14	0.319819	0.4998	0.02258	0.004039	0.01334
rs146288139	c	g	-0.51	0.2236	0.02257	-+??	19	17301652	G	0.7441	2.10455	0.2443	0.002322	0.03467	0.01708	G	-0.6996	0.496784	0.5553	0.2077	0.005342	0.01066	NA	NA	NA	NA	NA	NA	NA	NA	NA	NA	NA	NA	NA	NA
rs75399059	t	c	-0.3789	0.1662	0.02264	---?	5	56180170	T	-0.09882	0.905906	0.2018	0.6243	0.03267	0.03614	T	-0.7808	0.458039	0.547	0.1534	0.005342	0.01173	T	-1.046	0.35134	0.3472	0.002592	0.0133	0.03509	NA	NA	NA	NA	NA	NA	NA
rs143359605	t	c	0.9672	0.4245	0.0227	???+	8	128138774	NA	NA	NA	NA	NA	NA	NA	NA	NA	NA	NA	NA	NA	NA	NA	NA	NA	NA	NA	NA	NA	C	-0.9672	0.380146	0.4245	0.0227	0.006462	0.0157
rs76111919	t	g	-0.2731	0.1199	0.02271	----	10	123771234	T	-0.2822	0.754123	0.1971	0.1522	0.032	0.04205	T	-0.4067	0.665844	0.269	0.1305	0.02457	0.03731	T	-0.2541	0.775614	0.3709	0.4932	0.01552	0.01864	T	-0.1877	0.828863	0.2095	0.3702	0.03554	0.04317
rs11988556	a	c	-0.2887	0.1267	0.02272	?-+?	8	128544335	NA	NA	NA	NA	NA	NA	NA	C	0.3167	1.37259	0.1319	0.01631	0.1677	0.1269	C	-0.04792	0.95321	0.4575	0.9166	0.01109	0.01096	NA	NA	NA	NA	NA	NA	NA
rs140600955	c	g	1.303	0.5722	0.02278	?+??	8	128238931	NA	NA	NA	NA	NA	NA	NA	C	1.303	3.68032	0.5722	0.02277	0.01496	0.004264	NA	NA	NA	NA	NA	NA	NA	NA	NA	NA	NA	NA	NA	NA
rs147754277	a	g	-1.303	0.5722	0.02278	?-??	8	128245515	NA	NA	NA	NA	NA	NA	NA	G	1.303	3.68032	0.5722	0.02277	0.01496	0.004264	NA	NA	NA	NA	NA	NA	NA	NA	NA	NA	NA	NA	NA	NA
rs10505504	t	c	-0.1075	0.0472	0.02281	----	8	128700344	T	-0.1561	0.855474	0.0765	0.04132	0.3587	0.3942	T	-0.2173	0.804689	0.1536	0.1571	0.1058	0.1279	T	-0.00519	0.994823	0.09886	0.9581	0.3703	0.3684	T	-0.08885	0.914983	0.08683	0.3062	0.2973	0.3163
rs143383485	t	c	-0.9653	0.424	0.02281	?-??	5	56101016	NA	NA	NA	NA	NA	NA	NA	T	-0.9653	0.380869	0.424	0.02281	0.008547	0.02132	NA	NA	NA	NA	NA	NA	NA	NA	NA	NA	NA	NA	NA	NA
Var-11-69489898	a	g	1.293	0.568	0.02282	?+??	11	69489898	NA	NA	NA	NA	NA	NA	NA	A	1.293	3.6437	0.568	0.02277	0.01606	0.004283	NA	NA	NA	NA	NA	NA	NA	NA	NA	NA	NA	NA	NA	NA
rs138170715	t	g	0.7843	0.3447	0.02289	?+??	16	52536192	NA	NA	NA	NA	NA	NA	NA	T	0.7843	2.19087	0.3447	0.02289	0.02885	0.01386	NA	NA	NA	NA	NA	NA	NA	NA	NA	NA	NA	NA	NA	NA
Var-11-69372558	t	c	-1.767	0.7766	0.02289	??-?	11	69372558	NA	NA	NA	NA	NA	NA	NA	NA	NA	NA	NA	NA	NA	NA	T	-1.767	0.170845	0.7766	0.0229	0.002217	0.01206	NA	NA	NA	NA	NA	NA	NA
Var-19-17435453	a	c	1.183	0.5202	0.02296	???+	19	17435453	NA	NA	NA	NA	NA	NA	NA	NA	NA	NA	NA	NA	NA	NA	NA	NA	NA	NA	NA	NA	NA	A	1.183	3.26415	0.5202	0.02294	0.01212	0.003925
rs113635589	t	c	1.293	0.5686	0.02297	?+??	10	123976729	NA	NA	NA	NA	NA	NA	NA	T	1.293	3.6437	0.5686	0.02291	0.01603	0.004264	NA	NA	NA	NA	NA	NA	NA	NA	NA	NA	NA	NA	NA	NA
rs7092508	t	c	1.293	0.5686	0.02297	?+??	10	123981043	NA	NA	NA	NA	NA	NA	NA	T	1.293	3.6437	0.5686	0.02291	0.01603	0.004264	NA	NA	NA	NA	NA	NA	NA	NA	NA	NA	NA	NA	NA	NA
rs8045285	a	g	-0.0997	0.0439	0.02299	----	16	52579986	G	0.1335	1.14282	0.0824	0.1053	0.282	0.2543	G	0.02796	1.02835	0.09478	0.768	0.4786	0.4701	G	0.1699	1.18519	0.09632	0.07777	0.4067	0.3717	G	0.07005	1.07256	0.08069	0.3853	0.3948	0.3783
rs10096351	a	g	-0.1035	0.0455	0.02303	-+--	8	128372172	A	-0.1643	0.848487	0.07216	0.02282	0.416	0.458	A	0.02458	1.02488	0.09294	0.7914	0.3889	0.3849	A	-0.1606	0.851633	0.107	0.1333	0.2395	0.2643	A	-0.08229	0.921005	0.1069	0.4412	0.1527	0.1656
rs145946715	a	c	-0.3573	0.1572	0.02303	-?-?	14	68890347	A	-0.654	0.519962	0.5048	0.1951	0.004	0.007884	NA	NA	NA	NA	NA	NA	NA	A	-0.3254	0.722238	0.1654	0.04909	0.07428	0.1075	NA	NA	NA	NA	NA	NA	NA
rs45445397	t	c	0.1237	0.0544	0.02305	++++	16	52517876	C	-0.05371	0.947707	0.1021	0.5988	0.1447	0.1505	C	-0.1287	0.879238	0.1555	0.4081	0.09509	0.1066	C	-0.07293	0.929666	0.1399	0.6022	0.1253	0.1327	C	-0.1848	0.831271	0.08191	0.02409	0.3667	0.4105
rs13405034	t	c	0.3208	0.1412	0.02313	+-+?	2	217963735	T	0.4143	1.51331	0.1847	0.02487	0.05	0.03417	T	-0.008726	0.991312	0.4151	0.9832	0.01282	0.01279	T	0.2655	1.30408	0.258	0.3034	0.0388	0.02851	NA	NA	NA	NA	NA	NA	NA
rs13418397	a	t	0.3208	0.1412	0.02313	+-+?	2	217963588	A	0.4143	1.51331	0.1847	0.02487	0.05	0.03417	A	-0.008726	0.991312	0.4151	0.9832	0.01282	0.01279	A	0.2655	1.30408	0.258	0.3034	0.0388	0.02851	NA	NA	NA	NA	NA	NA	NA
rs141947321	t	c	-0.3208	0.1412	0.02313	-+-?	2	217963124	C	0.4143	1.51331	0.1847	0.02487	0.05	0.03417	C	-0.008726	0.991312	0.4151	0.9832	0.01282	0.01279	C	0.2655	1.30408	0.258	0.3034	0.0388	0.02851	NA	NA	NA	NA	NA	NA	NA
rs142495836	a	g	0.3208	0.1412	0.02313	+-+?	2	217963022	A	0.4143	1.51331	0.1847	0.02487	0.05	0.03417	A	-0.008726	0.991312	0.4151	0.9832	0.01282	0.01279	A	0.2655	1.30408	0.258	0.3034	0.0388	0.02851	NA	NA	NA	NA	NA	NA	NA
rs10098094	c	g	0.1039	0.0458	0.02323	++-+	8	128696083	G	-0.1596	0.852485	0.07666	0.03731	0.3573	0.3936	G	-0.1952	0.82267	0.117	0.09535	0.1827	0.2154	G	0.03333	1.03389	0.09873	0.7357	0.3803	0.3695	G	-0.08819	0.915587	0.08728	0.3123	0.29	0.3093
rs111591318	a	g	2.389	1.053	0.02328	?+??	14	68878061	NA	NA	NA	NA	NA	NA	NA	G	-2.389	0.0917214	1.053	0.02327	0.001068	0.01066	NA	NA	NA	NA	NA	NA	NA	NA	NA	NA	NA	NA	NA	NA
rs139215306	t	c	-1.753	0.7727	0.02329	?-??	10	64443097	NA	NA	NA	NA	NA	NA	NA	T	-1.753	0.173253	0.7727	0.02328	0.002137	0.01173	NA	NA	NA	NA	NA	NA	NA	NA	NA	NA	NA	NA	NA	NA
rs3481	a	g	0.1044	0.046	0.02329	++++	16	52605096	G	-0.1587	0.853252	0.08611	0.06528	0.2147	0.2418	G	-0.04529	0.95572	0.09542	0.6351	0.4605	0.4691	G	-0.1769	0.837864	0.1116	0.1129	0.2122	0.2412	G	-0.0592	0.942518	0.0823	0.4719	0.3683	0.3854
rs4238749	a	c	0.0985	0.0435	0.02332	++++	16	52639234	A	0.06275	1.06476	0.07317	0.3911	0.438	0.4205	A	0.1598	1.17328	0.1119	0.1532	0.2532	0.2239	C	-0.1254	0.882144	0.09332	0.1791	0.4845	0.5077	A	0.08986	1.09402	0.08214	0.274	0.4887	0.4702
rs112817649	t	c	-1.752	0.7725	0.02333	?-??	14	69045235	NA	NA	NA	NA	NA	NA	NA	T	-1.752	0.173427	0.7725	0.02331	0.002137	0.01173	NA	NA	NA	NA	NA	NA	NA	NA	NA	NA	NA	NA	NA	NA
rs113388189	t	c	-1.752	0.7725	0.02333	?-??	14	69042433	NA	NA	NA	NA	NA	NA	NA	T	-1.752	0.173427	0.7725	0.02331	0.002137	0.01173	NA	NA	NA	NA	NA	NA	NA	NA	NA	NA	NA	NA	NA	NA
rs113688006	t	c	-1.752	0.7725	0.02333	?-??	14	69040541	NA	NA	NA	NA	NA	NA	NA	T	-1.752	0.173427	0.7725	0.02331	0.002137	0.01173	NA	NA	NA	NA	NA	NA	NA	NA	NA	NA	NA	NA	NA	NA
rs113188844	t	c	-1.751	0.7725	0.02341	?-??	14	69044466	NA	NA	NA	NA	NA	NA	NA	T	-1.751	0.1736	0.7725	0.02344	0.002141	0.01173	NA	NA	NA	NA	NA	NA	NA	NA	NA	NA	NA	NA	NA	NA
rs115651436	t	g	-1.751	0.7727	0.02345	?-??	10	64444157	NA	NA	NA	NA	NA	NA	NA	T	-1.751	0.1736	0.7727	0.02345	0.002141	0.01173	NA	NA	NA	NA	NA	NA	NA	NA	NA	NA	NA	NA	NA	NA
rs12920540	a	c	0.0983	0.0434	0.0235	++++	16	52625613	A	0.05964	1.06145	0.07313	0.4148	0.4372	0.4205	A	0.1524	1.16463	0.1118	0.1731	0.2521	0.2239	C	-0.1252	0.88232	0.09332	0.1796	0.4856	0.5088	A	0.09706	1.10193	0.08188	0.2359	0.483	0.4623
rs4733536	a	g	0.1068	0.0471	0.02356	++-+	8	128703652	G	-0.1561	0.855474	0.0765	0.04132	0.3587	0.3942	G	-0.2173	0.804689	0.1536	0.1571	0.1058	0.1279	G	0.004535	1.00455	0.09898	0.9635	0.3703	0.3662	G	-0.09368	0.910574	0.0862	0.2772	0.3029	0.3234
rs10509405	a	g	0.2564	0.1133	0.02357	?++?	10	80898304	NA	NA	NA	NA	NA	NA	NA	G	-0.2012	0.817749	0.1209	0.09594	0.1667	0.193	G	-0.6532	0.520378	0.324	0.04377	0.01663	0.02961	NA	NA	NA	NA	NA	NA	NA
rs12773448	t	g	-0.1239	0.0547	0.02358	----	10	80909934	T	-0.1292	0.878798	0.1108	0.2438	0.1213	0.1353	T	-0.1122	0.893865	0.1057	0.2885	0.243	0.2628	T	-0.1839	0.832019	0.1367	0.1784	0.1289	0.1491	T	-0.1001	0.904747	0.0955	0.2947	0.2197	0.2398
rs78444671	a	c	0.3569	0.1577	0.02361	+++?	5	56062941	C	-0.1156	0.890831	0.1975	0.5585	0.034	0.03811	C	-0.4336	0.648171	0.4921	0.3782	0.007479	0.01173	C	-0.9184	0.399157	0.3093	0.002988	0.01663	0.04057	NA	NA	NA	NA	NA	NA	NA
rs60207184	t	g	-1.013	0.4477	0.02366	?-??	8	128268110	NA	NA	NA	NA	NA	NA	NA	T	-1.013	0.363128	0.4477	0.02363	0.007479	0.02026	NA	NA	NA	NA	NA	NA	NA	NA	NA	NA	NA	NA	NA	NA
rs184682706	a	g	0.6525	0.2884	0.02367	+++?	16	52645948	G	-0.7869	0.455254	0.3947	0.04617	0.006	0.0138	G	-0.05599	0.945549	0.5426	0.9178	0.007479	0.007463	G	-1.179	0.307586	0.6729	0.07976	0.003326	0.009868	NA	NA	NA	NA	NA	NA	NA
rs9687226	t	c	0.1635	0.0723	0.02369	-+++	5	56176446	T	-0.02285	0.977409	0.1382	0.8686	0.07133	0.07359	T	0.2619	1.2994	0.2366	0.2682	0.04487	0.03518	T	0.4039	1.49765	0.1861	0.03002	0.08537	0.06031	T	0.175	1.19125	0.1041	0.09293	0.1817	0.1546
rs1017226	t	c	-0.1635	0.0723	0.02374	+---	5	56153392	C	-0.01345	0.98664	0.1384	0.9226	0.07133	0.07293	C	0.2619	1.2994	0.2366	0.2682	0.04487	0.03518	C	0.4039	1.49765	0.1861	0.03002	0.08537	0.06031	C	0.1694	1.18459	0.1041	0.1036	0.1817	0.1554
rs16886397	a	g	-0.1635	0.0723	0.02374	+---	5	56134276	G	-0.01345	0.98664	0.1384	0.9226	0.07133	0.07293	G	0.2619	1.2994	0.2366	0.2682	0.04487	0.03518	G	0.4039	1.49765	0.1861	0.03002	0.08537	0.06031	G	0.1694	1.18459	0.1041	0.1036	0.1817	0.1554
rs2290033	c	g	0.1159	0.0512	0.02374	++++	8	128493074	G	-0.0833	0.920075	0.09044	0.357	0.196	0.2083	G	-0.239	0.787415	0.1631	0.1428	0.07906	0.09808	G	-0.04713	0.953963	0.1017	0.6429	0.2949	0.3092	G	-0.1642	0.848572	0.08971	0.06713	0.2561	0.292
rs113183731	t	c	0.3738	0.1653	0.02377	?++?	10	123292624	NA	NA	NA	NA	NA	NA	NA	T	0.3553	1.42661	0.1729	0.03992	0.09509	0.06823	T	0.571	1.77004	0.5648	0.3121	0.009978	0.005482	NA	NA	NA	NA	NA	NA	NA
rs16886448	c	g	-0.1633	0.0723	0.0238	+---	5	56170813	G	-0.01345	0.98664	0.1384	0.9226	0.07133	0.07293	G	0.2298	1.25835	0.2347	0.3275	0.04487	0.03625	G	0.4039	1.49765	0.1861	0.03002	0.08537	0.06031	G	0.175	1.19125	0.1041	0.09293	0.1817	0.1546
rs59629150	a	t	0.4306	0.1905	0.0238	?+??	10	123935687	NA	NA	NA	NA	NA	NA	NA	A	0.4306	1.53818	0.1905	0.02379	0.07906	0.05224	NA	NA	NA	NA	NA	NA	NA	NA	NA	NA	NA	NA	NA	NA
rs1274649	t	g	-0.1415	0.0626	0.02382	---+	14	68674300	G	0.03447	1.03507	0.09797	0.7249	0.1653	0.1583	G	0.3244	1.3832	0.1166	0.005418	0.2286	0.177	G	0.1541	1.16661	0.1273	0.226	0.1763	0.1524	G	-0.05611	0.945435	0.2537	0.825	0.02585	0.02669
rs185560971	t	c	1.169	0.5173	0.02383	?+??	11	69513969	NA	NA	NA	NA	NA	NA	NA	T	1.169	3.21877	0.5173	0.02386	0.01709	0.00533	NA	NA	NA	NA	NA	NA	NA	NA	NA	NA	NA	NA	NA	NA
rs191342388	t	g	1.169	0.5173	0.02383	?+??	11	69520423	NA	NA	NA	NA	NA	NA	NA	T	1.169	3.21877	0.5173	0.02386	0.01709	0.00533	NA	NA	NA	NA	NA	NA	NA	NA	NA	NA	NA	NA	NA	NA
rs76612795	t	g	-1.086	0.4807	0.02387	?-??	10	80655026	NA	NA	NA	NA	NA	NA	NA	T	-1.086	0.337564	0.4807	0.02392	0.00641	0.01812	NA	NA	NA	NA	NA	NA	NA	NA	NA	NA	NA	NA	NA	NA
rs7500427	a	g	0.1016	0.045	0.02391	++++	16	52545277	A	0.139	1.14912	0.08175	0.08895	0.2974	0.2675	A	0.04741	1.04855	0.09789	0.6281	0.3937	0.3826	A	0.167	1.18175	0.1014	0.09944	0.3542	0.3189	A	0.05752	1.05921	0.08377	0.4923	0.3587	0.346
Var-11-69361448	t	c	1.747	0.7736	0.02393	?+??	11	69361448	NA	NA	NA	NA	NA	NA	NA	T	1.747	5.73736	0.7736	0.02395	0.01198	0.002217	NA	NA	NA	NA	NA	NA	NA	NA	NA	NA	NA	NA	NA	NA
rs35073794	a	g	0.4948	0.2191	0.02394	++??	3	169482135	A	0.4355	1.54574	0.2595	0.09333	0.02533	0.01643	A	0.6424	1.90104	0.4092	0.1165	0.01816	0.009595	NA	NA	NA	NA	NA	NA	NA	NA	NA	NA	NA	NA	NA	NA
rs12697152	t	c	-0.0997	0.0442	0.02398	----	5	56025716	C	0.1932	1.21313	0.08158	0.0179	0.308	0.2694	C	0.08157	1.08499	0.09396	0.3853	0.4968	0.4755	C	0.05944	1.06124	0.099	0.5482	0.3514	0.3399	T	-0.04608	0.954966	0.08252	0.5766	0.3918	0.4003
rs3104796	a	g	-0.0994	0.044	0.02398	----	16	52642377	G	0.06101	1.06291	0.07328	0.4051	0.4485	0.4309	A	-0.2107	0.810017	0.09598	0.02815	0.4015	0.4541	A	-0.1149	0.891455	0.09385	0.2209	0.4233	0.4462	A	-0.03708	0.963599	0.09658	0.7011	0.2325	0.2358
rs75427557	a	g	0.7794	0.3453	0.024	???+	10	123926932	NA	NA	NA	NA	NA	NA	NA	NA	NA	NA	NA	NA	NA	NA	NA	NA	NA	NA	NA	NA	NA	A	0.7794	2.18016	0.3453	0.024	0.021	0.0102
rs4752587	a	g	0.1745	0.0774	0.02414	+++?	10	123473309	A	0.2896	1.33589	0.1315	0.02767	0.09867	0.07556	A	0.1448	1.15581	0.113	0.2	0.2286	0.2036	A	0.03415	1.03474	0.18	0.8495	0.07539	0.07127	NA	NA	NA	NA	NA	NA	NA
rs74992784	a	g	0.5793	0.2569	0.02414	?+??	10	123571234	NA	NA	NA	NA	NA	NA	NA	A	0.5793	1.78479	0.2569	0.02411	0.04701	0.02772	NA	NA	NA	NA	NA	NA	NA	NA	NA	NA	NA	NA	NA	NA
rs7121246	t	c	-0.2328	0.1032	0.02416	?--?	11	69474526	NA	NA	NA	NA	NA	NA	NA	T	-0.2548	0.775071	0.1085	0.01891	0.2115	0.258	T	-0.02177	0.978465	0.3358	0.9483	0.01996	0.01974	NA	NA	NA	NA	NA	NA	NA
rs151325176	t	g	-1.426	0.6326	0.02418	?-??	10	123844643	NA	NA	NA	NA	NA	NA	NA	G	1.426	4.16202	0.6326	0.02417	0.01496	0.003198	NA	NA	NA	NA	NA	NA	NA	NA	NA	NA	NA	NA	NA	NA
rs181765768	t	c	1.426	0.6326	0.02418	?+??	10	123839113	NA	NA	NA	NA	NA	NA	NA	T	1.426	4.16202	0.6326	0.02417	0.01496	0.003198	NA	NA	NA	NA	NA	NA	NA	NA	NA	NA	NA	NA	NA	NA
rs187185019	t	c	1.426	0.6326	0.02418	?+??	10	123838712	NA	NA	NA	NA	NA	NA	NA	T	1.426	4.16202	0.6326	0.02417	0.01496	0.003198	NA	NA	NA	NA	NA	NA	NA	NA	NA	NA	NA	NA	NA	NA
rs77602672	a	g	1.426	0.6326	0.02418	?+??	10	123841396	NA	NA	NA	NA	NA	NA	NA	A	1.426	4.16202	0.6326	0.02417	0.01496	0.003198	NA	NA	NA	NA	NA	NA	NA	NA	NA	NA	NA	NA	NA	NA
Var-10-123841230	a	g	-1.426	0.6326	0.02418	?-??	10	123841230	NA	NA	NA	NA	NA	NA	NA	G	1.426	4.16202	0.6326	0.02417	0.01496	0.003198	NA	NA	NA	NA	NA	NA	NA	NA	NA	NA	NA	NA	NA	NA
Var-11-69453759	t	c	-1.291	0.5727	0.02418	?-??	11	69453759	NA	NA	NA	NA	NA	NA	NA	T	-1.291	0.274996	0.5727	0.02423	0.004283	0.01505	NA	NA	NA	NA	NA	NA	NA	NA	NA	NA	NA	NA	NA	NA
rs11200164	a	c	0.11	0.0488	0.02426	+++-	10	123558811	C	-0.09007	0.913867	0.07808	0.2487	0.312	0.3325	C	-0.1852	0.830938	0.1267	0.1437	0.1421	0.1674	C	-0.1861	0.830191	0.09612	0.05286	0.3304	0.3794	C	0.003727	1.00373	0.1086	0.9726	0.168	0.1656
rs139221297	a	g	1.083	0.4809	0.02432	?+??	10	80886967	NA	NA	NA	NA	NA	NA	NA	A	1.083	2.95353	0.4809	0.02439	0.01816	0.006397	NA	NA	NA	NA	NA	NA	NA	NA	NA	NA	NA	NA	NA	NA
rs3915932	c	g	0.0949	0.0421	0.02436	++++	10	80941936	C	0.138	1.14798	0.07294	0.05858	0.4287	0.3936	G	-0.02814	0.972252	0.09354	0.7635	0.4947	0.5011	C	0.1126	1.11918	0.09384	0.2302	0.4568	0.4298	C	0.0779	1.08101	0.08231	0.3439	0.4168	0.3987
rs118176107	t	c	0.6979	0.31	0.02437	???+	10	64257426	NA	NA	NA	NA	NA	NA	NA	NA	NA	NA	NA	NA	NA	NA	NA	NA	NA	NA	NA	NA	NA	C	-0.6979	0.497629	0.31	0.02437	0.01212	0.02512
rs73516494	t	c	0.4769	0.2119	0.02441	?+??	11	69446946	NA	NA	NA	NA	NA	NA	NA	C	-0.4769	0.620705	0.2119	0.02439	0.04452	0.0711	NA	NA	NA	NA	NA	NA	NA	NA	NA	NA	NA	NA	NA	NA
rs79761230	a	c	-0.196	0.0872	0.02452	?---	10	123643458	NA	NA	NA	NA	NA	NA	NA	C	0.1861	1.20454	0.1015	0.06676	0.3365	0.2953	C	0.3647	1.44008	0.2612	0.1626	0.04324	0.0307	C	0.1202	1.12772	0.2243	0.5922	0.03485	0.03223
rs72839700	a	g	-0.2008	0.0893	0.02458	+---	10	123848113	A	0.04484	1.04586	0.1978	0.8207	0.036	0.03417	A	-0.2713	0.762388	0.1862	0.1451	0.05876	0.07463	A	-0.1739	0.840381	0.1571	0.2682	0.09424	0.1118	A	-0.3758	0.68674	0.1812	0.03804	0.042	0.06122
rs186049086	a	g	-2.387	1.062	0.0246	??-?	6	151998726	NA	NA	NA	NA	NA	NA	NA	NA	NA	NA	NA	NA	NA	NA	A	-2.387	0.091905	1.062	0.02455	0.001109	0.009868	NA	NA	NA	NA	NA	NA	NA
rs192249	c	g	0.105	0.0467	0.0246	++-+	5	56197514	C	0.2272	1.25508	0.07753	0.003378	0.3813	0.3311	G	-0.03432	0.966262	0.0917	0.7083	0.4829	0.4925	G	0.002296	1.0023	0.09703	0.9811	0.3936	0.3805	G	-0.0973	0.907284	0.1227	0.4277	0.1195	0.1303
rs9632385	a	g	0.3623	0.1612	0.02461	?+??	5	56008292	NA	NA	NA	NA	NA	NA	NA	G	-0.3623	0.696074	0.1612	0.02463	0.08369	0.1122	NA	NA	NA	NA	NA	NA	NA	NA	NA	NA	NA	NA	NA	NA
rs1956525	a	g	-0.0964	0.0429	0.02465	----	14	68799859	G	0.04434	1.04534	0.0762	0.5607	0.3913	0.3784	A	-0.2921	0.746694	0.0964	0.002442	0.3964	0.4648	G	0.06923	1.07168	0.09604	0.471	0.3914	0.3684	G	0.0374	1.03811	0.08023	0.6411	0.4103	0.3995
rs4075582	t	c	0.6304	0.2806	0.02466	?+??	10	123733730	NA	NA	NA	NA	NA	NA	NA	T	0.6304	1.87836	0.2806	0.02464	0.0406	0.02239	NA	NA	NA	NA	NA	NA	NA	NA	NA	NA	NA	NA	NA	NA
rs4733537	a	g	-0.1061	0.0472	0.0247	--+-	8	128703735	A	-0.1594	0.852655	0.07659	0.03742	0.358	0.3942	A	-0.209	0.811395	0.1546	0.1764	0.1058	0.1269	A	0.004535	1.00455	0.09898	0.9635	0.3703	0.3662	A	-0.0903	0.913657	0.08634	0.2956	0.3029	0.3226
rs12929984	a	g	-0.1218	0.0542	0.02475	---+	16	52562811	A	-0.1371	0.871883	0.08869	0.1221	0.1993	0.2221	A	-0.3445	0.708575	0.1683	0.04064	0.07158	0.09915	A	-0.1638	0.848912	0.117	0.1615	0.1729	0.1996	A	0.001536	1.00154	0.09784	0.9875	0.2173	0.2214
rs11812378	t	c	-0.5633	0.2509	0.02476	?-??	10	123959219	NA	NA	NA	NA	NA	NA	NA	T	-0.5633	0.569327	0.2509	0.02473	0.02778	0.04797	NA	NA	NA	NA	NA	NA	NA	NA	NA	NA	NA	NA	NA	NA
rs183533450	a	g	-1.443	0.6431	0.02484	-???	8	127891847	A	-1.443	0.236218	0.6431	0.02481	0.002	0.008541	NA	NA	NA	NA	NA	NA	NA	NA	NA	NA	NA	NA	NA	NA	NA	NA	NA	NA	NA	NA	NA
rs193130656	t	c	1.732	0.7723	0.02492	?+??	8	127926409	NA	NA	NA	NA	NA	NA	NA	T	1.732	5.65195	0.7723	0.02491	0.01175	0.002132	NA	NA	NA	NA	NA	NA	NA	NA	NA	NA	NA	NA	NA	NA
rs10886969	a	g	-0.097	0.0432	0.02496	----	10	123470684	A	-0.06448	0.937555	0.07219	0.3717	0.4673	0.4862	A	-0.3064	0.736092	0.1157	0.008077	0.1859	0.2377	A	-0.02887	0.971543	0.09458	0.7602	0.3947	0.4068	A	-0.08543	0.918117	0.07999	0.2855	0.4612	0.4788
rs151184418	a	g	-0.8292	0.3699	0.02497	-?-?	8	128641899	G	0.5945	1.81212	0.4203	0.1573	0.01067	0.005913	NA	NA	NA	NA	NA	NA	NA	G	1.635	5.12946	0.7788	0.03578	0.01109	0.002193	NA	NA	NA	NA	NA	NA	NA
rs12597685	t	c	-0.0974	0.0435	0.02499	----	16	52637780	C	0.06546	1.06765	0.07322	0.3713	0.4387	0.4205	C	0.1598	1.17328	0.1119	0.1532	0.2532	0.2239	T	-0.1159	0.890564	0.09346	0.2149	0.4834	0.5044	C	0.08986	1.09402	0.08214	0.274	0.4887	0.4702
rs6931890	t	g	-0.2302	0.1027	0.02506	--+?	6	151992345	T	-0.3562	0.700333	0.2072	0.08562	0.02882	0.03979	T	-0.2549	0.774994	0.134	0.05714	0.1271	0.1588	T	0.04354	1.0445	0.252	0.8628	0.03548	0.03289	NA	NA	NA	NA	NA	NA	NA
rs1542393	a	g	0.1601	0.0715	0.02512	-+++	8	128054893	G	0.1231	1.131	0.3002	0.6819	0.016	0.01447	G	-0.3761	0.686534	0.2216	0.08972	0.04274	0.05757	G	-0.032	0.968507	0.1635	0.8448	0.08758	0.09341	G	-0.188	0.828615	0.08881	0.03426	0.2703	0.3108
rs73526091	c	g	0.3569	0.1594	0.02513	?++?	19	17759845	NA	NA	NA	NA	NA	NA	NA	G	-0.3689	0.691495	0.1661	0.02634	0.08226	0.1098	G	-0.2178	0.804286	0.5658	0.7003	0.006652	0.007675	NA	NA	NA	NA	NA	NA	NA
rs143376722	a	g	0.9491	0.4239	0.02516	?+??	14	68990235	NA	NA	NA	NA	NA	NA	NA	G	-0.9491	0.387089	0.4239	0.02516	0.008547	0.02132	NA	NA	NA	NA	NA	NA	NA	NA	NA	NA	NA	NA	NA	NA
rs7913392	a	c	0.137	0.0612	0.0252	+-++	10	80729631	A	0.1804	1.1977	0.09536	0.05853	0.2053	0.1787	A	-0.05146	0.949842	0.1351	0.7033	0.1346	0.1429	A	0.3151	1.3704	0.1512	0.0372	0.1308	0.0943	A	0.09873	1.10377	0.1309	0.4507	0.109	0.102
rs112004482	a	t	0.6112	0.2731	0.02522	?+??	14	68723340	NA	NA	NA	NA	NA	NA	NA	T	-0.6112	0.542699	0.2731	0.02524	0.02244	0.04158	NA	NA	NA	NA	NA	NA	NA	NA	NA	NA	NA	NA	NA	NA
rs112145048	a	g	-0.6112	0.2731	0.02522	?-??	14	68717284	NA	NA	NA	NA	NA	NA	NA	A	-0.6112	0.542699	0.2731	0.02524	0.02244	0.04158	NA	NA	NA	NA	NA	NA	NA	NA	NA	NA	NA	NA	NA	NA
rs17105264	t	c	-0.6112	0.2731	0.02522	?-??	14	68722416	NA	NA	NA	NA	NA	NA	NA	T	-0.6112	0.542699	0.2731	0.02524	0.02244	0.04158	NA	NA	NA	NA	NA	NA	NA	NA	NA	NA	NA	NA	NA	NA
rs75442907	t	c	0.6112	0.2731	0.02522	?+??	14	68723006	NA	NA	NA	NA	NA	NA	NA	C	-0.6112	0.542699	0.2731	0.02524	0.02244	0.04158	NA	NA	NA	NA	NA	NA	NA	NA	NA	NA	NA	NA	NA	NA
rs79111898	a	g	-0.6112	0.2731	0.02522	?-??	14	68718035	NA	NA	NA	NA	NA	NA	NA	A	-0.6112	0.542699	0.2731	0.02524	0.02244	0.04158	NA	NA	NA	NA	NA	NA	NA	NA	NA	NA	NA	NA	NA	NA
rs79273259	t	c	-0.6112	0.2731	0.02522	?-??	14	68718063	NA	NA	NA	NA	NA	NA	NA	T	-0.6112	0.542699	0.2731	0.02524	0.02244	0.04158	NA	NA	NA	NA	NA	NA	NA	NA	NA	NA	NA	NA	NA	NA
rs832535	t	c	-0.1057	0.0473	0.02528	--+-	5	56213334	C	0.1904	1.20973	0.07767	0.01422	0.384	0.3423	T	-0.1321	0.876253	0.0959	0.1685	0.3814	0.4147	T	0.04454	1.04555	0.09662	0.6448	0.3991	0.375	T	-0.09346	0.910774	0.1229	0.4471	0.1179	0.1279
rs17432473	a	c	-0.4552	0.2035	0.0253	??-?	5	56026418	NA	NA	NA	NA	NA	NA	NA	NA	NA	NA	NA	NA	NA	NA	C	0.4552	1.57649	0.2035	0.02529	0.07206	0.05154	NA	NA	NA	NA	NA	NA	NA
rs75495292	a	c	0.3651	0.1633	0.02537	?+??	14	68666547	NA	NA	NA	NA	NA	NA	NA	C	-0.3651	0.694127	0.1633	0.02534	0.07585	0.1055	NA	NA	NA	NA	NA	NA	NA	NA	NA	NA	NA	NA	NA	NA
rs76529005	t	g	0.3651	0.1633	0.02537	?+??	14	68663027	NA	NA	NA	NA	NA	NA	NA	G	-0.3651	0.694127	0.1633	0.02534	0.07585	0.1055	NA	NA	NA	NA	NA	NA	NA	NA	NA	NA	NA	NA	NA	NA
rs832585	t	c	0.1079	0.0483	0.02539	++-+	5	56125904	T	0.2239	1.25095	0.07793	0.004057	0.3787	0.3298	C	-0.09028	0.913675	0.09883	0.361	0.3408	0.3635	C	0.00954	1.00959	0.0971	0.9217	0.3902	0.3739	C	-0.02148	0.978749	0.1338	0.8725	0.1002	0.102
rs17102287	t	c	-0.1116	0.0499	0.02543	----	10	123350191	C	0.2673	1.30643	0.09039	0.003102	0.22	0.1748	C	0.04183	1.04272	0.1272	0.7424	0.1538	0.1471	C	0.02064	1.02085	0.1058	0.8454	0.2661	0.2632	C	0.05967	1.06149	0.0886	0.5006	0.2811	0.27
rs77801256	a	g	0.8016	0.3587	0.02543	?+??	10	80692760	NA	NA	NA	NA	NA	NA	NA	G	-0.8016	0.448611	0.3587	0.02545	0.01282	0.02665	NA	NA	NA	NA	NA	NA	NA	NA	NA	NA	NA	NA	NA	NA
rs56822906	a	g	-0.1616	0.0724	0.02552	+---	5	56165914	G	-0.00379	0.996217	0.1382	0.9781	0.072	0.07293	G	0.2465	1.27954	0.2436	0.3115	0.04167	0.03305	G	0.4039	1.49765	0.1861	0.03002	0.08537	0.06031	G	0.1642	1.17845	0.1038	0.1139	0.1834	0.1578
rs1111480	a	c	0.1211	0.0542	0.02553	++++	16	52521356	C	-0.05859	0.943093	0.1018	0.5648	0.1447	0.1511	C	-0.07971	0.923384	0.1513	0.5984	0.1036	0.1109	C	-0.09995	0.904883	0.1408	0.4778	0.1208	0.1316	C	-0.1807	0.834686	0.0818	0.02716	0.3675	0.4105
rs74651327	a	g	0.6059	0.2713	0.02553	???+	10	81008280	NA	NA	NA	NA	NA	NA	NA	NA	NA	NA	NA	NA	NA	NA	NA	NA	NA	NA	NA	NA	NA	A	0.6059	1.8329	0.2713	0.02551	0.03069	0.01727
rs2981453	t	c	-0.1155	0.0517	0.02555	----	10	123275666	T	-0.05492	0.946561	0.07967	0.4906	0.3087	0.3226	T	-0.1706	0.843159	0.1074	0.1123	0.2147	0.2473	T	-0.241	0.785842	0.1142	0.03478	0.2062	0.2445	T	-0.02371	0.976569	0.1374	0.863	0.09208	0.09498
rs182455257	a	t	1.439	0.6447	0.02561	+???	6	152003396	T	-1.439	0.237165	0.6447	0.02562	0.002	0.008541	NA	NA	NA	NA	NA	NA	NA	NA	NA	NA	NA	NA	NA	NA	NA	NA	NA	NA	NA	NA	NA
rs78960298	a	g	1.45	0.6499	0.02567	?+??	10	80656243	NA	NA	NA	NA	NA	NA	NA	G	-1.45	0.23457	0.6499	0.02563	0.003205	0.01279	NA	NA	NA	NA	NA	NA	NA	NA	NA	NA	NA	NA	NA	NA
rs35110632	t	c	0.1039	0.0466	0.02568	++++	8	128692327	C	-0.123	0.884264	0.0764	0.1074	0.352	0.3798	C	-0.2634	0.768434	0.1316	0.0454	0.1325	0.1674	C	-0.004063	0.995945	0.09876	0.9672	0.3647	0.3629	C	-0.08658	0.917062	0.08791	0.3247	0.2811	0.2998
rs186370523	a	g	0.947	0.4245	0.02569	?+??	11	69465408	NA	NA	NA	NA	NA	NA	NA	A	0.947	2.57796	0.4245	0.02567	0.02137	0.008529	NA	NA	NA	NA	NA	NA	NA	NA	NA	NA	NA	NA	NA	NA
rs141150173	t	g	0.4229	0.1896	0.0257	+-+?	10	81061789	T	0.4714	1.60224	0.2594	0.06925	0.02533	0.01511	T	-0.08842	0.915376	0.4647	0.8491	0.009615	0.01066	T	0.6209	1.8606	0.3466	0.07324	0.02661	0.01425	NA	NA	NA	NA	NA	NA	NA
rs73363221	t	g	-1.275	0.5716	0.02571	?-??	8	128685913	NA	NA	NA	NA	NA	NA	NA	T	-1.275	0.279431	0.5716	0.02574	0.004274	0.01493	NA	NA	NA	NA	NA	NA	NA	NA	NA	NA	NA	NA	NA	NA
rs73363226	t	c	1.275	0.5716	0.02571	?+??	8	128687702	NA	NA	NA	NA	NA	NA	NA	C	-1.275	0.279431	0.5716	0.02574	0.004274	0.01493	NA	NA	NA	NA	NA	NA	NA	NA	NA	NA	NA	NA	NA	NA
rs78698818	c	g	2.346	1.052	0.02574	?+??	10	80683040	NA	NA	NA	NA	NA	NA	NA	G	-2.346	0.0957514	1.052	0.02576	0.001068	0.01066	NA	NA	NA	NA	NA	NA	NA	NA	NA	NA	NA	NA	NA	NA
rs79671377	a	g	0.381	0.1708	0.02575	?++?	10	64165392	NA	NA	NA	NA	NA	NA	NA	A	0.3725	1.45136	0.177	0.03533	0.09188	0.06503	A	0.4968	1.64345	0.6538	0.4473	0.006652	0.004386	NA	NA	NA	NA	NA	NA	NA
Var-10-64446348	t	g	0.3148	0.1412	0.02577	++++	10	64446348	G	-0.287	0.750512	0.2341	0.2203	0.02432	0.03165	G	-0.1152	0.891188	0.3332	0.7296	0.02113	0.02358	G	-0.7394	0.4774	0.3066	0.01587	0.02094	0.04227	G	-0.1346	0.874065	0.2855	0.6374	0.02051	0.02365
rs115636702	a	g	-0.656	0.2944	0.02586	?-??	8	128318098	NA	NA	NA	NA	NA	NA	NA	A	-0.656	0.518923	0.2944	0.02587	0.0203	0.03731	NA	NA	NA	NA	NA	NA	NA	NA	NA	NA	NA	NA	NA	NA
rs116209213	t	c	0.656	0.2944	0.02586	?+??	8	128323305	NA	NA	NA	NA	NA	NA	NA	C	-0.656	0.518923	0.2944	0.02587	0.0203	0.03731	NA	NA	NA	NA	NA	NA	NA	NA	NA	NA	NA	NA	NA	NA
rs115544531	a	g	0.684	0.307	0.02588	?+??	10	123755043	NA	NA	NA	NA	NA	NA	NA	A	0.684	1.98179	0.307	0.02589	0.03526	0.01812	NA	NA	NA	NA	NA	NA	NA	NA	NA	NA	NA	NA	NA	NA
rs2372957	t	c	0.1143	0.0513	0.02593	++++	2	217927057	C	-0.07945	0.923624	0.09073	0.3813	0.1853	0.1997	C	-0.0583	0.943367	0.2125	0.7838	0.05449	0.05544	C	-0.07287	0.929722	0.09702	0.4526	0.4047	0.4386	T	0.1905	1.20985	0.08781	0.03005	0.3142	0.2732
rs2372958	a	g	0.1143	0.0513	0.02595	++++	2	217927074	G	-0.07945	0.923624	0.09073	0.3813	0.1853	0.1997	G	-0.0812	0.922009	0.2135	0.7038	0.05342	0.05544	G	-0.07287	0.929722	0.09702	0.4526	0.4047	0.4386	A	0.1865	1.20502	0.08778	0.03361	0.3134	0.2732
rs1249998	t	c	0.1039	0.0467	0.02596	++++	10	80850750	T	0.07107	1.07366	0.07474	0.3416	0.4	0.3844	T	0.01731	1.01746	0.1444	0.9046	0.1229	0.1237	T	0.2159	1.24098	0.09873	0.02879	0.4268	0.3805	T	0.09275	1.09719	0.0879	0.2914	0.3142	0.2928
rs141976406	t	c	0.4531	0.2035	0.02598	??+?	5	56011811	NA	NA	NA	NA	NA	NA	NA	NA	NA	NA	NA	NA	NA	NA	T	0.4531	1.57318	0.2035	0.02596	0.07206	0.05154	NA	NA	NA	NA	NA	NA	NA
Var-10-123881492	t	c	-1.07	0.4807	0.02602	???-	10	123881492	NA	NA	NA	NA	NA	NA	NA	NA	NA	NA	NA	NA	NA	NA	NA	NA	NA	NA	NA	NA	NA	T	-1.07	0.343009	0.4807	0.02596	0.004942	0.01422
rs1374625	t	c	0.1135	0.051	0.02605	++++	8	128508061	C	-0.06581	0.936309	0.08796	0.4544	0.218	0.228	C	-0.2747	0.7598	0.1689	0.1038	0.07479	0.09488	C	-0.07774	0.925205	0.09965	0.4353	0.3027	0.3246	C	-0.148	0.862431	0.09152	0.1058	0.2423	0.2732
rs16886364	a	g	-0.1609	0.0723	0.02606	+---	5	56122344	G	-0.02271	0.977546	0.1382	0.8694	0.07133	0.07359	G	0.2619	1.2994	0.2366	0.2682	0.04487	0.03518	G	0.4039	1.49765	0.1861	0.03002	0.08537	0.06031	G	0.1694	1.18459	0.1041	0.1036	0.1817	0.1554
rs74408153	c	g	0.5942	0.2672	0.02616	?+??	10	123863524	NA	NA	NA	NA	NA	NA	NA	C	0.5942	1.81158	0.2672	0.02616	0.04525	0.02632	NA	NA	NA	NA	NA	NA	NA	NA	NA	NA	NA	NA	NA	NA
rs77088106	t	c	-0.35	0.1574	0.02619	-+-?	10	123561728	T	-0.3112	0.732567	0.1797	0.08341	0.036	0.04928	T	0.00466	1.00467	0.4405	0.9916	0.01175	0.01173	T	-1.068	0.343695	0.4867	0.02821	0.006652	0.01754	NA	NA	NA	NA	NA	NA	NA
rs7070804	t	c	-0.2028	0.0912	0.0262	?---	10	123620815	NA	NA	NA	NA	NA	NA	NA	C	0.1781	1.19494	0.107	0.09596	0.2949	0.2591	C	0.4681	1.59696	0.2799	0.09445	0.03991	0.02522	C	0.1416	1.15212	0.2232	0.5258	0.03554	0.03218
rs78053936	a	c	0.2011	0.0905	0.0262	+-++	10	64300331	C	-0.2636	0.768281	0.2281	0.2479	0.02257	0.02981	C	0.2937	1.34138	0.5116	0.5659	0.009636	0.007495	C	-0.1732	0.840969	0.2448	0.4792	0.03468	0.04386	C	-0.2151	0.806461	0.1101	0.05073	0.1467	0.1752
rs77575427	t	g	1.447	0.6511	0.02626	?+??	10	64374889	NA	NA	NA	NA	NA	NA	NA	T	1.447	4.25034	0.6511	0.02629	0.01282	0.003198	NA	NA	NA	NA	NA	NA	NA	NA	NA	NA	NA	NA	NA	NA
rs114369556	a	g	0.9762	0.4393	0.02627	?+??	8	127947434	NA	NA	NA	NA	NA	NA	NA	G	-0.9762	0.37674	0.4393	0.02628	0.007495	0.02026	NA	NA	NA	NA	NA	NA	NA	NA	NA	NA	NA	NA	NA	NA
Var-8-128659489	a	t	0.3105	0.1397	0.02628	+-+-	8	128659489	T	-0.3764	0.686328	0.1855	0.04241	0.03659	0.05108	T	0.3386	1.40298	0.3598	0.3467	0.01974	0.01404	T	-0.727	0.483357	0.3083	0.01839	0.01927	0.03659	T	0.01725	1.0174	0.505	0.9727	0.006656	0.006504
rs193279137	t	c	-1.27	0.5716	0.02629	?-??	8	128638642	NA	NA	NA	NA	NA	NA	NA	C	1.27	3.56085	0.5716	0.02625	0.01496	0.004264	NA	NA	NA	NA	NA	NA	NA	NA	NA	NA	NA	NA	NA	NA
rs17628732	a	g	0.2003	0.0902	0.02637	+--?	10	123506701	A	0.4764	1.61027	0.1356	0.0004412	0.1027	0.06702	A	-0.009424	0.99062	0.1613	0.9534	0.09188	0.09168	A	-0.03065	0.969815	0.1822	0.8664	0.06984	0.07127	NA	NA	NA	NA	NA	NA	NA
rs11648477	t	c	0.1204	0.0542	0.02639	+++-	16	52570969	C	-0.1371	0.871883	0.08869	0.1221	0.1993	0.2221	C	-0.3296	0.719211	0.1677	0.04936	0.07265	0.09915	C	-0.1638	0.848912	0.117	0.1615	0.1729	0.1996	C	0.001536	1.00154	0.09784	0.9875	0.2173	0.2214
rs12597887	a	t	0.1204	0.0542	0.02639	+++-	16	52575279	T	-0.1371	0.871883	0.08869	0.1221	0.1993	0.2221	T	-0.3296	0.719211	0.1677	0.04936	0.07265	0.09915	T	-0.1638	0.848912	0.117	0.1615	0.1729	0.1996	T	0.001536	1.00154	0.09784	0.9875	0.2173	0.2214
rs138216929	t	c	0.7392	0.3329	0.02639	?+??	6	151924249	NA	NA	NA	NA	NA	NA	NA	C	-0.7392	0.477496	0.3329	0.02637	0.01389	0.02985	NA	NA	NA	NA	NA	NA	NA	NA	NA	NA	NA	NA	NA	NA
rs138772668	t	c	-0.6699	0.3017	0.02639	?-??	10	123491952	NA	NA	NA	NA	NA	NA	NA	T	-0.6699	0.51176	0.3017	0.0264	0.01923	0.03518	NA	NA	NA	NA	NA	NA	NA	NA	NA	NA	NA	NA	NA	NA
rs2912782	t	c	0.4453	0.2006	0.02643	?+??	10	123334863	NA	NA	NA	NA	NA	NA	NA	T	0.4453	1.56096	0.2006	0.02643	0.06838	0.04371	NA	NA	NA	NA	NA	NA	NA	NA	NA	NA	NA	NA	NA	NA
rs3116478	a	g	0.4453	0.2006	0.02643	?+??	10	123335800	NA	NA	NA	NA	NA	NA	NA	A	0.4453	1.56096	0.2006	0.02643	0.06838	0.04371	NA	NA	NA	NA	NA	NA	NA	NA	NA	NA	NA	NA	NA	NA
Var-10-81095670	a	g	-1.717	0.7736	0.02645	?-??	10	81095670	NA	NA	NA	NA	NA	NA	NA	A	-1.717	0.179604	0.7736	0.02648	0.002137	0.01173	NA	NA	NA	NA	NA	NA	NA	NA	NA	NA	NA	NA	NA	NA
rs73705598	a	c	-0.779	0.351	0.02646	?-??	8	127848155	NA	NA	NA	NA	NA	NA	NA	C	0.779	2.17929	0.351	0.02645	0.02778	0.01279	NA	NA	NA	NA	NA	NA	NA	NA	NA	NA	NA	NA	NA	NA
rs45631555	t	c	0.4332	0.1953	0.02651	+++?	10	123352130	T	0.5686	1.76579	0.2443	0.01995	0.032	0.0184	T	0.2434	1.27558	0.5307	0.6465	0.008547	0.007463	T	0.1639	1.1781	0.4111	0.6901	0.01552	0.01096	NA	NA	NA	NA	NA	NA	NA
rs1910020	t	c	0.0982	0.0443	0.02655	++++	5	56026500	T	0.1844	1.2025	0.08179	0.02413	0.3053	0.2687	C	-0.08393	0.919496	0.09491	0.3765	0.4733	0.4947	T	0.06268	1.06469	0.09843	0.5242	0.3537	0.341	C	-0.04608	0.954966	0.08252	0.5766	0.3918	0.4003
Var-6-151938224	a	g	-0.6859	0.3093	0.02658	???-	6	151938224	NA	NA	NA	NA	NA	NA	NA	NA	NA	NA	NA	NA	NA	NA	NA	NA	NA	NA	NA	NA	NA	G	0.6859	1.98556	0.3093	0.02659	0.02504	0.01256
rs113456117	t	c	-0.7602	0.3428	0.0266	-?-?	14	68400767	C	0.8792	2.40897	0.4023	0.02886	0.014	0.005913	NA	NA	NA	NA	NA	NA	NA	C	0.4445	1.55971	0.6551	0.4975	0.006652	0.004386	NA	NA	NA	NA	NA	NA	NA
rs45500599	a	g	0.0973	0.0439	0.02666	++++	16	52632897	A	0.05324	1.05468	0.07313	0.4666	0.444	0.4284	A	0.2166	1.24185	0.09626	0.02443	0.4199	0.3667	G	-0.1328	0.87564	0.09391	0.1574	0.4368	0.4627	G	-0.01887	0.981307	0.09529	0.843	0.2399	0.2402
rs71388276	a	g	0.6605	0.298	0.02666	+???	16	52674166	A	0.6605	1.93576	0.298	0.02668	0.022	0.01183	NA	NA	NA	NA	NA	NA	NA	NA	NA	NA	NA	NA	NA	NA	NA	NA	NA	NA	NA	NA	NA
rs3112562	c	g	0.1018	0.046	0.02671	++++	16	52608263	G	-0.1463	0.863898	0.08573	0.08782	0.2167	0.2418	G	-0.04993	0.951296	0.09554	0.6013	0.4605	0.4701	G	-0.1756	0.838953	0.1116	0.1155	0.2118	0.2401	G	-0.0592	0.942518	0.0823	0.4719	0.3683	0.3854
rs41295497	a	g	-0.369	0.1665	0.02671	?--?	10	123300070	NA	NA	NA	NA	NA	NA	NA	G	0.3498	1.41878	0.1743	0.04476	0.09402	0.06823	G	0.571	1.77004	0.5648	0.3121	0.009978	0.005482	NA	NA	NA	NA	NA	NA	NA
rs41295503	a	t	-0.369	0.1665	0.02671	?--?	10	123299925	NA	NA	NA	NA	NA	NA	NA	T	0.3498	1.41878	0.1743	0.04476	0.09402	0.06823	T	0.571	1.77004	0.5648	0.3121	0.009978	0.005482	NA	NA	NA	NA	NA	NA	NA
rs115245392	a	g	2.335	1.054	0.02673	?+??	19	17225004	NA	NA	NA	NA	NA	NA	NA	A	2.335	10.3295	1.054	0.02666	0.01068	0.001066	NA	NA	NA	NA	NA	NA	NA	NA	NA	NA	NA	NA	NA	NA
Var-19-17196091	a	g	-2.335	1.054	0.02673	?-??	19	17196091	NA	NA	NA	NA	NA	NA	NA	G	2.335	10.3295	1.054	0.02666	0.01068	0.001066	NA	NA	NA	NA	NA	NA	NA	NA	NA	NA	NA	NA	NA	NA
rs7922973	a	g	0.2161	0.0976	0.02676	?+++	10	123591544	NA	NA	NA	NA	NA	NA	NA	A	0.1841	1.20214	0.1071	0.08558	0.2959	0.2591	A	0.4681	1.59696	0.2799	0.09445	0.03991	0.02522	A	0.1327	1.14191	0.4425	0.7643	0.008885	0.007849
rs10149278	a	g	0.1896	0.0857	0.02682	++++	14	68912014	A	0.1369	1.14671	0.2192	0.5323	0.032	0.0276	A	0.06805	1.07042	0.1049	0.5165	0.2692	0.2569	A	0.7621	2.14277	0.3047	0.01237	0.03991	0.01864	A	0.6219	1.86246	0.2688	0.02068	0.03231	0.01884
rs7148322	a	t	-0.098	0.0443	0.02684	----	14	68768719	T	0.06726	1.06957	0.08319	0.4188	0.2912	0.2757	T	0.2245	1.2517	0.09539	0.01862	0.4071	0.3539	T	0.1507	1.16265	0.1001	0.1323	0.3293	0.2906	T	0.003642	1.00365	0.08009	0.9637	0.4394	0.4371
rs2842334	t	c	0.2042	0.0923	0.02686	++++	14	69003970	T	0.09665	1.10147	0.4638	0.8349	0.006667	0.005913	T	0.117	1.12412	0.1099	0.2868	0.2415	0.2196	T	0.7164	2.04705	0.3718	0.05404	0.02439	0.01206	T	0.3806	1.46316	0.2095	0.06926	0.04604	0.03297
rs60830492	a	g	-0.1533	0.0693	0.0269	----	2	217930232	G	0.1712	1.18673	0.1256	0.1729	0.102	0.0875	G	0.2796	1.3226	0.1181	0.01792	0.2201	0.177	G	0.00782	1.00785	0.1915	0.9674	0.06763	0.0636	G	0.01811	1.01827	0.1474	0.9022	0.08078	0.08163
rs546233	a	t	0.1168	0.0528	0.02693	+-++	11	69311449	T	-0.04539	0.955625	0.0954	0.6343	0.1727	0.1799	T	0.01927	1.01946	0.1933	0.9206	0.06317	0.06303	T	-0.1729	0.841222	0.1071	0.1066	0.2466	0.2879	T	-0.1655	0.84747	0.086	0.05422	0.3076	0.3434
rs13411492	t	g	-0.1059	0.0479	0.02694	--++	2	217940759	T	-0.1962	0.821848	0.07555	0.009418	0.3273	0.3732	T	-0.2607	0.770512	0.09715	0.007294	0.3323	0.3923	T	0.06841	1.0708	0.1132	0.5456	0.2472	0.2303	T	0.1352	1.14477	0.1138	0.2347	0.1543	0.135
rs61132561	t	c	-0.4328	0.1957	0.02698	?--?	8	128756789	NA	NA	NA	NA	NA	NA	NA	C	0.417	1.5174	0.2072	0.04417	0.06944	0.04797	C	0.5628	1.75558	0.5948	0.344	0.007761	0.004386	NA	NA	NA	NA	NA	NA	NA
rs9397426	a	t	-0.1784	0.0807	0.027	??--	6	151874558	NA	NA	NA	NA	NA	NA	NA	NA	NA	NA	NA	NA	NA	NA	A	-0.4093	0.664115	0.1718	0.0172	0.0765	0.1129	A	-0.1131	0.893061	0.09138	0.2158	0.2617	0.2802
rs116129193	a	g	0.5897	0.2667	0.02703	?+??	10	123742251	NA	NA	NA	NA	NA	NA	NA	A	0.5897	1.80345	0.2667	0.02706	0.0438	0.02452	NA	NA	NA	NA	NA	NA	NA	NA	NA	NA	NA	NA	NA	NA
rs7017300	a	c	-0.1173	0.0531	0.02708	----	8	128525268	C	0.06115	1.06306	0.1086	0.5732	0.13	0.1248	C	0.1967	1.21738	0.104	0.05847	0.2959	0.2569	C	0.02306	1.02333	0.1262	0.855	0.1585	0.159	C	0.1463	1.15754	0.09323	0.1166	0.2666	0.2386
rs142027092	t	c	1.039	0.4701	0.02709	???+	8	128798348	NA	NA	NA	NA	NA	NA	NA	NA	NA	NA	NA	NA	NA	NA	NA	NA	NA	NA	NA	NA	NA	T	1.039	2.82639	0.4701	0.02705	0.01454	0.00471
Var-14-68834986	a	g	-2.323	1.051	0.02709	?-??	14	68834986	NA	NA	NA	NA	NA	NA	NA	G	2.323	10.2062	1.051	0.02712	0.01068	0.001066	NA	NA	NA	NA	NA	NA	NA	NA	NA	NA	NA	NA	NA	NA
rs117789330	a	g	0.5874	0.2658	0.02711	???+	10	64339983	NA	NA	NA	NA	NA	NA	NA	NA	NA	NA	NA	NA	NA	NA	NA	NA	NA	NA	NA	NA	NA	A	0.5874	1.7993	0.2658	0.02709	0.03231	0.01805
rs10788265	a	g	-0.0955	0.0432	0.02714	----	10	124017323	G	0.02971	1.03016	0.07172	0.6787	0.4793	0.4698	G	0.274	1.31521	0.09709	0.004776	0.4145	0.3507	A	-0.1266	0.881086	0.09436	0.1798	0.4479	0.4803	G	0.01689	1.01703	0.09023	0.8516	0.273	0.2692
rs10887113	t	c	-0.0955	0.0432	0.02714	----	10	124017404	C	0.02971	1.03016	0.07172	0.6787	0.4793	0.4698	C	0.274	1.31521	0.09709	0.004776	0.4145	0.3507	T	-0.1266	0.881086	0.09436	0.1798	0.4479	0.4803	C	0.01689	1.01703	0.09023	0.8516	0.273	0.2692
rs10824713	a	g	-0.0942	0.0427	0.02724	----	10	80835868	G	0.1073	1.11327	0.07338	0.1437	0.4413	0.4146	G	0.06422	1.06633	0.09801	0.5123	0.3739	0.3625	G	0.1856	1.20394	0.09574	0.05254	0.5155	0.4748	G	0.03255	1.03309	0.08146	0.6895	0.4362	0.4286
rs45612035	a	c	0.5068	0.2296	0.02729	+++?	16	52646112	C	-0.5244	0.59191	0.2904	0.07093	0.012	0.02102	C	-0.9539	0.385236	0.6878	0.1655	0.003205	0.008529	C	-0.276	0.758813	0.4474	0.5373	0.009978	0.01316	NA	NA	NA	NA	NA	NA	NA
rs33328	t	c	0.1064	0.0482	0.02731	++-+	5	56143419	T	0.2302	1.25885	0.07813	0.003211	0.3798	0.3298	C	-0.07445	0.928254	0.09776	0.4463	0.3312	0.3507	C	0.007796	1.00783	0.0972	0.9361	0.3891	0.3728	C	-0.01968	0.980512	0.1338	0.8831	0.1003	0.102
rs3104790	t	c	0.0971	0.044	0.02741	++++	16	52638663	T	0.05588	1.05747	0.07321	0.4453	0.444	0.4277	T	0.2091	1.23257	0.09654	0.03031	0.4177	0.3667	C	-0.1321	0.876253	0.09388	0.1593	0.4368	0.4627	C	-0.02079	0.979425	0.09584	0.8282	0.2359	0.2363
rs74886691	t	c	-0.4809	0.2181	0.02746	??--	10	64239812	NA	NA	NA	NA	NA	NA	NA	NA	NA	NA	NA	NA	NA	NA	T	-0.4612	0.630527	0.3351	0.1688	0.01774	0.02632	T	-0.4954	0.609327	0.2873	0.08463	0.01616	0.02512
rs2128170	t	g	-0.1519	0.069	0.02762	---?	6	151797378	T	-0.2247	0.798756	0.1108	0.04259	0.114	0.1373	T	-0.1273	0.880469	0.1042	0.2219	0.2735	0.2996	T	-0.052	0.949329	0.1653	0.7531	0.08869	0.09101	NA	NA	NA	NA	NA	NA	NA
rs832529	t	c	-0.1053	0.0478	0.02762	--+-	5	56229288	C	0.193	1.21288	0.07753	0.0128	0.384	0.3417	T	-0.1175	0.889141	0.101	0.2445	0.3184	0.3465	T	0.03482	1.03543	0.09662	0.7185	0.3925	0.3717	T	-0.09346	0.910774	0.1229	0.4471	0.1179	0.1279
rs6904080	t	c	-0.5889	0.2675	0.0277	?-??	6	151834070	NA	NA	NA	NA	NA	NA	NA	T	-0.5889	0.554937	0.2675	0.02768	0.02457	0.04264	NA	NA	NA	NA	NA	NA	NA	NA	NA	NA	NA	NA	NA	NA
rs74829832	a	g	0.9943	0.4517	0.02772	?+??	10	123770178	NA	NA	NA	NA	NA	NA	NA	A	0.9943	2.70283	0.4517	0.02773	0.01923	0.007463	NA	NA	NA	NA	NA	NA	NA	NA	NA	NA	NA	NA	NA	NA
rs12926842	a	g	-0.1191	0.0541	0.02773	---+	16	52584700	A	-0.133	0.875465	0.08858	0.1333	0.198	0.2201	A	-0.3005	0.740448	0.1626	0.06453	0.08013	0.1055	A	-0.1741	0.840213	0.1179	0.1398	0.1718	0.1996	A	0.001497	1.0015	0.09784	0.9878	0.2173	0.2214
rs35917855	a	g	0.1191	0.0541	0.02773	+++-	16	52585192	G	-0.133	0.875465	0.08858	0.1333	0.198	0.2201	G	-0.3005	0.740448	0.1626	0.06453	0.08013	0.1055	G	-0.1741	0.840213	0.1179	0.1398	0.1718	0.1996	G	0.001497	1.0015	0.09784	0.9878	0.2173	0.2214
rs3212860	a	t	0.288	0.1309	0.0278	?+??	11	69455107	NA	NA	NA	NA	NA	NA	NA	T	-0.288	0.749762	0.1309	0.02778	0.1389	0.1748	NA	NA	NA	NA	NA	NA	NA	NA	NA	NA	NA	NA	NA	NA
rs954619	t	c	-0.288	0.1309	0.0278	?-??	11	69454734	NA	NA	NA	NA	NA	NA	NA	T	-0.288	0.749762	0.1309	0.02778	0.1389	0.1748	NA	NA	NA	NA	NA	NA	NA	NA	NA	NA	NA	NA	NA	NA
rs62176307	a	c	-0.1514	0.0688	0.02782	---+	2	217940038	C	0.1715	1.18708	0.125	0.1699	0.1033	0.0887	C	0.2416	1.27328	0.1166	0.03822	0.2382	0.2004	C	0.1393	1.14947	0.1871	0.4566	0.07428	0.0625	C	-0.01725	0.982898	0.1493	0.908	0.07674	0.08006
Var-10-64222616	c	g	-0.8815	0.4009	0.02789	???-	10	64222616	NA	NA	NA	NA	NA	NA	NA	NA	NA	NA	NA	NA	NA	NA	NA	NA	NA	NA	NA	NA	NA	C	-0.8815	0.414161	0.4009	0.02788	0.00727	0.01727
rs60385053	t	g	-0.1567	0.0713	0.0279	-+--	8	128520998	G	0.3234	1.38182	0.1724	0.06072	0.05467	0.04074	G	-0.07558	0.927206	0.1139	0.5071	0.1998	0.2111	G	0.179	1.19602	0.1591	0.2606	0.1053	0.0932	G	0.4009	1.49317	0.1463	0.006126	0.1002	0.06907
rs181227519	a	g	-0.8247	0.3751	0.02791	???-	10	124053469	NA	NA	NA	NA	NA	NA	NA	NA	NA	NA	NA	NA	NA	NA	NA	NA	NA	NA	NA	NA	NA	A	-0.8247	0.438366	0.3751	0.02792	0.008078	0.01884
rs112752338	t	c	-0.3979	0.181	0.02792	?-??	10	123890641	NA	NA	NA	NA	NA	NA	NA	T	-0.3979	0.671729	0.181	0.02796	0.06197	0.08742	NA	NA	NA	NA	NA	NA	NA	NA	NA	NA	NA	NA	NA	NA
rs76948176	t	c	-2.312	1.052	0.02797	?-??	5	56092605	NA	NA	NA	NA	NA	NA	NA	T	-2.312	0.0990629	1.052	0.02794	0.001068	0.01066	NA	NA	NA	NA	NA	NA	NA	NA	NA	NA	NA	NA	NA	NA
rs4899238	c	g	-0.0974	0.0443	0.02799	----	14	68795239	G	0.06498	1.06714	0.08318	0.4347	0.2913	0.2766	G	0.1861	1.20454	0.09476	0.04951	0.3985	0.3539	G	0.1388	1.14889	0.101	0.1696	0.3215	0.2862	G	0.03771	1.03843	0.08042	0.6391	0.4071	0.3964
rs2842336	t	c	0.2026	0.0922	0.02806	++++	14	69002519	T	0.09665	1.10147	0.4638	0.8349	0.006667	0.005913	T	0.1108	1.11717	0.1099	0.3131	0.2415	0.2207	T	0.7536	2.12463	0.3695	0.04143	0.0255	0.01206	T	0.3806	1.46316	0.2095	0.06926	0.04604	0.03297
rs55999136	a	g	-0.1035	0.0471	0.0281	--+-	2	217893189	A	-0.1024	0.902668	0.08181	0.2106	0.256	0.2773	A	-0.1556	0.855901	0.1006	0.1219	0.2874	0.3198	A	0.02432	1.02462	0.09785	0.8037	0.4523	0.4616	G	0.1891	1.20816	0.1012	0.0617	0.2092	0.1774
rs192723378	c	g	-1.413	0.6435	0.02811	???-	10	123454361	NA	NA	NA	NA	NA	NA	NA	NA	NA	NA	NA	NA	NA	NA	NA	NA	NA	NA	NA	NA	NA	C	-1.413	0.243412	0.6435	0.02807	0.002423	0.0102
rs10822018	t	g	0.1542	0.0702	0.02815	--++	10	64302195	G	0.003254	1.00326	0.1654	0.9843	0.05133	0.05125	G	0.1585	1.17175	0.3667	0.6656	0.01816	0.01493	G	-0.1801	0.835187	0.136	0.1855	0.1264	0.1557	G	-0.218	0.804125	0.09775	0.02577	0.1874	0.2253
rs111230458	t	c	-0.5534	0.2521	0.02815	?-??	10	123490075	NA	NA	NA	NA	NA	NA	NA	T	-0.5534	0.574992	0.2521	0.02814	0.02564	0.04584	NA	NA	NA	NA	NA	NA	NA	NA	NA	NA	NA	NA	NA	NA
rs11263501	a	g	-0.0999	0.0455	0.02816	----	11	69388907	A	-0.0629	0.939037	0.07777	0.4186	0.3653	0.3771	G	0.07017	1.07269	0.09949	0.4807	0.3526	0.3433	G	0.1374	1.14729	0.09945	0.167	0.4257	0.3871	G	0.1461	1.15731	0.09311	0.1167	0.2617	0.2363
rs117391830	a	g	-1.269	0.5784	0.02824	??-?	10	81113927	NA	NA	NA	NA	NA	NA	NA	NA	NA	NA	NA	NA	NA	NA	G	1.269	3.55729	0.5784	0.02817	0.01441	0.004386	NA	NA	NA	NA	NA	NA	NA
rs45461091	t	c	0.1189	0.0542	0.02827	+++-	16	52564669	C	-0.1332	0.87529	0.08869	0.1332	0.1993	0.2214	C	-0.3296	0.719211	0.1677	0.04936	0.07265	0.09915	C	-0.1638	0.848912	0.117	0.1615	0.1729	0.1996	C	0.001536	1.00154	0.09784	0.9875	0.2173	0.2214
rs3104777	t	c	0.0963	0.0439	0.02829	++++	16	52632631	T	0.05324	1.05468	0.07313	0.4666	0.444	0.4284	T	0.2166	1.24185	0.09626	0.02443	0.4199	0.3667	C	-0.1279	0.879941	0.09378	0.1726	0.4379	0.4627	C	-0.01887	0.981307	0.09529	0.843	0.2399	0.2402
rs112719382	a	t	0.654	0.2982	0.0283	?+??	10	80672070	NA	NA	NA	NA	NA	NA	NA	T	-0.654	0.519962	0.2982	0.02831	0.01923	0.03518	NA	NA	NA	NA	NA	NA	NA	NA	NA	NA	NA	NA	NA	NA
rs113571974	a	c	0.654	0.2982	0.0283	?+??	10	80672066	NA	NA	NA	NA	NA	NA	NA	C	-0.654	0.519962	0.2982	0.02831	0.01923	0.03518	NA	NA	NA	NA	NA	NA	NA	NA	NA	NA	NA	NA	NA	NA
rs76036438	t	g	-0.5861	0.2673	0.02833	?-??	10	123863530	NA	NA	NA	NA	NA	NA	NA	G	0.5861	1.79697	0.2673	0.02834	0.04628	0.02703	NA	NA	NA	NA	NA	NA	NA	NA	NA	NA	NA	NA	NA	NA
rs112672919	t	c	0.8825	0.4025	0.02834	+???	16	52579900	T	0.8825	2.41693	0.4025	0.02832	0.01417	0.005952	NA	NA	NA	NA	NA	NA	NA	NA	NA	NA	NA	NA	NA	NA	NA	NA	NA	NA	NA	NA	NA
rs145896412	c	g	1.424	0.6499	0.02844	?+??	5	56010446	NA	NA	NA	NA	NA	NA	NA	C	1.424	4.1537	0.6499	0.0284	0.01282	0.003198	NA	NA	NA	NA	NA	NA	NA	NA	NA	NA	NA	NA	NA	NA
rs182238451	c	g	-1.424	0.6499	0.02844	?-??	5	56009356	NA	NA	NA	NA	NA	NA	NA	G	1.424	4.1537	0.6499	0.0284	0.01282	0.003198	NA	NA	NA	NA	NA	NA	NA	NA	NA	NA	NA	NA	NA	NA
rs184369400	t	c	1.253	0.5719	0.02846	???+	8	128277999	NA	NA	NA	NA	NA	NA	NA	NA	NA	NA	NA	NA	NA	NA	NA	NA	NA	NA	NA	NA	NA	C	-1.253	0.285647	0.5719	0.0284	0.003231	0.01099
rs60407771	a	g	-0.6943	0.3171	0.02856	?-??	8	128130590	NA	NA	NA	NA	NA	NA	NA	G	0.6943	2.00231	0.3171	0.02856	0.03312	0.01706	NA	NA	NA	NA	NA	NA	NA	NA	NA	NA	NA	NA	NA	NA
rs74159088	t	c	-0.2159	0.0987	0.02863	---?	10	123963945	T	-0.4078	0.665112	0.4603	0.3756	0.005333	0.007884	T	-0.218	0.804125	0.1068	0.04128	0.2297	0.2697	T	-0.1107	0.895207	0.3111	0.722	0.02444	0.02522	NA	NA	NA	NA	NA	NA	NA
rs10886984	a	g	-0.1025	0.0469	0.02869	---+	10	123541528	A	-0.1241	0.883292	0.07645	0.1044	0.3247	0.3535	A	-0.1169	0.889674	0.1061	0.2705	0.2532	0.2751	A	-0.1483	0.862172	0.0942	0.1154	0.3459	0.3871	A	0.01973	1.01993	0.1098	0.8574	0.1656	0.1609
rs7088727	t	c	0.1069	0.0489	0.0287	+-++	10	80719865	C	-0.2727	0.761321	0.1006	0.006701	0.1433	0.1807	C	0.06392	1.06601	0.1004	0.5243	0.3184	0.3038	C	-0.07859	0.924419	0.1199	0.5122	0.1729	0.1842	C	-0.1237	0.883645	0.08136	0.1283	0.4798	0.5102
rs147158515	a	g	2.299	1.051	0.02871	?+??	11	69445123	NA	NA	NA	NA	NA	NA	NA	A	2.299	9.96421	1.051	0.02873	0.01068	0.001066	NA	NA	NA	NA	NA	NA	NA	NA	NA	NA	NA	NA	NA	NA
Var-11-69444362	a	g	2.299	1.051	0.02871	?+??	11	69444362	NA	NA	NA	NA	NA	NA	NA	A	2.299	9.96421	1.051	0.02873	0.01068	0.001066	NA	NA	NA	NA	NA	NA	NA	NA	NA	NA	NA	NA	NA	NA
rs4621152	t	c	0.1038	0.0474	0.02872	++++	2	217908985	T	0.01406	1.01416	0.07498	0.8512	0.3867	0.3824	T	0.1884	1.20732	0.09308	0.04294	0.5096	0.4627	T	0.1075	1.11349	0.1043	0.3027	0.3049	0.273	T	0.2027	1.22471	0.1301	0.1192	0.1155	0.09733
rs62126782	a	c	-0.1429	0.0654	0.02874	--+-	19	17593072	C	0.1759	1.19232	0.09678	0.06914	0.2113	0.1844	C	0.1685	1.18353	0.1825	0.3559	0.07633	0.06488	C	-0.03899	0.96176	0.1487	0.7931	0.1359	0.1413	C	0.2185	1.24421	0.1385	0.1146	0.1108	0.09247
rs1314912	a	g	0.1366	0.0624	0.02876	+++-	14	68698372	A	0.03447	1.03507	0.09797	0.7249	0.1653	0.1583	A	0.3066	1.3588	0.1157	0.008028	0.235	0.1855	A	0.1515	1.16358	0.127	0.2327	0.1785	0.1546	A	-0.05611	0.945435	0.2537	0.825	0.02585	0.02669
rs73014464	a	g	0.3661	0.1675	0.0288	+++?	19	17406817	A	0.2551	1.29059	0.1992	0.2003	0.04	0.03154	A	0.3168	1.37273	0.5488	0.5637	0.008547	0.006397	A	0.7816	2.18497	0.3745	0.03687	0.0255	0.01206	NA	NA	NA	NA	NA	NA	NA
rs16856877	a	g	-0.1116	0.0511	0.02882	----	2	217927499	A	-0.07945	0.923624	0.09073	0.3813	0.1853	0.1997	A	-0.0812	0.922009	0.2135	0.7038	0.05342	0.05544	A	-0.07287	0.929722	0.09702	0.4526	0.4047	0.4386	G	0.1767	1.19327	0.08648	0.04101	0.3231	0.2849
rs8003738	a	g	0.1563	0.0715	0.02882	+++?	14	68776208	A	0.0739	1.0767	0.09264	0.4251	0.2087	0.1958	A	0.5752	1.77749	0.2165	0.007888	0.0641	0.03731	A	0.1678	1.1827	0.1316	0.2021	0.1663	0.1404	NA	NA	NA	NA	NA	NA	NA
rs113264543	t	c	0.7545	0.3452	0.02884	?+??	8	128547437	NA	NA	NA	NA	NA	NA	NA	T	0.7545	2.12655	0.3452	0.02886	0.02778	0.01279	NA	NA	NA	NA	NA	NA	NA	NA	NA	NA	NA	NA	NA	NA
rs113151325	a	t	0.8792	0.4023	0.02886	+???	14	68466959	A	0.8792	2.40897	0.4023	0.02886	0.014	0.005913	NA	NA	NA	NA	NA	NA	NA	NA	NA	NA	NA	NA	NA	NA	NA	NA	NA	NA	NA	NA	NA
Var-8-128266813	t	g	1.417	0.6484	0.02886	???+	8	128266813	NA	NA	NA	NA	NA	NA	NA	NA	NA	NA	NA	NA	NA	NA	NA	NA	NA	NA	NA	NA	NA	T	1.417	4.12473	0.6484	0.02883	0.009724	0.002366
rs142956334	a	c	-1.047	0.4792	0.0289	???-	8	128315100	NA	NA	NA	NA	NA	NA	NA	NA	NA	NA	NA	NA	NA	NA	NA	NA	NA	NA	NA	NA	NA	C	1.047	2.84909	0.4792	0.02889	0.01373	0.00471
Var-2-217933548	t	c	0.4485	0.2053	0.0289	++-+	2	217933548	T	0.6005	1.82303	0.4471	0.1792	0.009602	0.005369	T	0.5359	1.70899	0.3034	0.07732	0.03448	0.02116	T	-0.129	0.878974	0.6787	0.8492	0.004608	0.005631	T	0.3685	1.44556	0.4192	0.3793	0.01149	0.008013
rs12422135	a	g	-0.1029	0.0471	0.02895	----	11	69378736	A	-0.05348	0.947925	0.07494	0.4754	0.42	0.431	G	0.043	1.04394	0.122	0.7246	0.1955	0.1962	G	0.2243	1.25145	0.1009	0.02629	0.3991	0.3443	G	0.1115	1.11795	0.0968	0.2493	0.2334	0.2166
rs140523729	a	g	0.9881	0.4524	0.02895	?+??	8	128201000	NA	NA	NA	NA	NA	NA	NA	A	0.9881	2.68613	0.4524	0.02897	0.01957	0.007625	NA	NA	NA	NA	NA	NA	NA	NA	NA	NA	NA	NA	NA	NA
rs140532455	a	g	-0.9853	0.4513	0.02902	?-??	5	56203995	NA	NA	NA	NA	NA	NA	NA	A	-0.9853	0.373327	0.4513	0.029	0.007955	0.02009	NA	NA	NA	NA	NA	NA	NA	NA	NA	NA	NA	NA	NA	NA
rs4564274	t	c	-0.0933	0.0427	0.02904	--+-	10	80857828	T	-0.215	0.806541	0.07766	0.005636	0.3147	0.3594	T	-0.004641	0.99537	0.09091	0.9593	0.4904	0.4893	T	0.03213	1.03265	0.09681	0.74	0.4124	0.4057	C	0.1186	1.12592	0.08047	0.1406	0.4677	0.4372
rs78602586	t	c	-0.1768	0.081	0.02912	--+-	6	151869001	C	0.06303	1.06506	0.1443	0.6622	0.07067	0.06702	C	0.3272	1.38708	0.3107	0.2924	0.02778	0.02026	C	-0.05386	0.947565	0.2942	0.8548	0.02439	0.02522	C	0.2566	1.29253	0.1102	0.01982	0.1712	0.1389
rs115191428	a	g	0.6209	0.2846	0.02913	?+??	10	123751726	NA	NA	NA	NA	NA	NA	NA	G	-0.6209	0.537461	0.2846	0.0291	0.02137	0.03838	NA	NA	NA	NA	NA	NA	NA	NA	NA	NA	NA	NA	NA	NA
rs13398312	a	g	0.2895	0.1327	0.02913	+++?	2	217962023	A	0.3997	1.49138	0.1851	0.03077	0.04933	0.03417	A	0.02894	1.02936	0.2884	0.9201	0.02778	0.02665	A	0.2841	1.32857	0.2533	0.2621	0.04102	0.02961	NA	NA	NA	NA	NA	NA	NA
rs911255	t	c	0.0964	0.0442	0.02915	++++	14	68802422	T	0.06689	1.06918	0.08347	0.4229	0.2907	0.2757	T	0.1548	1.16742	0.09299	0.09598	0.4434	0.4041	T	0.1625	1.17645	0.1006	0.106	0.3282	0.2873	T	0.0377	1.03842	0.08045	0.6394	0.4061	0.3956
rs78700586	a	g	-0.438	0.2008	0.02916	?-??	6	151985723	NA	NA	NA	NA	NA	NA	NA	A	-0.438	0.645326	0.2008	0.02914	0.04487	0.0693	NA	NA	NA	NA	NA	NA	NA	NA	NA	NA	NA	NA	NA	NA
rs6917734	t	c	-1.685	0.7728	0.02923	?-??	6	151914001	NA	NA	NA	NA	NA	NA	NA	T	-1.685	0.185444	0.7728	0.0292	0.002137	0.01173	NA	NA	NA	NA	NA	NA	NA	NA	NA	NA	NA	NA	NA	NA
rs74158434	a	c	0.1453	0.0667	0.02923	++++	10	123505356	C	-0.03472	0.965876	0.1279	0.7861	0.08581	0.08835	C	-0.4021	0.668914	0.1611	0.01255	0.07799	0.11	C	-0.2087	0.811639	0.1211	0.08479	0.1633	0.1989	C	-0.01509	0.985023	0.1322	0.9091	0.09706	0.09685
rs2935714	a	g	-0.0961	0.0441	0.02933	+---	10	123422573	A	0.00938	1.00942	0.07868	0.9051	0.3067	0.3049	A	-0.2323	0.792708	0.09455	0.01401	0.422	0.4765	A	-0.1589	0.853082	0.09586	0.09747	0.3692	0.4035	A	-0.05793	0.943716	0.0869	0.5051	0.3037	0.3195
rs74158461	a	g	-0.1875	0.0861	0.02941	?---	10	123639272	NA	NA	NA	NA	NA	NA	NA	G	0.1655	1.17998	0.09995	0.0978	0.3483	0.3102	G	0.3982	1.48914	0.2599	0.1255	0.04435	0.0307	G	0.1416	1.15212	0.2232	0.5258	0.03554	0.03218
rs74773564	t	c	0.1566	0.0719	0.02948	-+++	5	55995869	T	-0.02495	0.975359	0.1427	0.8612	0.06867	0.07096	T	0.3011	1.35134	0.1548	0.05174	0.1165	0.08955	T	0.1736	1.18958	0.1697	0.3064	0.0898	0.07566	T	0.1906	1.20998	0.1216	0.1168	0.1317	0.1115
rs946716	a	g	-0.0935	0.043	0.02958	-+--	10	80854025	A	-0.2115	0.809369	0.07784	0.006597	0.3138	0.3587	G	-0.04099	0.959839	0.0918	0.6552	0.4893	0.5021	A	-0.04823	0.952915	0.09795	0.6225	0.4047	0.4154	G	0.1013	1.10661	0.08069	0.2094	0.4701	0.4451
rs17882501	a	t	-0.1242	0.0571	0.02962	--+-	8	128238871	T	0.1624	1.17633	0.08904	0.0681	0.2287	0.202	T	0.1749	1.19113	0.1927	0.3642	0.07051	0.06077	T	-0.02044	0.979767	0.1053	0.8461	0.2567	0.2621	T	0.2317	1.26074	0.1253	0.06449	0.1351	0.1115
rs117400391	t	c	0.4114	0.1893	0.02975	+?+?	8	128369510	T	0.2606	1.29771	0.2157	0.2269	0.03133	0.02365	NA	NA	NA	NA	NA	NA	NA	T	0.9173	2.50252	0.395	0.02024	0.02439	0.009868	NA	NA	NA	NA	NA	NA	NA
rs13384608	t	c	0.312	0.1436	0.02979	+-+?	2	217952832	T	0.4196	1.52135	0.1861	0.02413	0.04933	0.03351	T	-0.334	0.716054	0.4722	0.4793	0.008547	0.01173	T	0.2982	1.34743	0.257	0.2459	0.03991	0.02851	NA	NA	NA	NA	NA	NA	NA
rs3803659	a	g	0.1174	0.0541	0.02985	+++-	16	52586581	G	-0.1285	0.879414	0.08839	0.146	0.1987	0.2201	G	-0.3005	0.740448	0.1626	0.06453	0.08013	0.1055	G	-0.1741	0.840213	0.1179	0.1398	0.1718	0.1996	G	0.001497	1.0015	0.09784	0.9878	0.2173	0.2214
rs77245508	t	c	-0.7325	0.3373	0.02987	--??	8	128740630	C	0.9921	2.69689	0.3969	0.01244	0.01533	0.005913	C	0.058	1.05971	0.6397	0.9278	0.005342	0.00533	NA	NA	NA	NA	NA	NA	NA	NA	NA	NA	NA	NA	NA	NA
rs1744947	t	c	0.1358	0.0625	0.0299	+++-	14	68681476	T	0.03969	1.04049	0.09823	0.6862	0.1653	0.1577	T	0.3002	1.35013	0.1156	0.009428	0.234	0.1855	T	0.146	1.1572	0.1272	0.2509	0.1763	0.1535	T	-0.05611	0.945435	0.2537	0.825	0.02585	0.02669
rs58139144	t	c	-0.3502	0.1613	0.02992	?-??	5	56019840	NA	NA	NA	NA	NA	NA	NA	T	-0.3502	0.704547	0.1613	0.02988	0.08333	0.1109	NA	NA	NA	NA	NA	NA	NA	NA	NA	NA	NA	NA	NA	NA
rs34742644	t	c	-0.2472	0.1139	0.02993	?--?	5	1254451	NA	NA	NA	NA	NA	NA	NA	C	0.2148	1.23961	0.1182	0.06915	0.2137	0.1791	C	0.6662	1.94683	0.4249	0.1169	0.01774	0.009868	NA	NA	NA	NA	NA	NA	NA
rs35013447	t	c	0.2472	0.1139	0.02993	?++?	5	1254943	NA	NA	NA	NA	NA	NA	NA	T	0.2148	1.23961	0.1182	0.06915	0.2137	0.1791	T	0.6662	1.94683	0.4249	0.1169	0.01774	0.009868	NA	NA	NA	NA	NA	NA	NA
rs3763755	t	c	-0.1113	0.0513	0.02995	----	10	123501836	C	0.3899	1.47683	0.1087	0.000336	0.16	0.115	C	0.08669	1.09056	0.1195	0.4681	0.203	0.1898	C	0.0001656	1.00017	0.1167	0.9989	0.2051	0.2083	C	0.02133	1.02156	0.08109	0.7925	0.4111	0.4105
rs147208850	a	t	1.674	0.7714	0.03	???+	16	52609348	NA	NA	NA	NA	NA	NA	NA	NA	NA	NA	NA	NA	NA	NA	NA	NA	NA	NA	NA	NA	NA	T	-1.674	0.187496	0.7714	0.02997	0.001616	0.008634
rs147371687	c	g	-2.283	1.052	0.03	?-??	6	151980459	NA	NA	NA	NA	NA	NA	NA	C	-2.283	0.101978	1.052	0.02993	0.001068	0.01066	NA	NA	NA	NA	NA	NA	NA	NA	NA	NA	NA	NA	NA	NA
rs80146981	t	c	1.052	0.4848	0.03001	?+??	8	128652926	NA	NA	NA	NA	NA	NA	NA	T	1.052	2.86337	0.4848	0.03002	0.01709	0.006397	NA	NA	NA	NA	NA	NA	NA	NA	NA	NA	NA	NA	NA	NA
rs1420534	a	g	0.1176	0.0542	0.03002	+++-	16	52577504	G	-0.1335	0.875027	0.08873	0.1324	0.1987	0.2208	G	-0.3125	0.731616	0.1664	0.06038	0.07479	0.1002	G	-0.1638	0.848912	0.117	0.1615	0.1729	0.1996	G	0.001536	1.00154	0.09784	0.9875	0.2173	0.2214
rs1274650	a	g	0.136	0.0627	0.03003	+++-	14	68676173	A	0.03447	1.03507	0.09797	0.7249	0.1653	0.1583	A	0.3064	1.35853	0.117	0.008805	0.2254	0.177	A	0.1541	1.16661	0.1273	0.226	0.1763	0.1524	A	-0.05611	0.945435	0.2537	0.825	0.02585	0.02669
rs60526605	t	c	-0.1395	0.0643	0.03004	--+-	10	80732355	T	-0.2429	0.78435	0.1174	0.03855	0.0968	0.1209	T	-0.2899	0.748338	0.275	0.2918	0.0235	0.03305	T	0.02985	1.0303	0.1992	0.8809	0.06111	0.05811	T	-0.0996	0.905199	0.0874	0.2545	0.3052	0.3242
rs832552	t	g	-0.1079	0.0497	0.03006	----	5	56113850	G	0.2188	1.24458	0.07763	0.004826	0.384	0.3357	T	-0.07824	0.924742	0.1142	0.4935	0.2169	0.2324	T	-0.001072	0.998929	0.09721	0.9912	0.378	0.3651	T	-0.02148	0.978749	0.1338	0.8725	0.1002	0.102
rs252890	t	c	0.1037	0.0478	0.03019	++-+	5	56226410	T	0.1959	1.21641	0.07752	0.0115	0.384	0.341	C	-0.1126	0.893508	0.101	0.2646	0.3194	0.3465	C	0.04225	1.04316	0.09687	0.6627	0.3925	0.3695	C	-0.09346	0.910774	0.1229	0.4471	0.1179	0.1279
Var-10-123790036	t	g	-1.408	0.6496	0.0302	???-	10	123790036	NA	NA	NA	NA	NA	NA	NA	NA	NA	NA	NA	NA	NA	NA	NA	NA	NA	NA	NA	NA	NA	T	-1.408	0.244632	0.6496	0.0302	0.002423	0.009419
rs33319	a	c	-0.1035	0.0478	0.03024	--+-	5	56206675	C	0.1906	1.20998	0.07762	0.01408	0.3833	0.3417	A	-0.1173	0.889318	0.1007	0.244	0.3184	0.3465	A	0.03769	1.03841	0.09659	0.6964	0.3947	0.3728	A	-0.09346	0.910774	0.1229	0.4471	0.1179	0.1279
rs34851859	t	c	-0.1503	0.0694	0.0304	---+	2	217930492	C	0.1813	1.19877	0.1258	0.1496	0.102	0.08673	C	0.2795	1.32247	0.118	0.01789	0.2212	0.178	C	0.01466	1.01477	0.1926	0.9393	0.06652	0.0625	C	-0.01626	0.983871	0.1482	0.9126	0.07835	0.08163
rs7148412	t	g	0.0961	0.0444	0.03045	++++	14	68777205	T	0.04711	1.04824	0.08326	0.5715	0.2867	0.2753	T	0.2011	1.22275	0.09514	0.03452	0.4028	0.355	T	0.1431	1.15385	0.1014	0.1579	0.3226	0.2862	T	0.0374	1.03811	0.0804	0.6418	0.4055	0.3948
rs77859285	a	t	-0.1951	0.0902	0.03045	---?	6	151809881	A	-0.2927	0.746246	0.1169	0.01229	0.09867	0.1268	A	-0.07594	0.926872	0.2229	0.7333	0.0438	0.04691	A	-0.03559	0.965036	0.1834	0.8461	0.07317	0.07456	NA	NA	NA	NA	NA	NA	NA
rs138931877	t	c	-0.7758	0.3585	0.03046	?-??	10	80877676	NA	NA	NA	NA	NA	NA	NA	T	-0.7758	0.460335	0.3585	0.03046	0.01282	0.02665	NA	NA	NA	NA	NA	NA	NA	NA	NA	NA	NA	NA	NA	NA
rs114018053	t	g	-1.409	0.6513	0.03051	?-??	8	128410312	NA	NA	NA	NA	NA	NA	NA	G	1.409	4.09186	0.6513	0.03052	0.01282	0.003198	NA	NA	NA	NA	NA	NA	NA	NA	NA	NA	NA	NA	NA	NA
rs114694972	a	g	1.409	0.6513	0.03051	?+??	8	128410281	NA	NA	NA	NA	NA	NA	NA	A	1.409	4.09186	0.6513	0.03052	0.01282	0.003198	NA	NA	NA	NA	NA	NA	NA	NA	NA	NA	NA	NA	NA	NA
rs145270337	a	t	1.409	0.6513	0.03051	?+??	8	128429674	NA	NA	NA	NA	NA	NA	NA	A	1.409	4.09186	0.6513	0.03052	0.01282	0.003198	NA	NA	NA	NA	NA	NA	NA	NA	NA	NA	NA	NA	NA	NA
rs148676795	t	c	-1.409	0.6513	0.03051	?-??	8	128429114	NA	NA	NA	NA	NA	NA	NA	C	1.409	4.09186	0.6513	0.03052	0.01282	0.003198	NA	NA	NA	NA	NA	NA	NA	NA	NA	NA	NA	NA	NA	NA
rs150953371	a	g	1.409	0.6513	0.03051	?+??	8	128409064	NA	NA	NA	NA	NA	NA	NA	A	1.409	4.09186	0.6513	0.03052	0.01282	0.003198	NA	NA	NA	NA	NA	NA	NA	NA	NA	NA	NA	NA	NA	NA
rs72709458	t	c	0.1136	0.0525	0.03056	++++	5	1283755	T	0.06284	1.06486	0.09101	0.4899	0.2107	0.1997	T	0.1823	1.19997	0.1269	0.1506	0.1667	0.1429	T	0.06713	1.06943	0.1241	0.5886	0.1874	0.1689	T	0.1561	1.16894	0.09335	0.09439	0.2649	0.2339
rs11155802	t	c	0.1039	0.048	0.0306	+-++	6	151945470	T	0.062	1.06396	0.07955	0.4358	0.3393	0.3265	T	-0.04757	0.953544	0.1074	0.6578	0.2457	0.2548	T	0.1285	1.13712	0.114	0.2599	0.2461	0.2138	T	0.2638	1.30187	0.09465	0.005314	0.2698	0.2237
rs45442998	t	g	0.1172	0.0542	0.03066	++++	16	52517821	G	-0.05371	0.947707	0.1021	0.5988	0.1447	0.1505	G	-0.07971	0.923384	0.1513	0.5984	0.1036	0.1109	G	-0.08273	0.9206	0.1401	0.5549	0.1242	0.1327	G	-0.1807	0.834686	0.0818	0.02716	0.3675	0.4105
rs4784218	a	g	0.1172	0.0542	0.03066	++++	16	52518368	G	-0.05371	0.947707	0.1021	0.5988	0.1447	0.1505	G	-0.07971	0.923384	0.1513	0.5984	0.1036	0.1109	G	-0.08273	0.9206	0.1401	0.5549	0.1242	0.1327	G	-0.1807	0.834686	0.0818	0.02716	0.3675	0.4105
rs1028842	a	c	0.1357	0.0628	0.03071	+++-	14	68671723	A	0.03303	1.03358	0.09803	0.7361	0.1651	0.1583	A	0.3064	1.35853	0.117	0.008805	0.2254	0.177	A	0.1643	1.17857	0.1282	0.2	0.1756	0.1505	A	-0.08896	0.914882	0.2521	0.7242	0.02589	0.02752
rs949131	t	c	-0.1018	0.0471	0.03071	----	11	69373903	T	-0.0507	0.950564	0.0749	0.4985	0.42	0.4304	C	0.043	1.04394	0.122	0.7246	0.1955	0.1962	C	0.2243	1.25145	0.1009	0.02629	0.3991	0.3443	C	0.1115	1.11795	0.0968	0.2493	0.2334	0.2166
rs75653820	a	g	0.1754	0.0812	0.03074	++-+	6	151892028	A	0.06435	1.06647	0.145	0.6572	0.07067	0.06702	A	0.4048	1.499	0.3232	0.2105	0.02671	0.01812	A	-0.1277	0.880117	0.2895	0.6592	0.02439	0.02741	A	0.2565	1.2924	0.11	0.01976	0.1721	0.1397
rs79511381	t	g	0.1754	0.0812	0.03074	++-+	6	151893566	T	0.06435	1.06647	0.145	0.6572	0.07067	0.06702	T	0.4048	1.499	0.3232	0.2105	0.02671	0.01812	T	-0.1277	0.880117	0.2895	0.6592	0.02439	0.02741	T	0.2565	1.2924	0.11	0.01976	0.1721	0.1397
rs873823	a	g	-0.1007	0.0466	0.03076	-+--	10	80852602	G	0.08491	1.08862	0.07443	0.2539	0.406	0.387	G	-0.02415	0.976139	0.1448	0.8675	0.1218	0.1269	G	0.2022	1.22409	0.09897	0.04104	0.4257	0.3827	G	0.08869	1.09274	0.08774	0.3121	0.3142	0.2936
rs113326229	t	c	-0.3141	0.1454	0.03081	---?	19	17146800	T	-0.2993	0.741337	0.2163	0.1665	0.026	0.03351	T	-0.03718	0.963503	0.2934	0.8992	0.02457	0.02559	T	-0.5614	0.57041	0.2646	0.03389	0.02661	0.04496	NA	NA	NA	NA	NA	NA	NA
rs2842323	a	t	0.3342	0.1548	0.03081	?++?	14	69041048	NA	NA	NA	NA	NA	NA	NA	A	0.2655	1.30408	0.1593	0.09554	0.109	0.08742	A	1.49	4.4371	0.6533	0.02261	0.0133	0.003289	NA	NA	NA	NA	NA	NA	NA
rs117280456	a	c	-0.485	0.2246	0.03082	???-	19	17740469	NA	NA	NA	NA	NA	NA	NA	NA	NA	NA	NA	NA	NA	NA	NA	NA	NA	NA	NA	NA	NA	C	0.485	1.62418	0.2246	0.03084	0.0412	0.0259
rs111968853	t	c	0.1572	0.0728	0.03087	++++	5	56128939	T	0.005711	1.00573	0.1391	0.9672	0.07248	0.07275	T	0.2146	1.23937	0.2416	0.3745	0.04167	0.03412	T	0.421	1.52348	0.1859	0.02357	0.08725	0.06071	T	0.1485	1.16009	0.1049	0.1566	0.1789	0.1559
rs111463128	a	g	-0.4993	0.2313	0.03088	?-??	10	123308751	NA	NA	NA	NA	NA	NA	NA	G	0.4993	1.64757	0.2313	0.03084	0.05662	0.03625	NA	NA	NA	NA	NA	NA	NA	NA	NA	NA	NA	NA	NA	NA
Var-11-69452955	c	g	0.6795	0.3149	0.03094	???+	11	69452955	NA	NA	NA	NA	NA	NA	NA	NA	NA	NA	NA	NA	NA	NA	NA	NA	NA	NA	NA	NA	NA	C	0.6795	1.97289	0.3149	0.03095	0.02585	0.01177
Var-14-69041301	c	g	1.401	0.6493	0.03095	???+	14	69041301	NA	NA	NA	NA	NA	NA	NA	NA	NA	NA	NA	NA	NA	NA	NA	NA	NA	NA	NA	NA	NA	G	-1.401	0.24635	0.6493	0.03097	0.002423	0.009419
rs76081509	a	g	0.4285	0.1986	0.03096	?+??	8	128223273	NA	NA	NA	NA	NA	NA	NA	A	0.4285	1.53495	0.1986	0.03099	0.07388	0.05021	NA	NA	NA	NA	NA	NA	NA	NA	NA	NA	NA	NA	NA	NA
rs79953845	c	g	0.1562	0.0724	0.03101	-+++	5	56124794	C	-0.02271	0.977546	0.1382	0.8694	0.07133	0.07359	C	0.2146	1.23937	0.2416	0.3745	0.04167	0.03412	C	0.4039	1.49765	0.1861	0.03002	0.08537	0.06031	C	0.1694	1.18459	0.1041	0.1036	0.1817	0.1554
rs927220	t	g	-0.0985	0.0457	0.03101	----	14	68767972	G	0.04047	1.0413	0.08286	0.6253	0.2887	0.2786	G	0.2263	1.25395	0.09571	0.01807	0.4038	0.3507	G	0.1345	1.14396	0.1075	0.2107	0.2749	0.2401	G	0.03615	1.03681	0.08506	0.6708	0.3425	0.3352
rs1295782	t	c	0.1348	0.0625	0.03104	+++-	14	68690442	T	0.02961	1.03005	0.09826	0.7632	0.1647	0.1583	T	0.3066	1.3588	0.1157	0.008028	0.235	0.1855	T	0.1515	1.16358	0.127	0.2327	0.1785	0.1546	T	-0.05611	0.945435	0.2537	0.825	0.02585	0.02669
rs13402000	c	g	-0.3074	0.1427	0.03117	-+-?	2	217963272	G	0.4143	1.51331	0.1847	0.02487	0.05	0.03417	G	-0.2149	0.806622	0.4569	0.6382	0.009615	0.01173	G	0.2655	1.30408	0.258	0.3034	0.0388	0.02851	NA	NA	NA	NA	NA	NA	NA
rs3104793	t	c	-0.0945	0.0439	0.03117	----	16	52641186	C	0.06128	1.0632	0.07319	0.4024	0.448	0.4304	T	-0.2026	0.816605	0.09527	0.03342	0.4038	0.4552	T	-0.1149	0.891455	0.09365	0.22	0.4235	0.4463	T	-0.02079	0.979425	0.09584	0.8282	0.2359	0.2363
rs62176356	a	c	0.3074	0.1427	0.03117	+-+?	2	217962853	A	0.4143	1.51331	0.1847	0.02487	0.05	0.03417	A	-0.2149	0.806622	0.4569	0.6382	0.009615	0.01173	A	0.2655	1.30408	0.258	0.3034	0.0388	0.02851	NA	NA	NA	NA	NA	NA	NA
rs8100202	t	c	0.1356	0.063	0.03121	++++	19	17619544	T	0.2077	1.23084	0.1506	0.1677	0.06916	0.05668	T	0.1695	1.18471	0.1146	0.1392	0.2274	0.1991	T	0.0678	1.07015	0.1301	0.6023	0.1697	0.1667	T	0.1117	1.11818	0.1171	0.3403	0.1464	0.1368
rs115887460	t	c	1.679	0.7794	0.03122	?+??	11	69402024	NA	NA	NA	NA	NA	NA	NA	T	1.679	5.36019	0.7794	0.03119	0.01068	0.002132	NA	NA	NA	NA	NA	NA	NA	NA	NA	NA	NA	NA	NA	NA
rs116247122	a	g	1.679	0.7794	0.03122	?+??	11	69402362	NA	NA	NA	NA	NA	NA	NA	A	1.679	5.36019	0.7794	0.03119	0.01068	0.002132	NA	NA	NA	NA	NA	NA	NA	NA	NA	NA	NA	NA	NA	NA
rs146929177	t	g	-1.679	0.7794	0.03122	?-??	11	69411530	NA	NA	NA	NA	NA	NA	NA	G	1.679	5.36019	0.7794	0.03119	0.01068	0.002132	NA	NA	NA	NA	NA	NA	NA	NA	NA	NA	NA	NA	NA	NA
rs147920372	a	g	1.398	0.6495	0.03136	?+??	8	128632337	NA	NA	NA	NA	NA	NA	NA	A	1.398	4.0471	0.6495	0.03134	0.01282	0.003198	NA	NA	NA	NA	NA	NA	NA	NA	NA	NA	NA	NA	NA	NA
rs116409031	t	c	-0.8364	0.3887	0.03141	?-??	2	217962750	NA	NA	NA	NA	NA	NA	NA	C	0.8364	2.30804	0.3887	0.0314	0.0235	0.01066	NA	NA	NA	NA	NA	NA	NA	NA	NA	NA	NA	NA	NA	NA
rs76963553	t	c	-0.9722	0.4518	0.03141	?-??	10	81023805	NA	NA	NA	NA	NA	NA	NA	T	-0.9722	0.37825	0.4518	0.03142	0.007479	0.01919	NA	NA	NA	NA	NA	NA	NA	NA	NA	NA	NA	NA	NA	NA
rs144030460	a	t	1.398	0.6497	0.03142	?+??	10	123945443	NA	NA	NA	NA	NA	NA	NA	A	1.398	4.0471	0.6497	0.03145	0.01282	0.003198	NA	NA	NA	NA	NA	NA	NA	NA	NA	NA	NA	NA	NA	NA
rs182525347	a	g	-1.398	0.6497	0.03142	?-??	10	123954234	NA	NA	NA	NA	NA	NA	NA	G	1.398	4.0471	0.6497	0.03145	0.01282	0.003198	NA	NA	NA	NA	NA	NA	NA	NA	NA	NA	NA	NA	NA	NA
rs188663838	t	c	-1.398	0.6497	0.03142	?-??	10	123950103	NA	NA	NA	NA	NA	NA	NA	C	1.398	4.0471	0.6497	0.03145	0.01282	0.003198	NA	NA	NA	NA	NA	NA	NA	NA	NA	NA	NA	NA	NA	NA
rs138393950	t	c	0.307	0.1427	0.03143	+-+?	2	217963092	T	0.4135	1.5121	0.1847	0.02518	0.05	0.03421	T	-0.2149	0.806622	0.4569	0.6382	0.009615	0.01173	T	0.2655	1.30408	0.258	0.3034	0.0388	0.02851	NA	NA	NA	NA	NA	NA	NA
rs74981111	a	g	0.2218	0.1031	0.03143	+-+?	5	56284519	G	-0.3147	0.730008	0.15	0.03591	0.054	0.07293	G	0.0106	1.01066	0.1823	0.9536	0.07158	0.07143	G	-0.3678	0.692256	0.2259	0.1035	0.04213	0.05592	NA	NA	NA	NA	NA	NA	NA
rs139260422	t	c	-0.87	0.4044	0.03145	?-??	10	81060215	NA	NA	NA	NA	NA	NA	NA	T	-0.87	0.418952	0.4044	0.03145	0.009615	0.02239	NA	NA	NA	NA	NA	NA	NA	NA	NA	NA	NA	NA	NA	NA
rs252908	t	c	0.1039	0.0484	0.03166	++-+	5	56120686	T	0.2266	1.25433	0.0779	0.00362	0.38	0.3305	C	-0.0668	0.935382	0.09978	0.5032	0.3226	0.3401	C	0.007772	1.0078	0.09696	0.9361	0.3891	0.3728	C	-0.02148	0.978749	0.1338	0.8725	0.1002	0.102
rs1445996	t	c	0.1027	0.0478	0.03171	++-+	5	56235548	T	0.1487	1.16032	0.0764	0.05161	0.3933	0.3601	C	-0.1924	0.824977	0.1039	0.06387	0.2778	0.3188	C	0.04229	1.0432	0.09644	0.661	0.3891	0.3673	C	-0.09346	0.910774	0.1229	0.4471	0.1179	0.1279
rs181576404	t	c	-1.673	0.7789	0.03172	?-??	14	68812814	NA	NA	NA	NA	NA	NA	NA	T	-1.673	0.187683	0.7789	0.03175	0.002137	0.01066	NA	NA	NA	NA	NA	NA	NA	NA	NA	NA	NA	NA	NA	NA
Var-14-68288146	t	c	1.666	0.7757	0.03173	???+	14	68288146	NA	NA	NA	NA	NA	NA	NA	NA	NA	NA	NA	NA	NA	NA	NA	NA	NA	NA	NA	NA	NA	T	1.666	5.29096	0.7757	0.03169	0.008885	0.00157
rs79781753	t	c	-0.6885	0.3206	0.03175	???-	10	123903039	NA	NA	NA	NA	NA	NA	NA	NA	NA	NA	NA	NA	NA	NA	NA	NA	NA	NA	NA	NA	NA	C	0.6885	1.99073	0.3206	0.03174	0.02262	0.01177
rs114238318	t	c	-1.671	0.7783	0.03179	?-??	8	128271572	NA	NA	NA	NA	NA	NA	NA	C	1.671	5.31748	0.7783	0.03178	0.01068	0.002132	NA	NA	NA	NA	NA	NA	NA	NA	NA	NA	NA	NA	NA	NA
rs138379660	a	g	-1.671	0.7783	0.03179	?-??	8	128276211	NA	NA	NA	NA	NA	NA	NA	G	1.671	5.31748	0.7783	0.03178	0.01068	0.002132	NA	NA	NA	NA	NA	NA	NA	NA	NA	NA	NA	NA	NA	NA
rs139298300	t	c	-0.3703	0.1725	0.03181	---?	5	1251857	T	-0.3507	0.704195	0.1982	0.07681	0.02933	0.04074	T	-0.7533	0.47081	0.6073	0.2148	0.004274	0.009595	T	-0.2711	0.76254	0.4283	0.5267	0.01109	0.01425	NA	NA	NA	NA	NA	NA	NA
rs149604587	t	c	-0.6539	0.3046	0.03181	???-	2	217905542	NA	NA	NA	NA	NA	NA	NA	NA	NA	NA	NA	NA	NA	NA	NA	NA	NA	NA	NA	NA	NA	T	-0.6539	0.520014	0.3046	0.03181	0.01373	0.0259
Var-6-151896885	a	g	0.8681	0.4045	0.03186	?+??	6	151896885	NA	NA	NA	NA	NA	NA	NA	A	0.8681	2.38238	0.4045	0.03188	0.02244	0.009595	NA	NA	NA	NA	NA	NA	NA	NA	NA	NA	NA	NA	NA	NA
rs702691	t	g	0.1039	0.0484	0.03188	++-+	5	56114526	T	0.2268	1.25458	0.07802	0.003655	0.3798	0.3305	G	-0.0668	0.935382	0.09978	0.5032	0.3226	0.3401	G	0.007772	1.0078	0.09696	0.9361	0.3891	0.3728	G	-0.02148	0.978749	0.1338	0.8725	0.1002	0.102
rs143808491	t	c	-1.011	0.4713	0.03194	?-??	10	64187864	NA	NA	NA	NA	NA	NA	NA	T	-1.011	0.363855	0.4713	0.03188	0.00641	0.01812	NA	NA	NA	NA	NA	NA	NA	NA	NA	NA	NA	NA	NA	NA
rs3099460	c	g	-0.1034	0.0482	0.03197	--+-	5	56133748	G	0.2249	1.2522	0.0781	0.003976	0.3793	0.3305	C	-0.07445	0.928254	0.09776	0.4463	0.3312	0.3507	C	0.01305	1.01314	0.09727	0.8933	0.3902	0.3728	C	-0.02148	0.978749	0.1338	0.8725	0.1002	0.102
Var-10-123461099	t	c	-1.123	0.5239	0.03207	-???	10	123461099	T	-1.123	0.325302	0.5239	0.03202	0.003333	0.009855	NA	NA	NA	NA	NA	NA	NA	NA	NA	NA	NA	NA	NA	NA	NA	NA	NA	NA	NA	NA	NA
rs142675386	t	c	-1.026	0.4788	0.03212	???-	10	123524152	NA	NA	NA	NA	NA	NA	NA	NA	NA	NA	NA	NA	NA	NA	NA	NA	NA	NA	NA	NA	NA	T	-1.026	0.358438	0.4788	0.03215	0.004847	0.01334
rs73298802	t	c	-1.391	0.6493	0.03217	?-??	10	80656007	NA	NA	NA	NA	NA	NA	NA	T	-1.391	0.248826	0.6493	0.03215	0.003205	0.01279	NA	NA	NA	NA	NA	NA	NA	NA	NA	NA	NA	NA	NA	NA
rs139356507	a	g	-0.9644	0.4504	0.03226	???-	8	128087748	NA	NA	NA	NA	NA	NA	NA	NA	NA	NA	NA	NA	NA	NA	NA	NA	NA	NA	NA	NA	NA	A	-0.9644	0.381212	0.4504	0.03226	0.005654	0.01413
rs113019516	c	g	0.7394	0.3454	0.0323	?+??	11	69451564	NA	NA	NA	NA	NA	NA	NA	G	-0.7394	0.4774	0.3454	0.03227	0.01481	0.03075	NA	NA	NA	NA	NA	NA	NA	NA	NA	NA	NA	NA	NA	NA
rs116597505	t	g	-2.252	1.052	0.0323	?-??	14	69045844	NA	NA	NA	NA	NA	NA	NA	G	2.252	9.50673	1.052	0.03237	0.01068	0.001066	NA	NA	NA	NA	NA	NA	NA	NA	NA	NA	NA	NA	NA	NA
rs17081379	t	c	-0.1988	0.0929	0.03236	----	6	151850073	C	0.1047	1.11038	0.1977	0.5965	0.0361	0.03294	C	0.5986	1.81957	0.4237	0.1577	0.01709	0.009595	C	0.1624	1.17633	0.3742	0.6642	0.01774	0.01535	C	0.2044	1.22679	0.1135	0.07176	0.1583	0.1352
rs4290467	a	g	-0.0964	0.0451	0.03238	----	16	52638759	G	0.05228	1.05367	0.07573	0.49	0.437	0.4223	G	0.1779	1.19471	0.1146	0.1205	0.2587	0.2245	A	-0.07781	0.92514	0.09719	0.4234	0.4915	0.5023	G	0.122	1.12975	0.0858	0.155	0.4884	0.4624
rs118034563	a	g	0.8325	0.3892	0.03244	???+	10	123558137	NA	NA	NA	NA	NA	NA	NA	NA	NA	NA	NA	NA	NA	NA	NA	NA	NA	NA	NA	NA	NA	A	0.8325	2.29906	0.3892	0.03244	0.01696	0.007849
rs116221681	a	g	-0.4472	0.2091	0.03246	?-??	10	80894763	NA	NA	NA	NA	NA	NA	NA	G	0.4472	1.56393	0.2091	0.03247	0.06579	0.04292	NA	NA	NA	NA	NA	NA	NA	NA	NA	NA	NA	NA	NA	NA
rs10932690	a	g	-0.0993	0.0464	0.03254	----	2	217866038	A	-0.08715	0.91654	0.08444	0.302	0.2407	0.2582	A	-0.09773	0.906894	0.1022	0.339	0.2746	0.2942	A	-0.02776	0.972622	0.09852	0.7781	0.4279	0.4507	G	0.173	1.18887	0.08949	0.05322	0.2851	0.2488
rs7387723	a	g	-0.0954	0.0446	0.03259	----	8	128593226	G	0.0305	1.03097	0.07432	0.6816	0.4374	0.4286	G	0.005164	1.00518	0.09453	0.9564	0.3745	0.3737	A	-0.2467	0.781375	0.09772	0.01158	0.4369	0.4865	A	-0.1529	0.858216	0.09792	0.1184	0.1892	0.216
rs2912762	a	g	-0.1105	0.0517	0.0326	----	10	123276290	A	-0.04876	0.95241	0.07975	0.5409	0.3113	0.3239	A	-0.1648	0.848063	0.1074	0.1248	0.2158	0.2473	A	-0.2347	0.790808	0.1138	0.03912	0.2073	0.2445	A	-0.02371	0.976569	0.1374	0.863	0.09208	0.09498
rs41295591	t	c	0.5921	0.2772	0.03268	?+??	10	123263139	NA	NA	NA	NA	NA	NA	NA	C	-0.5921	0.553164	0.2772	0.03266	0.0235	0.04051	NA	NA	NA	NA	NA	NA	NA	NA	NA	NA	NA	NA	NA	NA
Var-10-80984289	t	c	-1.386	0.6491	0.03274	???-	10	80984289	NA	NA	NA	NA	NA	NA	NA	NA	NA	NA	NA	NA	NA	NA	NA	NA	NA	NA	NA	NA	NA	T	-1.386	0.250074	0.6491	0.03279	0.002423	0.009419
rs1219514	a	g	0.1539	0.0721	0.03276	+++?	10	123432476	A	0.07889	1.08209	0.1253	0.5291	0.09267	0.08607	A	0.197	1.21774	0.1058	0.06254	0.2714	0.2335	A	0.1771	1.19375	0.159	0.2655	0.1031	0.08772	NA	NA	NA	NA	NA	NA	NA
rs28586597	t	g	-0.3203	0.15	0.0328	?--?	19	17760082	NA	NA	NA	NA	NA	NA	NA	T	-0.328	0.720363	0.1556	0.03504	0.09615	0.1239	T	-0.2178	0.804286	0.5658	0.7003	0.006652	0.007675	NA	NA	NA	NA	NA	NA	NA
rs115341755	t	c	0.7478	0.3504	0.03283	?+??	2	217921662	NA	NA	NA	NA	NA	NA	NA	C	-0.7478	0.473407	0.3504	0.03283	0.01282	0.02772	NA	NA	NA	NA	NA	NA	NA	NA	NA	NA	NA	NA	NA	NA
rs143538619	t	c	0.7478	0.3504	0.03283	?+??	2	217922915	NA	NA	NA	NA	NA	NA	NA	C	-0.7478	0.473407	0.3504	0.03283	0.01282	0.02772	NA	NA	NA	NA	NA	NA	NA	NA	NA	NA	NA	NA	NA	NA
rs753271	a	g	0.0917	0.043	0.03283	+-++	10	80853575	G	-0.204	0.815462	0.07772	0.008656	0.3153	0.3587	A	-0.02323	0.977038	0.0917	0.8	0.4733	0.4819	G	-0.04059	0.960223	0.09823	0.6794	0.408	0.4167	A	0.09416	1.09874	0.08073	0.2435	0.4677	0.4443
rs7145030	a	g	-0.9637	0.4517	0.03288	?-??	14	68713474	NA	NA	NA	NA	NA	NA	NA	G	0.9637	2.62138	0.4517	0.03289	0.01923	0.007463	NA	NA	NA	NA	NA	NA	NA	NA	NA	NA	NA	NA	NA	NA
rs76227817	t	c	-0.9637	0.4517	0.03288	?-??	14	68708774	NA	NA	NA	NA	NA	NA	NA	C	0.9637	2.62138	0.4517	0.03289	0.01923	0.007463	NA	NA	NA	NA	NA	NA	NA	NA	NA	NA	NA	NA	NA	NA
rs77470962	a	g	0.9637	0.4517	0.03288	?+??	14	68689976	NA	NA	NA	NA	NA	NA	NA	A	0.9637	2.62138	0.4517	0.03289	0.01923	0.007463	NA	NA	NA	NA	NA	NA	NA	NA	NA	NA	NA	NA	NA	NA
rs78660055	t	c	-0.4085	0.1915	0.03291	?-??	10	123857014	NA	NA	NA	NA	NA	NA	NA	C	0.4085	1.50456	0.1915	0.03291	0.07479	0.05011	NA	NA	NA	NA	NA	NA	NA	NA	NA	NA	NA	NA	NA	NA
rs143101975	t	c	-1.036	0.4857	0.03292	?-??	19	17235052	NA	NA	NA	NA	NA	NA	NA	T	-1.036	0.354871	0.4857	0.03289	0.00641	0.01706	NA	NA	NA	NA	NA	NA	NA	NA	NA	NA	NA	NA	NA	NA
rs2193092	c	g	-0.1158	0.0543	0.03296	----	16	52528133	C	-0.03359	0.966968	0.1021	0.7422	0.144	0.1472	C	-0.09192	0.912178	0.1525	0.5466	0.1026	0.1109	C	-0.09995	0.904883	0.1408	0.4778	0.1208	0.1316	C	-0.1807	0.834686	0.08173	0.02707	0.3667	0.4097
rs114132487	a	g	-1.23	0.5769	0.033	?-??	14	68551121	NA	NA	NA	NA	NA	NA	NA	A	-1.23	0.292293	0.5769	0.03307	0.004464	0.01448	NA	NA	NA	NA	NA	NA	NA	NA	NA	NA	NA	NA	NA	NA
rs1274654	a	g	0.1338	0.0628	0.033	+++-	14	68676839	A	0.03454	1.03514	0.09842	0.7256	0.1669	0.1602	A	0.294	1.34178	0.1165	0.01162	0.2354	0.1876	A	0.1495	1.16125	0.1275	0.241	0.1767	0.1538	A	-0.03014	0.97031	0.2555	0.9061	0.02602	0.02623
rs6912323	t	g	0.1246	0.0585	0.03307	+-++	6	151958612	T	0.2266	1.25433	0.1318	0.08554	0.09333	0.07556	T	-0.1018	0.90321	0.1015	0.316	0.2959	0.3188	T	0.1665	1.18116	0.1763	0.345	0.09202	0.07566	T	0.264	1.30213	0.09721	0.006619	0.2472	0.2049
rs7150454	a	g	-0.152	0.0713	0.03312	---?	14	68765658	G	0.07142	1.07403	0.09258	0.4404	0.2096	0.1971	G	0.5752	1.77749	0.2165	0.007888	0.0641	0.03731	G	0.1584	1.17163	0.1308	0.226	0.1663	0.1414	NA	NA	NA	NA	NA	NA	NA
rs1109951	t	c	-0.1128	0.0529	0.03313	----	16	52612044	T	-0.1331	0.875378	0.08826	0.1317	0.198	0.2201	T	-0.1147	0.891634	0.137	0.4028	0.1229	0.1365	T	-0.2357	0.790018	0.1188	0.04724	0.1663	0.2039	T	-0.003368	0.996638	0.09786	0.9725	0.2165	0.2214
rs142097072	t	c	2.252	1.057	0.03313	?+??	2	217917610	NA	NA	NA	NA	NA	NA	NA	T	2.252	9.50673	1.057	0.03308	0.009615	0.001066	NA	NA	NA	NA	NA	NA	NA	NA	NA	NA	NA	NA	NA	NA
rs186098515	a	g	-2.252	1.057	0.03313	?-??	2	217884216	NA	NA	NA	NA	NA	NA	NA	G	2.252	9.50673	1.057	0.03308	0.009615	0.001066	NA	NA	NA	NA	NA	NA	NA	NA	NA	NA	NA	NA	NA	NA
rs6740850	t	c	2.252	1.057	0.03313	?+??	2	217919467	NA	NA	NA	NA	NA	NA	NA	T	2.252	9.50673	1.057	0.03308	0.009615	0.001066	NA	NA	NA	NA	NA	NA	NA	NA	NA	NA	NA	NA	NA	NA
rs139084091	a	g	1.229	0.5769	0.03314	?+??	5	56000299	NA	NA	NA	NA	NA	NA	NA	A	1.229	3.41781	0.5769	0.03308	0.01389	0.004264	NA	NA	NA	NA	NA	NA	NA	NA	NA	NA	NA	NA	NA	NA
rs139903040	t	c	1.229	0.5769	0.03314	?+??	5	56002672	NA	NA	NA	NA	NA	NA	NA	T	1.229	3.41781	0.5769	0.03308	0.01389	0.004264	NA	NA	NA	NA	NA	NA	NA	NA	NA	NA	NA	NA	NA	NA
rs140987558	t	g	1.229	0.5769	0.03314	?+??	5	56003583	NA	NA	NA	NA	NA	NA	NA	T	1.229	3.41781	0.5769	0.03308	0.01389	0.004264	NA	NA	NA	NA	NA	NA	NA	NA	NA	NA	NA	NA	NA	NA
rs141024386	t	g	1.229	0.5769	0.03314	?+??	5	56002097	NA	NA	NA	NA	NA	NA	NA	T	1.229	3.41781	0.5769	0.03308	0.01389	0.004264	NA	NA	NA	NA	NA	NA	NA	NA	NA	NA	NA	NA	NA	NA
rs150421863	t	g	1.229	0.5769	0.03314	?+??	5	55999105	NA	NA	NA	NA	NA	NA	NA	T	1.229	3.41781	0.5769	0.03308	0.01389	0.004264	NA	NA	NA	NA	NA	NA	NA	NA	NA	NA	NA	NA	NA	NA
rs189400846	a	c	1.229	0.5769	0.03314	?+??	5	56003323	NA	NA	NA	NA	NA	NA	NA	A	1.229	3.41781	0.5769	0.03308	0.01389	0.004264	NA	NA	NA	NA	NA	NA	NA	NA	NA	NA	NA	NA	NA	NA
rs113471976	a	g	-2.251	1.057	0.0332	?-??	10	123873053	NA	NA	NA	NA	NA	NA	NA	A	-2.251	0.105294	1.057	0.03323	0.001071	0.009615	NA	NA	NA	NA	NA	NA	NA	NA	NA	NA	NA	NA	NA	NA
rs10054203	c	g	0.0915	0.043	0.03325	++++	5	1279964	C	0.03686	1.03755	0.07405	0.6186	0.4053	0.3954	G	-0.2244	0.798995	0.09442	0.01749	0.39	0.4424	C	0.06421	1.06632	0.1001	0.5214	0.3622	0.3355	C	0.07651	1.07951	0.0826	0.3543	0.4047	0.3862
rs74735238	a	t	0.2446	0.1149	0.03329	+--?	10	123555062	A	0.4547	1.5757	0.149	0.002283	0.08267	0.05388	A	-0.06893	0.933392	0.3474	0.8427	0.01816	0.01919	A	-0.06176	0.940108	0.2112	0.7699	0.04878	0.05044	NA	NA	NA	NA	NA	NA	NA
rs78325711	a	t	0.2446	0.1149	0.03329	+--?	10	123559005	A	0.4547	1.5757	0.149	0.002283	0.08267	0.05388	A	-0.06893	0.933392	0.3474	0.8427	0.01816	0.01919	A	-0.06176	0.940108	0.2112	0.7699	0.04878	0.05044	NA	NA	NA	NA	NA	NA	NA
rs147741017	t	c	-0.5397	0.2536	0.03332	???-	16	52471193	NA	NA	NA	NA	NA	NA	NA	NA	NA	NA	NA	NA	NA	NA	NA	NA	NA	NA	NA	NA	NA	C	0.5397	1.71549	0.2536	0.03331	0.03393	0.01962
rs115905679	t	c	-1.227	0.5767	0.03337	?-??	14	68546114	NA	NA	NA	NA	NA	NA	NA	T	-1.227	0.293171	0.5767	0.03338	0.004274	0.01386	NA	NA	NA	NA	NA	NA	NA	NA	NA	NA	NA	NA	NA	NA
rs34166395	t	c	-1.227	0.5767	0.03337	?-??	14	68542709	NA	NA	NA	NA	NA	NA	NA	T	-1.227	0.293171	0.5767	0.03338	0.004274	0.01386	NA	NA	NA	NA	NA	NA	NA	NA	NA	NA	NA	NA	NA	NA
Var-19-17475218	t	c	0.9739	0.4578	0.03339	?+??	19	17475218	NA	NA	NA	NA	NA	NA	NA	T	0.9739	2.64825	0.4578	0.03339	0.01816	0.007463	NA	NA	NA	NA	NA	NA	NA	NA	NA	NA	NA	NA	NA	NA
rs142693688	t	c	0.7384	0.3472	0.03344	?+??	19	17306265	NA	NA	NA	NA	NA	NA	NA	T	0.7384	2.09258	0.3472	0.03342	0.02778	0.01386	NA	NA	NA	NA	NA	NA	NA	NA	NA	NA	NA	NA	NA	NA
rs75749969	t	c	0.256	0.1204	0.03344	+++?	8	128596163	C	-0.1913	0.825885	0.1418	0.1772	0.06333	0.07687	C	-0.9165	0.399916	0.4173	0.02807	0.008547	0.02239	C	-0.2135	0.807752	0.2717	0.432	0.02993	0.03509	NA	NA	NA	NA	NA	NA	NA
rs139017357	t	g	-0.7913	0.3723	0.03355	?-??	8	128682905	NA	NA	NA	NA	NA	NA	NA	G	0.7913	2.20626	0.3723	0.03353	0.02564	0.01173	NA	NA	NA	NA	NA	NA	NA	NA	NA	NA	NA	NA	NA	NA
rs72834372	a	g	0.1603	0.0754	0.03362	++++	10	123488726	A	0.1423	1.15292	0.1558	0.3612	0.06283	0.05482	A	0.05231	1.0537	0.142	0.7127	0.1285	0.1229	A	0.2584	1.29486	0.1942	0.1832	0.0796	0.06195	A	0.22	1.24608	0.1308	0.09261	0.1217	0.09921
rs62529913	a	g	-0.0921	0.0433	0.03363	---+	8	128101331	A	-0.2379	0.788282	0.07775	0.002217	0.3298	0.3824	G	0.04399	1.04497	0.09292	0.6359	0.4509	0.4412	A	-0.05517	0.946324	0.09619	0.5663	0.4185	0.4339	G	-0.009656	0.99039	0.08355	0.908	0.3695	0.3695
rs186570357	a	g	-1.029	0.4845	0.03368	?-??	11	69502007	NA	NA	NA	NA	NA	NA	NA	A	-1.029	0.357364	0.4845	0.03376	0.00641	0.01706	NA	NA	NA	NA	NA	NA	NA	NA	NA	NA	NA	NA	NA	NA
rs35780967	a	g	0.11	0.0518	0.03369	+++-	2	217914762	G	-0.2014	0.817585	0.0875	0.02137	0.213	0.2477	G	-0.102	0.90303	0.1007	0.3108	0.297	0.3177	G	-0.2766	0.758358	0.1275	0.0301	0.153	0.1897	G	0.1512	1.16323	0.1105	0.1712	0.164	0.1413
Var-8-128743188	t	c	-1.391	0.655	0.0337	???-	8	128743188	NA	NA	NA	NA	NA	NA	NA	NA	NA	NA	NA	NA	NA	NA	NA	NA	NA	NA	NA	NA	NA	C	1.391	4.01887	0.655	0.03366	0.008885	0.002355
rs74762363	a	t	0.1537	0.0724	0.03374	-+++	5	56109436	A	-0.02271	0.977546	0.1382	0.8694	0.07133	0.07359	A	0.2146	1.23937	0.2416	0.3745	0.04167	0.03412	A	0.3851	1.46976	0.1853	0.0377	0.08537	0.0614	A	0.1694	1.18459	0.1041	0.1036	0.1817	0.1554
Var-8-128575840	a	g	-1.015	0.4781	0.03375	-???	8	128575840	A	-1.015	0.362402	0.4781	0.03371	0.004005	0.01118	NA	NA	NA	NA	NA	NA	NA	NA	NA	NA	NA	NA	NA	NA	NA	NA	NA	NA	NA	NA	NA
rs12614773	t	c	0.1085	0.0511	0.0338	++++	2	217881943	C	-0.07705	0.925844	0.08777	0.38	0.216	0.2312	C	-0.03663	0.964033	0.1996	0.8544	0.05983	0.0597	C	-0.0537	0.947716	0.09878	0.5867	0.4022	0.4309	T	0.2004	1.22189	0.08937	0.02493	0.2908	0.2488
rs6998892	a	g	-0.6317	0.2977	0.03384	?-??	8	128233320	NA	NA	NA	NA	NA	NA	NA	G	0.6317	1.88081	0.2977	0.03384	0.03526	0.01919	NA	NA	NA	NA	NA	NA	NA	NA	NA	NA	NA	NA	NA	NA
rs116112470	a	g	-0.7473	0.3522	0.03385	?-??	10	80870631	NA	NA	NA	NA	NA	NA	NA	A	-0.7473	0.473644	0.3522	0.03384	0.01282	0.02665	NA	NA	NA	NA	NA	NA	NA	NA	NA	NA	NA	NA	NA	NA
rs3104784	a	c	-0.0931	0.0439	0.0339	----	16	52636365	C	0.0537	1.05517	0.07325	0.4635	0.4467	0.4309	A	-0.2128	0.808318	0.09558	0.02599	0.4028	0.4563	A	-0.1065	0.898975	0.09363	0.2552	0.4256	0.4462	A	-0.02644	0.973906	0.09556	0.782	0.2387	0.2402
rs1562432	t	c	0.1329	0.0626	0.03392	++++	8	128507602	C	-0.01261	0.987469	0.1139	0.9118	0.125	0.1262	C	-0.3543	0.701664	0.2143	0.09828	0.04318	0.06195	C	-0.04314	0.957777	0.1589	0.786	0.1108	0.1121	C	-0.2016	0.817422	0.09269	0.02961	0.2521	0.2919
rs75969732	t	c	0.3574	0.1686	0.034	??++	2	217877673	NA	NA	NA	NA	NA	NA	NA	NA	NA	NA	NA	NA	NA	NA	C	-0.2069	0.813101	0.2591	0.4245	0.03104	0.03947	C	-0.4679	0.626316	0.222	0.03507	0.02666	0.04317
rs116182988	t	c	0.9579	0.4519	0.03403	?+??	8	128659755	NA	NA	NA	NA	NA	NA	NA	T	0.9579	2.60622	0.4519	0.03405	0.01923	0.007463	NA	NA	NA	NA	NA	NA	NA	NA	NA	NA	NA	NA	NA	NA
rs4407842	a	g	-0.0896	0.0423	0.03404	----	8	128550123	A	-0.04794	0.953191	0.07313	0.5121	0.438	0.4501	A	-0.196	0.822012	0.09693	0.04312	0.3376	0.3817	A	-0.07599	0.926825	0.09385	0.4181	0.4446	0.4605	A	-0.07659	0.92627	0.08096	0.3442	0.3942	0.4152
rs78041851	t	c	-0.1808	0.0853	0.03404	---?	11	69341130	T	-0.2131	0.808075	0.1236	0.0847	0.08867	0.1058	T	-0.178	0.836942	0.1611	0.2693	0.08547	0.1002	T	-0.1208	0.886211	0.1729	0.4847	0.08	0.08443	NA	NA	NA	NA	NA	NA	NA
rs60258402	t	c	0.5402	0.2549	0.03407	?+??	8	128470394	NA	NA	NA	NA	NA	NA	NA	T	0.5402	1.71635	0.2549	0.03407	0.04701	0.02772	NA	NA	NA	NA	NA	NA	NA	NA	NA	NA	NA	NA	NA	NA
Var-11-69494503	t	g	-1.4	0.6606	0.03407	?-??	11	69494503	NA	NA	NA	NA	NA	NA	NA	T	-1.4	0.246597	0.6606	0.03401	0.003205	0.01173	NA	NA	NA	NA	NA	NA	NA	NA	NA	NA	NA	NA	NA	NA
rs17687330	t	c	0.1908	0.0901	0.0342	+++?	6	151798915	C	-0.2926	0.746321	0.1169	0.01231	0.09867	0.1268	C	-0.05113	0.950155	0.2218	0.8177	0.04487	0.04691	C	-0.03559	0.965036	0.1834	0.8461	0.07317	0.07456	NA	NA	NA	NA	NA	NA	NA
rs16902169	a	c	-0.1078	0.0509	0.03421	----	8	128496506	A	-0.07786	0.925094	0.08999	0.3869	0.1973	0.2089	A	-0.2222	0.800755	0.1577	0.1587	0.08547	0.1045	A	-0.02675	0.973605	0.1012	0.7916	0.2993	0.3092	A	-0.1639	0.848827	0.08953	0.06714	0.2561	0.292
rs185219	a	g	0.1021	0.0482	0.03421	++-+	5	56136492	A	0.2278	1.25583	0.07809	0.003525	0.3793	0.3298	G	-0.06988	0.932506	0.09781	0.475	0.3323	0.3507	G	0.01839	1.01856	0.09726	0.85	0.3914	0.3728	G	-0.02148	0.978749	0.1338	0.8725	0.1002	0.102
rs80072244	t	c	-0.4077	0.1926	0.03423	---?	16	52467274	C	0.3037	1.35486	0.2281	0.1829	0.03133	0.02365	C	0.8314	2.29653	0.6064	0.1704	0.009615	0.004264	C	0.5761	1.77909	0.4459	0.1964	0.01663	0.008772	NA	NA	NA	NA	NA	NA	NA
rs117357406	t	c	-0.8582	0.4054	0.03427	-???	14	68545974	C	0.8582	2.35891	0.4054	0.03428	0.01333	0.005913	NA	NA	NA	NA	NA	NA	NA	NA	NA	NA	NA	NA	NA	NA	NA	NA	NA	NA	NA	NA	NA
rs9323506	c	g	0.0942	0.0445	0.03436	++++	14	68796684	C	0.09621	1.10099	0.08386	0.2513	0.2952	0.2746	C	0.1877	1.20647	0.09567	0.04978	0.3976	0.3533	C	0.1287	1.13735	0.1014	0.2045	0.3207	0.2874	C	0.005186	1.0052	0.08018	0.9484	0.44	0.4371
rs754416	t	g	0.0985	0.0466	0.03437	+-++	10	80852768	T	0.08566	1.08944	0.07444	0.2498	0.4047	0.3857	T	-0.02415	0.976139	0.1448	0.8675	0.1218	0.1269	T	0.1974	1.21823	0.09889	0.04593	0.4246	0.3827	T	0.08362	1.08722	0.08736	0.3385	0.3163	0.2967
rs140855065	a	g	-1.103	0.5216	0.03446	?-??	10	123348338	NA	NA	NA	NA	NA	NA	NA	A	-1.103	0.331874	0.5216	0.03452	0.005841	0.01728	NA	NA	NA	NA	NA	NA	NA	NA	NA	NA	NA	NA	NA	NA
rs72714582	a	g	0.1682	0.0796	0.03446	++-+	8	128555044	G	-0.2341	0.791283	0.132	0.07607	0.08053	0.1001	G	-0.5299	0.588664	0.3023	0.0796	0.01818	0.03452	G	0.2315	1.26049	0.2276	0.3091	0.05215	0.04157	G	-0.1679	0.845438	0.1192	0.1591	0.1241	0.1455
rs80133673	a	g	0.4201	0.1987	0.03449	?+??	10	123778574	NA	NA	NA	NA	NA	NA	NA	A	0.4201	1.52211	0.1987	0.03447	0.07158	0.04797	NA	NA	NA	NA	NA	NA	NA	NA	NA	NA	NA	NA	NA	NA
rs3135828	c	g	1.206	0.5705	0.03452	??+?	10	123238634	NA	NA	NA	NA	NA	NA	NA	NA	NA	NA	NA	NA	NA	NA	G	-1.206	0.299392	0.5705	0.03453	0.004435	0.01645	NA	NA	NA	NA	NA	NA	NA
rs77941944	t	c	0.1714	0.0811	0.03463	++-+	6	151894078	T	0.06571	1.06792	0.145	0.6505	0.07076	0.06702	T	0.3441	1.41072	0.3183	0.2797	0.02671	0.01919	T	-0.1277	0.880117	0.2895	0.6592	0.02439	0.02741	T	0.2547	1.29007	0.11	0.02064	0.1721	0.1399
rs74669605	a	g	1.645	0.7788	0.03467	?+??	10	123212542	NA	NA	NA	NA	NA	NA	NA	A	1.645	5.18101	0.7788	0.03469	0.01068	0.002132	NA	NA	NA	NA	NA	NA	NA	NA	NA	NA	NA	NA	NA	NA
rs33323	c	g	0.1025	0.0486	0.03479	++-+	5	56175566	C	0.2276	1.25558	0.07802	0.003533	0.38	0.3305	G	-0.07536	0.92741	0.101	0.4555	0.3013	0.3198	G	0.02388	1.02417	0.09729	0.8061	0.388	0.3684	G	-0.02148	0.978749	0.1338	0.8725	0.1002	0.102
rs11960484	a	g	0.1025	0.0485	0.0348	++-+	5	56109154	A	0.2244	1.25157	0.07798	0.004008	0.3793	0.3305	G	-0.07024	0.93217	0.1012	0.4875	0.3002	0.3177	G	0.01399	1.01409	0.09699	0.8853	0.388	0.3706	G	-0.02148	0.978749	0.1338	0.8725	0.1002	0.102
rs8008961	t	c	0.1151	0.0545	0.03484	+++?	14	68752643	T	0.03903	1.0398	0.08069	0.6286	0.31	0.3003	T	0.282	1.32578	0.09835	0.004138	0.3643	0.3028	T	0.04475	1.04577	0.1123	0.6902	0.245	0.2281	NA	NA	NA	NA	NA	NA	NA
rs2242652	a	g	0.1137	0.0539	0.03488	-+++	5	1280028	A	-0.006747	0.993276	0.092	0.9415	0.1933	0.1945	A	0.2237	1.2507	0.1383	0.1057	0.1432	0.1183	A	0.1541	1.16661	0.129	0.2322	0.1729	0.1447	A	0.1668	1.18152	0.09371	0.07504	0.2674	0.2347
rs115937747	t	c	-0.6497	0.308	0.03491	?-??	8	128414744	NA	NA	NA	NA	NA	NA	NA	T	-0.6497	0.522202	0.308	0.03488	0.01816	0.03412	NA	NA	NA	NA	NA	NA	NA	NA	NA	NA	NA	NA	NA	NA
rs719338	t	g	-0.0976	0.0463	0.03494	----	10	80851257	G	0.1056	1.11138	0.07768	0.1739	0.4063	0.382	G	0.06768	1.07002	0.1033	0.5123	0.3037	0.2904	G	0.2022	1.22409	0.1066	0.05794	0.4383	0.3922	G	0.03292	1.03347	0.09156	0.7192	0.3114	0.3028
rs56842019	t	g	-1.232	0.5842	0.03496	??-?	2	217956659	NA	NA	NA	NA	NA	NA	NA	NA	NA	NA	NA	NA	NA	NA	T	-1.232	0.291709	0.5842	0.03499	0.004435	0.01425	NA	NA	NA	NA	NA	NA	NA
rs180960581	t	c	-0.8183	0.3881	0.03499	?-??	11	69465235	NA	NA	NA	NA	NA	NA	NA	C	0.8183	2.26664	0.3881	0.03501	0.0235	0.01066	NA	NA	NA	NA	NA	NA	NA	NA	NA	NA	NA	NA	NA	NA
rs3918302	a	g	0.8183	0.3881	0.03499	?+??	11	69465094	NA	NA	NA	NA	NA	NA	NA	A	0.8183	2.26664	0.3881	0.03501	0.0235	0.01066	NA	NA	NA	NA	NA	NA	NA	NA	NA	NA	NA	NA	NA	NA
rs181869656	t	c	-2.228	1.057	0.03504	?-??	19	17650220	NA	NA	NA	NA	NA	NA	NA	C	2.228	9.28128	1.057	0.03498	0.009636	0.001073	NA	NA	NA	NA	NA	NA	NA	NA	NA	NA	NA	NA	NA	NA
rs17778427	a	t	0.1063	0.0505	0.03511	++++	2	217923013	T	-0.07199	0.93054	0.08681	0.407	0.22	0.2346	T	-0.04814	0.953	0.1943	0.8043	0.06303	0.06397	T	-0.01843	0.981739	0.09743	0.85	0.4268	0.4474	A	0.226	1.25358	0.08829	0.01049	0.3037	0.2551
rs113583947	a	g	0.1277	0.0606	0.03512	+-+-	14	69041073	G	-0.1555	0.855987	0.08198	0.05793	0.254	0.2858	G	0.008002	1.00803	0.1812	0.9648	0.07372	0.07249	G	-0.219	0.803322	0.1197	0.06727	0.1863	0.2171	G	0.1463	1.15754	0.2072	0.4801	0.04281	0.03689
rs13263238	t	c	0.2428	0.1153	0.03522	?+-?	8	128184295	NA	NA	NA	NA	NA	NA	NA	T	0.284	1.32843	0.1197	0.01769	0.2179	0.1738	T	-0.2862	0.751112	0.4288	0.5046	0.01109	0.01425	NA	NA	NA	NA	NA	NA	NA
rs183492921	a	g	1.098	0.5214	0.03522	?+??	10	81081529	NA	NA	NA	NA	NA	NA	NA	G	-1.098	0.333537	0.5214	0.03527	0.00547	0.0162	NA	NA	NA	NA	NA	NA	NA	NA	NA	NA	NA	NA	NA	NA
rs73358577	a	g	0.5247	0.2492	0.03524	?+??	10	123476443	NA	NA	NA	NA	NA	NA	NA	G	-0.5247	0.591733	0.2492	0.03521	0.02671	0.04584	NA	NA	NA	NA	NA	NA	NA	NA	NA	NA	NA	NA	NA	NA
rs113271312	a	g	1.019	0.4841	0.0353	?+??	10	64231806	NA	NA	NA	NA	NA	NA	NA	A	1.019	2.77042	0.4841	0.03522	0.01709	0.006397	NA	NA	NA	NA	NA	NA	NA	NA	NA	NA	NA	NA	NA	NA
rs149864029	a	g	0.6243	0.2966	0.0353	+???	14	68451362	G	-0.6243	0.535636	0.2966	0.03533	0.012	0.02234	NA	NA	NA	NA	NA	NA	NA	NA	NA	NA	NA	NA	NA	NA	NA	NA	NA	NA	NA	NA	NA
rs116242238	a	g	0.6696	0.3182	0.03535	?+??	2	217925296	NA	NA	NA	NA	NA	NA	NA	A	0.6696	1.95346	0.3182	0.03536	0.03205	0.01706	NA	NA	NA	NA	NA	NA	NA	NA	NA	NA	NA	NA	NA	NA
rs142042834	t	c	0.7598	0.3611	0.03537	?+??	10	123490536	NA	NA	NA	NA	NA	NA	NA	C	-0.7598	0.46776	0.3611	0.03535	0.01282	0.02559	NA	NA	NA	NA	NA	NA	NA	NA	NA	NA	NA	NA	NA	NA
rs148325774	a	c	-1.636	0.7777	0.03541	?-??	10	123297228	NA	NA	NA	NA	NA	NA	NA	A	-1.636	0.194758	0.7777	0.03541	0.002137	0.01066	NA	NA	NA	NA	NA	NA	NA	NA	NA	NA	NA	NA	NA	NA
rs189563936	t	c	-1.636	0.7778	0.03543	?-??	10	123985341	NA	NA	NA	NA	NA	NA	NA	T	-1.636	0.194758	0.7778	0.03546	0.002137	0.01066	NA	NA	NA	NA	NA	NA	NA	NA	NA	NA	NA	NA	NA	NA
rs145467787	a	g	0.815	0.3876	0.03549	?+??	14	68753882	NA	NA	NA	NA	NA	NA	NA	G	-0.815	0.442639	0.3876	0.03548	0.01068	0.02345	NA	NA	NA	NA	NA	NA	NA	NA	NA	NA	NA	NA	NA	NA
rs6985536	t	c	-0.5162	0.2455	0.0355	?-??	8	128220005	NA	NA	NA	NA	NA	NA	NA	T	-0.5162	0.596784	0.2455	0.0355	0.02885	0.04797	NA	NA	NA	NA	NA	NA	NA	NA	NA	NA	NA	NA	NA	NA
rs16902172	a	g	0.1089	0.0518	0.03551	++++	8	128498042	G	-0.08245	0.920857	0.0902	0.3607	0.1967	0.2089	G	-0.2941	0.745202	0.187	0.1158	0.05876	0.07676	G	-0.01667	0.983468	0.1017	0.8697	0.2982	0.3059	G	-0.1639	0.848827	0.08953	0.06714	0.2561	0.292
rs184314300	a	c	-0.9577	0.4556	0.03555	???-	14	68924398	NA	NA	NA	NA	NA	NA	NA	NA	NA	NA	NA	NA	NA	NA	NA	NA	NA	NA	NA	NA	NA	A	-0.9577	0.383775	0.4556	0.03555	0.006228	0.01496
rs77832194	a	t	0.3592	0.1709	0.03557	?+??	14	68691280	NA	NA	NA	NA	NA	NA	NA	T	-0.3592	0.698235	0.1709	0.03559	0.07051	0.09701	NA	NA	NA	NA	NA	NA	NA	NA	NA	NA	NA	NA	NA	NA
rs76094862	a	g	0.1192	0.0568	0.03565	+--+	8	128713665	A	0.2133	1.23776	0.07838	0.006494	0.3376	0.2893	A	-0.0582	0.943461	0.1812	0.748	0.07343	0.0803	A	-0.06811	0.934158	0.1287	0.5967	0.1574	0.1634	A	0.1439	1.15477	0.1326	0.2781	0.1089	0.097
rs76598947	t	c	-0.325	0.1548	0.03577	?--?	10	64160555	NA	NA	NA	NA	NA	NA	NA	C	0.2984	1.3477	0.1598	0.06188	0.1068	0.08102	C	0.7299	2.07487	0.6234	0.2417	0.008869	0.004386	NA	NA	NA	NA	NA	NA	NA
rs10788205	a	g	-0.1105	0.0526	0.03581	+---	10	123524089	A	0.006542	1.00656	0.1181	0.9558	0.1027	0.1018	A	-0.142	0.867621	0.1107	0.1994	0.2212	0.2431	A	-0.2303	0.794295	0.1141	0.04354	0.1984	0.2423	A	-0.08465	0.918834	0.08747	0.3331	0.2981	0.3163
rs141648513	t	g	0.8527	0.4063	0.03584	???+	8	127847742	NA	NA	NA	NA	NA	NA	NA	NA	NA	NA	NA	NA	NA	NA	NA	NA	NA	NA	NA	NA	NA	T	0.8527	2.34597	0.4063	0.03585	0.01616	0.007064
rs144411343	c	g	0.9905	0.4722	0.03594	???+	5	56122222	NA	NA	NA	NA	NA	NA	NA	NA	NA	NA	NA	NA	NA	NA	NA	NA	NA	NA	NA	NA	NA	C	0.9905	2.69258	0.4722	0.03595	0.01373	0.00471
rs11987052	t	c	0.1022	0.0487	0.03597	++++	8	128625734	C	-0.02773	0.972651	0.0737	0.7067	0.4527	0.4606	C	-0.1663	0.846792	0.152	0.274	0.1026	0.1215	C	-0.26	0.771052	0.09529	0.006356	0.3581	0.42	C	-0.02507	0.975242	0.1095	0.8189	0.1502	0.1546
rs2947603	t	c	0.0889	0.0424	0.03597	++++	10	123790377	T	0.05586	1.05745	0.07455	0.4536	0.4253	0.412	T	0.1709	1.18637	0.09339	0.06727	0.4936	0.4499	T	0.05167	1.05303	0.09633	0.5917	0.5067	0.4912	C	-0.09252	0.911631	0.08055	0.2507	0.4136	0.4364
Var-14-68782433	a	g	-0.8128	0.3876	0.03599	?-??	14	68782433	NA	NA	NA	NA	NA	NA	NA	A	-0.8128	0.443614	0.3876	0.03598	0.01071	0.02345	NA	NA	NA	NA	NA	NA	NA	NA	NA	NA	NA	NA	NA	NA
rs78588953	t	g	1.225	0.5843	0.03604	???+	16	52528393	NA	NA	NA	NA	NA	NA	NA	NA	NA	NA	NA	NA	NA	NA	NA	NA	NA	NA	NA	NA	NA	T	1.225	3.40417	0.5843	0.03608	0.009693	0.00314
rs111346064	t	c	-0.4561	0.2176	0.03608	?-??	10	123542201	NA	NA	NA	NA	NA	NA	NA	C	0.4561	1.57791	0.2176	0.03608	0.06197	0.04158	NA	NA	NA	NA	NA	NA	NA	NA	NA	NA	NA	NA	NA	NA
rs142465685	t	g	-1.223	0.5835	0.03608	??-?	8	128305780	NA	NA	NA	NA	NA	NA	NA	NA	NA	NA	NA	NA	NA	NA	T	-1.223	0.294346	0.5835	0.03608	0.004435	0.01316	NA	NA	NA	NA	NA	NA	NA
rs111577252	a	g	0.1287	0.0614	0.03614	++++	19	17492598	G	-0.1005	0.904385	0.1488	0.4994	0.06133	0.06776	G	-0.1599	0.852229	0.1123	0.1547	0.1998	0.226	G	-0.01696	0.983183	0.1401	0.9037	0.1308	0.1338	G	-0.179	0.836106	0.1057	0.09043	0.1672	0.1907
rs17081348	c	g	0.5628	0.2686	0.03614	?+??	6	151838979	NA	NA	NA	NA	NA	NA	NA	G	-0.5628	0.569612	0.2686	0.03611	0.02457	0.04158	NA	NA	NA	NA	NA	NA	NA	NA	NA	NA	NA	NA	NA	NA
rs6573822	t	c	0.8151	0.3891	0.03619	???+	14	68731895	NA	NA	NA	NA	NA	NA	NA	NA	NA	NA	NA	NA	NA	NA	NA	NA	NA	NA	NA	NA	NA	T	0.8151	2.2594	0.3891	0.03619	0.01696	0.007849
rs150682594	t	c	1.376	0.657	0.03623	?+??	2	217963254	NA	NA	NA	NA	NA	NA	NA	T	1.376	3.95903	0.657	0.03619	0.01175	0.003198	NA	NA	NA	NA	NA	NA	NA	NA	NA	NA	NA	NA	NA	NA
rs12219830	a	g	0.5687	0.2717	0.03634	???+	10	123371066	NA	NA	NA	NA	NA	NA	NA	NA	NA	NA	NA	NA	NA	NA	NA	NA	NA	NA	NA	NA	NA	A	0.5687	1.76597	0.2717	0.03634	0.03069	0.01805
Var-8-128572199	a	g	0.9311	0.445	0.03641	???+	8	128572199	NA	NA	NA	NA	NA	NA	NA	NA	NA	NA	NA	NA	NA	NA	NA	NA	NA	NA	NA	NA	NA	A	0.9311	2.5373	0.445	0.03641	0.01373	0.005495
rs12359734	a	g	0.0923	0.0441	0.03647	++++	10	123472572	G	-0.08946	0.914425	0.0724	0.2166	0.4705	0.496	G	-0.2238	0.799475	0.1328	0.09185	0.1438	0.1731	G	-0.02037	0.979836	0.09475	0.8298	0.4044	0.4139	G	-0.09942	0.905362	0.08042	0.2164	0.4634	0.4849
rs147246467	a	t	0.4974	0.2378	0.03647	?+??	6	151956795	NA	NA	NA	NA	NA	NA	NA	T	-0.4974	0.60811	0.2378	0.03641	0.03205	0.05224	NA	NA	NA	NA	NA	NA	NA	NA	NA	NA	NA	NA	NA	NA
rs3803662	a	g	0.0905	0.0433	0.03647	++++	16	52586341	A	0.1339	1.14328	0.0803	0.09536	0.3033	0.274	A	0.02952	1.02996	0.09515	0.7564	0.485	0.4765	A	0.1985	1.21957	0.09525	0.03718	0.4302	0.386	G	-0.01531	0.984807	0.07955	0.8474	0.454	0.4584
rs3095604	c	g	0.0906	0.0433	0.03654	++++	16	52581979	C	0.1308	1.13974	0.0804	0.1039	0.302	0.2733	C	0.02952	1.02996	0.09515	0.7564	0.485	0.4765	C	0.1985	1.21957	0.09525	0.03718	0.4302	0.386	G	-0.01842	0.981749	0.0796	0.8171	0.454	0.4592
rs41290241	c	g	0.1866	0.0893	0.03661	++++	6	151773206	G	-0.253	0.776468	0.1123	0.02433	0.11	0.1367	G	-0.0755	0.92728	0.287	0.7925	0.02564	0.02772	G	-0.02029	0.979914	0.1799	0.9102	0.07539	0.07566	G	-0.5712	0.564847	0.5618	0.3093	0.004039	0.007064
rs13392467	t	c	0.2985	0.1429	0.03668	+-+?	2	217955446	T	0.3997	1.49138	0.1851	0.03077	0.04933	0.03417	T	-0.2149	0.806622	0.4569	0.6382	0.009615	0.01173	T	0.2655	1.30408	0.258	0.3034	0.0388	0.02851	NA	NA	NA	NA	NA	NA	NA
rs35143743	t	c	0.0942	0.0451	0.03671	+--+	6	151768532	C	-0.1329	0.875553	0.08208	0.1054	0.26	0.2858	C	0.08344	1.08702	0.09509	0.3802	0.4808	0.4574	C	0.02157	1.0218	0.1144	0.8504	0.2384	0.2336	C	-0.2403	0.786392	0.0801	0.002696	0.4637	0.5235
rs76754119	t	c	0.254	0.1216	0.03676	?++?	10	123227270	NA	NA	NA	NA	NA	NA	NA	C	-0.253	0.776468	0.1264	0.0454	0.1552	0.1887	C	-0.2659	0.766516	0.4456	0.5507	0.01109	0.01325	NA	NA	NA	NA	NA	NA	NA
rs112631776	a	g	0.8457	0.405	0.03678	+???	8	128147113	A	0.8457	2.32961	0.405	0.03679	0.01333	0.005913	NA	NA	NA	NA	NA	NA	NA	NA	NA	NA	NA	NA	NA	NA	NA	NA	NA	NA	NA	NA	NA
rs138453629	a	g	-0.6442	0.3085	0.03678	???-	19	17288634	NA	NA	NA	NA	NA	NA	NA	NA	NA	NA	NA	NA	NA	NA	NA	NA	NA	NA	NA	NA	NA	A	-0.6442	0.525082	0.3085	0.03679	0.01292	0.02433
rs2071616	t	c	-0.1142	0.0547	0.0368	----	10	123279795	T	-0.05828	0.943386	0.0796	0.4641	0.31	0.3246	T	-0.2357	0.790018	0.1464	0.1073	0.1068	0.1333	T	-0.218	0.804125	0.1142	0.05619	0.204	0.2379	T	-0.02371	0.976569	0.1374	0.863	0.09208	0.09498
rs4871806	a	c	-0.1288	0.0617	0.03684	----	8	128505136	A	-0.01857	0.981601	0.11	0.8659	0.124	0.1261	A	-0.6093	0.543731	0.2524	0.01579	0.02564	0.04904	A	-0.05621	0.945341	0.1533	0.7139	0.1098	0.1129	A	-0.1672	0.84603	0.09069	0.0652	0.248	0.2794
rs4902566	t	c	0.0924	0.0443	0.03685	++++	14	68793554	T	0.06094	1.06284	0.0831	0.4633	0.292	0.2779	T	0.2005	1.22201	0.09491	0.03469	0.4028	0.355	T	0.1437	1.15454	0.1011	0.1552	0.3226	0.2862	T	0.01275	1.01283	0.08002	0.8734	0.441	0.4364
rs115150724	t	c	0.5403	0.2589	0.0369	?+??	2	217897914	NA	NA	NA	NA	NA	NA	NA	T	0.5403	1.71652	0.2589	0.03685	0.04594	0.02772	NA	NA	NA	NA	NA	NA	NA	NA	NA	NA	NA	NA	NA	NA
rs75165526	t	g	-0.3875	0.1857	0.03692	???-	14	68668475	NA	NA	NA	NA	NA	NA	NA	NA	NA	NA	NA	NA	NA	NA	NA	NA	NA	NA	NA	NA	NA	T	-0.3875	0.678752	0.1857	0.03687	0.03958	0.0573
rs77057276	a	t	0.3875	0.1857	0.03692	???+	14	68712408	NA	NA	NA	NA	NA	NA	NA	NA	NA	NA	NA	NA	NA	NA	NA	NA	NA	NA	NA	NA	NA	T	-0.3875	0.678752	0.1857	0.03687	0.03958	0.0573
rs12546957	a	c	0.2288	0.1097	0.03701	??+?	8	128631670	NA	NA	NA	NA	NA	NA	NA	NA	NA	NA	NA	NA	NA	NA	A	0.2288	1.25709	0.1097	0.03695	0.3381	0.2928	NA	NA	NA	NA	NA	NA	NA
rs7734992	t	c	-0.0903	0.0433	0.03702	----	5	1280128	C	0.04334	1.04429	0.07283	0.5518	0.4246	0.4126	T	-0.3058	0.736534	0.09847	0.0019	0.3333	0.4009	C	0.06665	1.06892	0.1002	0.5058	0.3614	0.3344	C	0.0128	1.01288	0.08389	0.8787	0.3748	0.3713
rs866223	a	g	0.1013	0.0486	0.03704	++-+	5	56125353	A	0.2244	1.25157	0.07798	0.004008	0.3793	0.3305	G	-0.07024	0.93217	0.1012	0.4875	0.3002	0.3177	G	0.01906	1.01924	0.0971	0.8444	0.388	0.3695	G	-0.02148	0.978749	0.1338	0.8725	0.1002	0.102
Var-11-69441604	a	g	0.3246	0.1557	0.0371	++++	11	69441604	A	0.5539	1.74003	0.3023	0.0669	0.02177	0.01238	A	0.3135	1.36821	0.2916	0.2824	0.03281	0.02444	A	0.2067	1.22961	0.3587	0.5645	0.02113	0.0172	A	0.1888	1.2078	0.3047	0.5354	0.02133	0.01724
rs1456308	t	c	0.0991	0.0476	0.03712	+-++	8	128067513	C	-0.1408	0.868663	0.07646	0.06557	0.3087	0.3397	C	0.21	1.23368	0.1171	0.07299	0.2105	0.177	C	-0.1412	0.868316	0.1125	0.2093	0.2262	0.2456	C	-0.2008	0.818076	0.09167	0.02849	0.2456	0.2857
rs2372963	c	g	0.0891	0.0427	0.03713	++++	2	217962150	G	-0.1317	0.876604	0.07305	0.07137	0.4673	0.4987	G	-0.004635	0.995376	0.09482	0.961	0.3846	0.3827	C	0.05947	1.06127	0.09902	0.5481	0.4401	0.4243	G	-0.1191	0.887719	0.08245	0.1485	0.3861	0.4129
rs1290939	c	g	-0.1312	0.0629	0.03714	---+	14	68689813	G	0.0589	1.06067	0.09914	0.5524	0.1662	0.1559	G	0.2796	1.3226	0.1165	0.01643	0.2333	0.1886	G	0.1199	1.12738	0.1275	0.347	0.1757	0.1567	G	-0.05499	0.946495	0.2538	0.8285	0.02619	0.02698
rs76493784	a	g	-1.008	0.4837	0.03717	?-??	6	151920838	NA	NA	NA	NA	NA	NA	NA	G	1.008	2.74012	0.4837	0.03716	0.01709	0.006397	NA	NA	NA	NA	NA	NA	NA	NA	NA	NA	NA	NA	NA	NA
rs188530295	a	g	2.202	1.057	0.03723	?+??	8	127958647	NA	NA	NA	NA	NA	NA	NA	A	2.202	9.04308	1.057	0.03714	0.009615	0.001066	NA	NA	NA	NA	NA	NA	NA	NA	NA	NA	NA	NA	NA	NA
rs115430263	a	g	0.645	0.3097	0.03728	?+??	10	123609259	NA	NA	NA	NA	NA	NA	NA	A	0.645	1.90599	0.3097	0.03727	0.03312	0.01812	NA	NA	NA	NA	NA	NA	NA	NA	NA	NA	NA	NA	NA	NA
rs115962112	a	g	0.645	0.3097	0.03728	?+??	10	123658646	NA	NA	NA	NA	NA	NA	NA	A	0.645	1.90599	0.3097	0.03727	0.03312	0.01812	NA	NA	NA	NA	NA	NA	NA	NA	NA	NA	NA	NA	NA	NA
Var-10-80865123	t	c	0.9159	0.4399	0.03734	???+	10	80865123	NA	NA	NA	NA	NA	NA	NA	NA	NA	NA	NA	NA	NA	NA	NA	NA	NA	NA	NA	NA	NA	T	0.9159	2.49902	0.4399	0.03733	0.01454	0.005495
rs79121857	a	c	-0.1266	0.0608	0.03735	----	8	128516346	A	-0.01857	0.981601	0.11	0.8659	0.124	0.1261	A	-0.5476	0.578336	0.2497	0.02829	0.02671	0.04797	A	-0.0593	0.942424	0.1441	0.6807	0.1242	0.1294	A	-0.1706	0.843159	0.09002	0.05811	0.2504	0.2834
rs76180595	a	g	0.8943	0.4296	0.03737	???+	6	151774211	NA	NA	NA	NA	NA	NA	NA	NA	NA	NA	NA	NA	NA	NA	NA	NA	NA	NA	NA	NA	NA	A	0.8943	2.44562	0.4296	0.03736	0.01454	0.006279
Var-10-80915706	c	g	1.085	0.5212	0.03737	???+	10	80915706	NA	NA	NA	NA	NA	NA	NA	NA	NA	NA	NA	NA	NA	NA	NA	NA	NA	NA	NA	NA	NA	G	-1.085	0.337902	0.5212	0.03745	0.004039	0.01177
Var-6-151795292	a	c	-0.8943	0.4296	0.03737	???-	6	151795292	NA	NA	NA	NA	NA	NA	NA	NA	NA	NA	NA	NA	NA	NA	NA	NA	NA	NA	NA	NA	NA	C	0.8943	2.44562	0.4296	0.03736	0.01454	0.006279
rs10788266	c	g	-0.0905	0.0435	0.03746	----	10	124018538	G	0.03964	1.04044	0.07174	0.5805	0.48	0.4678	G	0.2354	1.26541	0.1005	0.01917	0.3665	0.3156	C	-0.1312	0.877042	0.0943	0.1642	0.4512	0.4836	G	0.01689	1.01703	0.09023	0.8516	0.273	0.2692
rs181113294	a	g	1.364	0.6558	0.03753	?+??	10	80670789	NA	NA	NA	NA	NA	NA	NA	A	1.364	3.91181	0.6558	0.03756	0.01175	0.003198	NA	NA	NA	NA	NA	NA	NA	NA	NA	NA	NA	NA	NA	NA
rs7357366	t	c	0.1015	0.0488	0.03753	++++	8	128441480	C	-0.1477	0.86269	0.083	0.07517	0.263	0.2918	C	-0.112	0.894044	0.09767	0.2514	0.3552	0.3831	C	-0.04817	0.952972	0.1221	0.6932	0.2141	0.2128	C	-0.06034	0.941444	0.09845	0.5399	0.2206	0.234
rs7357368	t	c	-0.1249	0.06	0.03755	--+-	8	128443387	T	-0.2203	0.802278	0.1046	0.03519	0.1287	0.1564	T	-0.1166	0.889941	0.1244	0.3484	0.1538	0.1716	T	0.03454	1.03514	0.1479	0.8154	0.1208	0.1129	T	-0.113	0.893151	0.115	0.3259	0.1373	0.1531
rs11002767	t	c	0.1478	0.0711	0.03757	+-+-	10	80745086	T	0.2174	1.24284	0.09296	0.01935	0.216	0.1827	T	-0.1593	0.85274	0.2232	0.4755	0.04594	0.05437	T	0.232	1.26112	0.1501	0.1223	0.1297	0.09978	T	-0.1671	0.846115	0.2364	0.4798	0.02746	0.03297
rs15401	a	g	0.1297	0.0624	0.03757	++++	19	17616747	A	0.202	1.22385	0.1479	0.172	0.06867	0.0565	A	0.1583	1.17152	0.1141	0.1654	0.2233	0.1972	A	0.02738	1.02776	0.1287	0.8315	0.1663	0.1689	A	0.1389	1.14901	0.1162	0.232	0.1486	0.1358
rs187150077	t	c	-1.645	0.7911	0.03758	?-??	16	52437222	NA	NA	NA	NA	NA	NA	NA	T	-1.645	0.193013	0.7911	0.03753	0.002137	0.009595	NA	NA	NA	NA	NA	NA	NA	NA	NA	NA	NA	NA	NA	NA
rs252917	t	c	-0.1006	0.0484	0.03758	--+-	5	56123432	C	0.2244	1.25157	0.07798	0.004008	0.3793	0.3305	T	-0.0668	0.935382	0.09978	0.5032	0.3226	0.3401	T	0.01724	1.01739	0.09694	0.8588	0.3902	0.3717	T	-0.02148	0.978749	0.1338	0.8725	0.1002	0.102
rs2372938	c	g	0.0973	0.0468	0.03759	++-+	2	217895109	G	-0.1057	0.899695	0.08182	0.1963	0.2567	0.2786	G	-0.1308	0.877393	0.09779	0.1809	0.328	0.3561	G	0.03741	1.03812	0.09747	0.7011	0.4568	0.4638	C	0.194	1.2141	0.1013	0.05545	0.2092	0.1766
rs7920955	a	t	0.3603	0.1733	0.03761	?+??	10	123461088	NA	NA	NA	NA	NA	NA	NA	A	0.3603	1.43376	0.1733	0.03761	0.08547	0.05864	NA	NA	NA	NA	NA	NA	NA	NA	NA	NA	NA	NA	NA	NA
rs188423296	a	g	0.5289	0.2544	0.03762	?+??	14	68782430	NA	NA	NA	NA	NA	NA	NA	G	-0.5289	0.589253	0.2544	0.03765	0.02928	0.04741	NA	NA	NA	NA	NA	NA	NA	NA	NA	NA	NA	NA	NA	NA
rs114059247	t	c	0.5322	0.2561	0.0377	?+??	10	81012080	NA	NA	NA	NA	NA	NA	NA	T	0.5322	1.70267	0.2561	0.03769	0.04594	0.02772	NA	NA	NA	NA	NA	NA	NA	NA	NA	NA	NA	NA	NA	NA
rs10131490	a	g	-0.1115	0.0537	0.03782	---?	14	68743307	G	0.05747	1.05915	0.08077	0.4767	0.3127	0.2989	G	0.2195	1.24545	0.09431	0.01995	0.4808	0.4286	G	0.06398	1.06607	0.1111	0.5646	0.2528	0.2314	NA	NA	NA	NA	NA	NA	NA
rs1274651	t	c	0.1298	0.0625	0.03784	+++-	14	68676418	T	0.03447	1.03507	0.09797	0.7249	0.1653	0.1583	T	0.2823	1.32618	0.116	0.01492	0.2308	0.1855	T	0.1541	1.16661	0.1273	0.226	0.1763	0.1524	T	-0.05611	0.945435	0.2537	0.825	0.02585	0.02669
rs4647922	t	c	-1.195	0.5755	0.03785	-???	10	123353405	T	-1.195	0.302704	0.5755	0.03787	0.002667	0.008541	NA	NA	NA	NA	NA	NA	NA	NA	NA	NA	NA	NA	NA	NA	NA	NA	NA	NA	NA	NA	NA
rs185060328	a	t	0.5241	0.2525	0.0379	+-??	5	56086941	A	0.8942	2.44538	0.2849	0.001695	0.028	0.01183	A	-0.8292	0.436398	0.5448	0.128	0.005342	0.01173	NA	NA	NA	NA	NA	NA	NA	NA	NA	NA	NA	NA	NA	NA
rs510754	a	g	0.0905	0.0436	0.03792	-+++	11	69334307	G	0.09923	1.10432	0.07682	0.1964	0.358	0.3371	G	-0.2504	0.778489	0.09385	0.007639	0.4626	0.5203	A	0.162	1.17586	0.09501	0.08811	0.5155	0.466	A	0.1361	1.1458	0.08679	0.1167	0.3352	0.3046
rs28615568	t	c	0.1006	0.0485	0.038	++++	8	128436061	C	-0.1512	0.859676	0.08008	0.05901	0.2647	0.295	C	-0.1389	0.870315	0.1047	0.1846	0.2511	0.2804	C	-0.004567	0.995443	0.1201	0.9697	0.2073	0.1985	C	-0.05722	0.944386	0.09594	0.5509	0.2237	0.2355
rs28633685	t	c	-0.1006	0.0485	0.038	----	8	128435875	T	-0.1512	0.859676	0.08008	0.05901	0.2647	0.295	T	-0.1389	0.870315	0.1047	0.1846	0.2511	0.2804	T	-0.004567	0.995443	0.1201	0.9697	0.2073	0.1985	T	-0.05722	0.944386	0.09594	0.5509	0.2237	0.2355
rs11851347	t	c	0.5496	0.2649	0.03801	?+??	14	69037696	NA	NA	NA	NA	NA	NA	NA	T	0.5496	1.73256	0.2649	0.03799	0.04274	0.02559	NA	NA	NA	NA	NA	NA	NA	NA	NA	NA	NA	NA	NA	NA
rs28427298	t	c	-0.0983	0.0474	0.03804	----	8	128435930	T	-0.157	0.854704	0.07998	0.0497	0.2647	0.2963	T	-0.08503	0.918485	0.09669	0.3792	0.3547	0.3753	T	-0.03683	0.96384	0.1187	0.7562	0.2118	0.2083	T	-0.06772	0.934522	0.09483	0.4752	0.2262	0.2402
rs113789264	t	c	0.4625	0.223	0.03805	+++?	6	151813483	C	-0.7985	0.450003	0.3533	0.02382	0.008163	0.01766	C	-0.1679	0.845438	0.3514	0.6329	0.01728	0.01965	C	-0.3861	0.679703	0.4996	0.4397	0.007812	0.01119	NA	NA	NA	NA	NA	NA	NA
rs79239255	t	c	-0.2718	0.1311	0.03808	?--?	10	64162637	NA	NA	NA	NA	NA	NA	NA	C	0.2815	1.32512	0.1361	0.03855	0.1506	0.1162	C	0.1483	1.15986	0.4867	0.7606	0.01109	0.008772	NA	NA	NA	NA	NA	NA	NA
rs73518605	t	c	-0.4483	0.2162	0.03812	?-??	11	69448974	NA	NA	NA	NA	NA	NA	NA	T	-0.4483	0.638713	0.2162	0.03812	0.0406	0.0629	NA	NA	NA	NA	NA	NA	NA	NA	NA	NA	NA	NA	NA	NA
rs1274640	t	c	0.1376	0.0664	0.03817	+++-	14	68668528	T	0.07804	1.08117	0.1025	0.4464	0.1527	0.1406	T	0.3159	1.37149	0.1343	0.01863	0.1624	0.1258	T	0.1178	1.12502	0.1283	0.3586	0.1663	0.148	T	-0.05611	0.945435	0.2537	0.825	0.02585	0.02669
Var-8-127893804	a	t	-1.183	0.5707	0.03818	???-	8	127893804	NA	NA	NA	NA	NA	NA	NA	NA	NA	NA	NA	NA	NA	NA	NA	NA	NA	NA	NA	NA	NA	A	-1.183	0.306358	0.5707	0.03822	0.003231	0.01099
rs183836097	t	c	2.191	1.057	0.03819	?+??	10	124029582	NA	NA	NA	NA	NA	NA	NA	T	2.191	8.94415	1.057	0.03809	0.009615	0.001066	NA	NA	NA	NA	NA	NA	NA	NA	NA	NA	NA	NA	NA	NA
rs10417922	t	c	-0.118	0.057	0.03829	--+-	19	17615609	C	0.1745	1.19065	0.1428	0.2216	0.07333	0.06176	C	0.1578	1.17093	0.09455	0.0951	0.4679	0.4296	C	-0.06134	0.940503	0.1205	0.6108	0.184	0.2007	C	0.1834	1.20129	0.1129	0.1045	0.1632	0.1444
rs4480078	a	g	0.0926	0.0447	0.03834	+++-	8	128626812	A	0.1238	1.13179	0.07359	0.09263	0.4487	0.4185	G	-0.2109	0.809855	0.126	0.09415	0.1581	0.1908	G	-0.204	0.815462	0.09184	0.02631	0.4435	0.4912	G	0.1042	1.10982	0.08629	0.2272	0.332	0.3108
rs4551310	t	c	-0.0926	0.0447	0.03834	---+	8	128626960	C	0.1238	1.13179	0.07359	0.09263	0.4487	0.4185	T	-0.2109	0.809855	0.126	0.09415	0.1581	0.1908	T	-0.204	0.815462	0.09184	0.02631	0.4435	0.4912	T	0.1042	1.10982	0.08629	0.2272	0.332	0.3108
rs57137181	t	c	-0.3143	0.1518	0.03834	?-+?	2	217941132	NA	NA	NA	NA	NA	NA	NA	T	-0.3947	0.673882	0.1578	0.01237	0.07799	0.1141	T	0.675	1.96403	0.5536	0.2228	0.01109	0.005482	NA	NA	NA	NA	NA	NA	NA
rs12281701	c	g	-0.264	0.1275	0.03841	?--?	11	69475628	NA	NA	NA	NA	NA	NA	NA	C	-0.2728	0.761245	0.1318	0.03846	0.1303	0.1642	C	-0.1355	0.873279	0.5022	0.7874	0.007761	0.008772	NA	NA	NA	NA	NA	NA	NA
rs149246121	a	g	0.9315	0.4499	0.03841	???+	2	217920362	NA	NA	NA	NA	NA	NA	NA	NA	NA	NA	NA	NA	NA	NA	NA	NA	NA	NA	NA	NA	NA	G	-0.9315	0.393962	0.4499	0.03841	0.005654	0.01413
rs112623806	a	g	2.188	1.057	0.03845	?+??	10	80714323	NA	NA	NA	NA	NA	NA	NA	A	2.188	8.91736	1.057	0.03834	0.009615	0.001066	NA	NA	NA	NA	NA	NA	NA	NA	NA	NA	NA	NA	NA	NA
rs183718965	t	c	0.6738	0.3255	0.03845	???+	8	127989718	NA	NA	NA	NA	NA	NA	NA	NA	NA	NA	NA	NA	NA	NA	NA	NA	NA	NA	NA	NA	NA	T	0.6738	1.96168	0.3255	0.03846	0.02262	0.01177
rs13422596	t	c	0.2893	0.1398	0.03848	+++?	2	217974300	T	0.395	1.48438	0.1837	0.03158	0.05	0.03482	T	0.09847	1.10348	0.393	0.8021	0.01496	0.01386	T	0.1635	1.17763	0.2576	0.5256	0.03659	0.02961	NA	NA	NA	NA	NA	NA	NA
rs4902564	a	c	0.1481	0.0716	0.03848	+++?	14	68770698	A	0.06539	1.06758	0.09258	0.48	0.2087	0.1971	A	0.5752	1.77749	0.2165	0.007888	0.0641	0.03731	A	0.1576	1.1707	0.1322	0.2333	0.1644	0.1404	NA	NA	NA	NA	NA	NA	NA
rs62176357	a	c	0.2893	0.1398	0.03848	+++?	2	217969903	A	0.395	1.48438	0.1837	0.03158	0.05	0.03482	A	0.09847	1.10348	0.393	0.8021	0.01496	0.01386	A	0.1635	1.17763	0.2576	0.5256	0.03659	0.02961	NA	NA	NA	NA	NA	NA	NA
rs3104798	c	g	-0.0933	0.0451	0.0385	----	16	52644895	G	0.04889	1.0501	0.07479	0.5133	0.4421	0.4275	C	-0.2151	0.806461	0.09932	0.03035	0.4047	0.4596	C	-0.09219	0.911932	0.09488	0.3312	0.43	0.4471	C	-0.05077	0.950497	0.09942	0.6096	0.2308	0.2352
rs3095607	t	g	-0.0896	0.0433	0.03851	----	16	52584295	G	0.1308	1.13974	0.0804	0.1039	0.302	0.2733	G	0.02952	1.02996	0.09515	0.7564	0.485	0.4765	G	0.1985	1.21957	0.09525	0.03718	0.4302	0.386	T	-0.01531	0.984807	0.07955	0.8474	0.454	0.4584
rs33987455	t	c	0.9364	0.4525	0.03851	+???	5	1261866	T	0.9364	2.55078	0.4525	0.03853	0.01133	0.004599	NA	NA	NA	NA	NA	NA	NA	NA	NA	NA	NA	NA	NA	NA	NA	NA	NA	NA	NA	NA	NA
rs3803661	a	g	0.0896	0.0433	0.03853	++++	16	52586477	A	0.1339	1.14328	0.0803	0.09536	0.3033	0.274	A	0.02952	1.02996	0.09515	0.7564	0.485	0.4765	A	0.1985	1.21957	0.09525	0.03718	0.4302	0.386	G	-0.01199	0.988082	0.0796	0.8803	0.4548	0.4584
rs139474736	t	c	-1.09	0.5268	0.03854	?-??	10	123325926	NA	NA	NA	NA	NA	NA	NA	T	-1.09	0.336216	0.5268	0.03858	0.005342	0.01493	NA	NA	NA	NA	NA	NA	NA	NA	NA	NA	NA	NA	NA	NA
rs115529539	a	g	-0.5873	0.2839	0.03858	?-??	10	80889982	NA	NA	NA	NA	NA	NA	NA	G	0.5873	1.79912	0.2839	0.03855	0.03846	0.02239	NA	NA	NA	NA	NA	NA	NA	NA	NA	NA	NA	NA	NA	NA
rs11075551	a	g	-0.0907	0.0439	0.03861	----	16	52631964	G	0.05853	1.06028	0.07311	0.4234	0.4453	0.4284	G	0.1952	1.21555	0.09582	0.04161	0.4487	0.3998	A	-0.1132	0.892972	0.09379	0.2275	0.4346	0.4561	A	-0.01887	0.981307	0.09529	0.843	0.2399	0.2402
rs59672112	t	c	0.1923	0.093	0.03863	++++	6	151847801	T	0.08724	1.09116	0.2004	0.6633	0.03533	0.03285	T	0.4876	1.6284	0.4102	0.2345	0.01709	0.01066	T	0.1624	1.17633	0.3742	0.6642	0.01774	0.01535	T	0.2062	1.229	0.1135	0.06928	0.1583	0.135
rs7077151	a	g	0.1992	0.0963	0.03866	?+++	10	123588554	NA	NA	NA	NA	NA	NA	NA	A	0.1719	1.18756	0.1056	0.1035	0.3166	0.2807	A	0.4593	1.58297	0.2804	0.1013	0.04027	0.02578	A	0.03875	1.03951	0.4317	0.9285	0.009016	0.008716
rs1316014	t	g	-0.1294	0.0626	0.03869	---+	14	68699370	G	0.02961	1.03005	0.09826	0.7632	0.1647	0.1583	G	0.2887	1.33469	0.116	0.0128	0.2318	0.1855	G	0.1515	1.16358	0.127	0.2327	0.1785	0.1546	G	-0.05611	0.945435	0.2537	0.825	0.02585	0.02669
rs145660949	t	c	-0.7411	0.3585	0.03871	?-??	2	217914352	NA	NA	NA	NA	NA	NA	NA	T	-0.7411	0.476589	0.3585	0.03872	0.01282	0.02665	NA	NA	NA	NA	NA	NA	NA	NA	NA	NA	NA	NA	NA	NA
rs142961078	a	g	1.052	0.509	0.03875	+???	10	80851605	A	1.052	2.86337	0.509	0.03869	0.01	0.003285	NA	NA	NA	NA	NA	NA	NA	NA	NA	NA	NA	NA	NA	NA	NA	NA	NA	NA	NA	NA	NA
rs58900024	t	g	0.4457	0.2157	0.03879	+?+?	8	128241084	G	-0.3033	0.738378	0.2368	0.2003	0.022	0.02891	NA	NA	NA	NA	NA	NA	NA	G	-1.14	0.319819	0.5228	0.02925	0.005543	0.01645	NA	NA	NA	NA	NA	NA	NA
rs148625826	c	g	0.7277	0.3522	0.03881	?+??	8	128743896	NA	NA	NA	NA	NA	NA	NA	C	0.7277	2.07031	0.3522	0.03881	0.02671	0.01279	NA	NA	NA	NA	NA	NA	NA	NA	NA	NA	NA	NA	NA	NA
Var-19-17162484	t	c	-2.186	1.058	0.03881	?-??	19	17162484	NA	NA	NA	NA	NA	NA	NA	C	2.186	8.89954	1.058	0.03879	0.009636	0.001066	NA	NA	NA	NA	NA	NA	NA	NA	NA	NA	NA	NA	NA	NA
rs77572351	t	c	0.156	0.0755	0.03885	++-+	10	80678955	C	-0.1655	0.84747	0.1082	0.1261	0.122	0.1406	C	-0.1648	0.848063	0.251	0.5115	0.03205	0.03945	C	0.158	1.17117	0.1925	0.4116	0.06984	0.05811	C	-0.3163	0.728841	0.1459	0.03017	0.07027	0.09262
rs140370173	t	c	0.8256	0.3997	0.03887	???+	8	128695606	NA	NA	NA	NA	NA	NA	NA	NA	NA	NA	NA	NA	NA	NA	NA	NA	NA	NA	NA	NA	NA	T	0.8256	2.28325	0.3997	0.03887	0.01616	0.007064
rs77354516	a	g	-0.2566	0.1242	0.03891	?--?	10	123228076	NA	NA	NA	NA	NA	NA	NA	A	-0.2588	0.771977	0.1294	0.04547	0.1485	0.1812	A	-0.2304	0.794216	0.4446	0.6043	0.01109	0.01316	NA	NA	NA	NA	NA	NA	NA
rs4733665	t	c	0.0962	0.0466	0.03892	++-+	8	128694280	C	-0.1266	0.881086	0.0769	0.09986	0.3505	0.379	C	-0.2098	0.810746	0.1274	0.09953	0.1478	0.1774	C	0.01983	1.02003	0.09952	0.842	0.3669	0.3596	C	-0.0929	0.911285	0.08799	0.291	0.2807	0.3008
rs138910572	t	g	1.09	0.5279	0.03894	???+	5	56185827	NA	NA	NA	NA	NA	NA	NA	NA	NA	NA	NA	NA	NA	NA	NA	NA	NA	NA	NA	NA	NA	G	-1.09	0.336216	0.5279	0.03889	0.004039	0.01099
rs58782410	a	t	0.4454	0.2158	0.03902	?+??	10	81118263	NA	NA	NA	NA	NA	NA	NA	A	0.4454	1.56111	0.2158	0.03898	0.0609	0.03945	NA	NA	NA	NA	NA	NA	NA	NA	NA	NA	NA	NA	NA	NA
rs1693682	a	g	0.0877	0.0425	0.03903	++++	10	123463733	A	0.1329	1.14214	0.07337	0.07	0.4413	0.408	G	-0.07928	0.923781	0.09783	0.4178	0.3344	0.3539	A	0.0667	1.06897	0.09472	0.4813	0.4656	0.4419	A	0.05366	1.05513	0.08103	0.5078	0.4208	0.4097
rs34529095	t	c	-0.344	0.1667	0.03903	---?	5	1263408	C	0.3446	1.41143	0.2006	0.08586	0.04133	0.03022	C	0.6916	1.99691	0.5159	0.1801	0.01175	0.006397	C	0.1652	1.17963	0.3677	0.6532	0.01996	0.01535	NA	NA	NA	NA	NA	NA	NA
rs141159750	t	c	0.7414	0.3594	0.03912	?+??	14	68994652	NA	NA	NA	NA	NA	NA	NA	T	0.7414	2.09887	0.3594	0.0391	0.02941	0.01429	NA	NA	NA	NA	NA	NA	NA	NA	NA	NA	NA	NA	NA	NA
rs141923111	t	g	-0.4755	0.2306	0.03921	???-	11	69357700	NA	NA	NA	NA	NA	NA	NA	NA	NA	NA	NA	NA	NA	NA	NA	NA	NA	NA	NA	NA	NA	G	0.4755	1.60882	0.2306	0.03917	0.04281	0.0259
rs114361778	t	c	-0.5043	0.2446	0.03923	?-??	2	217862841	NA	NA	NA	NA	NA	NA	NA	C	0.5043	1.65583	0.2446	0.03922	0.04808	0.02985	NA	NA	NA	NA	NA	NA	NA	NA	NA	NA	NA	NA	NA	NA
rs76551862	t	c	0.4894	0.2374	0.03926	?+??	8	128153465	NA	NA	NA	NA	NA	NA	NA	T	0.4894	1.63134	0.2374	0.03924	0.05128	0.03198	NA	NA	NA	NA	NA	NA	NA	NA	NA	NA	NA	NA	NA	NA
rs78338509	a	g	0.5621	0.2727	0.03929	+-+?	16	52520326	G	-0.6389	0.527873	0.3249	0.04922	0.01001	0.01842	G	0.4375	1.54883	0.6512	0.5017	0.00641	0.004264	G	-1.571	0.207837	0.7869	0.04588	0.002217	0.00989	NA	NA	NA	NA	NA	NA	NA
rs8005466	t	c	0.349	0.1693	0.03929	?+-?	14	68980423	NA	NA	NA	NA	NA	NA	NA	T	0.472	1.6032	0.1799	0.008686	0.09295	0.06077	T	-0.6054	0.545856	0.5011	0.2271	0.007778	0.01206	NA	NA	NA	NA	NA	NA	NA
rs80167526	t	g	-0.318	0.1543	0.03931	???-	8	128321607	NA	NA	NA	NA	NA	NA	NA	NA	NA	NA	NA	NA	NA	NA	NA	NA	NA	NA	NA	NA	NA	G	0.318	1.37438	0.1543	0.03928	0.08685	0.06525
rs3135734	t	c	0.3735	0.1813	0.03939	?+??	10	123324889	NA	NA	NA	NA	NA	NA	NA	T	0.3735	1.45281	0.1813	0.03944	0.08654	0.06183	NA	NA	NA	NA	NA	NA	NA	NA	NA	NA	NA	NA	NA	NA
rs7357486	t	c	-0.0991	0.0481	0.03939	----	8	128441623	T	-0.1453	0.864763	0.08018	0.06993	0.2653	0.2943	T	-0.1449	0.865109	0.101	0.1513	0.2756	0.3081	T	-0.00425	0.995759	0.1199	0.9717	0.2095	0.2007	T	-0.0525	0.948854	0.0957	0.5833	0.2246	0.2355
rs60977503	a	g	-0.1049	0.0509	0.0394	----	2	217871382	A	-0.07973	0.923366	0.0877	0.3633	0.2193	0.2352	A	-0.1323	0.876078	0.1876	0.4808	0.06303	0.0693	A	-0.03607	0.964573	0.09916	0.7161	0.4024	0.4276	G	0.1808	1.19818	0.08935	0.04299	0.2868	0.2488
rs75431710	a	t	0.4897	0.2378	0.03947	?+??	2	217917299	NA	NA	NA	NA	NA	NA	NA	T	-0.4897	0.61281	0.2378	0.03946	0.03098	0.05117	NA	NA	NA	NA	NA	NA	NA	NA	NA	NA	NA	NA	NA	NA
rs74933543	t	c	-0.1189	0.0578	0.03957	-+--	14	69047006	T	-0.1547	0.856672	0.07967	0.05212	0.2793	0.3134	T	0.05824	1.05997	0.1774	0.7427	0.07799	0.07356	T	-0.1598	0.852314	0.1164	0.1697	0.1996	0.2226	T	-0.03603	0.964611	0.1651	0.8273	0.063	0.06436
rs80209064	t	c	0.4692	0.228	0.0396	???+	8	128380394	NA	NA	NA	NA	NA	NA	NA	NA	NA	NA	NA	NA	NA	NA	NA	NA	NA	NA	NA	NA	NA	C	-0.4692	0.625502	0.228	0.0396	0.02504	0.04003
rs9650093	a	g	0.1197	0.0582	0.03961	++++	8	127984089	G	-0.05423	0.947214	0.08811	0.5383	0.2073	0.2168	G	-0.0117	0.988368	0.1443	0.9354	0.1175	0.1194	G	-0.2537	0.775925	0.143	0.07597	0.1175	0.1393	G	-0.2215	0.801316	0.1199	0.06482	0.1155	0.1405
rs140753407	a	g	-0.5102	0.248	0.03965	-?+?	5	56129326	G	0.8953	2.44807	0.3235	0.005647	0.022	0.009198	NA	NA	NA	NA	NA	NA	NA	G	-0.03843	0.962299	0.3861	0.9207	0.01552	0.01535	NA	NA	NA	NA	NA	NA	NA
rs149495654	t	c	-0.4295	0.2088	0.03968	-?-?	10	81067965	C	0.4213	1.52394	0.2389	0.07776	0.03067	0.02037	NA	NA	NA	NA	NA	NA	NA	C	0.4561	1.57791	0.4297	0.2885	0.01663	0.009868	NA	NA	NA	NA	NA	NA	NA
rs117685590	c	g	0.5477	0.2663	0.03971	???+	10	81059155	NA	NA	NA	NA	NA	NA	NA	NA	NA	NA	NA	NA	NA	NA	NA	NA	NA	NA	NA	NA	NA	C	0.5477	1.72927	0.2663	0.03971	0.0315	0.01884
rs3740258	a	g	0.5477	0.2663	0.03971	???+	10	81051960	NA	NA	NA	NA	NA	NA	NA	NA	NA	NA	NA	NA	NA	NA	NA	NA	NA	NA	NA	NA	NA	A	0.5477	1.72927	0.2663	0.03971	0.0315	0.01884
rs9323514	t	c	-0.0892	0.0434	0.03987	----	14	68996564	T	-0.1033	0.901856	0.07211	0.152	0.482	0.5099	T	-0.08075	0.922424	0.1017	0.4272	0.2906	0.3081	C	0.04293	1.04386	0.094	0.6478	0.4723	0.4594	C	0.1149	1.12176	0.08799	0.1917	0.2884	0.2661
rs12110772	c	g	0.4227	0.2057	0.03989	?+??	6	151996941	NA	NA	NA	NA	NA	NA	NA	G	-0.4227	0.655275	0.2057	0.03994	0.0438	0.0661	NA	NA	NA	NA	NA	NA	NA	NA	NA	NA	NA	NA	NA	NA
rs1862625	a	g	-0.09	0.0438	0.03997	----	5	56032719	G	0.181	1.19842	0.0816	0.02654	0.3087	0.2727	G	0.1067	1.1126	0.09344	0.2535	0.4957	0.468	G	0.02438	1.02468	0.09554	0.7986	0.4335	0.4364	A	-0.03274	0.96779	0.08271	0.6922	0.3926	0.398
rs111587282	t	c	0.1546	0.0753	0.0401	++++	10	123488683	T	0.133	1.14225	0.1554	0.3921	0.06267	0.05519	T	0.04314	1.04408	0.1418	0.761	0.1282	0.1237	T	0.2542	1.28943	0.194	0.1902	0.07871	0.0614	T	0.2192	1.24508	0.1306	0.09322	0.1212	0.0989
rs77422384	t	g	-0.6354	0.3096	0.04014	?-??	8	128255624	NA	NA	NA	NA	NA	NA	NA	G	0.6354	1.88778	0.3096	0.04014	0.03312	0.01812	NA	NA	NA	NA	NA	NA	NA	NA	NA	NA	NA	NA	NA	NA
rs115772896	a	c	0.6058	0.2952	0.04015	?+??	19	17599811	NA	NA	NA	NA	NA	NA	NA	A	0.6058	1.83272	0.2952	0.04012	0.03632	0.02026	NA	NA	NA	NA	NA	NA	NA	NA	NA	NA	NA	NA	NA	NA
rs142846798	a	g	-0.8763	0.4271	0.04019	?-??	6	151831535	NA	NA	NA	NA	NA	NA	NA	G	0.8763	2.402	0.4271	0.04021	0.0203	0.008529	NA	NA	NA	NA	NA	NA	NA	NA	NA	NA	NA	NA	NA	NA
rs147776077	a	c	-0.8763	0.4271	0.04019	?-??	6	151830890	NA	NA	NA	NA	NA	NA	NA	C	0.8763	2.402	0.4271	0.04021	0.0203	0.008529	NA	NA	NA	NA	NA	NA	NA	NA	NA	NA	NA	NA	NA	NA
rs45587233	a	t	-0.327	0.1594	0.04019	---?	16	52564026	A	-0.3701	0.690665	0.2034	0.06887	0.02933	0.04084	A	-0.1716	0.842316	0.4569	0.7071	0.009615	0.01173	A	-0.2983	0.742079	0.3098	0.3357	0.02217	0.02747	NA	NA	NA	NA	NA	NA	NA
rs11817550	a	g	0.3223	0.1571	0.04021	?++?	10	123996778	NA	NA	NA	NA	NA	NA	NA	G	-0.3411	0.710988	0.1662	0.04013	0.07158	0.09808	G	-0.1647	0.848148	0.4817	0.7325	0.008869	0.01096	NA	NA	NA	NA	NA	NA	NA
rs111363873	t	c	0.2897	0.1413	0.04034	+++?	10	80850455	T	0.2212	1.24757	0.1734	0.2021	0.05133	0.04139	T	0.2772	1.31943	0.407	0.4958	0.01496	0.01279	T	0.508	1.66196	0.3045	0.09532	0.03326	0.01974	NA	NA	NA	NA	NA	NA	NA
rs3822625	a	g	-0.1392	0.0679	0.04034	+---	5	56178111	G	-0.03328	0.967268	0.1379	0.8092	0.07133	0.07424	G	0.05173	1.05309	0.1533	0.7358	0.1068	0.1023	G	0.4621	1.5874	0.1844	0.01222	0.09091	0.06031	G	0.175	1.19125	0.1041	0.09293	0.1817	0.1546
rs477098	t	c	-0.361	0.1761	0.04037	?-??	11	69296067	NA	NA	NA	NA	NA	NA	NA	T	-0.361	0.696979	0.1761	0.04036	0.06624	0.09062	NA	NA	NA	NA	NA	NA	NA	NA	NA	NA	NA	NA	NA	NA
rs149142442	t	c	0.5281	0.2576	0.04039	+?-?	10	123316032	T	0.7008	2.01536	0.2841	0.01364	0.02483	0.01258	NA	NA	NA	NA	NA	NA	NA	T	-0.2717	0.762083	0.6114	0.6568	0.005556	0.006593	NA	NA	NA	NA	NA	NA	NA
rs149554006	a	g	0.9349	0.4561	0.04039	?+??	8	128203349	NA	NA	NA	NA	NA	NA	NA	A	0.9349	2.54696	0.4561	0.04037	0.01816	0.007463	NA	NA	NA	NA	NA	NA	NA	NA	NA	NA	NA	NA	NA	NA
rs1316118	t	c	-0.1335	0.0652	0.04042	---+	14	68700097	C	0.07793	1.08105	0.1024	0.4466	0.1533	0.1413	C	0.2733	1.31429	0.1256	0.0296	0.1838	0.1471	C	0.1236	1.13156	0.1278	0.3335	0.1696	0.1502	C	-0.05611	0.945435	0.2537	0.825	0.02585	0.02669
rs720524	a	t	-0.0893	0.0436	0.04052	-+--	8	128070449	T	0.09588	1.10063	0.07287	0.1882	0.4987	0.4763	T	-0.1228	0.884441	0.112	0.2729	0.2265	0.2495	T	0.0822	1.08567	0.09684	0.3959	0.4202	0.3991	T	0.1979	1.21884	0.08129	0.0149	0.4677	0.4152
rs28463809	t	g	0.0887	0.0433	0.04056	++++	16	52583054	T	0.1276	1.1361	0.0804	0.1126	0.302	0.274	T	0.02952	1.02996	0.09515	0.7564	0.485	0.4765	T	0.1985	1.21957	0.09525	0.03718	0.4302	0.386	G	-0.01531	0.984807	0.07955	0.8474	0.454	0.4584
rs189388211	a	g	-0.6374	0.3114	0.04063	-?-?	16	52586968	A	-0.5831	0.558165	0.3792	0.1242	0.007333	0.01314	NA	NA	NA	NA	NA	NA	NA	A	-0.7499	0.472414	0.5455	0.1692	0.005543	0.01206	NA	NA	NA	NA	NA	NA	NA
rs137897343	a	t	0.7384	0.3607	0.04065	?+??	19	17287590	NA	NA	NA	NA	NA	NA	NA	A	0.7384	2.09258	0.3607	0.04066	0.02564	0.01279	NA	NA	NA	NA	NA	NA	NA	NA	NA	NA	NA	NA	NA	NA
rs3112616	t	g	-0.0898	0.0439	0.04066	----	16	52631747	G	0.05594	1.05753	0.07317	0.4446	0.4447	0.4284	G	0.1952	1.21555	0.09582	0.04161	0.4487	0.3998	T	-0.1132	0.892972	0.09379	0.2275	0.4346	0.4561	T	-0.01887	0.981307	0.09529	0.843	0.2399	0.2402
rs3112617	t	g	-0.0898	0.0439	0.04066	----	16	52631717	G	0.05594	1.05753	0.07317	0.4446	0.4447	0.4284	G	0.1952	1.21555	0.09582	0.04161	0.4487	0.3998	T	-0.1132	0.892972	0.09379	0.2275	0.4346	0.4561	T	-0.01887	0.981307	0.09529	0.843	0.2399	0.2402
rs114155349	t	g	-0.8564	0.4184	0.04067	?-??	8	127963493	NA	NA	NA	NA	NA	NA	NA	T	-0.8564	0.424688	0.4184	0.04067	0.008547	0.02026	NA	NA	NA	NA	NA	NA	NA	NA	NA	NA	NA	NA	NA	NA
rs150279184	t	c	-0.8564	0.4184	0.04067	?-??	8	127972876	NA	NA	NA	NA	NA	NA	NA	T	-0.8564	0.424688	0.4184	0.04067	0.008547	0.02026	NA	NA	NA	NA	NA	NA	NA	NA	NA	NA	NA	NA	NA	NA
rs4491709	t	c	0.0958	0.0468	0.04067	++-+	2	217894756	C	-0.104	0.901225	0.08184	0.204	0.257	0.2786	C	-0.1311	0.87713	0.09789	0.1803	0.3291	0.3571	C	0.03741	1.03812	0.09747	0.7011	0.4568	0.4638	T	0.1891	1.20816	0.1012	0.0617	0.2092	0.1774
rs183551657	t	g	1.61	0.7867	0.0407	?+??	8	128483557	NA	NA	NA	NA	NA	NA	NA	T	1.61	5.00281	0.7867	0.04074	0.009615	0.002132	NA	NA	NA	NA	NA	NA	NA	NA	NA	NA	NA	NA	NA	NA
rs112021566	c	g	0.4159	0.2033	0.04073	+?+?	8	128267996	G	-0.2173	0.804689	0.2452	0.3754	0.02139	0.02576	NA	NA	NA	NA	NA	NA	NA	G	-0.8522	0.426476	0.3634	0.01903	0.0133	0.02643	NA	NA	NA	NA	NA	NA	NA
rs3112615	a	c	-0.0898	0.0439	0.04074	----	16	52632350	C	0.05594	1.05753	0.07317	0.4446	0.4447	0.4284	C	0.191	1.21046	0.09587	0.04635	0.4487	0.4009	A	-0.1171	0.889496	0.09372	0.2116	0.4335	0.4561	A	-0.01887	0.981307	0.09529	0.843	0.2399	0.2402
Var-10-64239015	a	g	0.826	0.4037	0.04075	???+	10	64239015	NA	NA	NA	NA	NA	NA	NA	NA	NA	NA	NA	NA	NA	NA	NA	NA	NA	NA	NA	NA	NA	G	-0.826	0.437797	0.4037	0.04077	0.00727	0.01648
rs115127247	a	g	0.8338	0.4076	0.04079	?+??	19	17224148	NA	NA	NA	NA	NA	NA	NA	A	0.8338	2.30205	0.4076	0.0408	0.02137	0.009595	NA	NA	NA	NA	NA	NA	NA	NA	NA	NA	NA	NA	NA	NA
rs3104799	t	g	-0.2242	0.1096	0.04079	?--?	16	52646104	NA	NA	NA	NA	NA	NA	NA	T	-0.2372	0.788834	0.1144	0.03811	0.1891	0.2292	T	-0.07917	0.923883	0.3816	0.8357	0.01441	0.01535	NA	NA	NA	NA	NA	NA	NA
Var-10-80785209	t	g	0.761	0.372	0.04079	???+	10	80785209	NA	NA	NA	NA	NA	NA	NA	NA	NA	NA	NA	NA	NA	NA	NA	NA	NA	NA	NA	NA	NA	T	0.761	2.14042	0.372	0.04077	0.01858	0.008634
rs1268974	a	g	0.0905	0.0442	0.04082	++++	10	80852378	A	0.07132	1.07392	0.07464	0.3394	0.4047	0.389	A	0.04433	1.04533	0.09988	0.6572	0.2938	0.2857	A	0.1997	1.22104	0.09847	0.04252	0.4401	0.3958	A	0.06552	1.06771	0.08836	0.4584	0.2981	0.2841
rs77929958	t	c	-1.18	0.5772	0.04092	?-??	10	123559880	NA	NA	NA	NA	NA	NA	NA	C	1.18	3.25437	0.5772	0.0409	0.01389	0.004264	NA	NA	NA	NA	NA	NA	NA	NA	NA	NA	NA	NA	NA	NA
rs111930651	t	c	-1.592	0.7788	0.04094	?-??	19	17347791	NA	NA	NA	NA	NA	NA	NA	T	-1.592	0.203518	0.7788	0.04089	0.002137	0.01066	NA	NA	NA	NA	NA	NA	NA	NA	NA	NA	NA	NA	NA	NA
rs16886113	t	g	-0.1457	0.0713	0.04095	+---	5	55995035	G	-0.05168	0.949633	0.14	0.7121	0.07133	0.07556	G	0.2916	1.33857	0.1504	0.05249	0.1229	0.09488	G	0.1757	1.19208	0.1709	0.3039	0.0898	0.07566	G	0.1841	1.20214	0.1218	0.1307	0.1317	0.1122
rs7094770	t	c	-0.1831	0.0896	0.04097	?---	10	123588526	NA	NA	NA	NA	NA	NA	NA	C	0.1581	1.17128	0.1045	0.1303	0.3137	0.2804	C	0.4681	1.59696	0.2799	0.09445	0.03991	0.02522	C	0.1165	1.12356	0.222	0.5997	0.03554	0.03297
rs141274185	t	c	-1.178	0.5764	0.04098	?-??	10	80993437	NA	NA	NA	NA	NA	NA	NA	T	-1.178	0.307894	0.5764	0.04102	0.004274	0.01386	NA	NA	NA	NA	NA	NA	NA	NA	NA	NA	NA	NA	NA	NA
rs141321688	t	c	0.4905	0.24	0.04098	???+	10	123932232	NA	NA	NA	NA	NA	NA	NA	NA	NA	NA	NA	NA	NA	NA	NA	NA	NA	NA	NA	NA	NA	T	0.4905	1.63313	0.24	0.04103	0.03635	0.02355
rs79145479	t	c	0.1822	0.0892	0.04111	++++	6	151778653	C	-0.253	0.776468	0.1123	0.02433	0.11	0.1367	C	-0.0755	0.92728	0.287	0.7925	0.02564	0.02772	C	-0.003591	0.996415	0.1793	0.984	0.0765	0.07566	C	-0.5712	0.564847	0.5618	0.3093	0.004039	0.007064
rs142805958	c	g	1.076	0.5269	0.04114	?+??	10	64379742	NA	NA	NA	NA	NA	NA	NA	G	-1.076	0.340957	0.5269	0.04115	0.005353	0.01493	NA	NA	NA	NA	NA	NA	NA	NA	NA	NA	NA	NA	NA	NA
rs115102593	a	g	-0.9297	0.4553	0.04116	?-??	14	68848980	NA	NA	NA	NA	NA	NA	NA	A	-0.9297	0.394672	0.4553	0.04116	0.007479	0.01812	NA	NA	NA	NA	NA	NA	NA	NA	NA	NA	NA	NA	NA	NA
rs149479835	a	g	0.5883	0.2882	0.04122	???+	16	52601925	NA	NA	NA	NA	NA	NA	NA	NA	NA	NA	NA	NA	NA	NA	NA	NA	NA	NA	NA	NA	NA	A	0.5883	1.80092	0.2882	0.04124	0.02746	0.0157
Var-16-52621666	a	g	0.5883	0.2882	0.04122	???+	16	52621666	NA	NA	NA	NA	NA	NA	NA	NA	NA	NA	NA	NA	NA	NA	NA	NA	NA	NA	NA	NA	NA	A	0.5883	1.80092	0.2882	0.04124	0.02746	0.0157
rs716889	a	g	0.3409	0.167	0.04127	+-+?	8	128276353	A	0.4322	1.54064	0.2016	0.03201	0.04267	0.0276	A	-0.4012	0.669516	0.5316	0.4504	0.00641	0.009595	A	0.3901	1.47713	0.3604	0.2792	0.02106	0.01535	NA	NA	NA	NA	NA	NA	NA
rs12329133	t	c	0.1006	0.0493	0.04134	++++	2	217935116	T	0.1325	1.14168	0.07418	0.07398	0.4207	0.3876	T	0.04883	1.05004	0.107	0.6483	0.2692	0.2601	T	0.01477	1.01488	0.1009	0.8836	0.306	0.2928	T	0.263	1.30083	0.1507	0.08105	0.08885	0.06986
rs149086831	t	c	-1.075	0.5271	0.0414	?-??	10	64426077	NA	NA	NA	NA	NA	NA	NA	T	-1.075	0.341298	0.5271	0.04131	0.005376	0.01496	NA	NA	NA	NA	NA	NA	NA	NA	NA	NA	NA	NA	NA	NA
rs188590633	t	c	-1.061	0.5203	0.04143	???-	8	128143248	NA	NA	NA	NA	NA	NA	NA	NA	NA	NA	NA	NA	NA	NA	NA	NA	NA	NA	NA	NA	NA	T	-1.061	0.34611	0.5203	0.04144	0.004039	0.01177
rs77766237	t	c	1.175	0.5762	0.04143	?+??	8	128422721	NA	NA	NA	NA	NA	NA	NA	T	1.175	3.23814	0.5762	0.04149	0.01389	0.004264	NA	NA	NA	NA	NA	NA	NA	NA	NA	NA	NA	NA	NA	NA
rs7842552	a	g	0.1027	0.0504	0.04146	++++	8	128431694	G	-0.1731	0.841054	0.08286	0.03668	0.2741	0.3105	G	-0.03834	0.962386	0.0957	0.6887	0.3866	0.3963	G	-0.06605	0.936084	0.1184	0.5769	0.1998	0.2033	G	-0.09384	0.910428	0.1215	0.4399	0.1264	0.1388
rs7945917	a	g	-0.0878	0.0431	0.04149	----	11	69285786	A	-0.07787	0.925085	0.07491	0.2986	0.4123	0.4311	G	0.1895	1.20865	0.1012	0.06111	0.3402	0.3011	A	-0.005061	0.994952	0.09523	0.9576	0.4465	0.4495	G	0.09409	1.09866	0.08085	0.2445	0.505	0.4806
rs138313564	t	c	0.7087	0.3477	0.04154	+?+?	6	151812377	T	0.8398	2.3159	0.4287	0.05013	0.012	0.005256	NA	NA	NA	NA	NA	NA	NA	T	0.4566	1.5787	0.5946	0.4426	0.007761	0.004386	NA	NA	NA	NA	NA	NA	NA
rs147947485	t	c	-0.7556	0.3708	0.04156	-?-?	8	128564691	C	0.8784	2.40705	0.4571	0.05466	0.01138	0.004972	NA	NA	NA	NA	NA	NA	NA	C	0.5194	1.68102	0.6339	0.4125	0.008314	0.004651	NA	NA	NA	NA	NA	NA	NA
Var-6-151830368	t	c	0.4064	0.1995	0.04159	++-?	6	151830368	C	-0.7488	0.472934	0.3195	0.0191	0.01007	0.02064	C	-0.2675	0.76529	0.281	0.3411	0.02626	0.03348	C	0.1901	1.20937	0.6117	0.756	0.006787	0.005531	NA	NA	NA	NA	NA	NA	NA
rs80217833	t	c	0.1258	0.0618	0.0416	++++	8	128501849	C	-0.02547	0.974852	0.1096	0.8162	0.1253	0.1281	C	-0.6093	0.543731	0.2524	0.01579	0.02564	0.04904	C	-0.05716	0.944443	0.1534	0.7094	0.1098	0.1129	C	-0.1564	0.855217	0.09103	0.08577	0.2504	0.2794
rs16902340	c	g	0.1761	0.0864	0.04161	++++	8	128725954	G	-0.01127	0.988793	0.2579	0.9652	0.02067	0.02102	G	-0.474	0.622507	0.3401	0.1635	0.01603	0.02452	G	-0.1851	0.831021	0.2385	0.4377	0.03769	0.04605	G	-0.1733	0.840885	0.1039	0.09521	0.1712	0.1978
rs1562434	a	c	-0.1254	0.0616	0.04165	----	8	128507319	A	-0.01245	0.987627	0.1099	0.9098	0.1247	0.1261	A	-0.6448	0.524767	0.2594	0.01294	0.02457	0.04797	A	-0.03311	0.967432	0.1528	0.8285	0.112	0.1129	A	-0.1707	0.843074	0.09004	0.05805	0.2512	0.2841
rs75133159	a	t	-0.5718	0.2807	0.04165	?-??	10	64236542	NA	NA	NA	NA	NA	NA	NA	T	0.5718	1.77145	0.2807	0.04162	0.03739	0.02132	NA	NA	NA	NA	NA	NA	NA	NA	NA	NA	NA	NA	NA	NA
Var-10-124034981	a	c	1.605	0.7884	0.04177	??+?	10	124034981	NA	NA	NA	NA	NA	NA	NA	NA	NA	NA	NA	NA	NA	NA	A	1.605	4.97786	0.7884	0.04176	0.009978	0.002193	NA	NA	NA	NA	NA	NA	NA
rs252907	a	g	-0.0986	0.0485	0.04186	--+-	5	56120646	G	0.2234	1.25032	0.07779	0.004083	0.38	0.3311	A	-0.05913	0.942584	0.101	0.5583	0.3141	0.3294	A	0.01792	1.01808	0.09674	0.853	0.388	0.3695	A	-0.02148	0.978749	0.1338	0.8725	0.1002	0.102
rs192795082	t	c	0.4499	0.2211	0.04187	??+?	10	80822711	NA	NA	NA	NA	NA	NA	NA	NA	NA	NA	NA	NA	NA	NA	C	-0.4499	0.637692	0.2211	0.04187	0.03991	0.0625	NA	NA	NA	NA	NA	NA	NA
rs114106058	a	g	1.335	0.6561	0.04188	?+??	8	128631246	NA	NA	NA	NA	NA	NA	NA	A	1.335	3.8	0.6561	0.04182	0.01175	0.003198	NA	NA	NA	NA	NA	NA	NA	NA	NA	NA	NA	NA	NA	NA
rs60605871	a	g	-0.2474	0.1216	0.04188	?--?	10	123226500	NA	NA	NA	NA	NA	NA	NA	A	-0.2465	0.781531	0.1264	0.05122	0.1549	0.1876	A	-0.2588	0.771977	0.4455	0.5612	0.01109	0.01316	NA	NA	NA	NA	NA	NA	NA
rs146064891	a	g	-1.17	0.5752	0.04194	???-	11	69536892	NA	NA	NA	NA	NA	NA	NA	NA	NA	NA	NA	NA	NA	NA	NA	NA	NA	NA	NA	NA	NA	A	-1.17	0.310367	0.5752	0.04185	0.003231	0.0102
rs60996663	t	g	0.1574	0.0774	0.04197	+++?	10	123477629	T	0.2896	1.33589	0.1315	0.02767	0.09867	0.07556	T	0.1112	1.11762	0.1124	0.3225	0.2297	0.21	T	0.02423	1.02453	0.1829	0.8946	0.07317	0.07018	NA	NA	NA	NA	NA	NA	NA
rs2189517	a	g	0.0884	0.0435	0.04199	++-+	14	69002988	A	0.1388	1.14889	0.07297	0.05717	0.45	0.4152	G	-0.08099	0.922203	0.1006	0.4207	0.3312	0.3497	A	-0.0143	0.985802	0.09424	0.8794	0.4335	0.4353	A	0.1101	1.11639	0.08766	0.2092	0.2892	0.2677
rs41293749	t	c	0.7372	0.3626	0.04204	?+??	10	123257444	NA	NA	NA	NA	NA	NA	NA	T	0.7372	2.09008	0.3626	0.04205	0.02564	0.01279	NA	NA	NA	NA	NA	NA	NA	NA	NA	NA	NA	NA	NA	NA
rs112692991	a	g	-1.335	0.6567	0.04206	?-??	10	123277013	NA	NA	NA	NA	NA	NA	NA	A	-1.335	0.263158	0.6567	0.04207	0.003205	0.01173	NA	NA	NA	NA	NA	NA	NA	NA	NA	NA	NA	NA	NA	NA
rs12613030	a	g	0.1044	0.0513	0.04208	++++	2	217866364	G	-0.07553	0.927252	0.08871	0.3945	0.212	0.2267	G	-0.1981	0.820288	0.1945	0.3085	0.05876	0.06823	G	-0.03147	0.96902	0.09956	0.7519	0.4002	0.4243	A	0.1728	1.18863	0.08949	0.05347	0.2843	0.248
rs146693441	c	g	-0.8727	0.4294	0.04212	???-	19	17599863	NA	NA	NA	NA	NA	NA	NA	NA	NA	NA	NA	NA	NA	NA	NA	NA	NA	NA	NA	NA	NA	G	0.8727	2.39336	0.4294	0.04211	0.01454	0.006279
rs77882579	a	c	-0.2619	0.1289	0.04219	--+?	6	151990197	A	-0.336	0.714623	0.2098	0.1092	0.028	0.03811	A	-0.3092	0.734034	0.1884	0.1007	0.05556	0.07463	A	0.06302	1.06505	0.3282	0.8477	0.02106	0.01974	NA	NA	NA	NA	NA	NA	NA
rs147804280	t	c	-0.5933	0.2921	0.04224	-?-?	2	217884000	T	-0.7439	0.475257	0.3705	0.04468	0.007333	0.01511	NA	NA	NA	NA	NA	NA	NA	T	-0.3459	0.707583	0.4748	0.4664	0.008869	0.01206	NA	NA	NA	NA	NA	NA	NA
rs112552468	a	g	-0.5895	0.2903	0.04229	?-??	10	80869138	NA	NA	NA	NA	NA	NA	NA	A	-0.5895	0.554605	0.2903	0.04229	0.0203	0.03625	NA	NA	NA	NA	NA	NA	NA	NA	NA	NA	NA	NA	NA	NA
rs1274638	t	c	-0.1327	0.0654	0.04235	---+	14	68666722	C	0.07284	1.07556	0.1024	0.477	0.1527	0.1413	C	0.2781	1.32062	0.1268	0.02835	0.1795	0.1429	C	0.1262	1.13451	0.1282	0.325	0.1674	0.148	C	-0.05611	0.945435	0.2537	0.825	0.02585	0.02669
rs77367410	a	g	-0.1465	0.0722	0.04237	+---	5	55992290	G	-0.01634	0.983793	0.1425	0.9087	0.06971	0.07152	G	0.2279	1.25596	0.1539	0.1387	0.1129	0.09188	G	0.1664	1.18105	0.1713	0.3312	0.08909	0.07566	G	0.2053	1.22789	0.1227	0.09429	0.1327	0.1112
rs185878527	a	g	-1.187	0.5848	0.04238	?-??	19	17303920	NA	NA	NA	NA	NA	NA	NA	A	-1.187	0.305135	0.5848	0.04232	0.004274	0.01279	NA	NA	NA	NA	NA	NA	NA	NA	NA	NA	NA	NA	NA	NA
rs146202101	a	t	0.684	0.3371	0.04245	?+??	10	80886944	NA	NA	NA	NA	NA	NA	NA	A	0.684	1.98179	0.3371	0.04244	0.02885	0.01493	NA	NA	NA	NA	NA	NA	NA	NA	NA	NA	NA	NA	NA	NA
rs143376634	t	c	0.7495	0.3694	0.04246	???+	14	69035630	NA	NA	NA	NA	NA	NA	NA	NA	NA	NA	NA	NA	NA	NA	NA	NA	NA	NA	NA	NA	NA	C	-0.7495	0.472603	0.3694	0.04244	0.008885	0.01884
rs7008426	t	g	0.2895	0.1427	0.04248	?+-?	8	128729187	NA	NA	NA	NA	NA	NA	NA	T	0.3092	1.36233	0.1463	0.03451	0.1335	0.1013	T	-0.09386	0.91041	0.6446	0.8842	0.005543	0.005482	NA	NA	NA	NA	NA	NA	NA
rs28479513	t	c	-0.0984	0.0485	0.04252	----	8	128438475	T	-0.1486	0.861914	0.08019	0.06393	0.2647	0.2943	T	-0.1389	0.870315	0.1047	0.1846	0.2511	0.2804	T	-0.004567	0.995443	0.1201	0.9697	0.2073	0.1985	T	-0.0525	0.948854	0.0957	0.5833	0.2246	0.2355
rs147057591	t	c	-0.2429	0.1198	0.04253	??--	3	169483619	NA	NA	NA	NA	NA	NA	NA	NA	NA	NA	NA	NA	NA	NA	C	0.3297	1.39055	0.2269	0.1462	0.05305	0.04129	C	0.2094	1.23294	0.141	0.1375	0.1013	0.0832
rs78243204	a	g	-0.2542	0.1254	0.04258	---?	10	124059451	A	-0.2572	0.773214	0.1525	0.09177	0.056	0.07096	A	-0.1585	0.853423	0.3841	0.6798	0.01282	0.01599	A	-0.2919	0.746843	0.2688	0.2775	0.02993	0.03728	NA	NA	NA	NA	NA	NA	NA
Var-8-128605396	a	t	-1.328	0.655	0.04261	?-??	8	128605396	NA	NA	NA	NA	NA	NA	NA	T	1.328	3.77349	0.655	0.04261	0.01175	0.003198	NA	NA	NA	NA	NA	NA	NA	NA	NA	NA	NA	NA	NA	NA
rs138478951	t	g	0.3554	0.1753	0.04262	???+	14	68927319	NA	NA	NA	NA	NA	NA	NA	NA	NA	NA	NA	NA	NA	NA	NA	NA	NA	NA	NA	NA	NA	G	-0.3554	0.700893	0.1753	0.04261	0.04685	0.06593
rs28654180	t	c	0.4058	0.2002	0.04267	?+??	8	128710392	NA	NA	NA	NA	NA	NA	NA	T	0.4058	1.5005	0.2002	0.04269	0.07265	0.05011	NA	NA	NA	NA	NA	NA	NA	NA	NA	NA	NA	NA	NA	NA
rs10788256	a	t	-0.0972	0.0479	0.0427	----	10	123933405	A	-0.1491	0.861483	0.08435	0.07709	0.2273	0.2553	A	-0.01593	0.984196	0.09789	0.8707	0.3665	0.3689	A	-0.03128	0.969204	0.1239	0.8006	0.1796	0.1809	A	-0.141	0.868489	0.08948	0.1152	0.2924	0.3218
rs13257371	a	c	0.0942	0.0465	0.04276	+++-	8	128099242	A	0.1369	1.14671	0.0819	0.09458	0.298	0.2694	A	0.1086	1.11472	0.114	0.3404	0.2276	0.21	A	0.2546	1.28995	0.09952	0.01052	0.3792	0.3279	A	-0.08057	0.92259	0.08595	0.3486	0.3288	0.343
rs4385433	t	c	-0.0908	0.0449	0.04291	----	8	128665480	T	-0.03803	0.962684	0.07694	0.6211	0.358	0.3693	T	-0.1403	0.869097	0.1107	0.205	0.1976	0.2228	T	-0.008371	0.991664	0.0946	0.9295	0.3936	0.4013	T	-0.1955	0.822423	0.08618	0.0233	0.3102	0.3493
rs148566394	a	g	0.6686	0.3303	0.04295	?+??	10	123853371	NA	NA	NA	NA	NA	NA	NA	A	0.6686	1.9515	0.3303	0.04297	0.02991	0.01493	NA	NA	NA	NA	NA	NA	NA	NA	NA	NA	NA	NA	NA	NA
rs183192662	t	c	1.163	0.5746	0.04297	+???	19	17648072	C	-1.163	0.312547	0.5746	0.04302	0.002681	0.008553	NA	NA	NA	NA	NA	NA	NA	NA	NA	NA	NA	NA	NA	NA	NA	NA	NA	NA	NA	NA	NA
rs9305092	c	g	-0.1037	0.0513	0.04303	+---	19	17777508	C	0.08398	1.08761	0.1118	0.4526	0.1293	0.1209	C	-0.532	0.587429	0.1437	0.0002139	0.09615	0.1525	C	-0.1558	0.85573	0.09885	0.115	0.3271	0.3739	G	0.02995	1.0304	0.08168	0.7139	0.4709	0.4631
rs147678931	a	g	0.753	0.3724	0.04316	+?+?	16	52484384	A	0.601	1.82394	0.4472	0.179	0.009333	0.005256	NA	NA	NA	NA	NA	NA	NA	A	1.097	2.99517	0.6726	0.1029	0.009978	0.003289	NA	NA	NA	NA	NA	NA	NA
rs11200134	a	g	0.1061	0.0525	0.04318	-+++	10	123518110	G	0.02426	1.02456	0.116	0.8344	0.1104	0.1081	G	-0.1518	0.85916	0.1108	0.1707	0.2201	0.2436	G	-0.2168	0.805091	0.1139	0.05702	0.2022	0.244	G	-0.08632	0.917301	0.08749	0.3238	0.2977	0.3163
rs115912009	t	c	1.294	0.6402	0.04325	?+??	19	17229028	NA	NA	NA	NA	NA	NA	NA	C	-1.294	0.274172	0.6402	0.04331	0.003205	0.01279	NA	NA	NA	NA	NA	NA	NA	NA	NA	NA	NA	NA	NA	NA
rs116033321	t	c	0.8267	0.409	0.04325	?+??	8	128708731	NA	NA	NA	NA	NA	NA	NA	T	0.8267	2.28576	0.409	0.04327	0.02137	0.009595	NA	NA	NA	NA	NA	NA	NA	NA	NA	NA	NA	NA	NA	NA
rs147434920	t	c	0.7571	0.3746	0.04327	???+	19	17713379	NA	NA	NA	NA	NA	NA	NA	NA	NA	NA	NA	NA	NA	NA	NA	NA	NA	NA	NA	NA	NA	T	0.7571	2.13208	0.3746	0.0433	0.01777	0.008634
rs6982665	t	c	0.0954	0.0472	0.04327	++++	8	128441221	C	-0.1537	0.857529	0.07997	0.05456	0.2653	0.2963	C	-0.08293	0.920416	0.09498	0.3826	0.3654	0.3859	C	-0.04006	0.960732	0.1194	0.7373	0.2122	0.2094	C	-0.06082	0.940993	0.09463	0.5204	0.2273	0.2402
rs9397444	t	c	0.9188	0.4547	0.04331	???+	6	151990977	NA	NA	NA	NA	NA	NA	NA	NA	NA	NA	NA	NA	NA	NA	NA	NA	NA	NA	NA	NA	NA	C	-0.9188	0.398998	0.4547	0.04329	0.005654	0.01334
rs74141484	a	g	-0.2106	0.1042	0.04333	?-+-	10	80683243	NA	NA	NA	NA	NA	NA	NA	A	-0.2638	0.768127	0.1169	0.024	0.186	0.227	A	0.1847	1.20286	0.3452	0.5926	0.02257	0.01893	A	-0.1555	0.855987	0.3085	0.6141	0.01468	0.01743
rs889311	t	c	0.1223	0.0606	0.04337	+++?	5	55996196	C	-0.143	0.866754	0.07742	0.06477	0.3413	0.3712	C	-0.2093	0.811152	0.1647	0.2039	0.08654	0.1066	C	-0.02588	0.974452	0.1204	0.8298	0.2073	0.2007	NA	NA	NA	NA	NA	NA	NA
rs970031	a	g	-0.1521	0.0753	0.04342	+-+-	8	128060624	A	0.03522	1.03585	0.3135	0.9105	0.014	0.0138	A	-0.2302	0.794375	0.4042	0.569	0.01282	0.01493	A	0.01209	1.01216	0.1665	0.9421	0.08647	0.08882	A	-0.2114	0.80945	0.08982	0.01862	0.2601	0.3046
Var-10-123364029	a	g	-0.572	0.2834	0.04355	???-	10	123364029	NA	NA	NA	NA	NA	NA	NA	NA	NA	NA	NA	NA	NA	NA	NA	NA	NA	NA	NA	NA	NA	G	0.572	1.77181	0.2834	0.04357	0.02827	0.01648
rs74345699	t	c	0.1069	0.053	0.04361	+++-	5	56053479	T	0.2446	1.27711	0.09808	0.01264	0.1867	0.1524	T	0.145	1.15604	0.1792	0.4186	0.07585	0.06716	T	0.1199	1.12738	0.1116	0.2824	0.245	0.2314	T	-0.01053	0.989525	0.08425	0.9005	0.3401	0.3454
rs79071597	t	c	-0.1233	0.0611	0.04367	-+-+	14	69044554	T	-0.1634	0.849251	0.08239	0.0473	0.2507	0.2838	T	0.1777	1.19447	0.1923	0.3555	0.07051	0.0597	T	-0.2316	0.793263	0.1199	0.05331	0.1829	0.216	T	0.09993	1.10509	0.2052	0.6263	0.04281	0.03846
rs2372945	a	c	0.0952	0.0472	0.0437	++++	2	217914112	A	0.02999	1.03044	0.07615	0.6937	0.3733	0.366	A	0.1476	1.15905	0.09438	0.1179	0.4145	0.3795	A	0.09233	1.09673	0.1047	0.3777	0.2971	0.2686	A	0.1717	1.18732	0.1168	0.1415	0.143	0.1248
rs6470565	t	c	0.1948	0.0966	0.04376	+++?	8	128730498	T	0.1314	1.14042	0.192	0.4937	0.04	0.03548	T	0.2032	1.22532	0.1222	0.09624	0.1987	0.1684	T	0.2833	1.3275	0.2767	0.3059	0.03437	0.02522	NA	NA	NA	NA	NA	NA	NA
rs41295611	a	g	-0.5561	0.2758	0.04377	?-??	10	123261527	NA	NA	NA	NA	NA	NA	NA	G	0.5561	1.74386	0.2758	0.04378	0.03953	0.02345	NA	NA	NA	NA	NA	NA	NA	NA	NA	NA	NA	NA	NA	NA
rs10211289	a	c	-0.0974	0.0483	0.04396	----	2	217892371	A	-0.113	0.893151	0.08183	0.1674	0.2553	0.2786	A	-0.03031	0.970145	0.09178	0.7412	0.438	0.4446	A	-0.0167	0.983439	0.09835	0.8652	0.459	0.477	C	0.3436	1.41001	0.1328	0.009672	0.1228	0.09105
rs112497245	a	g	0.1435	0.0712	0.04396	++++	5	56060954	A	0.01593	1.01606	0.1438	0.9118	0.06671	0.06631	A	0.2171	1.24247	0.2296	0.3443	0.04721	0.03863	A	0.3456	1.41284	0.1823	0.05797	0.08575	0.06374	A	0.1304	1.13928	0.1002	0.1931	0.2021	0.1788
rs147269447	c	g	-1.17	0.5809	0.044	-???	2	217970399	G	1.17	3.22199	0.5809	0.04399	0.008	0.002628	NA	NA	NA	NA	NA	NA	NA	NA	NA	NA	NA	NA	NA	NA	NA	NA	NA	NA	NA	NA	NA
rs78588478	t	c	0.3706	0.184	0.044	?+??	8	128708338	NA	NA	NA	NA	NA	NA	NA	T	0.3706	1.4486	0.184	0.04402	0.07906	0.05437	NA	NA	NA	NA	NA	NA	NA	NA	NA	NA	NA	NA	NA	NA
rs6925359	a	g	0.1408	0.0699	0.04411	+++?	6	151798783	G	-0.2502	0.778645	0.1153	0.03007	0.1087	0.134	G	-0.08745	0.916265	0.1041	0.401	0.2921	0.3103	G	-0.05128	0.950013	0.1643	0.755	0.09029	0.09272	NA	NA	NA	NA	NA	NA	NA
rs147111399	a	g	1.582	0.786	0.04414	?+??	10	64467345	NA	NA	NA	NA	NA	NA	NA	G	-1.582	0.205564	0.786	0.04421	0.002137	0.009595	NA	NA	NA	NA	NA	NA	NA	NA	NA	NA	NA	NA	NA	NA
rs79295830	a	g	1.582	0.786	0.04414	?+??	10	64466121	NA	NA	NA	NA	NA	NA	NA	G	-1.582	0.205564	0.786	0.04421	0.002137	0.009595	NA	NA	NA	NA	NA	NA	NA	NA	NA	NA	NA	NA	NA	NA
Var-10-64477203	a	c	1.582	0.786	0.04414	?+??	10	64477203	NA	NA	NA	NA	NA	NA	NA	C	-1.582	0.205564	0.786	0.04421	0.002137	0.009595	NA	NA	NA	NA	NA	NA	NA	NA	NA	NA	NA	NA	NA	NA
rs1447294	t	c	-0.0969	0.0481	0.04416	--+-	8	128437686	T	-0.1549	0.856501	0.08011	0.05321	0.2647	0.2957	T	-0.1246	0.88285	0.1016	0.2201	0.2703	0.2985	T	0.002034	1.00204	0.12	0.9865	0.2095	0.1996	T	-0.0525	0.948854	0.0957	0.5833	0.2246	0.2355
rs149601746	c	g	-1.568	0.7793	0.04421	??-?	10	123219160	NA	NA	NA	NA	NA	NA	NA	NA	NA	NA	NA	NA	NA	NA	C	-1.568	0.208462	0.7793	0.04417	0.002217	0.01096	NA	NA	NA	NA	NA	NA	NA
rs12323677	a	g	-0.1748	0.0869	0.04425	----	14	68952525	G	0.109	1.11516	0.2179	0.617	0.032	0.02825	G	0.08692	1.09081	0.1067	0.4151	0.2575	0.242	G	0.5686	1.76579	0.3161	0.07199	0.03215	0.01754	G	0.5584	1.74787	0.2724	0.04038	0.02989	0.01805
rs111513574	a	g	0.4127	0.2053	0.04438	+++?	16	52456187	A	0.2781	1.32062	0.2421	0.2507	0.02733	0.02102	A	0.9862	2.68103	0.6821	0.1483	0.008547	0.003198	A	0.6482	1.9121	0.4704	0.1682	0.01552	0.007675	NA	NA	NA	NA	NA	NA	NA
Var-8-128474857	a	g	1.28	0.6367	0.04439	?+??	8	128474857	NA	NA	NA	NA	NA	NA	NA	A	1.28	3.59664	0.6367	0.04434	0.01282	0.003198	NA	NA	NA	NA	NA	NA	NA	NA	NA	NA	NA	NA	NA	NA
Var-19-17352490	a	g	0.7823	0.3892	0.04443	???+	19	17352490	NA	NA	NA	NA	NA	NA	NA	NA	NA	NA	NA	NA	NA	NA	NA	NA	NA	NA	NA	NA	NA	A	0.7823	2.1865	0.3892	0.04444	0.01696	0.007849
rs144012739	a	t	0.9814	0.4885	0.04454	+???	14	68467173	A	0.9814	2.66819	0.4885	0.04453	0.01	0.003942	NA	NA	NA	NA	NA	NA	NA	NA	NA	NA	NA	NA	NA	NA	NA	NA	NA	NA	NA	NA	NA
rs75250276	t	c	0.9814	0.4885	0.04454	+???	14	68400711	T	0.9814	2.66819	0.4885	0.04453	0.01	0.003942	NA	NA	NA	NA	NA	NA	NA	NA	NA	NA	NA	NA	NA	NA	NA	NA	NA	NA	NA	NA	NA
rs139864399	t	c	0.9516	0.4737	0.04455	?+??	10	64191669	NA	NA	NA	NA	NA	NA	NA	C	-0.9516	0.386123	0.4737	0.04453	0.006424	0.0172	NA	NA	NA	NA	NA	NA	NA	NA	NA	NA	NA	NA	NA	NA
rs16902176	t	c	0.3543	0.1764	0.04459	?+??	8	128506335	NA	NA	NA	NA	NA	NA	NA	T	0.3543	1.42518	0.1764	0.04464	0.09295	0.06823	NA	NA	NA	NA	NA	NA	NA	NA	NA	NA	NA	NA	NA	NA
rs4869738	t	g	-0.1202	0.0598	0.04459	--++	6	151892151	T	-0.1876	0.828946	0.08682	0.03072	0.2127	0.2464	T	-0.2646	0.767513	0.1489	0.07555	0.109	0.1354	T	0.03227	1.0328	0.1234	0.7937	0.1863	0.1776	T	0.03171	1.03222	0.167	0.8494	0.06381	0.06201
rs28369659	t	c	0.1106	0.0551	0.0446	++++	2	217939739	T	0.1374	1.14729	0.07458	0.06543	0.422	0.3883	T	0.0714	1.07401	0.1523	0.6392	0.1132	0.1066	T	0.03011	1.03057	0.1034	0.7708	0.2871	0.2719	T	0.4478	1.56487	0.2764	0.1053	0.02827	0.01805
rs56339048	t	c	-0.1064	0.053	0.04462	----	8	128526139	T	-0.07577	0.927029	0.09334	0.4169	0.1878	0.1987	T	-0.3082	0.734768	0.1729	0.07462	0.06974	0.09168	T	-0.09169	0.912388	0.1057	0.3857	0.2606	0.283	T	-0.09012	0.913822	0.09174	0.3259	0.2488	0.2687
rs2006905	a	g	-0.0874	0.0435	0.04463	----	11	69371783	A	-0.07491	0.927827	0.07752	0.3339	0.358	0.3725	A	-0.1366	0.872319	0.09704	0.1592	0.3376	0.3678	A	-0.07829	0.924696	0.09627	0.4161	0.4568	0.477	A	-0.0728	0.929787	0.08248	0.3774	0.3762	0.3956
rs11817245	t	g	0.1548	0.0771	0.04466	+++?	10	124035189	G	-0.1412	0.868316	0.1408	0.3159	0.068	0.07753	G	-0.1918	0.825472	0.1037	0.06446	0.2639	0.3017	G	-0.04382	0.957126	0.2006	0.8271	0.06208	0.0625	NA	NA	NA	NA	NA	NA	NA
rs45623034	t	c	0.7498	0.3735	0.0447	+???	16	52566906	T	0.7498	2.11658	0.3735	0.04466	0.01467	0.007227	NA	NA	NA	NA	NA	NA	NA	NA	NA	NA	NA	NA	NA	NA	NA	NA	NA	NA	NA	NA	NA
rs2132912	a	c	-0.1051	0.0524	0.04473	+---	10	123521106	A	0.04325	1.0442	0.1153	0.7077	0.1113	0.1071	A	-0.1662	0.846877	0.1104	0.1324	0.2201	0.2463	A	-0.2182	0.803965	0.1138	0.05522	0.2018	0.2434	A	-0.08521	0.918319	0.08759	0.3307	0.2973	0.3155
rs2132913	a	g	0.1051	0.0524	0.04473	-+++	10	123521107	G	0.04325	1.0442	0.1153	0.7077	0.1113	0.1071	G	-0.1662	0.846877	0.1104	0.1324	0.2201	0.2463	G	-0.2182	0.803965	0.1138	0.05522	0.2018	0.2434	G	-0.08521	0.918319	0.08759	0.3307	0.2973	0.3155
rs4871799	a	g	-0.0932	0.0464	0.04474	+---	8	128482642	G	-0.04045	0.960357	0.0864	0.6397	0.2227	0.2306	G	0.2585	1.29499	0.09353	0.005709	0.4637	0.3998	G	0.009209	1.00925	0.1074	0.9317	0.2428	0.2412	G	0.1417	1.15223	0.08796	0.1073	0.3425	0.3116
rs77110201	a	g	-0.3538	0.1763	0.04477	?-??	10	64166788	NA	NA	NA	NA	NA	NA	NA	G	0.3538	1.42447	0.1763	0.04478	0.09188	0.0661	NA	NA	NA	NA	NA	NA	NA	NA	NA	NA	NA	NA	NA	NA
rs115955519	t	c	-0.8171	0.4074	0.04489	?-??	6	151789176	NA	NA	NA	NA	NA	NA	NA	C	0.8171	2.26392	0.4074	0.04487	0.02137	0.009595	NA	NA	NA	NA	NA	NA	NA	NA	NA	NA	NA	NA	NA	NA
rs138928270	a	c	1.152	0.5747	0.04501	+???	16	52674906	C	-1.152	0.316004	0.5747	0.04499	0.002674	0.008587	NA	NA	NA	NA	NA	NA	NA	NA	NA	NA	NA	NA	NA	NA	NA	NA	NA	NA	NA	NA	NA
rs1751381	t	g	-0.1298	0.0648	0.04511	---+	14	68694594	G	0.07284	1.07556	0.1024	0.477	0.1527	0.1413	G	0.2618	1.29927	0.1231	0.03351	0.1912	0.1546	G	0.1236	1.13156	0.1278	0.3335	0.1696	0.1502	G	-0.05611	0.945435	0.2537	0.825	0.02585	0.02669
Var-11-69398139	t	c	1.576	0.7866	0.04512	?+??	11	69398139	NA	NA	NA	NA	NA	NA	NA	T	1.576	4.83557	0.7866	0.04517	0.009636	0.002132	NA	NA	NA	NA	NA	NA	NA	NA	NA	NA	NA	NA	NA	NA
rs191222410	a	t	-1.315	0.6564	0.04514	??-?	8	128268878	NA	NA	NA	NA	NA	NA	NA	NA	NA	NA	NA	NA	NA	NA	A	-1.315	0.268474	0.6564	0.04509	0.003326	0.01206	NA	NA	NA	NA	NA	NA	NA
rs75237043	t	c	-0.2984	0.1489	0.04515	---?	2	217898447	C	0.3458	1.41312	0.1855	0.06233	0.04733	0.03351	C	0.02495	1.02526	0.506	0.9607	0.008547	0.008529	C	0.2728	1.31364	0.2874	0.3426	0.03326	0.02522	NA	NA	NA	NA	NA	NA	NA
rs148089397	t	g	-1.024	0.5112	0.04516	?-??	10	123846190	NA	NA	NA	NA	NA	NA	NA	G	1.024	2.78431	0.5112	0.04524	0.01603	0.00533	NA	NA	NA	NA	NA	NA	NA	NA	NA	NA	NA	NA	NA	NA
rs12056473	a	g	0.1232	0.0615	0.04522	++++	8	128507922	G	-0.02443	0.975866	0.1099	0.8241	0.124	0.1268	G	-0.6448	0.524767	0.2594	0.01294	0.02457	0.04797	G	-0.03311	0.967432	0.1528	0.8285	0.112	0.1129	G	-0.1577	0.854106	0.08984	0.0791	0.2536	0.2841
rs16951251	t	c	0.4133	0.2065	0.04534	?+??	16	52594725	NA	NA	NA	NA	NA	NA	NA	C	-0.4133	0.661464	0.2065	0.04533	0.04077	0.06197	NA	NA	NA	NA	NA	NA	NA	NA	NA	NA	NA	NA	NA	NA
Var-10-123315653	t	c	0.7829	0.3912	0.04536	?+??	10	123315653	NA	NA	NA	NA	NA	NA	NA	C	-0.7829	0.457079	0.3912	0.04538	0.01073	0.02244	NA	NA	NA	NA	NA	NA	NA	NA	NA	NA	NA	NA	NA	NA
rs115540800	a	c	-1.052	0.5257	0.04538	?-??	5	56043821	NA	NA	NA	NA	NA	NA	NA	A	-1.052	0.349239	0.5257	0.04543	0.005342	0.01493	NA	NA	NA	NA	NA	NA	NA	NA	NA	NA	NA	NA	NA	NA
rs6983549	a	g	0.0918	0.0459	0.04541	++++	8	128420712	G	-0.1646	0.848233	0.07533	0.02886	0.3473	0.3876	G	-0.07441	0.928291	0.09666	0.4414	0.3771	0.3966	G	-0.05862	0.943065	0.1036	0.5714	0.296	0.307	G	-0.01186	0.98821	0.1008	0.9064	0.2141	0.219
rs3784104	a	g	0.0856	0.0428	0.04545	++++	14	68773469	A	0.04103	1.04188	0.07615	0.59	0.3913	0.3791	G	-0.2815	0.754651	0.0992	0.004551	0.344	0.4051	A	0.06319	1.06523	0.09501	0.506	0.4191	0.3969	G	-0.0252	0.975115	0.07879	0.7491	0.4919	0.5016
rs192909979	a	g	-0.9725	0.4863	0.04552	-???	10	123904504	G	0.9725	2.64455	0.4863	0.04552	0.01	0.003942	NA	NA	NA	NA	NA	NA	NA	NA	NA	NA	NA	NA	NA	NA	NA	NA	NA	NA	NA	NA	NA
rs79991890	t	c	0.1214	0.0607	0.04553	++++	8	128508995	C	-0.01831	0.981857	0.1098	0.8676	0.1247	0.1268	C	-0.5476	0.578336	0.2497	0.02829	0.02671	0.04797	C	-0.05057	0.950687	0.1429	0.7234	0.1264	0.1305	C	-0.1634	0.849251	0.09002	0.06954	0.2528	0.2841
rs1693686	t	c	0.0875	0.0438	0.04567	++++	10	123426526	C	-0.01788	0.982279	0.07888	0.8207	0.3104	0.3147	C	-0.2249	0.798596	0.0953	0.01831	0.3825	0.435	C	-0.146	0.864158	0.09615	0.1289	0.3681	0.4002	C	-0.01558	0.984541	0.08363	0.8522	0.353	0.3579
rs76501456	a	g	0.5092	0.2549	0.04576	?+??	6	151908575	NA	NA	NA	NA	NA	NA	NA	A	0.5092	1.66396	0.2549	0.04572	0.04701	0.02878	NA	NA	NA	NA	NA	NA	NA	NA	NA	NA	NA	NA	NA	NA
rs117210371	t	c	0.5566	0.2787	0.0458	+?+?	6	151998586	C	-0.4158	0.659812	0.3682	0.2588	0.006667	0.01117	NA	NA	NA	NA	NA	NA	NA	C	-0.7456	0.47445	0.4265	0.0804	0.008869	0.01974	NA	NA	NA	NA	NA	NA	NA
rs116428216	a	g	0.4897	0.2452	0.04581	?+??	10	123875183	NA	NA	NA	NA	NA	NA	NA	A	0.4897	1.63183	0.2452	0.04585	0.04701	0.02878	NA	NA	NA	NA	NA	NA	NA	NA	NA	NA	NA	NA	NA	NA
Var-19-17725694	t	c	-1.309	0.6555	0.04583	?-??	19	17725694	NA	NA	NA	NA	NA	NA	NA	T	-1.309	0.27009	0.6555	0.0458	0.003205	0.01173	NA	NA	NA	NA	NA	NA	NA	NA	NA	NA	NA	NA	NA	NA
rs191498032	a	c	1.048	0.5249	0.04587	???+	6	151919401	NA	NA	NA	NA	NA	NA	NA	NA	NA	NA	NA	NA	NA	NA	NA	NA	NA	NA	NA	NA	NA	A	1.048	2.85194	0.5249	0.04579	0.01131	0.003925
Var-8-128611389	c	g	1.061	0.5315	0.04591	???+	8	128611389	NA	NA	NA	NA	NA	NA	NA	NA	NA	NA	NA	NA	NA	NA	NA	NA	NA	NA	NA	NA	NA	C	1.061	2.88926	0.5315	0.04593	0.0129	0.004826
rs9297758	a	g	-0.0873	0.0438	0.04606	----	8	128486588	A	-0.05666	0.944915	0.07441	0.4464	0.3887	0.3995	A	-0.2596	0.77136	0.09943	0.009017	0.3002	0.3582	A	-0.0118	0.988269	0.09473	0.9009	0.4534	0.4539	A	-0.06036	0.941426	0.08822	0.4938	0.2787	0.2936
rs9730982	t	c	0.1896	0.095	0.0461	?+++	10	123619206	NA	NA	NA	NA	NA	NA	NA	T	0.2154	1.24036	0.108	0.0462	0.2895	0.2473	T	0.2647	1.30304	0.377	0.4826	0.02106	0.01425	T	0.03655	1.03723	0.2362	0.877	0.03069	0.03061
rs142347330	t	c	-1.049	0.526	0.04612	?-??	19	17631849	NA	NA	NA	NA	NA	NA	NA	T	-1.049	0.350288	0.526	0.0461	0.005353	0.01493	NA	NA	NA	NA	NA	NA	NA	NA	NA	NA	NA	NA	NA	NA
rs13271223	t	c	-0.0965	0.0484	0.04613	---+	8	128637616	T	-0.02949	0.970941	0.07249	0.6842	0.4813	0.4908	T	-0.3281	0.720291	0.1564	0.03593	0.09402	0.1258	T	-0.2101	0.810503	0.09471	0.02657	0.3659	0.4178	T	0.01437	1.01447	0.1086	0.8948	0.1575	0.157
rs3104789	t	c	-0.0876	0.0439	0.04613	----	16	52638548	C	0.0587	1.06046	0.07319	0.4225	0.446	0.429	C	0.1782	1.19506	0.09596	0.0633	0.4466	0.4019	T	-0.1126	0.893508	0.09375	0.2299	0.4346	0.4561	T	-0.02079	0.979425	0.09584	0.8282	0.2359	0.2363
rs149980960	t	c	0.5309	0.2663	0.04619	???+	11	69441932	NA	NA	NA	NA	NA	NA	NA	NA	NA	NA	NA	NA	NA	NA	NA	NA	NA	NA	NA	NA	NA	T	0.5309	1.70046	0.2663	0.04617	0.0315	0.01884
rs149093926	a	c	-0.9709	0.4871	0.04624	???-	10	64153934	NA	NA	NA	NA	NA	NA	NA	NA	NA	NA	NA	NA	NA	NA	NA	NA	NA	NA	NA	NA	NA	C	0.9709	2.64032	0.4871	0.04622	0.01216	0.005521
rs7893615	a	g	-0.1541	0.0773	0.04631	---?	10	124035824	A	-0.1442	0.865715	0.1414	0.3079	0.06751	0.07718	A	-0.1974	0.820862	0.1038	0.05711	0.2628	0.3017	A	-0.009753	0.990294	0.2022	0.9615	0.06208	0.06031	NA	NA	NA	NA	NA	NA	NA
rs114882977	a	g	-0.5264	0.2642	0.04632	?-??	2	217918254	NA	NA	NA	NA	NA	NA	NA	G	0.5264	1.69283	0.2642	0.0463	0.0438	0.02665	NA	NA	NA	NA	NA	NA	NA	NA	NA	NA	NA	NA	NA	NA
rs11604821	a	g	0.0947	0.0476	0.04636	++++	11	69352137	G	-0.05209	0.949243	0.07776	0.5029	0.3533	0.3627	A	0.1577	1.17081	0.1251	0.2076	0.1998	0.1855	A	0.1578	1.17093	0.0988	0.1101	0.4135	0.3706	A	0.06367	1.06574	0.09512	0.5032	0.2399	0.2292
rs73018403	t	c	-0.1171	0.0588	0.04636	----	19	17489148	T	-0.1342	0.874415	0.1372	0.328	0.074	0.08344	T	-0.06967	0.932702	0.1049	0.5065	0.2425	0.2548	T	-0.05079	0.950478	0.1336	0.7038	0.1422	0.1495	T	-0.1968	0.821355	0.1058	0.06295	0.1667	0.1926
Var-5-1282994	c	g	0.8121	0.4079	0.04649	?+??	5	1282994	NA	NA	NA	NA	NA	NA	NA	C	0.8121	2.25263	0.4079	0.04646	0.02137	0.009595	NA	NA	NA	NA	NA	NA	NA	NA	NA	NA	NA	NA	NA	NA
rs114942343	t	c	0.4332	0.2176	0.0465	?+??	10	123960408	NA	NA	NA	NA	NA	NA	NA	T	0.4332	1.54218	0.2176	0.04654	0.05423	0.03326	NA	NA	NA	NA	NA	NA	NA	NA	NA	NA	NA	NA	NA	NA
Var-14-68747513	a	g	-1.565	0.7861	0.0465	?-??	14	68747513	NA	NA	NA	NA	NA	NA	NA	A	-1.565	0.209088	0.7861	0.04644	0.002137	0.009595	NA	NA	NA	NA	NA	NA	NA	NA	NA	NA	NA	NA	NA	NA
Var-14-68789018	a	g	1.565	0.7861	0.0465	?+??	14	68789018	NA	NA	NA	NA	NA	NA	NA	G	-1.565	0.209088	0.7861	0.04644	0.002137	0.009595	NA	NA	NA	NA	NA	NA	NA	NA	NA	NA	NA	NA	NA	NA
Var-14-68792465	t	c	1.565	0.7861	0.0465	?+??	14	68792465	NA	NA	NA	NA	NA	NA	NA	C	-1.565	0.209088	0.7861	0.04644	0.002137	0.009595	NA	NA	NA	NA	NA	NA	NA	NA	NA	NA	NA	NA	NA	NA
Var-14-68793503	a	g	1.565	0.7861	0.0465	?+??	14	68793503	NA	NA	NA	NA	NA	NA	NA	G	-1.565	0.209088	0.7861	0.04644	0.002137	0.009595	NA	NA	NA	NA	NA	NA	NA	NA	NA	NA	NA	NA	NA	NA
rs72932461	a	g	0.1171	0.0588	0.04659	++++	11	69393671	A	0.07127	1.07387	0.07797	0.3607	0.3369	0.3239	A	0.3546	1.42561	0.1748	0.04249	0.09722	0.07569	A	0.1473	1.1587	0.125	0.2384	0.194	0.1656	A	0.03848	1.03923	0.1906	0.84	0.04685	0.04553
rs17081463	a	g	-0.1541	0.0774	0.0466	+---	6	151914143	G	-0.07786	0.925094	0.1441	0.5889	0.06467	0.06965	G	0.1923	1.21203	0.1445	0.1831	0.1271	0.1077	G	0.4003	1.49227	0.2516	0.1117	0.04435	0.02741	G	0.2535	1.28853	0.135	0.06037	0.1107	0.08791
rs74736489	t	c	0.4497	0.226	0.04661	???+	14	68675521	NA	NA	NA	NA	NA	NA	NA	NA	NA	NA	NA	NA	NA	NA	NA	NA	NA	NA	NA	NA	NA	C	-0.4497	0.637819	0.226	0.04657	0.02746	0.04239
rs77295559	t	c	-0.313	0.1574	0.04666	---?	10	123285525	T	-0.3213	0.725206	0.1825	0.07823	0.03667	0.05059	T	-0.251	0.778022	0.4493	0.5764	0.008547	0.01173	T	-0.3239	0.723323	0.4299	0.4513	0.01109	0.01425	NA	NA	NA	NA	NA	NA	NA
rs192761065	a	t	1.561	0.7852	0.04681	?+??	10	80715152	NA	NA	NA	NA	NA	NA	NA	T	-1.561	0.209926	0.7852	0.04687	0.002137	0.009595	NA	NA	NA	NA	NA	NA	NA	NA	NA	NA	NA	NA	NA	NA
rs4733663	a	g	-0.0929	0.0467	0.04686	--+-	8	128693868	A	-0.13	0.878095	0.07706	0.09167	0.3484	0.3777	A	-0.206	0.813833	0.1272	0.1053	0.1491	0.1781	A	0.0157	1.01582	0.09965	0.8748	0.3666	0.3606	A	-0.07473	0.927994	0.08875	0.3998	0.2829	0.2991
rs80181188	a	g	-0.6632	0.3337	0.04688	-?-?	8	128138163	G	0.7289	2.0728	0.412	0.07685	0.012	0.005937	NA	NA	NA	NA	NA	NA	NA	G	0.5379	1.71241	0.569	0.3444	0.009978	0.005482	NA	NA	NA	NA	NA	NA	NA
rs112469373	a	g	-2.114	1.064	0.04694	?-??	14	69014286	NA	NA	NA	NA	NA	NA	NA	A	-2.114	0.120754	1.064	0.04696	0.001114	0.008869	NA	NA	NA	NA	NA	NA	NA	NA	NA	NA	NA	NA	NA	NA
rs184633082	a	g	-0.6611	0.3329	0.04705	??-?	2	217941611	NA	NA	NA	NA	NA	NA	NA	NA	NA	NA	NA	NA	NA	NA	A	-0.6611	0.516283	0.3329	0.04705	0.01552	0.02961	NA	NA	NA	NA	NA	NA	NA
rs7897826	t	g	0.0892	0.0449	0.04707	++++	10	123932642	G	-0.05623	0.945322	0.07695	0.4649	0.3267	0.3397	T	0.148	1.15951	0.09442	0.1169	0.4583	0.4243	G	-0.1114	0.894581	0.1094	0.3084	0.2417	0.2566	G	-0.06717	0.935036	0.08737	0.442	0.3288	0.3454
rs3800279	t	c	0.09	0.0453	0.04711	+--+	6	151766162	C	-0.1344	0.87424	0.08209	0.1017	0.261	0.2873	C	0.1082	1.11427	0.09614	0.2605	0.4847	0.4559	C	0.01825	1.01842	0.1145	0.8733	0.2384	0.2341	C	-0.2398	0.786785	0.08054	0.002903	0.4648	0.5245
rs140413402	t	c	0.6932	0.3492	0.04713	?+??	14	68957863	NA	NA	NA	NA	NA	NA	NA	T	0.6932	2.00011	0.3492	0.04715	0.02671	0.01386	NA	NA	NA	NA	NA	NA	NA	NA	NA	NA	NA	NA	NA	NA
rs2842335	t	c	0.1915	0.0965	0.04714	++++	14	69003680	T	0.08444	1.08811	0.4643	0.8557	0.007163	0.006365	T	0.1166	1.12367	0.1163	0.3163	0.2394	0.219	T	0.623	1.86451	0.3765	0.09799	0.02331	0.01267	T	0.3286	1.38902	0.2141	0.1248	0.04577	0.03378
rs141330066	a	g	-0.958	0.4828	0.04723	???-	8	128516269	NA	NA	NA	NA	NA	NA	NA	NA	NA	NA	NA	NA	NA	NA	NA	NA	NA	NA	NA	NA	NA	A	-0.958	0.383659	0.4828	0.04722	0.004847	0.01256
rs150818554	t	c	0.9086	0.4579	0.04723	???+	19	17767033	NA	NA	NA	NA	NA	NA	NA	NA	NA	NA	NA	NA	NA	NA	NA	NA	NA	NA	NA	NA	NA	T	0.9086	2.48085	0.4579	0.04723	0.01292	0.005495
rs181620120	a	g	0.958	0.4828	0.04723	???+	8	128526531	NA	NA	NA	NA	NA	NA	NA	NA	NA	NA	NA	NA	NA	NA	NA	NA	NA	NA	NA	NA	NA	G	-0.958	0.383659	0.4828	0.04722	0.004847	0.01256
Var-8-128511738	a	g	0.958	0.4828	0.04723	???+	8	128511738	NA	NA	NA	NA	NA	NA	NA	NA	NA	NA	NA	NA	NA	NA	NA	NA	NA	NA	NA	NA	NA	G	-0.958	0.383659	0.4828	0.04722	0.004847	0.01256
rs620072	a	g	-0.1134	0.0571	0.04724	----	11	69385569	A	-0.4997	0.606713	0.5198	0.3364	0.004	0.00657	A	-0.1728	0.841306	0.09786	0.07739	0.4615	0.4947	A	-0.1787	0.836357	0.138	0.1953	0.1264	0.1524	A	-0.03741	0.963281	0.08284	0.6516	0.3619	0.3666
Var-5-1289493	a	g	-0.9043	0.4559	0.04731	?-??	5	1289493	NA	NA	NA	NA	NA	NA	NA	A	-0.9043	0.404825	0.4559	0.04729	0.007479	0.01812	NA	NA	NA	NA	NA	NA	NA	NA	NA	NA	NA	NA	NA	NA
Var-10-81063939	a	g	-1.559	0.7862	0.04737	?-??	10	81063939	NA	NA	NA	NA	NA	NA	NA	A	-1.559	0.210346	0.7862	0.04737	0.002137	0.009595	NA	NA	NA	NA	NA	NA	NA	NA	NA	NA	NA	NA	NA	NA
rs17081284	c	g	0.1382	0.0697	0.04741	+++?	6	151800796	G	-0.2657	0.766669	0.1129	0.01862	0.108	0.1347	G	-0.06276	0.939169	0.1049	0.5498	0.2746	0.2878	G	-0.052	0.949329	0.1653	0.7531	0.08869	0.09101	NA	NA	NA	NA	NA	NA	NA
rs3112612	a	g	0.087	0.0439	0.04743	++++	16	52635164	A	0.05063	1.05193	0.07317	0.4889	0.444	0.429	A	0.1868	1.20539	0.09593	0.05146	0.4487	0.4019	G	-0.1172	0.889407	0.09369	0.2109	0.4346	0.4572	G	-0.01887	0.981307	0.09529	0.843	0.2399	0.2402
rs189658121	a	g	1.303	0.6573	0.04744	??+?	16	52608620	NA	NA	NA	NA	NA	NA	NA	NA	NA	NA	NA	NA	NA	NA	A	1.303	3.68032	0.6573	0.04736	0.0122	0.003289	NA	NA	NA	NA	NA	NA	NA
rs116293528	t	c	0.5336	0.2692	0.04746	?+??	5	56248787	NA	NA	NA	NA	NA	NA	NA	T	0.5336	1.70506	0.2692	0.04746	0.04167	0.02559	NA	NA	NA	NA	NA	NA	NA	NA	NA	NA	NA	NA	NA	NA
rs77439827	t	c	-0.4742	0.2393	0.04748	-?-?	5	56017180	C	0.3249	1.38389	0.2937	0.2686	0.01867	0.0138	NA	NA	NA	NA	NA	NA	NA	C	0.7687	2.15696	0.4125	0.06238	0.02106	0.009868	NA	NA	NA	NA	NA	NA	NA
rs78601188	t	c	0.4742	0.2393	0.04748	+?+?	5	56026473	T	0.3249	1.38389	0.2937	0.2686	0.01867	0.0138	NA	NA	NA	NA	NA	NA	NA	T	0.7687	2.15696	0.4125	0.06238	0.02106	0.009868	NA	NA	NA	NA	NA	NA	NA
rs150535484	a	g	1.558	0.7862	0.04751	?+??	10	81102232	NA	NA	NA	NA	NA	NA	NA	G	-1.558	0.210557	0.7862	0.04753	0.002137	0.009595	NA	NA	NA	NA	NA	NA	NA	NA	NA	NA	NA	NA	NA	NA
rs146360995	t	g	1.557	0.7857	0.04752	?+??	6	151925530	NA	NA	NA	NA	NA	NA	NA	T	1.557	4.74457	0.7857	0.04757	0.009615	0.002132	NA	NA	NA	NA	NA	NA	NA	NA	NA	NA	NA	NA	NA	NA
Var-19-17152361	t	g	-0.9682	0.4886	0.04753	?-??	19	17152361	NA	NA	NA	NA	NA	NA	NA	T	-0.9682	0.379766	0.4886	0.04752	0.00641	0.01599	NA	NA	NA	NA	NA	NA	NA	NA	NA	NA	NA	NA	NA	NA
rs10796828	t	g	-0.0941	0.0475	0.04755	----	11	69490346	T	-0.04774	0.953382	0.07547	0.527	0.3553	0.366	G	0.2366	1.26693	0.1014	0.01963	0.3333	0.2857	G	0.05433	1.05583	0.09556	0.5697	0.5022	0.4803	T	-0.07182	0.930698	0.1282	0.5754	0.1034	0.1122
rs73358565	t	c	0.4876	0.2461	0.04756	?+??	10	123474134	NA	NA	NA	NA	NA	NA	NA	C	-0.4876	0.614098	0.2461	0.04755	0.02778	0.04584	NA	NA	NA	NA	NA	NA	NA	NA	NA	NA	NA	NA	NA	NA
rs1274652	c	g	-0.1285	0.0649	0.04757	---+	14	68676520	G	0.07284	1.07556	0.1024	0.477	0.1527	0.1413	G	0.2545	1.28982	0.1231	0.03876	0.1902	0.1546	G	0.1262	1.13451	0.1282	0.325	0.1674	0.148	G	-0.05611	0.945435	0.2537	0.825	0.02585	0.02669
rs10483813	a	t	-0.1234	0.0623	0.04769	-+--	14	69031284	A	-0.1471	0.863208	0.08626	0.08806	0.2193	0.247	A	0.0796	1.08285	0.1735	0.6465	0.08654	0.07996	A	-0.1809	0.834519	0.1226	0.1401	0.1774	0.2007	A	-0.1118	0.894223	0.2066	0.5884	0.03877	0.04317
rs116993058	t	c	-1.038	0.5243	0.04773	-???	10	80737311	T	-1.038	0.354162	0.5243	0.04763	0.003333	0.009198	NA	NA	NA	NA	NA	NA	NA	NA	NA	NA	NA	NA	NA	NA	NA	NA	NA	NA	NA	NA	NA
rs1562433	a	g	-0.1222	0.0617	0.04775	----	8	128507450	A	-0.006614	0.993408	0.11	0.952	0.1247	0.1255	A	-0.6448	0.524767	0.2594	0.01294	0.02457	0.04797	A	-0.06287	0.939066	0.1537	0.6824	0.1094	0.1132	A	-0.1572	0.854533	0.09029	0.08162	0.2524	0.2827
rs1108590	a	g	0.0847	0.0428	0.04778	++++	14	68772610	A	0.03816	1.0389	0.07621	0.6166	0.3893	0.3778	G	-0.2815	0.754651	0.0992	0.004551	0.344	0.4051	A	0.06319	1.06523	0.09501	0.506	0.4191	0.3969	G	-0.0252	0.975115	0.07879	0.7491	0.4919	0.5016
rs58632602	t	c	-0.1023	0.0517	0.04778	----	8	128512050	T	-0.05531	0.946192	0.08834	0.5313	0.2173	0.2254	T	-0.2797	0.756011	0.1709	0.1018	0.07158	0.09168	T	-0.08067	0.922498	0.1022	0.4298	0.2816	0.3015	T	-0.1197	0.887187	0.09278	0.1971	0.231	0.2559
rs117856857	c	g	0.3918	0.198	0.04779	+?+?	8	128748494	G	-0.199	0.81955	0.2556	0.4361	0.01933	0.02365	NA	NA	NA	NA	NA	NA	NA	G	-0.681	0.506111	0.313	0.02955	0.01885	0.03399	NA	NA	NA	NA	NA	NA	NA
rs11200159	a	c	0.0863	0.0436	0.04791	++++	10	123553392	C	-0.06506	0.937011	0.07712	0.3988	0.3307	0.3463	C	-0.04127	0.95957	0.1038	0.691	0.2564	0.2644	C	-0.2005	0.818321	0.09325	0.03151	0.3747	0.4309	C	-0.05029	0.950954	0.08183	0.5389	0.3974	0.4097
rs77258468	c	g	0.3594	0.1817	0.04793	?+??	10	123318111	NA	NA	NA	NA	NA	NA	NA	C	0.3594	1.43247	0.1817	0.0479	0.08547	0.06183	NA	NA	NA	NA	NA	NA	NA	NA	NA	NA	NA	NA	NA	NA
rs16886163	c	g	0.5513	0.2787	0.04794	+-??	5	56022640	C	0.8228	2.27687	0.3042	0.006844	0.02333	0.01051	C	-0.8701	0.41891	0.6961	0.2114	0.003205	0.007463	NA	NA	NA	NA	NA	NA	NA	NA	NA	NA	NA	NA	NA	NA
rs28419295	a	c	0.1671	0.0845	0.04795	+++?	8	128299658	A	0.05462	1.05614	0.2487	0.8262	0.02322	0.02162	A	0.1273	1.13576	0.09821	0.1951	0.4514	0.4216	A	0.4599	1.58392	0.222	0.03833	0.06422	0.04009	NA	NA	NA	NA	NA	NA	NA
rs74404721	a	g	-0.9668	0.4889	0.04799	?-??	10	123339314	NA	NA	NA	NA	NA	NA	NA	G	0.9668	2.62952	0.4889	0.04797	0.01603	0.006397	NA	NA	NA	NA	NA	NA	NA	NA	NA	NA	NA	NA	NA	NA
rs192212739	a	g	-2.103	1.064	0.0481	?-??	14	68884889	NA	NA	NA	NA	NA	NA	NA	A	-2.103	0.12209	1.064	0.04806	0.001119	0.008909	NA	NA	NA	NA	NA	NA	NA	NA	NA	NA	NA	NA	NA	NA
rs6470553	a	g	-0.0883	0.0447	0.0481	---+	8	128628657	G	0.1209	1.12851	0.07357	0.1003	0.4473	0.4179	A	-0.2011	0.817831	0.1255	0.1091	0.1592	0.1908	A	-0.1992	0.819386	0.09171	0.02982	0.4446	0.4912	A	0.1083	1.11438	0.08632	0.2097	0.3328	0.3108
rs73504411	t	c	0.4963	0.2511	0.0481	?+??	19	17252731	NA	NA	NA	NA	NA	NA	NA	T	0.4963	1.64263	0.2511	0.04806	0.04701	0.02985	NA	NA	NA	NA	NA	NA	NA	NA	NA	NA	NA	NA	NA	NA
rs17627042	t	c	-0.3046	0.1541	0.04813	---?	10	123427256	T	-0.3016	0.739634	0.1802	0.09419	0.038	0.04993	T	-0.6732	0.510074	0.5525	0.2231	0.005342	0.01066	T	-0.1656	0.847385	0.353	0.639	0.01663	0.01864	NA	NA	NA	NA	NA	NA	NA
rs145268867	a	c	-0.7355	0.3722	0.04814	???-	10	123370628	NA	NA	NA	NA	NA	NA	NA	NA	NA	NA	NA	NA	NA	NA	NA	NA	NA	NA	NA	NA	NA	A	-0.7355	0.479266	0.3722	0.04814	0.008885	0.01805
rs115513110	a	g	0.4906	0.2483	0.04817	?+??	10	64194717	NA	NA	NA	NA	NA	NA	NA	G	-0.4906	0.612259	0.2483	0.04821	0.02998	0.04797	NA	NA	NA	NA	NA	NA	NA	NA	NA	NA	NA	NA	NA	NA
Var-10-123619342	a	g	0.571	0.289	0.04818	?+??	10	123619342	NA	NA	NA	NA	NA	NA	NA	G	-0.571	0.56496	0.289	0.04817	0.0213	0.0365	NA	NA	NA	NA	NA	NA	NA	NA	NA	NA	NA	NA	NA	NA
rs1957570	a	c	-0.1056	0.0535	0.04822	---+	14	68729224	C	0.07726	1.08032	0.07975	0.3327	0.3213	0.3029	A	-0.2378	0.78836	0.1093	0.02958	0.2479	0.29	C	0.1236	1.13156	0.1077	0.2512	0.2927	0.2588	C	-0.2535	0.77608	0.2098	0.2269	0.03554	0.04474
rs704014	a	g	0.1085	0.0549	0.04822	++++	10	80832774	A	0.08297	1.08651	0.096	0.3874	0.1853	0.1741	A	0.2653	1.30382	0.1988	0.1821	0.06624	0.05224	A	0.1322	1.14134	0.1044	0.2055	0.316	0.3004	A	0.07662	1.07963	0.09705	0.4298	0.2326	0.2198
Var-10-80899243	a	g	-1.293	0.6547	0.04827	???-	10	80899243	NA	NA	NA	NA	NA	NA	NA	NA	NA	NA	NA	NA	NA	NA	NA	NA	NA	NA	NA	NA	NA	A	-1.293	0.274446	0.6547	0.04829	0.002423	0.008634
rs3212863	t	c	0.6653	0.3369	0.04829	?+??	11	69456750	NA	NA	NA	NA	NA	NA	NA	C	-0.6653	0.514119	0.3369	0.04833	0.01496	0.02878	NA	NA	NA	NA	NA	NA	NA	NA	NA	NA	NA	NA	NA	NA
rs73705712	a	g	-0.3323	0.1683	0.04833	?-??	8	128095977	NA	NA	NA	NA	NA	NA	NA	G	0.3323	1.39417	0.1683	0.04831	0.09936	0.07249	NA	NA	NA	NA	NA	NA	NA	NA	NA	NA	NA	NA	NA	NA
rs1789172	t	c	0.0939	0.0476	0.04835	++++	11	69494592	C	-0.0494	0.9518	0.07548	0.5128	0.36	0.3712	T	0.2314	1.26036	0.1017	0.02282	0.3323	0.2857	T	0.04668	1.04779	0.09592	0.6265	0.5	0.4803	C	-0.08845	0.915349	0.1283	0.4905	0.1026	0.113
rs72805456	t	c	0.9596	0.4861	0.04837	+???	16	52437482	T	0.9596	2.61065	0.4861	0.04836	0.01	0.003942	NA	NA	NA	NA	NA	NA	NA	NA	NA	NA	NA	NA	NA	NA	NA	NA	NA	NA	NA	NA	NA
rs7158636	a	g	0.3326	0.1685	0.0484	?+-?	14	68986705	NA	NA	NA	NA	NA	NA	NA	A	0.4524	1.57208	0.1789	0.01148	0.09295	0.06183	A	-0.6077	0.544602	0.5011	0.2253	0.007761	0.01206	NA	NA	NA	NA	NA	NA	NA
rs10932687	a	t	0.1003	0.0508	0.04847	++++	2	217860799	T	-0.055	0.946485	0.08768	0.5305	0.2173	0.2286	T	-0.1817	0.833851	0.2059	0.3776	0.05449	0.06183	T	-0.08519	0.918338	0.09919	0.3904	0.398	0.4342	A	0.1422	1.15281	0.08717	0.1029	0.3045	0.2732
rs116015390	t	c	-1.549	0.7853	0.04855	?-??	8	127846138	NA	NA	NA	NA	NA	NA	NA	T	-1.549	0.21246	0.7853	0.04848	0.002137	0.009595	NA	NA	NA	NA	NA	NA	NA	NA	NA	NA	NA	NA	NA	NA
rs140464200	a	g	1.551	0.7864	0.04858	?+??	8	128132116	NA	NA	NA	NA	NA	NA	NA	A	1.551	4.71618	0.7864	0.04853	0.009719	0.002141	NA	NA	NA	NA	NA	NA	NA	NA	NA	NA	NA	NA	NA	NA
rs140140126	c	g	0.6697	0.3396	0.04859	+?+?	16	52534092	G	-0.9235	0.397127	0.4003	0.02104	0.006	0.01445	NA	NA	NA	NA	NA	NA	NA	G	-0.01834	0.981827	0.6413	0.9772	0.005543	0.005482	NA	NA	NA	NA	NA	NA	NA
rs75097254	t	c	0.1196	0.0606	0.04863	++++	8	128511896	C	-0.006363	0.993657	0.1098	0.9538	0.1253	0.1261	C	-0.5695	0.565808	0.2493	0.02233	0.02671	0.04904	C	-0.05726	0.944349	0.1421	0.6869	0.1264	0.1316	C	-0.162	0.850441	0.09002	0.07184	0.2528	0.2841
rs4478919	a	c	0.2339	0.1186	0.04864	+-+?	10	123579063	A	0.3761	1.45659	0.1537	0.01444	0.07547	0.05312	A	-0.1214	0.88568	0.3521	0.7303	0.01609	0.01812	A	0.08125	1.08464	0.2201	0.712	0.049	0.04405	NA	NA	NA	NA	NA	NA	NA
rs78322670	a	t	-0.4337	0.22	0.04868	?-??	8	128708200	NA	NA	NA	NA	NA	NA	NA	T	0.4337	1.54296	0.22	0.04869	0.06156	0.04158	NA	NA	NA	NA	NA	NA	NA	NA	NA	NA	NA	NA	NA	NA
rs10424761	a	g	-0.101	0.0512	0.04869	+---	19	17777431	A	0.08398	1.08761	0.1118	0.4526	0.1293	0.1209	A	-0.532	0.587429	0.1437	0.0002139	0.09615	0.1525	A	-0.1558	0.85573	0.09885	0.115	0.3271	0.3739	G	0.02326	1.02353	0.08154	0.7755	0.4701	0.4639
rs10183545	t	c	0.0943	0.0478	0.04871	++++	2	217918751	T	0.01433	1.01443	0.07523	0.8489	0.3833	0.3791	T	0.1419	1.15246	0.0953	0.1364	0.3771	0.3443	T	0.1211	1.12874	0.1045	0.2462	0.2982	0.2632	T	0.2035	1.22569	0.1304	0.1188	0.1147	0.09655
rs4529429	a	t	0.2552	0.1295	0.04877	+++?	8	128791465	A	0.1354	1.14499	0.2801	0.6288	0.02037	0.01727	A	0.2156	1.24061	0.1698	0.2042	0.09403	0.07717	A	0.4929	1.63706	0.2863	0.0851	0.03774	0.02294	NA	NA	NA	NA	NA	NA	NA
rs138077859	c	g	-0.4634	0.2352	0.04884	-?-?	19	17157137	G	0.625	1.86825	0.279	0.0251	0.02467	0.0138	NA	NA	NA	NA	NA	NA	NA	G	0.06612	1.06835	0.4375	0.8799	0.0122	0.009868	NA	NA	NA	NA	NA	NA	NA
rs76528610	a	g	0.5236	0.2658	0.04885	?+??	14	69043977	NA	NA	NA	NA	NA	NA	NA	A	0.5236	1.68809	0.2658	0.04887	0.04167	0.02559	NA	NA	NA	NA	NA	NA	NA	NA	NA	NA	NA	NA	NA	NA
Var-10-123537019	a	g	-1.044	0.5302	0.04895	???-	10	123537019	NA	NA	NA	NA	NA	NA	NA	NA	NA	NA	NA	NA	NA	NA	NA	NA	NA	NA	NA	NA	NA	G	1.044	2.84056	0.5302	0.04904	0.0105	0.003925
rs16951503	t	c	-0.2359	0.1198	0.049	---?	16	52682931	C	0.2639	1.302	0.1554	0.08939	0.06467	0.04928	C	0.1761	1.19256	0.2441	0.4704	0.04274	0.03625	C	0.2221	1.2487	0.2953	0.452	0.03104	0.02412	NA	NA	NA	NA	NA	NA	NA
rs113570969	a	g	-0.6634	0.337	0.04901	?-??	11	69453692	NA	NA	NA	NA	NA	NA	NA	A	-0.6634	0.515097	0.337	0.04899	0.01499	0.02878	NA	NA	NA	NA	NA	NA	NA	NA	NA	NA	NA	NA	NA	NA
rs6470555	t	c	-0.1224	0.0622	0.04903	---+	8	128628832	C	0.09929	1.10439	0.1315	0.4502	0.08933	0.08081	C	0.1796	1.19674	0.09491	0.05844	0.4487	0.4041	C	0.4965	1.64296	0.185	0.007275	0.09534	0.05921	C	-0.1409	0.868576	0.1285	0.2729	0.1058	0.117
rs182841440	a	t	0.6637	0.3372	0.04904	???+	5	56014358	NA	NA	NA	NA	NA	NA	NA	NA	NA	NA	NA	NA	NA	NA	NA	NA	NA	NA	NA	NA	NA	A	0.6637	1.94196	0.3372	0.04904	0.02104	0.01099
rs114274571	a	g	-0.5246	0.2666	0.0491	?-??	16	52645365	NA	NA	NA	NA	NA	NA	NA	A	-0.5246	0.591792	0.2666	0.04912	0.02355	0.04051	NA	NA	NA	NA	NA	NA	NA	NA	NA	NA	NA	NA	NA	NA
rs185343692	a	g	-1.147	0.5829	0.0491	?-??	8	128134360	NA	NA	NA	NA	NA	NA	NA	G	1.147	3.14873	0.5829	0.04919	0.01282	0.004264	NA	NA	NA	NA	NA	NA	NA	NA	NA	NA	NA	NA	NA	NA
rs191082668	t	c	0.816	0.4147	0.0491	???+	10	80716836	NA	NA	NA	NA	NA	NA	NA	NA	NA	NA	NA	NA	NA	NA	NA	NA	NA	NA	NA	NA	NA	C	-0.816	0.442197	0.4147	0.04909	0.006462	0.01491
rs73349229	t	c	0.5725	0.291	0.04914	?+??	8	128743261	NA	NA	NA	NA	NA	NA	NA	C	-0.5725	0.564113	0.291	0.04918	0.02137	0.03625	NA	NA	NA	NA	NA	NA	NA	NA	NA	NA	NA	NA	NA	NA
rs74141794	t	c	0.2602	0.1323	0.04915	?+-?	10	80922614	NA	NA	NA	NA	NA	NA	NA	T	0.286	1.33109	0.1382	0.03844	0.1496	0.1162	T	-0.02089	0.979327	0.4561	0.9635	0.01109	0.01096	NA	NA	NA	NA	NA	NA	NA
rs1874659	t	c	-0.0834	0.0424	0.0492	----	10	123547737	T	-0.08003	0.923089	0.07538	0.2884	0.3533	0.3732	T	-0.04593	0.955109	0.09287	0.6209	0.4209	0.4307	T	-0.1683	0.8451	0.09308	0.07055	0.3958	0.443	T	-0.0507	0.950564	0.08181	0.5354	0.3958	0.4082
rs1874660	a	g	0.0834	0.0424	0.0492	++++	10	123547640	G	-0.08003	0.923089	0.07538	0.2884	0.3533	0.3732	G	-0.04593	0.955109	0.09287	0.6209	0.4209	0.4307	G	-0.1683	0.8451	0.09308	0.07055	0.3958	0.443	G	-0.0507	0.950564	0.08181	0.5354	0.3958	0.4082
rs7092868	t	c	-0.0834	0.0424	0.0492	----	10	123547771	T	-0.08003	0.923089	0.07538	0.2884	0.3533	0.3732	T	-0.04593	0.955109	0.09287	0.6209	0.4209	0.4307	T	-0.1683	0.8451	0.09308	0.07055	0.3958	0.443	T	-0.0507	0.950564	0.08181	0.5354	0.3958	0.4082
rs148315021	c	g	0.4819	0.2451	0.04928	?+??	8	128463554	NA	NA	NA	NA	NA	NA	NA	C	0.4819	1.61915	0.2451	0.0493	0.04915	0.03092	NA	NA	NA	NA	NA	NA	NA	NA	NA	NA	NA	NA	NA	NA
rs757369	a	g	-0.083	0.0422	0.0493	---+	14	68973546	A	-0.1805	0.834853	0.07456	0.01551	0.4453	0.4882	A	-0.1235	0.883822	0.09144	0.177	0.4071	0.435	A	-0.007202	0.992824	0.09627	0.9404	0.4457	0.4507	G	-0.009353	0.990691	0.08061	0.9076	0.4184	0.4239
rs73706781	a	g	0.2704	0.1376	0.04944	?++?	8	128478329	NA	NA	NA	NA	NA	NA	NA	G	-0.2861	0.751187	0.1448	0.04824	0.109	0.1375	G	-0.1236	0.883733	0.4435	0.7806	0.01109	0.01206	NA	NA	NA	NA	NA	NA	NA
rs28396952	a	g	-0.5124	0.2608	0.04945	?-??	8	128177392	NA	NA	NA	NA	NA	NA	NA	A	-0.5124	0.599056	0.2608	0.04942	0.02564	0.04264	NA	NA	NA	NA	NA	NA	NA	NA	NA	NA	NA	NA	NA	NA
rs78819466	t	c	0.3017	0.1537	0.04966	???+	8	128623151	NA	NA	NA	NA	NA	NA	NA	NA	NA	NA	NA	NA	NA	NA	NA	NA	NA	NA	NA	NA	NA	T	0.3017	1.35216	0.1537	0.04959	0.08481	0.06515
rs112422146	t	g	0.1319	0.0672	0.04969	++++	10	123558438	T	0.1663	1.18093	0.09445	0.07837	0.1953	0.1702	T	0.1221	1.12987	0.1995	0.5407	0.06303	0.0565	T	0.05312	1.05456	0.1428	0.7099	0.1297	0.1195	T	0.1391	1.14924	0.1687	0.4096	0.0622	0.05495
rs9989152	a	g	0.0914	0.0466	0.04973	++++	14	68796175	A	0.06501	1.06717	0.08329	0.4351	0.29	0.2753	A	0.3236	1.38209	0.1211	0.007553	0.1998	0.1525	A	0.106	1.11182	0.1013	0.2951	0.3016	0.2752	A	0.002433	1.00244	0.08131	0.9761	0.3796	0.3768
rs139055768	a	g	1.142	0.582	0.04974	?+??	14	68556582	NA	NA	NA	NA	NA	NA	NA	G	-1.142	0.31918	0.582	0.04976	0.004274	0.01279	NA	NA	NA	NA	NA	NA	NA	NA	NA	NA	NA	NA	NA	NA
rs115100353	a	g	1.543	0.7864	0.04975	?+??	19	17729931	NA	NA	NA	NA	NA	NA	NA	A	1.543	4.67861	0.7864	0.04979	0.009615	0.002132	NA	NA	NA	NA	NA	NA	NA	NA	NA	NA	NA	NA	NA	NA
rs7000910	a	t	-0.0881	0.0449	0.04978	---+	8	128110605	T	0.1204	1.12795	0.08077	0.1362	0.3047	0.2792	A	-0.1493	0.861311	0.09595	0.1198	0.3942	0.4318	T	0.1163	1.12333	0.1119	0.2988	0.2561	0.2314	T	-0.001738	0.998264	0.08052	0.9828	0.4887	0.4859
rs74797371	a	g	-0.1613	0.0822	0.04979	?---	11	69390715	NA	NA	NA	NA	NA	NA	NA	A	-0.1272	0.880558	0.2361	0.59	0.03739	0.04051	A	-0.1902	0.826794	0.1567	0.2249	0.09202	0.1162	A	-0.1549	0.856501	0.1058	0.1431	0.1616	0.1813
rs181383957	a	t	-1.284	0.6546	0.04982	???-	10	123518063	NA	NA	NA	NA	NA	NA	NA	NA	NA	NA	NA	NA	NA	NA	NA	NA	NA	NA	NA	NA	NA	A	-1.284	0.276927	0.6546	0.04984	0.002423	0.008634
rs3095606	a	g	-0.0851	0.0434	0.04982	----	16	52584173	G	0.1339	1.14328	0.0804	0.09576	0.302	0.2727	G	0.01968	1.01987	0.09571	0.8371	0.4284	0.4222	G	0.1814	1.19889	0.09534	0.05707	0.4257	0.386	A	-0.01531	0.984807	0.07955	0.8474	0.454	0.4584
rs79898691	t	c	-0.2613	0.1332	0.04985	?-+-	8	128683509	NA	NA	NA	NA	NA	NA	NA	C	0.527	1.69384	0.45	0.2416	0.01496	0.008529	C	-0.06589	0.936234	0.2245	0.7691	0.04435	0.04934	C	0.4254	1.5302	0.178	0.01686	0.06624	0.04474
rs188157760	t	c	-1.255	0.6403	0.04999	???-	10	123549119	NA	NA	NA	NA	NA	NA	NA	NA	NA	NA	NA	NA	NA	NA	NA	NA	NA	NA	NA	NA	NA	C	1.255	3.50784	0.6403	0.04996	0.008885	0.002355
rs114646814	a	g	-0.9848	0.5025	0.05002	?-??	14	68727413	NA	NA	NA	NA	NA	NA	NA	A	-0.9848	0.373514	0.5025	0.05001	0.005855	0.01803	NA	NA	NA	NA	NA	NA	NA	NA	NA	NA	NA	NA	NA	NA
rs75561918	a	g	-0.4986	0.2544	0.05002	-?-?	8	128496963	A	-0.4083	0.664779	0.2741	0.1363	0.01546	0.0233	NA	NA	NA	NA	NA	NA	NA	A	-1.06	0.346456	0.6835	0.1208	0.003333	0.008811	NA	NA	NA	NA	NA	NA	NA
rs77188710	t	c	0.5309	0.2709	0.05002	?+??	10	64239663	NA	NA	NA	NA	NA	NA	NA	T	0.5309	1.70046	0.2709	0.05006	0.03953	0.02345	NA	NA	NA	NA	NA	NA	NA	NA	NA	NA	NA	NA	NA	NA
rs7908120	t	c	-0.083	0.0424	0.05006	----	10	123546211	T	-0.07687	0.92601	0.07536	0.3077	0.3533	0.3725	T	-0.04136	0.959484	0.09313	0.657	0.422	0.4306	T	-0.1726	0.841474	0.09302	0.06358	0.3947	0.443	T	-0.05328	0.948115	0.08166	0.5141	0.3966	0.4097
rs141385824	a	g	-0.8039	0.4103	0.05008	???-	8	128011466	NA	NA	NA	NA	NA	NA	NA	NA	NA	NA	NA	NA	NA	NA	NA	NA	NA	NA	NA	NA	NA	G	0.8039	2.23424	0.4103	0.05009	0.01535	0.006279
rs139090845	t	c	0.8914	0.455	0.0501	?+??	8	128560404	NA	NA	NA	NA	NA	NA	NA	T	0.8914	2.43854	0.455	0.0501	0.01816	0.007463	NA	NA	NA	NA	NA	NA	NA	NA	NA	NA	NA	NA	NA	NA
rs139151659	a	t	0.8914	0.455	0.0501	?+??	8	128558101	NA	NA	NA	NA	NA	NA	NA	A	0.8914	2.43854	0.455	0.0501	0.01816	0.007463	NA	NA	NA	NA	NA	NA	NA	NA	NA	NA	NA	NA	NA	NA
rs184409348	a	g	0.8914	0.455	0.0501	?+??	8	128562350	NA	NA	NA	NA	NA	NA	NA	A	0.8914	2.43854	0.455	0.0501	0.01816	0.007463	NA	NA	NA	NA	NA	NA	NA	NA	NA	NA	NA	NA	NA	NA
rs2303679	c	g	0.1037	0.0529	0.05013	++-+	19	17531650	G	-0.06514	0.936936	0.1044	0.5326	0.14	0.1478	G	-0.1105	0.895386	0.1041	0.2886	0.2714	0.2932	G	0.001999	1.002	0.1294	0.9877	0.163	0.1601	G	-0.185	0.831104	0.09395	0.04895	0.2375	0.27
rs28774977	a	c	-0.132	0.0674	0.05014	--+-	8	128430807	A	-0.234	0.791362	0.1044	0.02502	0.1307	0.1603	A	-0.3752	0.687152	0.2428	0.1224	0.03312	0.04904	A	0.07215	1.07482	0.1511	0.6329	0.1098	0.1009	A	-0.0649	0.937161	0.1215	0.5933	0.1244	0.1334
rs62176354	a	c	-0.1996	0.1019	0.05016	-+-?	2	217961381	C	0.4264	1.53173	0.1842	0.02064	0.05067	0.03417	C	-0.02469	0.975612	0.1415	0.8614	0.1207	0.1226	C	0.4675	1.596	0.2435	0.05487	0.051	0.0307	NA	NA	NA	NA	NA	NA	NA
rs117278393	t	c	-0.7284	0.372	0.05026	-?-?	8	128687352	T	-0.5446	0.580074	0.4468	0.2229	0.005398	0.009409	NA	NA	NA	NA	NA	NA	NA	T	-1.144	0.318542	0.6719	0.08873	0.003341	0.009868	NA	NA	NA	NA	NA	NA	NA
rs34052286	t	c	-0.3349	0.1711	0.05031	?--?	5	1292446	NA	NA	NA	NA	NA	NA	NA	T	-0.3328	0.716914	0.18	0.06444	0.06303	0.08422	T	-0.3547	0.701384	0.5511	0.5198	0.006652	0.008772	NA	NA	NA	NA	NA	NA	NA
rs9478224	a	g	-0.1262	0.0645	0.05031	----	6	151909178	A	-0.1535	0.857701	0.1161	0.1859	0.104	0.1197	A	-0.1981	0.820288	0.1106	0.07331	0.2169	0.2548	A	-0.03249	0.968032	0.1513	0.83	0.1109	0.1118	A	-0.03309	0.967451	0.1564	0.8325	0.07189	0.07378
rs73364417	a	g	0.1881	0.0961	0.05034	?+++	10	123595874	NA	NA	NA	NA	NA	NA	NA	A	0.1517	1.16381	0.1052	0.1493	0.3109	0.2793	A	0.4681	1.59696	0.2799	0.09445	0.03991	0.02522	A	0.1327	1.14191	0.4425	0.7643	0.008885	0.007849
rs139613640	t	c	-0.4445	0.2272	0.05041	?-??	16	52689909	NA	NA	NA	NA	NA	NA	NA	T	-0.4445	0.641145	0.2272	0.0504	0.03419	0.0533	NA	NA	NA	NA	NA	NA	NA	NA	NA	NA	NA	NA	NA	NA
rs17835044	t	g	-0.0981	0.0501	0.05041	----	2	217923605	T	-0.07199	0.93054	0.08681	0.407	0.22	0.2346	T	-0.04814	0.953	0.1943	0.8043	0.06303	0.06397	T	-0.01339	0.986699	0.09738	0.8906	0.4268	0.4463	G	0.2013	1.22299	0.08671	0.02028	0.3166	0.2724
rs142707130	a	g	1.537	0.7857	0.05044	?+??	6	151990660	NA	NA	NA	NA	NA	NA	NA	A	1.537	4.65062	0.7857	0.0505	0.009615	0.002132	NA	NA	NA	NA	NA	NA	NA	NA	NA	NA	NA	NA	NA	NA
rs144331039	c	g	1.537	0.7857	0.05044	?+??	6	151976284	NA	NA	NA	NA	NA	NA	NA	C	1.537	4.65062	0.7857	0.0505	0.009615	0.002132	NA	NA	NA	NA	NA	NA	NA	NA	NA	NA	NA	NA	NA	NA
rs150556535	a	g	1.537	0.7857	0.05044	?+??	6	151985900	NA	NA	NA	NA	NA	NA	NA	A	1.537	4.65062	0.7857	0.0505	0.009615	0.002132	NA	NA	NA	NA	NA	NA	NA	NA	NA	NA	NA	NA	NA	NA
Var-6-151976257	t	g	1.537	0.7857	0.05044	?+??	6	151976257	NA	NA	NA	NA	NA	NA	NA	T	1.537	4.65062	0.7857	0.0505	0.009615	0.002132	NA	NA	NA	NA	NA	NA	NA	NA	NA	NA	NA	NA	NA	NA
rs12463159	a	g	-0.0862	0.044	0.05045	----	19	17358701	A	-0.002724	0.99728	0.07825	0.9722	0.2833	0.2838	A	-0.02659	0.97376	0.09481	0.7791	0.3793	0.3859	A	-0.1915	0.82572	0.101	0.05789	0.2849	0.3311	A	-0.1556	0.855901	0.08365	0.0629	0.3506	0.383
rs186759682	a	g	-1.025	0.524	0.05045	-???	10	123510708	A	-1.025	0.358796	0.524	0.05048	0.003333	0.009198	NA	NA	NA	NA	NA	NA	NA	NA	NA	NA	NA	NA	NA	NA	NA	NA	NA	NA	NA	NA	NA
rs111808164	a	t	-1.138	0.5819	0.0505	?-??	8	128664892	NA	NA	NA	NA	NA	NA	NA	A	-1.138	0.320459	0.5819	0.05059	0.004274	0.01279	NA	NA	NA	NA	NA	NA	NA	NA	NA	NA	NA	NA	NA	NA
rs151104787	t	c	-0.7325	0.3746	0.05053	???-	10	64352082	NA	NA	NA	NA	NA	NA	NA	NA	NA	NA	NA	NA	NA	NA	NA	NA	NA	NA	NA	NA	NA	C	0.7325	2.08027	0.3746	0.05051	0.01777	0.008634
rs149459371	a	g	0.4803	0.2456	0.05056	+?-?	5	56170758	A	0.8551	2.35161	0.3146	0.006564	0.02267	0.009855	NA	NA	NA	NA	NA	NA	NA	A	-0.1052	0.900144	0.3932	0.789	0.01441	0.01535	NA	NA	NA	NA	NA	NA	NA
rs74900579	c	g	1.535	0.7851	0.05056	?+??	19	17646774	NA	NA	NA	NA	NA	NA	NA	C	1.535	4.64133	0.7851	0.05051	0.009615	0.002132	NA	NA	NA	NA	NA	NA	NA	NA	NA	NA	NA	NA	NA	NA
rs142587442	a	g	1.005	0.5141	0.0506	?+??	8	128498421	NA	NA	NA	NA	NA	NA	NA	A	1.005	2.73191	0.5141	0.0505	0.01528	0.005447	NA	NA	NA	NA	NA	NA	NA	NA	NA	NA	NA	NA	NA	NA
rs114570985	t	c	-0.4662	0.2385	0.05062	?-??	2	217909728	NA	NA	NA	NA	NA	NA	NA	C	0.4662	1.59393	0.2385	0.0506	0.05235	0.03412	NA	NA	NA	NA	NA	NA	NA	NA	NA	NA	NA	NA	NA	NA
Var-10-123922901	t	g	-1.102	0.5638	0.05063	?-??	10	123922901	NA	NA	NA	NA	NA	NA	NA	G	1.102	3.01018	0.5638	0.05071	0.01389	0.004264	NA	NA	NA	NA	NA	NA	NA	NA	NA	NA	NA	NA	NA	NA
rs114547767	t	c	-0.5207	0.2665	0.05072	?-??	10	64231891	NA	NA	NA	NA	NA	NA	NA	C	0.5207	1.68321	0.2665	0.05067	0.0406	0.02452	NA	NA	NA	NA	NA	NA	NA	NA	NA	NA	NA	NA	NA	NA
rs77365928	a	g	-0.7645	0.3913	0.05073	?-??	8	128154400	NA	NA	NA	NA	NA	NA	NA	A	-0.7645	0.465567	0.3913	0.05074	0.01068	0.02239	NA	NA	NA	NA	NA	NA	NA	NA	NA	NA	NA	NA	NA	NA
rs78312458	a	g	0.7645	0.3913	0.05073	?+??	8	128132049	NA	NA	NA	NA	NA	NA	NA	G	-0.7645	0.465567	0.3913	0.05074	0.01068	0.02239	NA	NA	NA	NA	NA	NA	NA	NA	NA	NA	NA	NA	NA	NA
rs80089321	a	g	-0.1885	0.0965	0.05073	---?	6	151826415	A	-0.229	0.795329	0.1237	0.06413	0.0882	0.108	A	-0.19	0.826959	0.2307	0.4102	0.03871	0.04614	A	-0.07365	0.928997	0.2071	0.7221	0.05903	0.06279	NA	NA	NA	NA	NA	NA	NA
rs77316765	a	g	0.1144	0.0586	0.05079	++++	19	17491472	G	-0.1443	0.865628	0.1375	0.294	0.07333	0.08344	G	-0.07383	0.92883	0.1038	0.4771	0.2479	0.2612	G	-0.05048	0.950773	0.1335	0.7054	0.1419	0.1491	G	-0.179	0.836106	0.1057	0.09043	0.1672	0.1907
rs647451	t	c	0.0909	0.0466	0.0508	++++	11	69461731	T	0.05587	1.05746	0.07439	0.4526	0.49	0.4757	T	0.0491	1.05033	0.104	0.6368	0.2746	0.2665	T	0.08303	1.08657	0.09686	0.3913	0.4178	0.3925	C	-0.2263	0.797479	0.1107	0.04088	0.1478	0.1805
rs7817934	a	g	0.084	0.043	0.05081	+-++	8	128007450	A	0.08052	1.08385	0.07286	0.2691	0.4107	0.3909	A	-0.02915	0.971271	0.1041	0.7796	0.2735	0.2783	A	0.0166	1.01674	0.0922	0.8571	0.4989	0.5011	G	-0.2175	0.804528	0.08378	0.00944	0.412	0.4647
Var-10-123619341	a	c	-0.5552	0.2844	0.05092	?-??	10	123619341	NA	NA	NA	NA	NA	NA	NA	A	-0.5552	0.573957	0.2844	0.05092	0.02125	0.03618	NA	NA	NA	NA	NA	NA	NA	NA	NA	NA	NA	NA	NA	NA
rs111257042	t	c	-0.3155	0.1616	0.05093	?--?	10	64173990	NA	NA	NA	NA	NA	NA	NA	C	0.3037	1.35486	0.1668	0.06869	0.1015	0.07676	C	0.4968	1.64345	0.6538	0.4473	0.006652	0.004386	NA	NA	NA	NA	NA	NA	NA
rs79299334	a	g	0.1501	0.0769	0.05093	-+++	5	55991699	A	-0.004539	0.995471	0.1449	0.975	0.06883	0.0698	A	0.3636	1.4385	0.2063	0.07802	0.06545	0.04731	A	0.1725	1.18827	0.1753	0.3251	0.08484	0.07238	A	0.1747	1.19089	0.1235	0.1571	0.131	0.1127
rs181996174	a	g	1.532	0.785	0.05099	?+??	10	123285750	NA	NA	NA	NA	NA	NA	NA	G	-1.532	0.216103	0.785	0.05095	0.002137	0.009595	NA	NA	NA	NA	NA	NA	NA	NA	NA	NA	NA	NA	NA	NA
rs17762342	a	g	0.1201	0.0615	0.05104	+-++	8	128003037	G	-0.05692	0.94467	0.08934	0.524	0.2027	0.2122	G	0.02361	1.02389	0.18	0.8956	0.07479	0.07463	G	-0.2481	0.780282	0.1449	0.08674	0.1142	0.1349	G	-0.224	0.799315	0.1289	0.08221	0.1002	0.1217
rs4461871	a	g	0.1215	0.0623	0.05105	+++-	8	128625778	A	0.1178	1.12502	0.1315	0.3703	0.09	0.08016	A	0.1586	1.17187	0.09509	0.09544	0.4391	0.3987	A	0.5243	1.68928	0.1871	0.005085	0.09424	0.05702	A	-0.1309	0.877306	0.128	0.3066	0.1074	0.1177
rs112347620	t	g	0.5732	0.2938	0.05106	?+??	10	124000159	NA	NA	NA	NA	NA	NA	NA	G	-0.5732	0.563719	0.2938	0.05102	0.0194	0.03426	NA	NA	NA	NA	NA	NA	NA	NA	NA	NA	NA	NA	NA	NA
rs13264787	t	g	-0.0923	0.0473	0.05109	+---	8	128631805	G	-0.01701	0.983134	0.09459	0.8573	0.184	0.1853	G	0.06911	1.07155	0.09346	0.4596	0.4071	0.387	G	0.3032	1.35419	0.1034	0.003365	0.3259	0.2654	G	0.05404	1.05553	0.08873	0.5425	0.2981	0.2849
rs17081321	a	g	-0.136	0.0697	0.05111	---?	6	151813246	A	-0.2658	0.766592	0.1129	0.01859	0.108	0.1347	A	-0.05719	0.944415	0.1049	0.5855	0.2799	0.2921	A	-0.05289	0.948484	0.166	0.75	0.08758	0.08991	NA	NA	NA	NA	NA	NA	NA
Var-19-17606879	t	c	1.532	0.7857	0.05119	?+??	19	17606879	NA	NA	NA	NA	NA	NA	NA	C	-1.532	0.216103	0.7857	0.05124	0.002137	0.009595	NA	NA	NA	NA	NA	NA	NA	NA	NA	NA	NA	NA	NA	NA
rs17081533	t	c	-0.1068	0.0548	0.05124	-+--	6	151958815	C	0.2331	1.26251	0.12	0.05211	0.1147	0.09264	C	-0.07311	0.929499	0.09439	0.4386	0.3996	0.419	C	0.07888	1.08207	0.1657	0.634	0.102	0.09101	C	0.2148	1.23961	0.09319	0.02115	0.2714	0.2347
rs56117796	a	g	0.1857	0.0952	0.05124	?+++	10	123598628	NA	NA	NA	NA	NA	NA	NA	A	0.2166	1.24185	0.1084	0.04562	0.2895	0.2473	A	0.2647	1.30304	0.377	0.4826	0.02106	0.01425	A	0.009642	1.00969	0.2349	0.9673	0.03069	0.0314
rs57372241	t	c	0.1857	0.0952	0.05124	?+++	10	123598831	NA	NA	NA	NA	NA	NA	NA	T	0.2166	1.24185	0.1084	0.04562	0.2895	0.2473	T	0.2647	1.30304	0.377	0.4826	0.02106	0.01425	T	0.009642	1.00969	0.2349	0.9673	0.03069	0.0314
rs120206	t	c	-0.094	0.0482	0.05125	----	11	69330390	T	-0.001177	0.998824	0.08896	0.9894	0.212	0.2129	T	-0.1362	0.872668	0.1238	0.271	0.156	0.1748	T	-0.1183	0.888429	0.09991	0.2363	0.2938	0.3289	T	-0.1414	0.868142	0.08508	0.09661	0.3158	0.3477
rs141749941	a	g	-0.8402	0.4312	0.05135	?-??	19	17183918	NA	NA	NA	NA	NA	NA	NA	G	0.8402	2.31683	0.4312	0.05133	0.01923	0.008529	NA	NA	NA	NA	NA	NA	NA	NA	NA	NA	NA	NA	NA	NA
rs41293769	t	c	-1.134	0.582	0.05136	?-??	10	123255342	NA	NA	NA	NA	NA	NA	NA	T	-1.134	0.321744	0.582	0.05143	0.004274	0.01279	NA	NA	NA	NA	NA	NA	NA	NA	NA	NA	NA	NA	NA	NA
rs13250823	a	c	0.0905	0.0465	0.05138	+-++	8	128066938	C	-0.1326	0.875815	0.07644	0.08279	0.3093	0.3384	C	0.1613	1.17504	0.1041	0.1214	0.2885	0.2559	C	-0.1135	0.892704	0.1116	0.3092	0.2339	0.2489	C	-0.2094	0.811071	0.09151	0.02212	0.2464	0.2881
rs62515769	t	g	0.1133	0.0582	0.05139	++++	8	128660780	G	-0.2089	0.811476	0.1009	0.03836	0.1487	0.1767	G	-0.2524	0.776934	0.1562	0.106	0.08333	0.1066	G	-0.006914	0.99311	0.1064	0.9482	0.2517	0.2621	G	-0.02975	0.970688	0.1211	0.8059	0.1228	0.1264
rs11200395	c	g	0.0881	0.0452	0.05144	+-++	10	123855797	G	-0.05633	0.945227	0.07346	0.4432	0.428	0.4409	C	-0.03829	0.962434	0.09726	0.6938	0.3344	0.3462	C	0.2186	1.24433	0.09811	0.02587	0.4213	0.3629	C	0.1489	1.16056	0.1033	0.1495	0.1874	0.1664
rs142719487	a	g	1.021	0.5243	0.05149	+???	19	17386863	G	-1.021	0.360235	0.5243	0.05157	0.003333	0.009198	NA	NA	NA	NA	NA	NA	NA	NA	NA	NA	NA	NA	NA	NA	NA	NA	NA	NA	NA	NA	NA
rs16886272	a	g	0.138	0.0709	0.05161	++++	5	56067434	A	0.002591	1.00259	0.1429	0.9855	0.06667	0.06702	A	0.2377	1.26833	0.2261	0.2931	0.04915	0.03945	A	0.3077	1.36029	0.1807	0.08862	0.08537	0.06579	A	0.1328	1.14202	0.1001	0.1844	0.2011	0.1774
rs56065461	a	g	0.4167	0.2141	0.05162	?+??	10	81111199	NA	NA	NA	NA	NA	NA	NA	A	0.4167	1.51695	0.2141	0.05164	0.0609	0.04051	NA	NA	NA	NA	NA	NA	NA	NA	NA	NA	NA	NA	NA	NA
rs12216777	t	c	-0.0991	0.0509	0.05167	---+	8	128303372	T	-0.1401	0.869271	0.07195	0.05151	0.448	0.4829	T	-0.1808	0.834602	0.1319	0.1707	0.1528	0.177	T	-0.07466	0.928059	0.1062	0.482	0.2716	0.2774	T	0.1272	1.13564	0.1472	0.3874	0.08643	0.07928
rs7893508	a	c	-0.1503	0.0773	0.05172	--+?	10	124035872	A	-0.152	0.858988	0.1411	0.2815	0.06733	0.07753	A	-0.1918	0.825472	0.1037	0.06446	0.2639	0.3017	A	0.01207	1.01214	0.203	0.9526	0.06208	0.05921	NA	NA	NA	NA	NA	NA	NA
rs2132908	t	c	-0.1018	0.0523	0.05173	+---	10	123530058	T	0.0006942	1.00069	0.1175	0.9953	0.104	0.1038	T	-0.1082	0.897448	0.1111	0.3301	0.2286	0.2441	T	-0.2062	0.81367	0.1133	0.06872	0.2007	0.2412	T	-0.09271	0.911458	0.08653	0.284	0.3037	0.3242
rs138317843	c	g	-1.287	0.6616	0.05174	???-	14	68694490	NA	NA	NA	NA	NA	NA	NA	NA	NA	NA	NA	NA	NA	NA	NA	NA	NA	NA	NA	NA	NA	G	1.287	3.6219	0.6616	0.05176	0.008078	0.002355
rs3903268	t	g	0.0908	0.0467	0.05174	++++	11	69383988	G	-0.05947	0.942264	0.07766	0.4438	0.3673	0.3784	T	0.0131	1.01319	0.1136	0.9082	0.2286	0.2335	T	0.1439	1.15477	0.09988	0.1495	0.4202	0.3805	T	0.1419	1.15246	0.0931	0.1275	0.2609	0.2363
rs7010733	t	c	-0.2017	0.1037	0.05174	?-+?	8	128585390	NA	NA	NA	NA	NA	NA	NA	C	0.2522	1.28685	0.1091	0.02085	0.2767	0.2303	C	-0.2712	0.762464	0.334	0.4168	0.01774	0.02303	NA	NA	NA	NA	NA	NA	NA
rs72759730	t	g	0.7899	0.4061	0.05176	+???	5	56244671	G	-0.7899	0.45389	0.4061	0.05177	0.006	0.01314	NA	NA	NA	NA	NA	NA	NA	NA	NA	NA	NA	NA	NA	NA	NA	NA	NA	NA	NA	NA	NA
rs72759737	a	c	0.7899	0.4061	0.05176	+???	5	56260442	C	-0.7899	0.45389	0.4061	0.05177	0.006	0.01314	NA	NA	NA	NA	NA	NA	NA	NA	NA	NA	NA	NA	NA	NA	NA	NA	NA	NA	NA	NA	NA
rs3135769	a	g	-1.132	0.582	0.05177	?-??	10	123264513	NA	NA	NA	NA	NA	NA	NA	A	-1.132	0.322388	0.582	0.05181	0.004274	0.01279	NA	NA	NA	NA	NA	NA	NA	NA	NA	NA	NA	NA	NA	NA
rs75180669	a	g	-0.6786	0.3489	0.05178	?-??	10	81106731	NA	NA	NA	NA	NA	NA	NA	A	-0.6786	0.507327	0.3489	0.05174	0.01389	0.02665	NA	NA	NA	NA	NA	NA	NA	NA	NA	NA	NA	NA	NA	NA
rs78108192	t	c	-0.6786	0.3489	0.05178	?-??	10	81110320	NA	NA	NA	NA	NA	NA	NA	T	-0.6786	0.507327	0.3489	0.05174	0.01389	0.02665	NA	NA	NA	NA	NA	NA	NA	NA	NA	NA	NA	NA	NA	NA
rs10740080	a	g	-0.9501	0.4886	0.05183	?-??	10	64272973	NA	NA	NA	NA	NA	NA	NA	G	0.9501	2.58597	0.4886	0.05183	0.01603	0.006397	NA	NA	NA	NA	NA	NA	NA	NA	NA	NA	NA	NA	NA	NA
rs150683959	c	g	-0.9501	0.4886	0.05183	?-??	10	64252964	NA	NA	NA	NA	NA	NA	NA	G	0.9501	2.58597	0.4886	0.05183	0.01603	0.006397	NA	NA	NA	NA	NA	NA	NA	NA	NA	NA	NA	NA	NA	NA
rs1996320	a	g	-0.9501	0.4886	0.05183	?-??	10	64288717	NA	NA	NA	NA	NA	NA	NA	G	0.9501	2.58597	0.4886	0.05183	0.01603	0.006397	NA	NA	NA	NA	NA	NA	NA	NA	NA	NA	NA	NA	NA	NA
rs183503738	a	g	1.119	0.5755	0.05185	??+?	10	123269359	NA	NA	NA	NA	NA	NA	NA	NA	NA	NA	NA	NA	NA	NA	G	-1.119	0.326606	0.5755	0.05194	0.004435	0.01535	NA	NA	NA	NA	NA	NA	NA
rs3135793	t	g	-1.119	0.5755	0.05185	??-?	10	123254681	NA	NA	NA	NA	NA	NA	NA	NA	NA	NA	NA	NA	NA	NA	T	-1.119	0.326606	0.5755	0.05194	0.004435	0.01535	NA	NA	NA	NA	NA	NA	NA
rs58250364	c	g	0.1503	0.0773	0.05192	+++?	10	124035397	G	-0.152	0.858988	0.1411	0.2815	0.06733	0.07753	G	-0.187	0.829444	0.104	0.0721	0.2639	0.3006	G	-0.00842	0.991615	0.2022	0.9668	0.06222	0.06031	NA	NA	NA	NA	NA	NA	NA
rs74959972	a	g	-0.2263	0.1164	0.05192	---?	19	17325829	A	-0.242	0.785056	0.1425	0.08939	0.06267	0.07819	A	-0.04122	0.959618	0.3203	0.8976	0.02137	0.02239	A	-0.2962	0.743639	0.2602	0.255	0.03215	0.04057	NA	NA	NA	NA	NA	NA	NA
rs77426712	a	g	-0.2263	0.1164	0.05192	---?	19	17320053	A	-0.242	0.785056	0.1425	0.08939	0.06267	0.07819	A	-0.04122	0.959618	0.3203	0.8976	0.02137	0.02239	A	-0.2962	0.743639	0.2602	0.255	0.03215	0.04057	NA	NA	NA	NA	NA	NA	NA
rs16902175	a	c	0.2599	0.1337	0.05194	?+-?	8	128504658	NA	NA	NA	NA	NA	NA	NA	C	-0.2969	0.743118	0.1398	0.03367	0.1154	0.1471	C	0.1368	1.1466	0.4575	0.7649	0.0122	0.009868	NA	NA	NA	NA	NA	NA	NA
rs501842	t	c	-0.1495	0.0769	0.05194	---?	11	69339964	T	-0.2133	0.807914	0.1234	0.08386	0.08933	0.1064	T	-0.1193	0.887541	0.1219	0.3277	0.1656	0.1823	T	-0.08962	0.914279	0.1663	0.5899	0.08869	0.09101	NA	NA	NA	NA	NA	NA	NA
rs193045976	a	t	-0.8794	0.4525	0.05196	-???	10	64360323	A	-0.8794	0.415032	0.4525	0.05198	0.004667	0.01117	NA	NA	NA	NA	NA	NA	NA	NA	NA	NA	NA	NA	NA	NA	NA	NA	NA	NA	NA	NA	NA
rs17778329	a	g	0.0985	0.0507	0.05204	++++	2	217919811	G	-0.07913	0.92392	0.08665	0.3611	0.22	0.2359	G	-0.07335	0.929276	0.1973	0.7101	0.0609	0.0629	G	-0.01843	0.981739	0.09743	0.85	0.4268	0.4474	A	0.1919	1.21155	0.0895	0.03203	0.2892	0.2488
rs10112581	t	c	-0.1012	0.0521	0.05205	-++-	8	128249433	C	0.2016	1.22336	0.08454	0.01712	0.2633	0.2267	C	-0.07054	0.93189	0.1235	0.5678	0.1538	0.1627	C	-0.02758	0.972797	0.1017	0.7863	0.2894	0.295	C	0.246	1.2789	0.1225	0.04463	0.1414	0.1154
rs1956526	a	c	0.0846	0.0436	0.05205	++++	14	68799787	A	0.003682	1.00369	0.07642	0.9616	0.3807	0.3771	C	-0.2864	0.750962	0.1026	0.005273	0.2959	0.355	A	0.09752	1.10243	0.09679	0.3137	0.3947	0.364	A	0.04123	1.04209	0.08051	0.6086	0.4071	0.3956
rs75419816	t	c	-0.2573	0.1325	0.05208	?--?	11	69512235	NA	NA	NA	NA	NA	NA	NA	T	-0.2176	0.804447	0.1384	0.1158	0.1165	0.1386	T	-0.6904	0.501375	0.4571	0.1309	0.008869	0.01535	NA	NA	NA	NA	NA	NA	NA
Var-8-128631696	t	c	0.7982	0.411	0.05213	?+??	8	128631696	NA	NA	NA	NA	NA	NA	NA	T	0.7982	2.22154	0.411	0.05212	0.0203	0.009595	NA	NA	NA	NA	NA	NA	NA	NA	NA	NA	NA	NA	NA	NA
rs148656814	c	g	0.574	0.2956	0.05216	?+??	14	69028359	NA	NA	NA	NA	NA	NA	NA	C	0.574	1.77535	0.2956	0.05217	0.03312	0.01812	NA	NA	NA	NA	NA	NA	NA	NA	NA	NA	NA	NA	NA	NA
rs141674591	a	g	-0.9512	0.4899	0.05218	?-??	8	128087478	NA	NA	NA	NA	NA	NA	NA	G	0.9512	2.58881	0.4899	0.0522	0.01603	0.006397	NA	NA	NA	NA	NA	NA	NA	NA	NA	NA	NA	NA	NA	NA
rs78183096	a	g	0.5229	0.2694	0.05225	+?+?	6	151990581	A	0.6847	1.98318	0.3462	0.048	0.01667	0.008541	NA	NA	NA	NA	NA	NA	NA	A	0.2746	1.316	0.4288	0.5219	0.01441	0.01096	NA	NA	NA	NA	NA	NA	NA
rs116042670	t	c	-0.4311	0.2222	0.05236	?-??	19	17239879	NA	NA	NA	NA	NA	NA	NA	T	-0.4311	0.649794	0.2222	0.05234	0.03953	0.05864	NA	NA	NA	NA	NA	NA	NA	NA	NA	NA	NA	NA	NA	NA
rs17105794	t	c	-0.2199	0.1134	0.05238	---?	14	69002167	T	-0.1786	0.83644	0.1712	0.2967	0.04267	0.05191	T	-0.1491	0.861483	0.3368	0.658	0.01816	0.02026	T	-0.2782	0.757145	0.1693	0.1004	0.07539	0.09868	NA	NA	NA	NA	NA	NA	NA
rs138591956	t	c	0.4125	0.2126	0.05239	?++?	8	128767183	NA	NA	NA	NA	NA	NA	NA	T	0.3677	1.44441	0.2246	0.1016	0.05662	0.04051	T	0.7983	2.22176	0.6595	0.2261	0.007761	0.003289	NA	NA	NA	NA	NA	NA	NA
rs702688	a	g	0.0918	0.0473	0.05239	++-+	5	56190986	A	0.2127	1.23701	0.07785	0.006286	0.3767	0.3305	G	-0.0738	0.928857	0.09201	0.4225	0.4904	0.5096	G	0.04185	1.04274	0.09676	0.6654	0.4013	0.3772	G	-0.0292	0.971222	0.1327	0.8258	0.101	0.1036
rs78889283	a	g	-0.6655	0.3432	0.05249	?-??	10	124005644	NA	NA	NA	NA	NA	NA	NA	A	-0.6655	0.514016	0.3432	0.05249	0.01389	0.02671	NA	NA	NA	NA	NA	NA	NA	NA	NA	NA	NA	NA	NA	NA
rs7177	a	c	0.0906	0.0467	0.05251	++++	11	69466115	C	-0.07085	0.931602	0.07296	0.3315	0.452	0.4698	A	0.159	1.17234	0.1078	0.1404	0.2585	0.2313	A	0.05196	1.05333	0.09474	0.5834	0.4545	0.4364	C	-0.1194	0.887453	0.1169	0.3075	0.1244	0.1405
rs186559501	t	c	-1.522	0.785	0.05252	?-??	10	64326640	NA	NA	NA	NA	NA	NA	NA	C	1.522	4.58138	0.785	0.05248	0.009615	0.002132	NA	NA	NA	NA	NA	NA	NA	NA	NA	NA	NA	NA	NA	NA
rs7893651	t	c	-0.1014	0.0523	0.05259	+---	10	123525352	T	0.007751	1.00778	0.1174	0.9473	0.1047	0.1038	T	-0.1182	0.888518	0.1107	0.2858	0.2244	0.242	T	-0.2062	0.81367	0.1133	0.06872	0.2007	0.2412	T	-0.08928	0.914589	0.0866	0.3025	0.3053	0.325
rs80146702	t	c	0.4165	0.2149	0.05261	?+??	10	123556806	NA	NA	NA	NA	NA	NA	NA	C	-0.4165	0.659351	0.2149	0.05264	0.04274	0.06183	NA	NA	NA	NA	NA	NA	NA	NA	NA	NA	NA	NA	NA	NA
rs34969891	t	c	-0.3231	0.1667	0.05265	--+?	10	80766357	C	0.4958	1.64181	0.2079	0.01708	0.04133	0.02562	C	0.08209	1.08555	0.4585	0.8579	0.01068	0.01066	C	-0.02956	0.970873	0.3518	0.933	0.01885	0.01864	NA	NA	NA	NA	NA	NA	NA
rs76823301	a	g	0.4367	0.2254	0.05269	???+	6	151951093	NA	NA	NA	NA	NA	NA	NA	NA	NA	NA	NA	NA	NA	NA	NA	NA	NA	NA	NA	NA	NA	A	0.4367	1.54759	0.2254	0.05275	0.0412	0.02747
rs17779507	a	c	-0.0898	0.0464	0.0527	-+--	2	217953287	A	-0.07796	0.925001	0.07413	0.2929	0.3907	0.4087	A	0.02899	1.02941	0.1593	0.8556	0.1026	0.09808	A	-0.1515	0.859418	0.09716	0.1189	0.4446	0.4836	A	-0.0921	0.912014	0.0852	0.2798	0.3288	0.3509
rs74017813	a	c	0.1384	0.0714	0.05274	++++	16	52482042	A	0.07019	1.07271	0.1432	0.6241	0.072	0.06767	A	0.2656	1.30421	0.1921	0.1668	0.06624	0.05117	A	0.3334	1.39571	0.1485	0.02477	0.1275	0.09539	A	0.01839	1.01856	0.1157	0.8737	0.1397	0.1389
rs111605422	a	g	0.2299	0.1187	0.05275	+--?	10	123554584	A	0.459	1.58249	0.1542	0.002917	0.07981	0.05205	A	-0.06265	0.939272	0.3478	0.857	0.01852	0.0194	A	-0.1194	0.887453	0.22	0.5872	0.04525	0.04966	NA	NA	NA	NA	NA	NA	NA
rs77208564	t	c	-0.3287	0.1697	0.05275	?-??	8	128505603	NA	NA	NA	NA	NA	NA	NA	C	0.3287	1.38916	0.1697	0.0527	0.1015	0.07676	NA	NA	NA	NA	NA	NA	NA	NA	NA	NA	NA	NA	NA	NA
rs115302168	t	g	0.4303	0.2222	0.0528	?+??	19	17233424	NA	NA	NA	NA	NA	NA	NA	G	-0.4303	0.650314	0.2222	0.05278	0.03953	0.05864	NA	NA	NA	NA	NA	NA	NA	NA	NA	NA	NA	NA	NA	NA
rs12217943	a	g	0.1257	0.0649	0.05286	+-++	10	80714095	A	0.1756	1.19196	0.09762	0.07208	0.1996	0.173	A	-0.05751	0.944112	0.1773	0.7456	0.08022	0.08632	A	0.3157	1.37122	0.1552	0.04202	0.1314	0.09368	A	0.001991	1.00199	0.1302	0.9878	0.1099	0.1113
rs2947606	t	g	0.0835	0.0431	0.05286	++++	10	123838687	T	0.04848	1.04967	0.07173	0.4991	0.4973	0.4869	T	0.2135	1.238	0.1108	0.05407	0.265	0.2313	T	0.06125	1.06316	0.09363	0.513	0.5022	0.4945	G	-0.07518	0.927577	0.08241	0.3616	0.4435	0.4655
Var-10-64159138	a	g	1.519	0.7847	0.0529	?+??	10	64159138	NA	NA	NA	NA	NA	NA	NA	G	-1.519	0.218931	0.7847	0.05293	0.002137	0.009595	NA	NA	NA	NA	NA	NA	NA	NA	NA	NA	NA	NA	NA	NA
rs143846890	c	g	-0.3937	0.2034	0.05292	??-?	5	56186262	NA	NA	NA	NA	NA	NA	NA	NA	NA	NA	NA	NA	NA	NA	G	0.3937	1.48246	0.2034	0.05295	0.06874	0.05154	NA	NA	NA	NA	NA	NA	NA
rs9323513	a	g	0.0842	0.0435	0.05296	++-+	14	68996491	A	0.1314	1.14042	0.07311	0.07238	0.4487	0.4159	G	-0.07376	0.928895	0.09931	0.4576	0.3568	0.3742	A	-0.02163	0.978602	0.09487	0.8197	0.4279	0.4309	A	0.1149	1.12176	0.08799	0.1917	0.2884	0.2661
rs150661643	a	c	1.257	0.6498	0.05306	???+	14	68634006	NA	NA	NA	NA	NA	NA	NA	NA	NA	NA	NA	NA	NA	NA	NA	NA	NA	NA	NA	NA	NA	A	1.257	3.51486	0.6498	0.05306	0.008885	0.002355
Var-14-68449393	t	c	-1.257	0.6498	0.05306	???-	14	68449393	NA	NA	NA	NA	NA	NA	NA	NA	NA	NA	NA	NA	NA	NA	NA	NA	NA	NA	NA	NA	NA	C	1.257	3.51486	0.6498	0.05306	0.008885	0.002355
rs114335730	a	g	0.553	0.2859	0.05308	?+??	16	52602040	NA	NA	NA	NA	NA	NA	NA	A	0.553	1.73846	0.2859	0.05308	0.03632	0.02132	NA	NA	NA	NA	NA	NA	NA	NA	NA	NA	NA	NA	NA	NA
rs114950502	t	c	-0.553	0.2859	0.05308	?-??	16	52610242	NA	NA	NA	NA	NA	NA	NA	C	0.553	1.73846	0.2859	0.05308	0.03632	0.02132	NA	NA	NA	NA	NA	NA	NA	NA	NA	NA	NA	NA	NA	NA
rs12930156	t	c	0.0838	0.0433	0.05308	++++	16	52581424	T	0.1339	1.14328	0.0804	0.09576	0.302	0.2727	T	7.31e-05	1.00007	0.09533	0.9994	0.438	0.436	T	0.1909	1.21034	0.09532	0.04516	0.4279	0.386	C	-0.01842	0.981749	0.0796	0.8171	0.454	0.4592
rs115901981	c	g	0.8348	0.4316	0.05309	?+??	10	81023486	NA	NA	NA	NA	NA	NA	NA	G	-0.8348	0.433961	0.4316	0.05308	0.008547	0.01919	NA	NA	NA	NA	NA	NA	NA	NA	NA	NA	NA	NA	NA	NA
rs3112626	a	g	-0.0848	0.0439	0.05315	----	16	52625200	G	0.04795	1.04912	0.07312	0.512	0.4433	0.429	G	0.1905	1.20985	0.09597	0.04717	0.4476	0.3998	A	-0.1125	0.893597	0.0937	0.23	0.4368	0.4583	A	-0.01469	0.985417	0.09524	0.8775	0.2399	0.2394
rs4078240	a	g	0.1189	0.0615	0.0532	++++	8	128511563	G	-0.01206	0.988012	0.1097	0.9125	0.1253	0.1268	G	-0.6672	0.513143	0.259	0.009981	0.02457	0.04904	G	-0.03499	0.965615	0.1524	0.8184	0.1131	0.114	G	-0.1538	0.857443	0.09	0.0874	0.2544	0.2841
rs150873949	t	c	1.127	0.583	0.05322	?+??	8	128194471	NA	NA	NA	NA	NA	NA	NA	T	1.127	3.08638	0.583	0.05314	0.01282	0.004301	NA	NA	NA	NA	NA	NA	NA	NA	NA	NA	NA	NA	NA	NA
rs3912291	a	g	-0.1694	0.0876	0.05324	-+-?	6	151818210	A	-0.2634	0.768434	0.1136	0.02046	0.1047	0.1314	A	0.01613	1.01626	0.2105	0.9389	0.05235	0.05117	A	-0.06666	0.935513	0.1822	0.7144	0.07317	0.07675	NA	NA	NA	NA	NA	NA	NA
rs150298875	t	c	0.4662	0.2412	0.05326	???+	10	124007616	NA	NA	NA	NA	NA	NA	NA	NA	NA	NA	NA	NA	NA	NA	NA	NA	NA	NA	NA	NA	NA	T	0.4662	1.59393	0.2412	0.05323	0.03473	0.02119
rs74549517	a	g	0.4723	0.2444	0.0533	?+??	10	123999274	NA	NA	NA	NA	NA	NA	NA	A	0.4723	1.60368	0.2444	0.05328	0.05021	0.03198	NA	NA	NA	NA	NA	NA	NA	NA	NA	NA	NA	NA	NA	NA
rs12577156	t	g	-0.254	0.1315	0.05337	?-?-	11	69334525	NA	NA	NA	NA	NA	NA	NA	G	0.9666	2.62899	0.597	0.1054	0.01068	0.004264	NA	NA	NA	NA	NA	NA	NA	G	0.2177	1.24321	0.1348	0.1063	0.1082	0.08948
rs78210698	a	g	-0.6713	0.3475	0.05338	?-??	10	80863348	NA	NA	NA	NA	NA	NA	NA	A	-0.6713	0.511044	0.3475	0.05341	0.01282	0.02559	NA	NA	NA	NA	NA	NA	NA	NA	NA	NA	NA	NA	NA	NA
rs4357254	c	g	-0.0846	0.0438	0.05348	---+	8	128707295	C	-0.1486	0.861914	0.07612	0.05091	0.378	0.412	C	-0.177	0.83778	0.1068	0.09759	0.2553	0.29	C	-0.02857	0.971834	0.09798	0.7706	0.3914	0.3925	C	0.0005677	1.00057	0.08007	0.9943	0.4305	0.4309
Var-8-128344581	t	c	1.516	0.7851	0.05349	?+??	8	128344581	NA	NA	NA	NA	NA	NA	NA	T	1.516	4.55397	0.7851	0.05342	0.009615	0.002132	NA	NA	NA	NA	NA	NA	NA	NA	NA	NA	NA	NA	NA	NA
rs186542945	t	c	1.013	0.5247	0.05353	???+	5	56230722	NA	NA	NA	NA	NA	NA	NA	NA	NA	NA	NA	NA	NA	NA	NA	NA	NA	NA	NA	NA	NA	C	-1.013	0.363128	0.5247	0.05342	0.004039	0.01099
rs13262702	c	g	-0.0918	0.0476	0.05355	+---	8	128631797	G	-0.02788	0.972505	0.0966	0.7729	0.1753	0.1781	G	0.06463	1.06676	0.0934	0.4889	0.406	0.387	G	0.3166	1.37245	0.1039	0.002304	0.3237	0.261	G	0.05359	1.05505	0.08856	0.5451	0.2981	0.2849
rs6890927	t	c	0.1968	0.102	0.05357	+-+?	5	56284925	C	-0.3066	0.735945	0.148	0.03837	0.056	0.0749	C	0.0443	1.0453	0.1812	0.8069	0.07372	0.07143	C	-0.3128	0.731396	0.2231	0.1608	0.04435	0.05592	NA	NA	NA	NA	NA	NA	NA
rs1274653	a	g	0.1257	0.0651	0.05362	+++-	14	68676778	A	0.07284	1.07556	0.1024	0.477	0.1527	0.1413	A	0.2481	1.28159	0.125	0.04723	0.1848	0.1514	A	0.1262	1.13451	0.1282	0.325	0.1674	0.148	A	-0.05611	0.945435	0.2537	0.825	0.02585	0.02669
rs1298340	c	g	0.1257	0.0651	0.05362	+++-	14	68677492	C	0.07284	1.07556	0.1024	0.477	0.1527	0.1413	C	0.2481	1.28159	0.125	0.04723	0.1848	0.1514	C	0.1262	1.13451	0.1282	0.325	0.1674	0.148	C	-0.05611	0.945435	0.2537	0.825	0.02585	0.02669
rs725453	t	c	0.1257	0.0651	0.05362	+++-	14	68675858	T	0.07284	1.07556	0.1024	0.477	0.1527	0.1413	T	0.2481	1.28159	0.125	0.04723	0.1848	0.1514	T	0.1262	1.13451	0.1282	0.325	0.1674	0.148	T	-0.05611	0.945435	0.2537	0.825	0.02585	0.02669
rs911254	a	t	-0.0847	0.0439	0.05366	----	14	68805323	T	0.04976	1.05102	0.07613	0.5134	0.3933	0.3791	A	-0.2327	0.792391	0.1178	0.0482	0.2073	0.2431	T	0.08727	1.09119	0.09476	0.3571	0.4268	0.3991	T	0.05452	1.05603	0.07839	0.4868	0.4758	0.4584
rs953668	a	g	-0.1082	0.0561	0.05369	--+-	8	128236821	G	0.1628	1.1768	0.08802	0.0644	0.232	0.2043	G	0.06757	1.06991	0.1733	0.6966	0.08226	0.07783	G	-0.02936	0.971067	0.1054	0.7806	0.2616	0.2686	G	0.2097	1.23331	0.1233	0.08913	0.1373	0.1154
rs73989691	t	c	0.2906	0.1507	0.05378	?+-?	2	217915402	NA	NA	NA	NA	NA	NA	NA	C	-0.3776	0.685505	0.1568	0.01602	0.08013	0.1151	C	0.7595	2.13721	0.5448	0.1633	0.0122	0.005482	NA	NA	NA	NA	NA	NA	NA
rs73989697	a	c	-0.2906	0.1507	0.05378	?-+?	2	217919187	NA	NA	NA	NA	NA	NA	NA	A	-0.3776	0.685505	0.1568	0.01602	0.08013	0.1151	A	0.7595	2.13721	0.5448	0.1633	0.0122	0.005482	NA	NA	NA	NA	NA	NA	NA
rs114249846	a	g	-0.587	0.3044	0.05381	?-??	10	123741435	NA	NA	NA	NA	NA	NA	NA	G	0.587	1.79858	0.3044	0.0538	0.03312	0.01919	NA	NA	NA	NA	NA	NA	NA	NA	NA	NA	NA	NA	NA	NA
rs116257205	t	c	-0.587	0.3044	0.05381	?-??	10	123744453	NA	NA	NA	NA	NA	NA	NA	C	0.587	1.79858	0.3044	0.0538	0.03312	0.01919	NA	NA	NA	NA	NA	NA	NA	NA	NA	NA	NA	NA	NA	NA
rs45624836	t	c	-0.604	0.3133	0.05386	-?-?	16	52551767	T	-0.5322	0.587311	0.3827	0.1643	0.007333	0.01248	NA	NA	NA	NA	NA	NA	NA	T	-0.7499	0.472414	0.5455	0.1692	0.005543	0.01206	NA	NA	NA	NA	NA	NA	NA
rs2935715	a	c	0.1171	0.0607	0.05387	+++-	10	123422766	A	0.126	1.13428	0.1391	0.3649	0.076	0.06767	A	0.2157	1.24073	0.1072	0.04412	0.2596	0.2186	A	0.2632	1.30109	0.1473	0.07391	0.1319	0.1064	A	-0.0656	0.936505	0.1076	0.5421	0.1559	0.1656
rs73989689	c	g	0.2907	0.1509	0.054	?+-?	2	217912238	NA	NA	NA	NA	NA	NA	NA	G	-0.3679	0.692186	0.1568	0.01899	0.0803	0.1143	G	0.6706	1.95541	0.5532	0.2254	0.01124	0.00558	NA	NA	NA	NA	NA	NA	NA
rs140386677	a	c	0.5982	0.3105	0.05402	+?+?	16	52651671	A	0.6716	1.95737	0.353	0.0571	0.01533	0.007884	NA	NA	NA	NA	NA	NA	NA	A	0.3474	1.41538	0.6527	0.5945	0.006652	0.004386	NA	NA	NA	NA	NA	NA	NA
rs146659272	a	t	-0.8768	0.4551	0.05403	?-??	8	128554793	NA	NA	NA	NA	NA	NA	NA	T	0.8768	2.4032	0.4551	0.05401	0.01836	0.007609	NA	NA	NA	NA	NA	NA	NA	NA	NA	NA	NA	NA	NA	NA
rs113237569	c	g	0.7389	0.3836	0.05408	?+??	10	123999579	NA	NA	NA	NA	NA	NA	NA	G	-0.7389	0.477639	0.3836	0.05406	0.01073	0.02244	NA	NA	NA	NA	NA	NA	NA	NA	NA	NA	NA	NA	NA	NA
rs11200027	a	g	0.5085	0.264	0.05409	???+	10	123355192	NA	NA	NA	NA	NA	NA	NA	NA	NA	NA	NA	NA	NA	NA	NA	NA	NA	NA	NA	NA	NA	A	0.5085	1.6628	0.264	0.05406	0.0315	0.01962
rs10113180	a	c	0.1445	0.0751	0.05421	++-+	8	128063016	C	-0.0566	0.944972	0.3069	0.8537	0.014	0.01511	C	-0.2302	0.794375	0.4042	0.569	0.01282	0.01493	C	0.02608	1.02642	0.1661	0.8753	0.08758	0.08882	C	-0.1975	0.82078	0.08964	0.02756	0.2601	0.3022
Var-16-52469371	t	c	1.118	0.581	0.05432	???+	16	52469371	NA	NA	NA	NA	NA	NA	NA	NA	NA	NA	NA	NA	NA	NA	NA	NA	NA	NA	NA	NA	NA	T	1.118	3.05873	0.581	0.05427	0.009709	0.00315
rs142287832	t	c	0.6102	0.3172	0.05439	??+?	10	123666522	NA	NA	NA	NA	NA	NA	NA	NA	NA	NA	NA	NA	NA	NA	C	-0.6102	0.543242	0.3172	0.05436	0.01774	0.03509	NA	NA	NA	NA	NA	NA	NA
rs35976201	a	g	0.3327	0.173	0.05442	+++?	11	69319635	A	0.4839	1.62239	0.3909	0.2157	0.01133	0.007227	A	0.8728	2.3936	0.6934	0.2081	0.007479	0.003198	A	0.2475	1.28082	0.2008	0.2178	0.0643	0.05373	NA	NA	NA	NA	NA	NA	NA
Var-5-56228607	t	c	1.026	0.5335	0.05446	???+	5	56228607	NA	NA	NA	NA	NA	NA	NA	NA	NA	NA	NA	NA	NA	NA	NA	NA	NA	NA	NA	NA	NA	C	-1.026	0.358438	0.5335	0.05442	0.004039	0.0102
rs11002777	a	g	-0.1252	0.0651	0.05459	-+-+	10	80774760	G	0.2262	1.25383	0.09842	0.02155	0.1887	0.1577	G	-0.03093	0.969543	0.1404	0.8257	0.1229	0.129	G	0.1833	1.20117	0.1492	0.219	0.1341	0.1107	G	-0.01395	0.986147	0.165	0.9326	0.06139	0.06279
rs151238784	t	c	-0.9289	0.4833	0.05461	???-	14	68286700	NA	NA	NA	NA	NA	NA	NA	NA	NA	NA	NA	NA	NA	NA	NA	NA	NA	NA	NA	NA	NA	T	-0.9289	0.394988	0.4833	0.0546	0.004847	0.01256
rs149241980	a	g	0.6469	0.3366	0.05462	?+??	10	123313263	NA	NA	NA	NA	NA	NA	NA	G	-0.6469	0.523667	0.3366	0.05462	0.01389	0.02665	NA	NA	NA	NA	NA	NA	NA	NA	NA	NA	NA	NA	NA	NA
rs56108404	a	c	0.8772	0.4565	0.05466	+???	11	69370590	A	0.8772	2.40416	0.4565	0.05467	0.01067	0.004599	NA	NA	NA	NA	NA	NA	NA	NA	NA	NA	NA	NA	NA	NA	NA	NA	NA	NA	NA	NA	NA
rs10144394	c	g	0.1721	0.0896	0.0547	++++	14	68935759	C	0.1369	1.14671	0.2192	0.5323	0.032	0.0276	C	0.05327	1.05471	0.1109	0.6311	0.2201	0.2122	C	0.6519	1.91918	0.3393	0.05471	0.02993	0.01535	C	0.6219	1.86246	0.2688	0.02068	0.03231	0.01884
rs142959857	t	c	-0.9842	0.5123	0.05471	-???	8	128029897	C	0.9842	2.67567	0.5123	0.0547	0.009333	0.003285	NA	NA	NA	NA	NA	NA	NA	NA	NA	NA	NA	NA	NA	NA	NA	NA	NA	NA	NA	NA	NA
rs57691325	c	g	-0.1077	0.0561	0.0548	--+-	10	80755562	C	-0.1444	0.865541	0.1046	0.1675	0.134	0.1518	C	-0.03143	0.969059	0.1525	0.8368	0.09829	0.1023	C	0.02315	1.02342	0.1616	0.8861	0.09756	0.09649	C	-0.1417	0.867882	0.08298	0.08778	0.3433	0.3744
rs703983	a	g	-0.081	0.0422	0.05485	-+--	10	80941885	G	0.1277	1.13621	0.07298	0.08018	0.428	0.3955	G	-0.0161	0.984029	0.09326	0.8629	0.485	0.4893	G	0.1213	1.12896	0.09366	0.1951	0.4579	0.4287	G	0.06582	1.06803	0.08293	0.4273	0.4055	0.3901
rs74159101	c	g	-0.195	0.1016	0.05486	---?	10	124015767	C	-0.2142	0.807187	0.21	0.3078	0.028	0.03417	C	-0.2085	0.811801	0.1294	0.1073	0.1389	0.1652	C	-0.1097	0.896103	0.2625	0.6761	0.03437	0.03618	NA	NA	NA	NA	NA	NA	NA
rs1316170	a	c	-0.1251	0.0652	0.05487	---+	14	68698472	C	0.06778	1.07013	0.1027	0.5095	0.152	0.1413	C	0.2554	1.29098	0.125	0.04105	0.1859	0.1514	C	0.1236	1.13156	0.1278	0.3335	0.1696	0.1502	C	-0.05611	0.945435	0.2537	0.825	0.02585	0.02669
Var-5-1283660	t	c	0.837	0.436	0.05489	?+??	5	1283660	NA	NA	NA	NA	NA	NA	NA	C	-0.837	0.433008	0.436	0.05488	0.008547	0.01812	NA	NA	NA	NA	NA	NA	NA	NA	NA	NA	NA	NA	NA	NA
rs76456907	a	g	0.7888	0.4109	0.0549	?+??	14	68699379	NA	NA	NA	NA	NA	NA	NA	G	-0.7888	0.45439	0.4109	0.05487	0.009615	0.02026	NA	NA	NA	NA	NA	NA	NA	NA	NA	NA	NA	NA	NA	NA
rs76111959	a	c	0.458	0.2386	0.05492	?+??	8	128096424	NA	NA	NA	NA	NA	NA	NA	A	0.458	1.58091	0.2386	0.05492	0.05021	0.03198	NA	NA	NA	NA	NA	NA	NA	NA	NA	NA	NA	NA	NA	NA
rs80284805	a	g	0.3219	0.1677	0.05492	???+	11	69512852	NA	NA	NA	NA	NA	NA	NA	NA	NA	NA	NA	NA	NA	NA	NA	NA	NA	NA	NA	NA	NA	A	0.3219	1.37975	0.1677	0.05489	0.06947	0.05102
rs4237533	a	g	-0.081	0.0422	0.05494	-+--	10	123332352	A	-0.1778	0.83711	0.07182	0.01328	0.422	0.4685	G	-0.03241	0.96811	0.09461	0.7319	0.3697	0.3785	A	-0.04618	0.95487	0.09276	0.6186	0.4812	0.4912	G	0.06626	1.0685	0.0845	0.433	0.3215	0.3061
rs186342227	a	g	1.011	0.5268	0.05497	?+??	10	81089621	NA	NA	NA	NA	NA	NA	NA	A	1.011	2.74835	0.5268	0.055	0.01496	0.00533	NA	NA	NA	NA	NA	NA	NA	NA	NA	NA	NA	NA	NA	NA
rs6479814	a	t	0.1908	0.0994	0.05498	+++?	10	64211073	A	0.3167	1.37259	0.1784	0.07589	0.05133	0.03811	A	0.06161	1.06355	0.1279	0.6301	0.1731	0.1652	A	0.6489	1.91343	0.3409	0.05698	0.02882	0.01535	NA	NA	NA	NA	NA	NA	NA
rs150372978	t	c	0.6395	0.3333	0.05502	?+??	8	128699186	NA	NA	NA	NA	NA	NA	NA	T	0.6395	1.89553	0.3333	0.05501	0.02778	0.01493	NA	NA	NA	NA	NA	NA	NA	NA	NA	NA	NA	NA	NA	NA
Var-8-128294568	t	c	1.506	0.785	0.05505	?+??	8	128294568	NA	NA	NA	NA	NA	NA	NA	T	1.506	4.50866	0.785	0.0551	0.009615	0.002132	NA	NA	NA	NA	NA	NA	NA	NA	NA	NA	NA	NA	NA	NA
rs141225164	c	g	1.508	0.7861	0.05507	?+??	10	80901039	NA	NA	NA	NA	NA	NA	NA	C	1.508	4.51769	0.7861	0.05508	0.009677	0.002151	NA	NA	NA	NA	NA	NA	NA	NA	NA	NA	NA	NA	NA	NA
rs28608730	a	c	0.2863	0.1493	0.05507	?++?	8	128625657	NA	NA	NA	NA	NA	NA	NA	A	0.2814	1.32498	0.1533	0.06647	0.1229	0.09701	A	0.376	1.45645	0.6543	0.5655	0.006652	0.004386	NA	NA	NA	NA	NA	NA	NA
Var-19-17471739	t	c	0.4383	0.2285	0.05507	+?+?	19	17471739	C	-0.5203	0.594342	0.2496	0.03711	0.018	0.02957	NA	NA	NA	NA	NA	NA	NA	C	-0.01419	0.98591	0.5677	0.9801	0.007761	0.006579	NA	NA	NA	NA	NA	NA	NA
rs112257714	t	g	-0.3837	0.2001	0.05517	?-??	14	68682939	NA	NA	NA	NA	NA	NA	NA	T	-0.3837	0.681336	0.2001	0.05512	0.05176	0.07343	NA	NA	NA	NA	NA	NA	NA	NA	NA	NA	NA	NA	NA	NA
Var-5-56046733	t	c	1.023	0.5335	0.05517	???+	5	56046733	NA	NA	NA	NA	NA	NA	NA	NA	NA	NA	NA	NA	NA	NA	NA	NA	NA	NA	NA	NA	NA	C	-1.023	0.359515	0.5335	0.05526	0.004039	0.0102
rs79564420	c	g	1.104	0.5758	0.0552	???+	8	128271908	NA	NA	NA	NA	NA	NA	NA	NA	NA	NA	NA	NA	NA	NA	NA	NA	NA	NA	NA	NA	NA	G	-1.104	0.331542	0.5758	0.05525	0.003231	0.0102
rs3784127	a	g	0.1716	0.0895	0.05521	++++	14	68939207	A	0.1092	1.11539	0.2179	0.6165	0.032	0.02825	A	0.05973	1.06155	0.1109	0.5903	0.2201	0.2111	A	0.6519	1.91918	0.3393	0.05471	0.02993	0.01535	A	0.6219	1.86246	0.2688	0.02068	0.03231	0.01884
rs57413431	a	g	1.118	0.5832	0.05524	?+??	8	128407267	NA	NA	NA	NA	NA	NA	NA	A	1.118	3.05873	0.5832	0.05529	0.01282	0.004264	NA	NA	NA	NA	NA	NA	NA	NA	NA	NA	NA	NA	NA	NA
Var-19-17485203	a	g	-1.506	0.7859	0.05533	?-??	19	17485203	NA	NA	NA	NA	NA	NA	NA	A	-1.506	0.221795	0.7859	0.05534	0.002137	0.009595	NA	NA	NA	NA	NA	NA	NA	NA	NA	NA	NA	NA	NA	NA
rs57998721	t	g	-0.2609	0.1362	0.05539	?-+?	2	217939615	NA	NA	NA	NA	NA	NA	NA	T	-0.3178	0.727748	0.1436	0.02689	0.1015	0.1371	T	0.2466	1.27967	0.4287	0.565	0.01444	0.01099	NA	NA	NA	NA	NA	NA	NA
rs114912769	a	c	0.5201	0.2715	0.05541	?+??	8	128221023	NA	NA	NA	NA	NA	NA	NA	A	0.5201	1.6822	0.2715	0.05541	0.04084	0.02339	NA	NA	NA	NA	NA	NA	NA	NA	NA	NA	NA	NA	NA	NA
rs75962514	a	c	-0.404	0.2109	0.05542	???-	14	69015740	NA	NA	NA	NA	NA	NA	NA	NA	NA	NA	NA	NA	NA	NA	NA	NA	NA	NA	NA	NA	NA	C	0.404	1.4978	0.2109	0.05544	0.04604	0.03218
rs143364765	a	g	-0.6618	0.3455	0.05543	?-??	8	128226945	NA	NA	NA	NA	NA	NA	NA	G	0.6618	1.93828	0.3455	0.05542	0.02671	0.01279	NA	NA	NA	NA	NA	NA	NA	NA	NA	NA	NA	NA	NA	NA
rs78252042	t	g	-0.6618	0.3455	0.05543	?-??	8	128230425	NA	NA	NA	NA	NA	NA	NA	G	0.6618	1.93828	0.3455	0.05542	0.02671	0.01279	NA	NA	NA	NA	NA	NA	NA	NA	NA	NA	NA	NA	NA	NA
rs116953839	c	g	1.254	0.6548	0.05548	???+	14	68363129	NA	NA	NA	NA	NA	NA	NA	NA	NA	NA	NA	NA	NA	NA	NA	NA	NA	NA	NA	NA	NA	G	-1.254	0.285361	0.6548	0.05543	0.002423	0.008634
rs185298436	a	g	1.254	0.6548	0.05548	???+	14	68282814	NA	NA	NA	NA	NA	NA	NA	NA	NA	NA	NA	NA	NA	NA	NA	NA	NA	NA	NA	NA	NA	G	-1.254	0.285361	0.6548	0.05543	0.002423	0.008634
rs9643218	a	g	-0.2594	0.1354	0.05548	?+?-	8	128255616	NA	NA	NA	NA	NA	NA	NA	G	-0.01514	0.984974	0.3986	0.9697	0.01389	0.01386	NA	NA	NA	NA	NA	NA	NA	G	0.2952	1.3434	0.144	0.04033	0.09935	0.07692
rs147416765	t	c	0.2618	0.1367	0.05549	?+++	10	80995069	NA	NA	NA	NA	NA	NA	NA	C	-0.4225	0.655406	0.3677	0.2506	0.01389	0.02026	C	-0.2811	0.754953	0.2284	0.2185	0.0388	0.05482	C	-0.2039	0.815544	0.1926	0.2899	0.04281	0.05024
rs116205792	a	g	-0.5871	0.3066	0.05551	?-??	6	151858144	NA	NA	NA	NA	NA	NA	NA	A	-0.5871	0.555937	0.3066	0.05551	0.01816	0.03198	NA	NA	NA	NA	NA	NA	NA	NA	NA	NA	NA	NA	NA	NA
rs140540805	a	g	0.5871	0.3066	0.05551	?+??	6	151864130	NA	NA	NA	NA	NA	NA	NA	G	-0.5871	0.555937	0.3066	0.05551	0.01816	0.03198	NA	NA	NA	NA	NA	NA	NA	NA	NA	NA	NA	NA	NA	NA
rs147822104	a	g	0.5871	0.3066	0.05551	?+??	6	151857714	NA	NA	NA	NA	NA	NA	NA	G	-0.5871	0.555937	0.3066	0.05551	0.01816	0.03198	NA	NA	NA	NA	NA	NA	NA	NA	NA	NA	NA	NA	NA	NA
rs17081395	a	g	-0.5871	0.3066	0.05551	?-??	6	151857234	NA	NA	NA	NA	NA	NA	NA	A	-0.5871	0.555937	0.3066	0.05551	0.01816	0.03198	NA	NA	NA	NA	NA	NA	NA	NA	NA	NA	NA	NA	NA	NA
rs76732163	a	t	0.403	0.2105	0.05559	+++-	11	69440650	T	-0.6301	0.532539	0.3766	0.09431	0.007801	0.0145	T	-1.048	0.350638	0.4863	0.03118	0.006849	0.01782	T	-0.2905	0.74789	0.4828	0.5474	0.009281	0.01182	T	0.1469	1.15824	0.3781	0.6977	0.01337	0.01199
rs77782092	a	t	0.6207	0.3243	0.0556	+?+?	10	81098868	T	-0.6772	0.508038	0.3734	0.06972	0.007333	0.01445	NA	NA	NA	NA	NA	NA	NA	T	-0.4474	0.639288	0.6541	0.494	0.004435	0.006579	NA	NA	NA	NA	NA	NA	NA
rs183915234	t	c	-1.503	0.7854	0.05566	?-??	10	123710518	NA	NA	NA	NA	NA	NA	NA	T	-1.503	0.222462	0.7854	0.0557	0.002141	0.009595	NA	NA	NA	NA	NA	NA	NA	NA	NA	NA	NA	NA	NA	NA
rs58844941	t	c	0.0982	0.0513	0.05581	++++	2	217878159	C	-0.0703	0.932114	0.08807	0.4247	0.216	0.23	C	-0.137	0.87197	0.1897	0.4702	0.06303	0.0693	C	-0.02275	0.977507	0.09992	0.8199	0.408	0.4298	T	0.1803	1.19758	0.09031	0.04585	0.2738	0.237
rs4699995	a	t	0.0936	0.049	0.05585	++-+	5	56010952	A	0.1803	1.19758	0.0755	0.01692	0.46	0.4192	T	-0.04608	0.954966	0.1127	0.6825	0.2169	0.2281	T	0.01196	1.01203	0.0962	0.9011	0.4911	0.4879	T	-0.09278	0.911394	0.1351	0.4922	0.09612	0.1036
rs78099360	a	g	1.115	0.5832	0.05589	?+??	8	128406544	NA	NA	NA	NA	NA	NA	NA	A	1.115	3.04957	0.5832	0.05593	0.01282	0.004274	NA	NA	NA	NA	NA	NA	NA	NA	NA	NA	NA	NA	NA	NA
rs12785054	c	g	0.1154	0.0604	0.05591	+++-	10	81041991	C	0.1576	1.1707	0.1622	0.3313	0.05867	0.05059	C	0.2677	1.30695	0.1078	0.01299	0.2585	0.2058	C	0.3106	1.36424	0.1465	0.03393	0.1375	0.1042	C	-0.114	0.892258	0.09817	0.2457	0.2003	0.2221
Var-10-123809388	t	c	1.502	0.7857	0.05592	?+??	10	123809388	NA	NA	NA	NA	NA	NA	NA	T	1.502	4.49066	0.7857	0.05584	0.009615	0.002132	NA	NA	NA	NA	NA	NA	NA	NA	NA	NA	NA	NA	NA	NA
rs75921875	a	g	0.3959	0.2071	0.05595	+++?	5	56067759	A	0.4942	1.63919	0.2724	0.06966	0.024	0.01511	A	0.4731	1.60496	0.6507	0.4672	0.00641	0.004264	A	0.1942	1.21434	0.3658	0.5956	0.01996	0.01535	NA	NA	NA	NA	NA	NA	NA
rs16856873	a	g	-0.0956	0.05	0.05596	---+	2	217927278	A	-0.2397	0.786864	0.08607	0.005361	0.2233	0.2664	A	-0.08155	0.921687	0.0981	0.4058	0.3526	0.3699	A	-0.1805	0.834853	0.1259	0.1518	0.1608	0.1831	A	0.1431	1.15385	0.1011	0.1568	0.2149	0.1907
rs8101791	a	g	0.1868	0.0977	0.05597	++++	19	17808998	A	0.05052	1.05182	0.1433	0.7245	0.07333	0.06899	A	0.3222	1.38016	0.1873	0.08534	0.08013	0.05864	A	0.3419	1.40762	0.2221	0.1237	0.05654	0.03947	A	0.1359	1.14557	0.3727	0.7154	0.01292	0.01099
rs9630108	a	g	-0.0983	0.0514	0.05597	----	10	124017217	G	0.05593	1.05752	0.07281	0.4424	0.464	0.4474	G	0.227	1.25483	0.1128	0.04411	0.2372	0.2004	G	0.07823	1.08137	0.1018	0.4421	0.337	0.3081	G	0.08476	1.08846	0.2623	0.7466	0.02504	0.02276
rs28498223	t	c	0.1025	0.0536	0.05599	+++-	14	68728425	T	0.07739	1.08046	0.0802	0.3346	0.3178	0.2996	C	-0.2319	0.793025	0.1093	0.03391	0.2489	0.29	T	0.1049	1.1106	0.1079	0.3312	0.2871	0.2566	T	-0.2159	0.805816	0.2114	0.307	0.03554	0.04317
rs2015489	t	c	-0.0832	0.0435	0.05602	+---	11	69330354	T	0.08489	1.0886	0.07705	0.2706	0.3533	0.3357	T	-0.2316	0.793263	0.09557	0.01538	0.4295	0.4819	T	-0.1246	0.88285	0.095	0.1897	0.3858	0.42	T	-0.1371	0.871883	0.08489	0.1062	0.3174	0.3485
rs727392	a	g	-0.1323	0.0692	0.05604	+---	14	69001801	G	-0.0715	0.930996	0.1379	0.6041	0.07667	0.08016	G	0.08107	1.08445	0.09617	0.3992	0.3469	0.3273	G	0.5763	1.77944	0.2046	0.004852	0.0765	0.04386	G	0.367	1.4434	0.2039	0.07185	0.04847	0.03532
Var-8-128330709	t	c	-1.113	0.5826	0.05608	???-	8	128330709	NA	NA	NA	NA	NA	NA	NA	NA	NA	NA	NA	NA	NA	NA	NA	NA	NA	NA	NA	NA	NA	T	-1.113	0.328572	0.5826	0.05618	0.003231	0.009419
rs911786	c	g	0.0982	0.0514	0.0561	++++	10	124017583	C	0.05333	1.05478	0.07285	0.4641	0.4587	0.4428	C	0.233	1.26238	0.1128	0.03885	0.2361	0.1983	C	0.07823	1.08137	0.1018	0.4421	0.337	0.3081	C	0.08476	1.08846	0.2623	0.7466	0.02504	0.02276
rs182499972	t	c	0.5828	0.3051	0.05611	?+??	10	124005474	NA	NA	NA	NA	NA	NA	NA	T	0.5828	1.79105	0.3051	0.05609	0.03348	0.01923	NA	NA	NA	NA	NA	NA	NA	NA	NA	NA	NA	NA	NA	NA
rs12327712	t	g	-0.092	0.0482	0.05615	--+-	19	17424947	G	0.04165	1.04253	0.07608	0.5841	0.3767	0.3679	T	-0.1937	0.823905	0.09493	0.04134	0.3857	0.4328	G	-0.02298	0.977282	0.1112	0.8363	0.2472	0.2423	G	0.193	1.21288	0.1227	0.1158	0.1349	0.1138
rs184589730	t	c	0.3322	0.174	0.05621	+?+?	10	123730976	T	0.4895	1.6315	0.2635	0.06325	0.02467	0.01511	NA	NA	NA	NA	NA	NA	NA	T	0.2106	1.23442	0.2316	0.3632	0.04878	0.04167	NA	NA	NA	NA	NA	NA	NA
rs745494	c	g	-0.0913	0.0478	0.05625	--+-	10	80745649	C	-0.2134	0.807833	0.09802	0.02948	0.1497	0.1803	C	-0.06624	0.935906	0.09555	0.4882	0.4434	0.4562	C	0.05427	1.05577	0.1161	0.6402	0.1956	0.1864	G	0.09695	1.10181	0.08185	0.2362	0.4215	0.398
rs148651077	t	c	0.7433	0.3894	0.05628	+???	10	123229877	C	-0.7433	0.475542	0.3894	0.05628	0.006667	0.0138	NA	NA	NA	NA	NA	NA	NA	NA	NA	NA	NA	NA	NA	NA	NA	NA	NA	NA	NA	NA	NA
rs602652	a	g	0.0863	0.0452	0.05633	++++	11	69462642	A	0.04979	1.05105	0.07418	0.5021	0.4887	0.4757	A	0.09134	1.09564	0.09928	0.3575	0.3387	0.3209	A	0.07465	1.07751	0.09712	0.4421	0.4213	0.398	G	-0.1595	0.85257	0.09986	0.1101	0.2019	0.2284
rs2591951	a	t	-0.0869	0.0455	0.05635	--+-	5	56120770	T	0.05126	1.0526	0.08605	0.5514	0.2636	0.2549	A	-0.1634	0.849251	0.09964	0.1011	0.4627	0.5034	T	-0.01669	0.983449	0.09918	0.8664	0.4488	0.4603	A	-0.1394	0.86988	0.08299	0.09294	0.3899	0.4272
rs9633600	a	g	0.107	0.0561	0.05644	++-+	10	80753981	G	-0.1712	0.842653	0.1059	0.1061	0.128	0.1485	G	-0.06021	0.941567	0.14	0.6672	0.1197	0.1269	G	0.02132	1.02155	0.1633	0.8961	0.09645	0.09539	G	-0.1174	0.889229	0.08439	0.1642	0.332	0.3571
rs115724487	c	g	-0.4414	0.2314	0.05645	?-??	14	68799738	NA	NA	NA	NA	NA	NA	NA	C	-0.4414	0.643135	0.2314	0.05646	0.03739	0.05437	NA	NA	NA	NA	NA	NA	NA	NA	NA	NA	NA	NA	NA	NA
rs75203201	c	g	0.4854	0.2545	0.05649	???+	19	17358637	NA	NA	NA	NA	NA	NA	NA	NA	NA	NA	NA	NA	NA	NA	NA	NA	NA	NA	NA	NA	NA	C	0.4854	1.62482	0.2545	0.05643	0.03312	0.02044
rs145294646	a	g	0.519	0.2723	0.05665	???+	10	124014133	NA	NA	NA	NA	NA	NA	NA	NA	NA	NA	NA	NA	NA	NA	NA	NA	NA	NA	NA	NA	NA	A	0.519	1.68035	0.2723	0.05666	0.02989	0.01805
rs2297922	a	g	0.0943	0.0495	0.05666	++++	10	80828245	G	-0.1782	0.836775	0.1037	0.0857	0.1367	0.1583	G	-0.02412	0.976169	0.117	0.8366	0.1912	0.194	G	-0.1189	0.887897	0.1045	0.2555	0.2805	0.3081	A	0.06168	1.06362	0.08152	0.4493	0.4984	0.4827
rs114937421	a	c	0.5712	0.2998	0.05674	?+??	14	68671740	NA	NA	NA	NA	NA	NA	NA	C	-0.5712	0.564847	0.2998	0.05678	0.01923	0.03305	NA	NA	NA	NA	NA	NA	NA	NA	NA	NA	NA	NA	NA	NA
rs10505482	a	g	-0.0956	0.0502	0.05675	---+	8	128125849	G	0.1648	1.17916	0.08324	0.0477	0.282	0.2497	G	0.1822	1.19985	0.1335	0.1724	0.1603	0.1386	G	0.1437	1.15454	0.1192	0.2278	0.2195	0.1952	G	-0.04892	0.952257	0.08907	0.5829	0.2924	0.2998
rs182645897	a	c	0.4824	0.2532	0.05675	?+??	10	123777515	NA	NA	NA	NA	NA	NA	NA	C	-0.4824	0.6173	0.2532	0.05673	0.02993	0.04674	NA	NA	NA	NA	NA	NA	NA	NA	NA	NA	NA	NA	NA	NA
rs148668007	a	g	-0.9303	0.4884	0.05681	?-??	8	128163988	NA	NA	NA	NA	NA	NA	NA	G	0.9303	2.53527	0.4884	0.05682	0.01603	0.006397	NA	NA	NA	NA	NA	NA	NA	NA	NA	NA	NA	NA	NA	NA
rs151146360	a	g	0.6921	0.3634	0.05684	???+	8	128129081	NA	NA	NA	NA	NA	NA	NA	NA	NA	NA	NA	NA	NA	NA	NA	NA	NA	NA	NA	NA	NA	A	0.6921	1.99791	0.3634	0.05684	0.01858	0.009419
rs34358442	c	g	-0.2696	0.1416	0.05684	-+-?	19	17208614	G	0.1643	1.17857	0.1663	0.3233	0.054	0.04599	G	-0.2414	0.785527	0.5106	0.6364	0.007479	0.009595	G	0.8513	2.34269	0.3176	0.007355	0.0388	0.01645	NA	NA	NA	NA	NA	NA	NA
rs11848539	t	c	1.262	0.6627	0.05687	?+??	14	68278006	NA	NA	NA	NA	NA	NA	NA	C	-1.262	0.283087	0.6627	0.05685	0.003205	0.01066	NA	NA	NA	NA	NA	NA	NA	NA	NA	NA	NA	NA	NA	NA
rs181402451	a	t	-1.262	0.6627	0.05687	?-??	14	68268418	NA	NA	NA	NA	NA	NA	NA	A	-1.262	0.283087	0.6627	0.05685	0.003205	0.01066	NA	NA	NA	NA	NA	NA	NA	NA	NA	NA	NA	NA	NA	NA
rs138707506	a	c	0.8432	0.4428	0.05688	+???	10	80757182	A	0.8432	2.32379	0.4428	0.05688	0.01133	0.004599	NA	NA	NA	NA	NA	NA	NA	NA	NA	NA	NA	NA	NA	NA	NA	NA	NA	NA	NA	NA	NA
rs72714586	a	c	-0.2683	0.1409	0.0569	--+-	8	128561256	C	0.301	1.35121	0.2754	0.2744	0.02133	0.01577	C	0.8084	2.24431	0.3982	0.04233	0.02244	0.009595	C	-0.09834	0.906341	0.5886	0.8673	0.006652	0.006579	C	0.169	1.18412	0.189	0.371	0.05331	0.04317
rs112433012	a	g	-0.1783	0.0937	0.05695	----	11	69498969	A	-0.2095	0.81099	0.2458	0.3941	0.02212	0.02566	A	-0.1506	0.860192	0.1137	0.1856	0.2253	0.2463	A	-0.395	0.67368	0.3048	0.195	0.02222	0.03077	A	-0.1026	0.902488	0.3271	0.7537	0.01456	0.01651
rs116150798	t	c	-1.011	0.5316	0.0572	?-??	8	128301464	NA	NA	NA	NA	NA	NA	NA	C	1.011	2.74835	0.5316	0.05723	0.01389	0.00533	NA	NA	NA	NA	NA	NA	NA	NA	NA	NA	NA	NA	NA	NA
rs7086745	a	g	0.634	0.3334	0.05722	?+??	10	123731628	NA	NA	NA	NA	NA	NA	NA	G	-0.634	0.530466	0.3334	0.05722	0.01515	0.02784	NA	NA	NA	NA	NA	NA	NA	NA	NA	NA	NA	NA	NA	NA
rs8017304	a	g	-0.0813	0.0428	0.05733	----	14	68785077	G	0.04425	1.04524	0.07621	0.5615	0.3913	0.3784	A	-0.2578	0.77275	0.09832	0.008744	0.3462	0.403	G	0.05069	1.052	0.09544	0.5954	0.4157	0.3969	A	-0.02843	0.97197	0.07886	0.7185	0.4903	0.5008
rs10788238	t	c	0.0821	0.0432	0.05738	++++	10	123851369	C	-0.04714	0.953954	0.0737	0.5224	0.394	0.4034	T	0.1126	1.11918	0.1044	0.2804	0.2831	0.2671	T	0.2143	1.23899	0.09855	0.0297	0.4397	0.383	C	-0.01865	0.981523	0.07967	0.8149	0.4464	0.4501
rs79175052	a	c	0.4452	0.2344	0.05752	???+	10	64199426	NA	NA	NA	NA	NA	NA	NA	NA	NA	NA	NA	NA	NA	NA	NA	NA	NA	NA	NA	NA	NA	A	0.4452	1.5608	0.2344	0.05755	0.03796	0.02512
rs72947775	t	g	-0.1817	0.0957	0.05757	---?	2	217863961	G	0.1312	1.1402	0.1182	0.2673	0.1107	0.09855	G	0.1083	1.11438	0.3039	0.7217	0.02671	0.02452	G	0.3456	1.41284	0.1929	0.07322	0.0765	0.05263	NA	NA	NA	NA	NA	NA	NA
rs77602683	t	c	0.5408	0.2849	0.05767	?+??	19	17172374	NA	NA	NA	NA	NA	NA	NA	C	-0.5408	0.582282	0.2849	0.05771	0.02244	0.03731	NA	NA	NA	NA	NA	NA	NA	NA	NA	NA	NA	NA	NA	NA
rs143593101	t	c	-1.258	0.663	0.05777	?-??	10	123731219	NA	NA	NA	NA	NA	NA	NA	T	-1.258	0.284222	0.663	0.05775	0.003205	0.01066	NA	NA	NA	NA	NA	NA	NA	NA	NA	NA	NA	NA	NA	NA
rs146126012	a	g	-1.258	0.663	0.05777	?-??	10	123624962	NA	NA	NA	NA	NA	NA	NA	A	-1.258	0.284222	0.663	0.05775	0.003205	0.01066	NA	NA	NA	NA	NA	NA	NA	NA	NA	NA	NA	NA	NA	NA
rs146800152	t	c	1.258	0.663	0.05777	?+??	10	123578581	NA	NA	NA	NA	NA	NA	NA	C	-1.258	0.284222	0.663	0.05775	0.003205	0.01066	NA	NA	NA	NA	NA	NA	NA	NA	NA	NA	NA	NA	NA	NA
rs76247656	a	t	0.4669	0.2461	0.0578	???+	10	64147285	NA	NA	NA	NA	NA	NA	NA	NA	NA	NA	NA	NA	NA	NA	NA	NA	NA	NA	NA	NA	NA	A	0.4669	1.59504	0.2461	0.05776	0.03393	0.02198
rs79115756	t	c	-0.221	0.1165	0.0578	---?	19	17310998	T	-0.2329	0.792233	0.1426	0.1026	0.06267	0.07753	T	-0.04122	0.959618	0.3203	0.8976	0.02137	0.02239	T	-0.3002	0.74067	0.2603	0.2488	0.03215	0.04057	NA	NA	NA	NA	NA	NA	NA
Var-8-128497279	t	c	1.214	0.64	0.05784	?+??	8	128497279	NA	NA	NA	NA	NA	NA	NA	T	1.214	3.36693	0.64	0.05776	0.01175	0.003198	NA	NA	NA	NA	NA	NA	NA	NA	NA	NA	NA	NA	NA	NA
Var-8-128497609	a	g	-1.214	0.64	0.05784	?-??	8	128497609	NA	NA	NA	NA	NA	NA	NA	G	1.214	3.36693	0.64	0.05776	0.01175	0.003198	NA	NA	NA	NA	NA	NA	NA	NA	NA	NA	NA	NA	NA	NA
Var-8-128497610	t	c	1.214	0.64	0.05784	?+??	8	128497610	NA	NA	NA	NA	NA	NA	NA	T	1.214	3.36693	0.64	0.05776	0.01175	0.003198	NA	NA	NA	NA	NA	NA	NA	NA	NA	NA	NA	NA	NA	NA
Var-8-128497909	t	c	1.214	0.64	0.05784	?+??	8	128497909	NA	NA	NA	NA	NA	NA	NA	T	1.214	3.36693	0.64	0.05776	0.01175	0.003198	NA	NA	NA	NA	NA	NA	NA	NA	NA	NA	NA	NA	NA	NA
Var-8-128498126	c	g	1.214	0.64	0.05784	?+??	8	128498126	NA	NA	NA	NA	NA	NA	NA	C	1.214	3.36693	0.64	0.05776	0.01175	0.003198	NA	NA	NA	NA	NA	NA	NA	NA	NA	NA	NA	NA	NA	NA
rs13399525	a	g	0.2628	0.1385	0.05785	+-+?	2	217957148	A	0.3767	1.45747	0.18	0.03638	0.05013	0.03482	A	-0.431	0.649859	0.4218	0.3068	0.008734	0.01422	A	0.2873	1.33282	0.253	0.2562	0.03991	0.02851	NA	NA	NA	NA	NA	NA	NA
rs115035216	t	c	-0.5521	0.2912	0.05797	?-??	8	128417779	NA	NA	NA	NA	NA	NA	NA	C	0.5521	1.7369	0.2912	0.05794	0.03632	0.02132	NA	NA	NA	NA	NA	NA	NA	NA	NA	NA	NA	NA	NA	NA
rs56036131	a	t	-0.088	0.0464	0.05797	----	8	128687756	A	-0.1563	0.855303	0.08229	0.05758	0.2487	0.2786	A	-0.0724	0.930159	0.1059	0.4941	0.2628	0.2761	A	-0.01246	0.987617	0.1009	0.9017	0.3171	0.318	A	-0.07803	0.924937	0.08789	0.3746	0.2868	0.303
rs79866602	t	g	-0.4298	0.2267	0.05797	???-	14	68648490	NA	NA	NA	NA	NA	NA	NA	NA	NA	NA	NA	NA	NA	NA	NA	NA	NA	NA	NA	NA	NA	T	-0.4298	0.650639	0.2267	0.05798	0.02746	0.0416
rs76139619	t	c	1.981	1.045	0.058	?+??	10	123895762	NA	NA	NA	NA	NA	NA	NA	T	1.981	7.24999	1.045	0.05816	0.009615	0.001066	NA	NA	NA	NA	NA	NA	NA	NA	NA	NA	NA	NA	NA	NA
rs144106528	t	c	0.9252	0.4881	0.05802	?+??	8	128244109	NA	NA	NA	NA	NA	NA	NA	T	0.9252	2.52237	0.4881	0.05802	0.01616	0.006438	NA	NA	NA	NA	NA	NA	NA	NA	NA	NA	NA	NA	NA	NA
rs191085189	t	c	0.8167	0.431	0.05811	?+??	6	151980225	NA	NA	NA	NA	NA	NA	NA	T	0.8167	2.26302	0.431	0.05809	0.01965	0.008621	NA	NA	NA	NA	NA	NA	NA	NA	NA	NA	NA	NA	NA	NA
rs1250593	a	g	-0.0878	0.0463	0.05817	----	10	80995556	G	0.09748	1.10239	0.0766	0.2032	0.3313	0.3079	G	0.02581	1.02615	0.09569	0.7873	0.3697	0.3646	G	0.1525	1.16474	0.09856	0.1218	0.388	0.3542	G	0.06923	1.07168	0.1098	0.5282	0.1712	0.1609
rs2288539	a	g	-0.1025	0.0541	0.05819	--+-	19	17351535	A	-0.04201	0.95886	0.114	0.7126	0.1127	0.1163	A	-0.1422	0.867448	0.1114	0.2016	0.219	0.242	A	0.003039	1.00304	0.1097	0.9779	0.255	0.2654	A	-0.2043	0.815218	0.0997	0.04041	0.1882	0.2174
rs80181041	c	g	-0.3411	0.1801	0.05823	?-??	8	128187662	NA	NA	NA	NA	NA	NA	NA	G	0.3411	1.40649	0.1801	0.05821	0.08761	0.06397	NA	NA	NA	NA	NA	NA	NA	NA	NA	NA	NA	NA	NA	NA
rs1971255	a	g	-0.1313	0.0694	0.05835	---?	6	151816094	A	-0.2684	0.764602	0.1123	0.01688	0.1087	0.136	A	-0.04599	0.955052	0.1038	0.6578	0.2842	0.2942	A	-0.04875	0.952419	0.1671	0.7705	0.08758	0.08991	NA	NA	NA	NA	NA	NA	NA
rs11002903	a	g	-0.6656	0.3517	0.05842	?-??	10	81033495	NA	NA	NA	NA	NA	NA	NA	A	-0.6656	0.513965	0.3517	0.05844	0.01389	0.02559	NA	NA	NA	NA	NA	NA	NA	NA	NA	NA	NA	NA	NA	NA
rs112946305	t	c	-0.6656	0.3517	0.05842	?-??	10	81028780	NA	NA	NA	NA	NA	NA	NA	T	-0.6656	0.513965	0.3517	0.05844	0.01389	0.02559	NA	NA	NA	NA	NA	NA	NA	NA	NA	NA	NA	NA	NA	NA
rs116700748	t	g	-0.5907	0.3122	0.05848	?-??	11	69317303	NA	NA	NA	NA	NA	NA	NA	T	-0.5907	0.553939	0.3122	0.05845	0.01816	0.03198	NA	NA	NA	NA	NA	NA	NA	NA	NA	NA	NA	NA	NA	NA
rs34506158	c	g	-0.2115	0.1118	0.05853	?--?	5	1254247	NA	NA	NA	NA	NA	NA	NA	G	0.1908	1.21022	0.1169	0.1026	0.219	0.1876	G	0.4326	1.54126	0.3823	0.2578	0.01996	0.01316	NA	NA	NA	NA	NA	NA	NA
rs870092	a	t	0.0862	0.0456	0.05853	++++	10	123858475	A	0.1022	1.1076	0.08507	0.2296	0.2547	0.2365	A	0.05865	1.0604	0.1037	0.5718	0.2863	0.274	A	0.1401	1.15039	0.09962	0.1598	0.3271	0.3037	A	0.05229	1.05368	0.08189	0.5231	0.5048	0.489
rs71520676	t	c	0.3853	0.2037	0.05856	?+??	8	128536165	NA	NA	NA	NA	NA	NA	NA	T	0.3853	1.47006	0.2037	0.05857	0.06731	0.04691	NA	NA	NA	NA	NA	NA	NA	NA	NA	NA	NA	NA	NA	NA
rs73992711	t	c	-0.2538	0.1342	0.05857	?-+?	2	217940546	NA	NA	NA	NA	NA	NA	NA	T	-0.3082	0.734768	0.1413	0.02919	0.1026	0.1375	T	0.2465	1.27954	0.4286	0.5651	0.01441	0.01096	NA	NA	NA	NA	NA	NA	NA
rs138486583	t	g	-1.253	0.6625	0.05858	?-??	10	80671195	NA	NA	NA	NA	NA	NA	NA	T	-1.253	0.285647	0.6625	0.0585	0.003205	0.01066	NA	NA	NA	NA	NA	NA	NA	NA	NA	NA	NA	NA	NA	NA
rs143389867	t	c	-1.253	0.6625	0.05858	?-??	10	80670801	NA	NA	NA	NA	NA	NA	NA	T	-1.253	0.285647	0.6625	0.0585	0.003205	0.01066	NA	NA	NA	NA	NA	NA	NA	NA	NA	NA	NA	NA	NA	NA
rs75588200	t	c	-1.253	0.6625	0.05858	?-??	10	80672099	NA	NA	NA	NA	NA	NA	NA	T	-1.253	0.285647	0.6625	0.0585	0.003205	0.01066	NA	NA	NA	NA	NA	NA	NA	NA	NA	NA	NA	NA	NA	NA
rs4752595	t	c	0.0817	0.0432	0.05859	++++	10	123555466	C	-0.05378	0.947641	0.07675	0.4835	0.34	0.3535	C	-0.04292	0.957988	0.09884	0.6641	0.2949	0.3038	C	-0.1993	0.819304	0.09363	0.03326	0.3825	0.4375	C	-0.05029	0.950954	0.08183	0.5389	0.3974	0.4097
rs6470538	t	c	-0.0841	0.0445	0.05861	----	8	128594189	C	0.03066	1.03113	0.07403	0.6788	0.44	0.431	T	-0.03501	0.965596	0.09641	0.7165	0.359	0.3678	T	-0.2446	0.783018	0.09619	0.01098	0.439	0.4923	T	-0.06258	0.939338	0.09645	0.5165	0.1995	0.2127
rs186780329	a	g	0.8676	0.4588	0.05862	?+??	8	128699528	NA	NA	NA	NA	NA	NA	NA	A	0.8676	2.38119	0.4588	0.0586	0.01758	0.007609	NA	NA	NA	NA	NA	NA	NA	NA	NA	NA	NA	NA	NA	NA
rs41295635	a	g	0.6894	0.3646	0.05865	?+??	10	123259616	NA	NA	NA	NA	NA	NA	NA	A	0.6894	1.99252	0.3646	0.05868	0.02457	0.01279	NA	NA	NA	NA	NA	NA	NA	NA	NA	NA	NA	NA	NA	NA
rs112344815	t	c	-0.3312	0.1752	0.05866	?-+?	10	81028413	NA	NA	NA	NA	NA	NA	NA	T	-0.3689	0.691495	0.1826	0.04339	0.0609	0.08422	T	0.1037	1.10927	0.6201	0.8672	0.006652	0.005482	NA	NA	NA	NA	NA	NA	NA
rs182251586	a	g	-0.6131	0.3243	0.05869	?-??	10	123687188	NA	NA	NA	NA	NA	NA	NA	A	-0.6131	0.541669	0.3243	0.05872	0.01603	0.02878	NA	NA	NA	NA	NA	NA	NA	NA	NA	NA	NA	NA	NA	NA
rs183481596	c	g	0.6131	0.3243	0.05869	?+??	10	123702922	NA	NA	NA	NA	NA	NA	NA	G	-0.6131	0.541669	0.3243	0.05872	0.01603	0.02878	NA	NA	NA	NA	NA	NA	NA	NA	NA	NA	NA	NA	NA	NA
rs192706498	a	t	0.6131	0.3243	0.05869	?+??	10	123692458	NA	NA	NA	NA	NA	NA	NA	T	-0.6131	0.541669	0.3243	0.05872	0.01603	0.02878	NA	NA	NA	NA	NA	NA	NA	NA	NA	NA	NA	NA	NA	NA
rs3104768	a	g	0.0828	0.0438	0.05869	++++	16	52626396	A	0.04795	1.04912	0.07312	0.512	0.4433	0.429	A	0.1796	1.19674	0.09534	0.05966	0.4359	0.3902	G	-0.1125	0.893597	0.0937	0.23	0.4368	0.4583	G	-0.01469	0.985417	0.09524	0.8775	0.2399	0.2394
rs3112624	a	g	-0.0828	0.0438	0.05869	----	16	52626551	G	0.04795	1.04912	0.07312	0.512	0.4433	0.429	G	0.1796	1.19674	0.09534	0.05966	0.4359	0.3902	A	-0.1125	0.893597	0.0937	0.23	0.4368	0.4583	A	-0.01469	0.985417	0.09524	0.8775	0.2399	0.2394
Var-10-123709145	a	c	-0.6131	0.3243	0.05869	?-??	10	123709145	NA	NA	NA	NA	NA	NA	NA	A	-0.6131	0.541669	0.3243	0.05872	0.01603	0.02878	NA	NA	NA	NA	NA	NA	NA	NA	NA	NA	NA	NA	NA	NA
Var-10-123722613	a	c	-0.6131	0.3243	0.05869	?-??	10	123722613	NA	NA	NA	NA	NA	NA	NA	A	-0.6131	0.541669	0.3243	0.05872	0.01603	0.02878	NA	NA	NA	NA	NA	NA	NA	NA	NA	NA	NA	NA	NA	NA
Var-5-56024017	t	g	-0.9218	0.4876	0.05869	???-	5	56024017	NA	NA	NA	NA	NA	NA	NA	NA	NA	NA	NA	NA	NA	NA	NA	NA	NA	NA	NA	NA	NA	T	-0.9218	0.397802	0.4876	0.05871	0.004847	0.01177
rs147501753	a	g	0.3728	0.1972	0.0587	?+??	14	68713929	NA	NA	NA	NA	NA	NA	NA	G	-0.3728	0.688803	0.1972	0.05864	0.05235	0.07356	NA	NA	NA	NA	NA	NA	NA	NA	NA	NA	NA	NA	NA	NA
rs187453591	a	g	1.1	0.5819	0.05871	?+??	10	123804626	NA	NA	NA	NA	NA	NA	NA	A	1.1	3.00417	0.5819	0.05869	0.01282	0.004264	NA	NA	NA	NA	NA	NA	NA	NA	NA	NA	NA	NA	NA	NA
rs149810913	a	t	1.111	0.5879	0.05879	???+	8	128482497	NA	NA	NA	NA	NA	NA	NA	NA	NA	NA	NA	NA	NA	NA	NA	NA	NA	NA	NA	NA	NA	A	1.111	3.03739	0.5879	0.05878	0.008885	0.00314
rs59562447	a	c	0.0957	0.0506	0.0588	++++	2	217917222	C	-0.07198	0.93055	0.08659	0.4058	0.2213	0.2359	C	-0.06877	0.933541	0.1942	0.7233	0.06303	0.06503	C	-0.01843	0.981739	0.09743	0.85	0.4268	0.4474	A	0.1919	1.21155	0.0895	0.03203	0.2892	0.2488
rs1296527	t	c	-0.1231	0.0652	0.05883	---+	14	68685460	C	0.06778	1.07013	0.1027	0.5095	0.152	0.1413	C	0.2481	1.28159	0.125	0.04723	0.1848	0.1514	C	0.1236	1.13156	0.1278	0.3335	0.1696	0.1502	C	-0.05611	0.945435	0.2537	0.825	0.02585	0.02669
rs7820579	t	g	-0.2538	0.1343	0.05884	?-+?	8	128502669	NA	NA	NA	NA	NA	NA	NA	T	-0.2906	0.747815	0.1405	0.03864	0.1154	0.1461	T	0.1368	1.1466	0.4575	0.7649	0.0122	0.009868	NA	NA	NA	NA	NA	NA	NA
rs113390412	a	t	0.9197	0.4868	0.05885	+???	2	217919907	A	0.9197	2.50854	0.4868	0.05886	0.01	0.003942	NA	NA	NA	NA	NA	NA	NA	NA	NA	NA	NA	NA	NA	NA	NA	NA	NA	NA	NA	NA	NA
Var-10-80952312	a	g	1.26	0.667	0.05888	?+??	10	80952312	NA	NA	NA	NA	NA	NA	NA	A	1.26	3.52542	0.667	0.05898	0.01068	0.003198	NA	NA	NA	NA	NA	NA	NA	NA	NA	NA	NA	NA	NA	NA
rs113524590	t	c	0.71	0.3759	0.05892	?+??	10	124037604	NA	NA	NA	NA	NA	NA	NA	T	0.71	2.03399	0.3759	0.05895	0.0235	0.01173	NA	NA	NA	NA	NA	NA	NA	NA	NA	NA	NA	NA	NA	NA
rs115279330	a	g	0.9219	0.4881	0.05893	?+??	8	128245835	NA	NA	NA	NA	NA	NA	NA	A	0.9219	2.51406	0.4881	0.05893	0.01603	0.006397	NA	NA	NA	NA	NA	NA	NA	NA	NA	NA	NA	NA	NA	NA
rs145383378	a	c	1.251	0.6625	0.05899	?+??	10	80669985	NA	NA	NA	NA	NA	NA	NA	C	-1.251	0.286218	0.6625	0.05891	0.003212	0.01066	NA	NA	NA	NA	NA	NA	NA	NA	NA	NA	NA	NA	NA	NA
rs75420505	t	c	0.275	0.1457	0.059	??-+	16	52674368	NA	NA	NA	NA	NA	NA	NA	NA	NA	NA	NA	NA	NA	NA	T	-0.02609	0.974247	0.2188	0.9051	0.04767	0.05482	T	0.5147	1.67314	0.1952	0.008385	0.05816	0.03532
rs11200163	a	g	-0.0886	0.0469	0.05901	---+	10	123558753	A	-0.08433	0.919128	0.07756	0.2769	0.32	0.3397	A	-0.08556	0.917998	0.1048	0.414	0.2596	0.2761	A	-0.1674	0.845861	0.09452	0.07662	0.3426	0.3882	A	0.003727	1.00373	0.1086	0.9726	0.168	0.1656
rs145716222	a	g	-0.9346	0.495	0.05902	-???	19	17260424	A	-0.9346	0.392743	0.495	0.05901	0.004	0.009198	NA	NA	NA	NA	NA	NA	NA	NA	NA	NA	NA	NA	NA	NA	NA	NA	NA	NA	NA	NA	NA
rs58287327	a	g	0.0908	0.0481	0.05906	++-+	10	81088057	A	0.1907	1.2101	0.08417	0.02348	0.2737	0.2372	A	0.2212	1.24757	0.1435	0.1233	0.1335	0.1098	A	-0.08026	0.922876	0.1089	0.4612	0.2438	0.2594	A	0.05279	1.05421	0.07939	0.5061	0.496	0.4843
rs117691659	a	g	0.3979	0.2109	0.05911	+?+?	19	17471634	A	0.7668	2.15287	0.4084	0.06042	0.01267	0.005913	NA	NA	NA	NA	NA	NA	NA	A	0.2639	1.302	0.2462	0.2837	0.04435	0.03618	NA	NA	NA	NA	NA	NA	NA
rs192963991	a	g	-1.097	0.5813	0.05914	-???	8	128355701	G	1.097	2.99517	0.5813	0.05925	0.008	0.002628	NA	NA	NA	NA	NA	NA	NA	NA	NA	NA	NA	NA	NA	NA	NA	NA	NA	NA	NA	NA	NA
rs114371862	a	g	0.5006	0.2653	0.05917	?+??	2	217903522	NA	NA	NA	NA	NA	NA	NA	A	0.5006	1.64971	0.2653	0.05921	0.04274	0.02665	NA	NA	NA	NA	NA	NA	NA	NA	NA	NA	NA	NA	NA	NA
rs73705595	a	g	0.6857	0.3634	0.05917	?+??	8	127845620	NA	NA	NA	NA	NA	NA	NA	A	0.6857	1.98516	0.3634	0.05919	0.02457	0.01279	NA	NA	NA	NA	NA	NA	NA	NA	NA	NA	NA	NA	NA	NA
rs61755052	a	g	-0.6235	0.3305	0.05922	?-??	19	17351523	NA	NA	NA	NA	NA	NA	NA	A	-0.6235	0.536065	0.3305	0.05922	0.01603	0.02878	NA	NA	NA	NA	NA	NA	NA	NA	NA	NA	NA	NA	NA	NA
rs10103860	a	g	0.1176	0.0623	0.05924	+++-	8	128627431	A	0.1084	1.11449	0.1317	0.4104	0.08933	0.08016	A	0.1549	1.16754	0.09514	0.1036	0.4391	0.3998	A	0.539	1.71429	0.1869	0.003926	0.09534	0.05702	A	-0.1409	0.868576	0.1285	0.2729	0.1058	0.117
rs76402955	a	t	0.1375	0.0729	0.05927	++++	2	217894716	A	0.2835	1.32777	0.1106	0.01035	0.1407	0.1091	A	0.03532	1.03595	0.1226	0.7733	0.1774	0.1727	A	0.007388	1.00742	0.1724	0.9658	0.08426	0.07912	A	0.01671	1.01685	0.3973	0.9665	0.0105	0.0102
rs114763163	a	g	0.4634	0.2457	0.05929	?+??	19	17713302	NA	NA	NA	NA	NA	NA	NA	A	0.4634	1.58947	0.2457	0.05926	0.04808	0.03092	NA	NA	NA	NA	NA	NA	NA	NA	NA	NA	NA	NA	NA	NA
rs114569016	t	g	-0.4713	0.25	0.0594	?-??	11	69345858	NA	NA	NA	NA	NA	NA	NA	T	-0.4713	0.62419	0.25	0.0594	0.02885	0.04584	NA	NA	NA	NA	NA	NA	NA	NA	NA	NA	NA	NA	NA	NA
rs7002773	a	c	0.64	0.3395	0.05941	?+??	8	128304315	NA	NA	NA	NA	NA	NA	NA	C	-0.64	0.527292	0.3395	0.05942	0.01496	0.02772	NA	NA	NA	NA	NA	NA	NA	NA	NA	NA	NA	NA	NA	NA
rs80293513	t	c	-0.64	0.3395	0.05941	?-??	8	128280979	NA	NA	NA	NA	NA	NA	NA	T	-0.64	0.527292	0.3395	0.05942	0.01496	0.02772	NA	NA	NA	NA	NA	NA	NA	NA	NA	NA	NA	NA	NA	NA
rs4871800	t	c	-0.0884	0.0469	0.05947	+---	8	128482715	C	-0.05181	0.949509	0.08752	0.5539	0.2213	0.2312	C	0.2451	1.27775	0.09419	0.009267	0.4631	0.4028	C	0.02859	1.029	0.108	0.7913	0.2477	0.2417	C	0.1346	1.14408	0.08937	0.132	0.3406	0.3112
rs143076427	t	c	-0.4351	0.2309	0.05952	?-??	14	68773798	NA	NA	NA	NA	NA	NA	NA	T	-0.4351	0.6472	0.2309	0.05951	0.03632	0.0533	NA	NA	NA	NA	NA	NA	NA	NA	NA	NA	NA	NA	NA	NA
rs17081325	t	c	-0.1387	0.0736	0.05954	--+?	6	151817992	T	-0.2669	0.76575	0.1124	0.01755	0.108	0.1353	T	-0.07037	0.932049	0.1183	0.552	0.1816	0.1919	T	0.01639	1.01653	0.1716	0.9239	0.08647	0.08333	NA	NA	NA	NA	NA	NA	NA
rs9630083	a	g	-0.0969	0.0514	0.05955	----	10	124017423	G	0.05063	1.05193	0.07279	0.4867	0.4587	0.4435	G	0.233	1.26238	0.1128	0.03885	0.2361	0.1983	G	0.07823	1.08137	0.1018	0.4421	0.337	0.3081	G	0.08476	1.08846	0.2623	0.7466	0.02504	0.02276
rs1314921	a	g	-0.1224	0.065	0.05961	---+	14	68715181	G	0.07284	1.07556	0.1024	0.477	0.1527	0.1413	G	0.2374	1.26795	0.1244	0.05638	0.1848	0.1525	G	0.1236	1.13156	0.1278	0.3335	0.1696	0.1502	G	-0.05611	0.945435	0.2537	0.825	0.02585	0.02669
rs112773576	c	g	-1.249	0.6631	0.05962	?-??	10	64340296	NA	NA	NA	NA	NA	NA	NA	C	-1.249	0.286791	0.6631	0.05971	0.003261	0.01085	NA	NA	NA	NA	NA	NA	NA	NA	NA	NA	NA	NA	NA	NA
rs11667526	a	c	-0.1923	0.1021	0.05965	---?	19	17302385	A	-0.1232	0.884087	0.1235	0.3182	0.09067	0.1012	A	-0.3464	0.70723	0.2887	0.2301	0.02244	0.03198	A	-0.3386	0.712767	0.2335	0.1471	0.03769	0.05044	NA	NA	NA	NA	NA	NA	NA
rs704015	a	c	0.0978	0.0519	0.05965	++++	10	80821208	A	0.07227	1.07495	0.09803	0.461	0.176	0.1669	A	0.1813	1.19877	0.1178	0.1239	0.1987	0.1695	A	0.1058	1.1116	0.1028	0.3034	0.3226	0.3114	A	0.05667	1.05831	0.09995	0.5707	0.2036	0.1947
rs138228228	t	c	-1.249	0.6633	0.0597	??-?	8	127835096	NA	NA	NA	NA	NA	NA	NA	NA	NA	NA	NA	NA	NA	NA	T	-1.249	0.286791	0.6633	0.05973	0.003326	0.01096	NA	NA	NA	NA	NA	NA	NA
rs112011235	t	c	-1.248	0.6629	0.05975	?-??	10	64324829	NA	NA	NA	NA	NA	NA	NA	T	-1.248	0.287078	0.6629	0.05976	0.003205	0.01066	NA	NA	NA	NA	NA	NA	NA	NA	NA	NA	NA	NA	NA	NA
rs138732880	c	g	-1.248	0.6629	0.05975	?-??	10	64308410	NA	NA	NA	NA	NA	NA	NA	C	-1.248	0.287078	0.6629	0.05976	0.003205	0.01066	NA	NA	NA	NA	NA	NA	NA	NA	NA	NA	NA	NA	NA	NA
rs187284338	t	c	1.443	0.7667	0.05982	??+?	10	64430221	NA	NA	NA	NA	NA	NA	NA	NA	NA	NA	NA	NA	NA	NA	T	1.443	4.23338	0.7667	0.05989	0.009978	0.002193	NA	NA	NA	NA	NA	NA	NA
rs10168137	c	g	0.2687	0.1428	0.05985	+-+?	2	217978161	C	0.3804	1.46287	0.1841	0.03882	0.04933	0.03482	C	-0.2149	0.806622	0.4569	0.6382	0.009615	0.01173	C	0.2023	1.22422	0.2602	0.4369	0.03659	0.02851	NA	NA	NA	NA	NA	NA	NA
rs13389110	t	c	0.2687	0.1428	0.05985	+-+?	2	217978765	T	0.3804	1.46287	0.1841	0.03882	0.04933	0.03482	T	-0.2149	0.806622	0.4569	0.6382	0.009615	0.01173	T	0.2023	1.22422	0.2602	0.4369	0.03659	0.02851	NA	NA	NA	NA	NA	NA	NA
rs151328107	a	c	0.6175	0.3282	0.05991	+???	5	56161078	C	-0.6175	0.539291	0.3282	0.05988	0.009333	0.01774	NA	NA	NA	NA	NA	NA	NA	NA	NA	NA	NA	NA	NA	NA	NA	NA	NA	NA	NA	NA	NA
rs9630110	a	g	0.0967	0.0514	0.05991	++++	10	124017308	A	0.04791	1.04908	0.07275	0.5102	0.458	0.4435	A	0.233	1.26238	0.1128	0.03885	0.2361	0.1983	A	0.07823	1.08137	0.1018	0.4421	0.337	0.3081	A	0.1177	1.12491	0.2645	0.6563	0.02504	0.02198
rs1895452	a	t	-0.1146	0.0609	0.06	---?	5	56060395	A	-0.113	0.893151	0.07812	0.148	0.336	0.3587	A	-0.2508	0.778178	0.1644	0.127	0.08333	0.1066	A	-0.04484	0.95615	0.1209	0.7106	0.2029	0.1985	NA	NA	NA	NA	NA	NA	NA
rs147899199	a	g	-1.091	0.5801	0.06001	-???	19	17679370	A	-1.091	0.33588	0.5801	0.06004	0.002667	0.007884	NA	NA	NA	NA	NA	NA	NA	NA	NA	NA	NA	NA	NA	NA	NA	NA	NA	NA	NA	NA	NA
Var-8-128004167	c	g	1.246	0.6626	0.06004	???+	8	128004167	NA	NA	NA	NA	NA	NA	NA	NA	NA	NA	NA	NA	NA	NA	NA	NA	NA	NA	NA	NA	NA	G	-1.246	0.287653	0.6626	0.05994	0.002423	0.007849
rs3757319	t	c	-0.1457	0.0775	0.0601	+---	6	151914191	C	-0.07786	0.925094	0.1441	0.5889	0.06467	0.06965	C	0.1632	1.17727	0.1449	0.2601	0.1239	0.1077	C	0.4003	1.49227	0.2516	0.1117	0.04435	0.02741	C	0.2535	1.28853	0.135	0.06037	0.1107	0.08791
rs62176358	a	c	-0.2696	0.1434	0.06012	-+-?	2	217972764	C	0.3858	1.47079	0.1855	0.03758	0.04966	0.0351	C	-0.2149	0.806622	0.4569	0.6382	0.009615	0.01173	C	0.1981	1.21908	0.2602	0.4465	0.03667	0.0287	NA	NA	NA	NA	NA	NA	NA
rs115998130	c	g	-0.5406	0.2876	0.06015	?-??	8	128741548	NA	NA	NA	NA	NA	NA	NA	G	0.5406	1.71704	0.2876	0.06015	0.03526	0.02026	NA	NA	NA	NA	NA	NA	NA	NA	NA	NA	NA	NA	NA	NA
rs114352303	a	t	-1.246	0.663	0.0602	?-??	10	123429011	NA	NA	NA	NA	NA	NA	NA	T	1.246	3.47641	0.663	0.06023	0.01068	0.003198	NA	NA	NA	NA	NA	NA	NA	NA	NA	NA	NA	NA	NA	NA
rs114650942	t	c	1.246	0.663	0.0602	?+??	10	123432278	NA	NA	NA	NA	NA	NA	NA	T	1.246	3.47641	0.663	0.06023	0.01068	0.003198	NA	NA	NA	NA	NA	NA	NA	NA	NA	NA	NA	NA	NA	NA
rs115596866	t	c	1.246	0.663	0.0602	?+??	10	123426543	NA	NA	NA	NA	NA	NA	NA	T	1.246	3.47641	0.663	0.06023	0.01068	0.003198	NA	NA	NA	NA	NA	NA	NA	NA	NA	NA	NA	NA	NA	NA
rs115674689	a	g	1.246	0.663	0.0602	?+??	10	123427622	NA	NA	NA	NA	NA	NA	NA	A	1.246	3.47641	0.663	0.06023	0.01068	0.003198	NA	NA	NA	NA	NA	NA	NA	NA	NA	NA	NA	NA	NA	NA
rs74160660	a	c	1.246	0.663	0.0602	?+??	10	123430419	NA	NA	NA	NA	NA	NA	NA	A	1.246	3.47641	0.663	0.06023	0.01068	0.003198	NA	NA	NA	NA	NA	NA	NA	NA	NA	NA	NA	NA	NA	NA
Var-10-123430887	t	c	1.246	0.663	0.0602	?+??	10	123430887	NA	NA	NA	NA	NA	NA	NA	T	1.246	3.47641	0.663	0.06023	0.01068	0.003198	NA	NA	NA	NA	NA	NA	NA	NA	NA	NA	NA	NA	NA	NA
rs10808555	a	g	0.086	0.0458	0.06026	++++	8	128409511	G	-0.1649	0.847978	0.07624	0.03052	0.318	0.3574	G	-0.05192	0.949405	0.09339	0.5782	0.3932	0.4062	G	-0.05706	0.944537	0.105	0.5867	0.2761	0.2884	G	-0.01538	0.984738	0.1003	0.8781	0.2149	0.2206
rs73588829	a	g	0.3025	0.161	0.06026	?+??	16	52561380	NA	NA	NA	NA	NA	NA	NA	A	0.3025	1.35324	0.161	0.06035	0.1132	0.08635	NA	NA	NA	NA	NA	NA	NA	NA	NA	NA	NA	NA	NA	NA
rs77405297	a	g	-0.1064	0.0567	0.06033	----	10	123290068	A	-0.03821	0.962511	0.08314	0.6458	0.2607	0.2694	A	-0.2624	0.769203	0.1535	0.08745	0.09295	0.1194	A	-0.2132	0.807995	0.1183	0.07149	0.1907	0.2226	A	-0.02371	0.976569	0.1374	0.863	0.09208	0.09498
rs113065547	a	g	-0.5638	0.3002	0.06037	?-??	14	68942191	NA	NA	NA	NA	NA	NA	NA	G	0.5638	1.75734	0.3002	0.06038	0.03312	0.01919	NA	NA	NA	NA	NA	NA	NA	NA	NA	NA	NA	NA	NA	NA
rs73278387	t	c	0.5638	0.3002	0.06037	?+??	14	68942873	NA	NA	NA	NA	NA	NA	NA	T	0.5638	1.75734	0.3002	0.06038	0.03312	0.01919	NA	NA	NA	NA	NA	NA	NA	NA	NA	NA	NA	NA	NA	NA
rs8012967	t	g	0.5638	0.3002	0.06037	?+??	14	68941325	NA	NA	NA	NA	NA	NA	NA	T	0.5638	1.75734	0.3002	0.06038	0.03312	0.01919	NA	NA	NA	NA	NA	NA	NA	NA	NA	NA	NA	NA	NA	NA
rs6986806	a	t	0.0793	0.0422	0.06039	++++	8	128695310	T	-0.1288	0.87915	0.07454	0.08409	0.4233	0.454	T	-0.1091	0.896641	0.09314	0.2414	0.4786	0.5064	T	-0.02871	0.971698	0.09627	0.7655	0.429	0.4287	T	-0.03561	0.965017	0.07978	0.6554	0.4265	0.4364
rs148430722	a	g	-0.5221	0.2781	0.06047	?-??	14	68950690	NA	NA	NA	NA	NA	NA	NA	G	0.5221	1.68556	0.2781	0.06041	0.03632	0.02132	NA	NA	NA	NA	NA	NA	NA	NA	NA	NA	NA	NA	NA	NA
rs115207754	a	g	0.6807	0.3626	0.06048	?+??	14	68630995	NA	NA	NA	NA	NA	NA	NA	A	0.6807	1.97526	0.3626	0.06047	0.02457	0.01279	NA	NA	NA	NA	NA	NA	NA	NA	NA	NA	NA	NA	NA	NA
rs76713625	a	g	-0.6807	0.3626	0.06048	?-??	14	68658220	NA	NA	NA	NA	NA	NA	NA	G	0.6807	1.97526	0.3626	0.06047	0.02457	0.01279	NA	NA	NA	NA	NA	NA	NA	NA	NA	NA	NA	NA	NA	NA
rs34920409	t	g	0.531	0.2829	0.06052	+???	19	17476933	T	0.531	1.70063	0.2829	0.06055	0.02267	0.0138	NA	NA	NA	NA	NA	NA	NA	NA	NA	NA	NA	NA	NA	NA	NA	NA	NA	NA	NA	NA	NA
rs77474775	t	c	1.243	0.6625	0.06062	?+??	14	68994952	NA	NA	NA	NA	NA	NA	NA	C	-1.243	0.288517	0.6625	0.06069	0.003205	0.01066	NA	NA	NA	NA	NA	NA	NA	NA	NA	NA	NA	NA	NA	NA
rs78939689	t	c	-0.188	0.1002	0.06062	---?	10	81060743	C	0.1603	1.17386	0.1247	0.1986	0.1033	0.0887	C	0.4155	1.51513	0.3289	0.2065	0.0235	0.01599	C	0.1758	1.1922	0.1961	0.37	0.06763	0.05482	NA	NA	NA	NA	NA	NA	NA
rs73300712	a	g	-1.242	0.6622	0.06071	?-??	10	80660426	NA	NA	NA	NA	NA	NA	NA	A	-1.242	0.288806	0.6622	0.06068	0.003311	0.01126	NA	NA	NA	NA	NA	NA	NA	NA	NA	NA	NA	NA	NA	NA
rs189965085	a	c	-1.475	0.7866	0.06077	??-?	10	123223837	NA	NA	NA	NA	NA	NA	NA	NA	NA	NA	NA	NA	NA	NA	A	-1.475	0.228779	0.7866	0.06082	0.002217	0.00989	NA	NA	NA	NA	NA	NA	NA
rs113670729	t	c	-0.8598	0.4588	0.06093	?-??	10	64252912	NA	NA	NA	NA	NA	NA	NA	C	0.8598	2.36269	0.4588	0.06093	0.01709	0.007463	NA	NA	NA	NA	NA	NA	NA	NA	NA	NA	NA	NA	NA	NA
rs114003604	c	g	-0.297	0.1585	0.06096	?-??	19	17459843	NA	NA	NA	NA	NA	NA	NA	C	-0.297	0.743044	0.1585	0.06093	0.08226	0.1087	NA	NA	NA	NA	NA	NA	NA	NA	NA	NA	NA	NA	NA	NA
rs115016155	t	c	-0.6028	0.3219	0.06112	?-??	10	80817333	NA	NA	NA	NA	NA	NA	NA	T	-0.6028	0.547277	0.3219	0.06107	0.01709	0.02985	NA	NA	NA	NA	NA	NA	NA	NA	NA	NA	NA	NA	NA	NA
rs150083117	a	g	-0.8028	0.4287	0.06112	-???	10	80764915	A	-0.8028	0.448073	0.4287	0.06115	0.005333	0.01183	NA	NA	NA	NA	NA	NA	NA	NA	NA	NA	NA	NA	NA	NA	NA	NA	NA	NA	NA	NA	NA
rs112679915	c	g	-0.9143	0.4883	0.06115	?-??	10	80717366	NA	NA	NA	NA	NA	NA	NA	G	0.9143	2.49503	0.4883	0.06114	0.01603	0.006397	NA	NA	NA	NA	NA	NA	NA	NA	NA	NA	NA	NA	NA	NA
rs142160973	a	c	-1.473	0.7867	0.06115	??-?	10	123221236	NA	NA	NA	NA	NA	NA	NA	NA	NA	NA	NA	NA	NA	NA	A	-1.473	0.229237	0.7867	0.06113	0.002217	0.009868	NA	NA	NA	NA	NA	NA	NA
rs712220	a	g	0.0821	0.0439	0.0612	++++	6	152000028	G	-0.07263	0.929945	0.07707	0.346	0.3411	0.3568	G	-0.08052	0.922636	0.1022	0.4309	0.2821	0.3006	G	-0.01347	0.98662	0.09788	0.8906	0.3363	0.3421	G	-0.1413	0.868229	0.08141	0.08254	0.3738	0.4072
rs11624164	t	c	-0.1103	0.0589	0.06122	----	14	68986157	T	-0.1477	0.86269	0.08406	0.07885	0.2427	0.2727	T	-0.1039	0.901315	0.1875	0.5794	0.06517	0.07036	T	-0.09221	0.911914	0.1201	0.4427	0.1896	0.2007	T	-0.03122	0.969262	0.143	0.8272	0.08562	0.08948
rs193134459	a	g	-0.802	0.4285	0.06126	-???	10	123313832	A	-0.802	0.448431	0.4285	0.06127	0.005333	0.01183	NA	NA	NA	NA	NA	NA	NA	NA	NA	NA	NA	NA	NA	NA	NA	NA	NA	NA	NA	NA	NA
rs10788255	t	c	-0.0821	0.0439	0.06129	----	10	123927299	T	-0.06924	0.933103	0.07761	0.3723	0.316	0.3318	T	-0.1631	0.849506	0.09512	0.08646	0.3558	0.3955	T	-0.05148	0.949823	0.1033	0.6181	0.3115	0.318	C	0.05564	1.05722	0.08178	0.4963	0.4653	0.4474
rs11774100	t	c	-0.0906	0.0484	0.06135	--+-	8	128693521	T	-0.1159	0.890564	0.07995	0.147	0.3485	0.3748	T	-0.2046	0.814973	0.1318	0.1206	0.1463	0.1748	T	0.05202	1.0534	0.1035	0.6152	0.3674	0.3529	T	-0.1139	0.892347	0.09153	0.2134	0.2809	0.3057
rs78124091	c	g	0.3224	0.1723	0.06135	?+-?	10	81029613	NA	NA	NA	NA	NA	NA	NA	G	-0.3581	0.699003	0.1794	0.04592	0.0641	0.08742	G	0.1037	1.10927	0.6201	0.8672	0.006652	0.005482	NA	NA	NA	NA	NA	NA	NA
rs8051542	t	c	0.0828	0.0443	0.06135	++++	16	52534167	T	0.02529	1.02561	0.07364	0.7313	0.4367	0.431	T	0.05461	1.05613	0.09396	0.5611	0.3462	0.3337	T	0.1889	1.20792	0.09475	0.04616	0.4789	0.4342	T	0.1025	1.10794	0.09941	0.3024	0.2189	0.2017
rs73358555	a	c	0.3846	0.2056	0.0614	?+??	10	123468274	NA	NA	NA	NA	NA	NA	NA	A	0.3846	1.46903	0.2056	0.06141	0.06731	0.04691	NA	NA	NA	NA	NA	NA	NA	NA	NA	NA	NA	NA	NA	NA
rs150840791	t	c	1.088	0.5819	0.06152	?+??	8	128582727	NA	NA	NA	NA	NA	NA	NA	T	1.088	2.96833	0.5819	0.06162	0.01282	0.004264	NA	NA	NA	NA	NA	NA	NA	NA	NA	NA	NA	NA	NA	NA
rs872515	t	c	-0.088	0.0471	0.06157	----	11	69373025	T	-0.07346	0.929173	0.07739	0.3425	0.3653	0.3798	C	0.0004814	1.00048	0.1137	0.9966	0.2286	0.235	C	0.1554	1.16813	0.09988	0.1198	0.4169	0.375	C	0.1108	1.11717	0.09675	0.2521	0.2342	0.2174
rs114462195	a	g	1.239	0.6628	0.06158	?+??	10	123931922	NA	NA	NA	NA	NA	NA	NA	A	1.239	3.45216	0.6628	0.06156	0.01068	0.003198	NA	NA	NA	NA	NA	NA	NA	NA	NA	NA	NA	NA	NA	NA
rs114981417	a	g	-1.239	0.6628	0.06158	?-??	10	123931640	NA	NA	NA	NA	NA	NA	NA	G	1.239	3.45216	0.6628	0.06156	0.01068	0.003198	NA	NA	NA	NA	NA	NA	NA	NA	NA	NA	NA	NA	NA	NA
rs115519319	c	g	-1.239	0.6628	0.06158	?-??	10	123931814	NA	NA	NA	NA	NA	NA	NA	G	1.239	3.45216	0.6628	0.06156	0.01068	0.003198	NA	NA	NA	NA	NA	NA	NA	NA	NA	NA	NA	NA	NA	NA
rs146393266	t	c	1.239	0.6628	0.06158	?+??	10	123932884	NA	NA	NA	NA	NA	NA	NA	T	1.239	3.45216	0.6628	0.06156	0.01068	0.003198	NA	NA	NA	NA	NA	NA	NA	NA	NA	NA	NA	NA	NA	NA
rs147669284	t	g	-1.239	0.6628	0.06158	?-??	10	123935106	NA	NA	NA	NA	NA	NA	NA	G	1.239	3.45216	0.6628	0.06156	0.01068	0.003198	NA	NA	NA	NA	NA	NA	NA	NA	NA	NA	NA	NA	NA	NA
rs7090383	t	c	0.1302	0.0697	0.06161	-+++	10	64259462	C	0.06459	1.06672	0.168	0.7006	0.04973	0.04667	C	-0.1075	0.898077	0.1253	0.3911	0.1609	0.1767	C	-0.1332	0.87529	0.1854	0.4725	0.06614	0.07539	C	-0.2362	0.789623	0.1133	0.03704	0.1357	0.1669
rs10796821	a	g	-0.0906	0.0485	0.06163	+---	11	69305417	A	0.06669	1.06896	0.07541	0.3765	0.4833	0.4698	G	0.3723	1.45107	0.1203	0.001964	0.2201	0.1663	G	0.1922	1.21191	0.09509	0.04327	0.439	0.386	G	0.04714	1.04827	0.1195	0.6933	0.126	0.1209
rs115913809	a	g	-0.4836	0.2588	0.06168	?-??	10	80831766	NA	NA	NA	NA	NA	NA	NA	A	-0.4836	0.61656	0.2588	0.06173	0.02778	0.04264	NA	NA	NA	NA	NA	NA	NA	NA	NA	NA	NA	NA	NA	NA
rs2145422	c	g	-0.0811	0.0434	0.06176	----	14	68797169	G	0.04973	1.05099	0.07619	0.514	0.3927	0.3784	C	-0.2206	0.802037	0.1026	0.03162	0.3077	0.3529	G	0.1076	1.1136	0.09671	0.2657	0.4013	0.3684	G	0.01275	1.01283	0.08002	0.8734	0.441	0.4364
rs1909006	a	g	0.0958	0.0513	0.06177	-+++	10	123530874	G	0.02087	1.02109	0.113	0.8534	0.116	0.1137	G	-0.05977	0.941981	0.1079	0.5796	0.2553	0.2633	G	-0.1828	0.832935	0.109	0.09356	0.2162	0.2544	G	-0.1332	0.87529	0.08718	0.1264	0.3086	0.3391
rs182617208	t	c	1.238	0.6629	0.06182	?+??	19	17780118	NA	NA	NA	NA	NA	NA	NA	T	1.238	3.44871	0.6629	0.06185	0.01068	0.003198	NA	NA	NA	NA	NA	NA	NA	NA	NA	NA	NA	NA	NA	NA
Var-10-80873207	t	g	-1.484	0.7946	0.06182	??-?	10	80873207	NA	NA	NA	NA	NA	NA	NA	NA	NA	NA	NA	NA	NA	NA	G	1.484	4.41055	0.7946	0.06188	0.008869	0.002193	NA	NA	NA	NA	NA	NA	NA
rs634641	c	g	-0.1069	0.0572	0.06187	----	11	69386588	C	-0.4997	0.606713	0.5198	0.3364	0.004	0.00657	C	-0.1683	0.8451	0.09873	0.08833	0.4818	0.5128	C	-0.1575	0.854277	0.137	0.2504	0.1286	0.1524	C	-0.03511	0.965499	0.08287	0.6718	0.3625	0.3666
rs7930312	c	g	-0.2674	0.1432	0.06187	---?	11	69391471	C	-0.3011	0.740004	0.2012	0.1346	0.02933	0.03876	C	-0.01227	0.987805	0.3167	0.9691	0.02244	0.02239	C	-0.3888	0.67787	0.2664	0.1444	0.02882	0.04057	NA	NA	NA	NA	NA	NA	NA
rs1878259	t	c	0.857	0.459	0.06189	?+??	10	64359850	NA	NA	NA	NA	NA	NA	NA	T	0.857	2.35608	0.459	0.0619	0.01709	0.007463	NA	NA	NA	NA	NA	NA	NA	NA	NA	NA	NA	NA	NA	NA
rs2944539	t	c	-0.857	0.459	0.06189	?-??	10	64361770	NA	NA	NA	NA	NA	NA	NA	C	0.857	2.35608	0.459	0.0619	0.01709	0.007463	NA	NA	NA	NA	NA	NA	NA	NA	NA	NA	NA	NA	NA	NA
rs4623778	t	c	0.857	0.459	0.06189	?+??	10	64352863	NA	NA	NA	NA	NA	NA	NA	T	0.857	2.35608	0.459	0.0619	0.01709	0.007463	NA	NA	NA	NA	NA	NA	NA	NA	NA	NA	NA	NA	NA	NA
rs142030535	a	g	-0.6135	0.3286	0.06192	--??	10	80870457	G	0.8332	2.30067	0.4052	0.03973	0.01333	0.005913	G	0.1913	1.21082	0.5617	0.7334	0.007479	0.006397	NA	NA	NA	NA	NA	NA	NA	NA	NA	NA	NA	NA	NA	NA
rs17102498	t	c	-0.2768	0.1483	0.06197	?-??	10	123476319	NA	NA	NA	NA	NA	NA	NA	C	0.2768	1.3189	0.1483	0.06197	0.125	0.09701	NA	NA	NA	NA	NA	NA	NA	NA	NA	NA	NA	NA	NA	NA
rs144934829	a	t	-1.236	0.6623	0.06201	?-??	8	128600668	NA	NA	NA	NA	NA	NA	NA	A	-1.236	0.290544	0.6623	0.06195	0.003205	0.01066	NA	NA	NA	NA	NA	NA	NA	NA	NA	NA	NA	NA	NA	NA
[truncated: 25,417 more rows]
