# Supplementary material for: Deep targeted sequencing of 12 breast cancer susceptibility regions in 4611 women across four different ethnicities
Source: Breast Cancer Res. 2016 Nov 5;18:109. doi: 10.1186/s13058-016-0772-7 (PMC5097387; doi:10.1186/s13058-016-0772-7)
Supplement: Additional file 12: Table S6. — SNV-specific posterior probabilities from Bayesian and PAINTOR analyses. (XLSX 1538 kb) [file 13058_2016_772_MOESM12_ESM.xlsx]

## Sheet: Sheet1
Table S6. SNV-specific posterior probabilities from Bayesian and PAINTOR analyses
SNP	Chromosome	Position	Region	MAF	Effect Allele	Reference Allele	Beta_Meta-analysis	SE_Meta-analysis	Zscore_Meta-analysis	P_Meta-analysis	Posterior Probability	PAINTOR_1causal	PAINTOR_2causals
rs1882419	2	217856966	1	0.4812	a	g	0.0644	0.0461	1.39696	0.1621	0.000111762	8.05e-06	0.000158319
rs55682860	2	217857493	1	0.01008	t	c	-0.2197	0.2275	-0.965714	0.3341	6.71e-05	1.63e-06	2.39e-05
rs77627755	2	217857962	1	0.01131	c	g	-0.0006	0.2069	-0.00289995	0.9979	4.21e-05	4.63e-08	9.79e-07
rs55791210	2	217858314	1	0.0398	a	t	0.349	0.1106	3.15552	0.001594	0.00611961	0.00539191	0.0395378
rs34504425	2	217858428	1	0.196	t	c	-0.0164	0.0571	-0.287215	0.7739	4.39e-05	1.33e-07	1.11e-05
rs2705593	2	217858489	1	0.3141	a	g	0.0096	0.0479	0.200418	0.8416	4.3e-05	9.62e-08	8.35e-05
rs76546018	2	217858641	1	0.01225	a	g	-0.0577	0.1907	-0.302569	0.7621	4.41e-05	1.4e-07	7.42e-06
rs2272525	2	217858659	1	0.3755	t	c	0.0476	0.0504	0.944444	0.3449	6.58e-05	1.51e-06	0.000129487
rs141330385	2	217858972	1	0.0128	t	c	-0.0587	0.1904	-0.308298	0.758	4.42e-05	1.43e-07	1e-06
rs17833328	2	217859094	1	0.04175	t	c	0.0865	0.1049	0.824595	0.4097	5.92e-05	9.69e-07	6.48e-05
rs78088258	2	217859410	1	0.01117	a	g	0.0207	0.2077	0.099663	0.9205	4.23e-05	6.63e-08	1.34e-06
rs10191184	2	217859657	1	0.1696	a	g	-0.0675	0.0607	-1.11203	0.2661	7.82e-05	2.81e-06	0.00129431
rs4396687	2	217860468	1	0.2043	c	g	-0.0732	0.0546	-1.34066	0.1803	0.000103472	6.54e-06	2.53e-05
rs10932687	2	217860799	1	0.3606	a	t	0.1003	0.0508	1.97441	0.04847	0.000295823	6.82e-05	0.00714028
rs76114469	2	217860812	1	0.04489	t	g	0.0747	0.1007	0.741807	0.4582	5.55e-05	7.13e-07	4e-05
rs55844925	2	217860901	1	0.07742	a	g	-0.071	0.0787	-0.90216	0.3674	6.33e-05	1.29e-06	6.89e-05
rs16856807	2	217861242	1	0.1089	a	g	-0.0635	0.0685	-0.927007	0.3541	6.47e-05	1.42e-06	1.82e-05
rs2888449	2	217861522	1	0.1784	t	c	0.0679	0.0577	1.17678	0.2397	8.42e-05	3.57e-06	1.22e-05
rs10192649	2	217861747	1	0.07916	t	c	-0.1531	0.0825	-1.85576	0.06344	0.000235694	4.4e-05	0.000202224
rs4571035	2	217861809	1	0.2008	t	c	0.0704	0.056	1.25714	0.2086	9.28e-05	4.8e-06	1.62e-05
rs114676044	2	217862092	1	0.04045	a	g	0.0889	0.1065	0.834742	0.4038	5.97e-05	1.01e-06	7.99e-05
rs73989649	2	217862390	1	0.03698	a	t	0.1579	0.1198	1.31803	0.1874	0.000100405	6.01e-06	0.00122555
rs79078061	2	217862661	1	0.01139	t	c	0.0242	0.2061	0.117419	0.9066	4.24e-05	7.08e-08	1.51e-06
rs10195963	2	217862696	1	0.21	t	g	0.0823	0.0547	1.50457	0.1327	0.000130645	1.2e-05	3.98e-05
rs73989650	2	217862741	1	0.03698	a	g	0.1579	0.1198	1.31803	0.1874	0.000100405	6.01e-06	0.00122555
rs17833456	2	217862881	1	0.2289	t	c	-0.054	0.0528	-1.02273	0.3069	7.11e-05	2.02e-06	0.000848888
rs73077557	2	217862935	1	0.02353	t	c	0.1001	0.1466	0.68281	0.4947	5.32e-05	5.73e-07	2.81e-06
rs79023378	2	217862989	1	0.0399	a	c	0.0829	0.1069	0.775491	0.4383	5.69e-05	8.08e-07	6.26e-05
rs10207650	2	217863424	1	0.02364	a	g	-0.1058	0.1465	-0.722184	0.4701	5.47e-05	6.63e-07	3.23e-06
rs10932688	2	217863481	1	0.4143	c	g	0.059	0.0516	1.14341	0.2527	8.1e-05	3.15e-06	0.000146851
rs13403428	2	217863508	1	0.0129	t	c	-0.054	0.1851	-0.291734	0.7706	4.4e-05	1.35e-07	7.47e-06
rs10207736	2	217863554	1	0.4436	a	t	0.0166	0.0485	0.342268	0.7322	4.47e-05	1.63e-07	6.38e-06
rs28663434	2	217863912	1	0.01366	a	g	0.096	0.18	0.533333	0.5937	4.86e-05	3.3e-07	1.65e-05
rs72947775	2	217863961	1	0.05227	t	g	-0.1817	0.0957	-1.89864	0.05757	0.000255452	5.15e-05	0.000153524
rs75814511	2	217863962	1	0.01117	t	c	0.0449	0.2069	0.217013	0.8282	4.31e-05	1.02e-07	2.16e-06
rs75366690	2	217864268	1	0.01637	a	g	-0.3054	0.169	-1.8071	0.07078	0.000215599	3.67e-05	0.000329761
rs73989651	2	217864382	1	0.04088	a	t	0.1569	0.1149	1.36554	0.172	0.000107014	7.17e-06	0.00148568
rs58802328	2	217864481	1	0.02234	a	g	-0.136	0.151	-0.900662	0.368	6.32e-05	1.28e-06	6.41e-06
rs62174795	2	217864545	1	0.01334	a	c	-0.0516	0.1819	-0.283672	0.7764	4.39e-05	1.31e-07	6.96e-06
rs12464018	2	217864601	1	0.3763	a	g	0.0742	0.0503	1.47515	0.14	0.000125042	5.87e-07	0.000629836
rs62174797	2	217865301	1	0.0129	t	c	0.056	0.185	0.302703	0.7622	4.41e-05	1.4e-07	7.59e-06
rs16856812	2	217865319	1	0.4469	t	c	-0.0579	0.0477	-1.21384	0.2247	8.8e-05	2.23e-07	0.000150287
rs113588448	2	217865858	1	0.01128	t	g	-0.242	0.204	-1.18627	0.2355	8.51e-05	2.02e-07	2.29e-05
rs55794411	2	217865922	1	0.04045	t	c	-0.0882	0.1065	-0.828169	0.4075	5.94e-05	9.82e-07	7.6e-05
rs55827976	2	217865923	1	0.04045	a	g	-0.0882	0.1065	-0.828169	0.4075	5.94e-05	9.82e-07	7.6e-05
rs13413746	2	217866032	1	0.0129	t	c	-0.056	0.185	-0.302703	0.7622	4.41e-05	1.4e-07	7.59e-06
rs10932690	2	217866038	1	0.4257	a	g	-0.0993	0.0464	-2.14009	0.03254	0.000415964	0.00012591	0.00696781
rs16856816	2	217866131	1	0.1094	t	c	-0.048	0.0761	-0.630749	0.5284	5.14e-05	4.73e-07	2.09e-05
rs34331706	2	217866150	1	0.2419	t	g	0.0395	0.0522	0.756705	0.4487	5.61e-05	7.54e-07	0.000319336
rs13414233	2	217866302	1	0.01334	a	g	-0.0516	0.1819	-0.283672	0.7764	4.39e-05	1.31e-07	6.96e-06
rs12613030	2	217866364	1	0.3659	a	g	0.1044	0.0513	2.03509	0.04208	0.000334088	8.54e-05	0.0100619
rs55740627	2	217866370	1	0.04045	a	g	0.0882	0.1065	0.828169	0.4075	5.94e-05	9.82e-07	7.6e-05
rs56058171	2	217866372	1	0.03687	t	c	0.1935	0.1201	1.61116	0.1072	0.000154243	1.78e-05	0.003728
rs62174798	2	217866815	1	0.0129	t	g	0.056	0.185	0.302703	0.7622	4.41e-05	1.4e-07	7.59e-06
rs2888450	2	217866841	1	0.1939	a	t	-0.0657	0.0566	-1.16078	0.2459	8.26e-05	3.36e-06	1.14e-05
rs62174799	2	217866897	1	0.01292	t	g	0.0562	0.185	0.303784	0.7613	4.41e-05	1.41e-07	7.61e-06
rs142268648	2	217867274	1	0.01074	a	g	-0.0701	0.2069	-0.338811	0.7347	4.46e-05	1.61e-07	1.11e-06
rs62174800	2	217867396	1	0.0128	t	c	-0.0745	0.1857	-0.401185	0.6884	4.57e-05	2.02e-07	1.12e-05
rs4254482	2	217867417	1	0.2095	a	g	-0.0742	0.0543	-1.36648	0.1719	0.000107152	7.19e-06	2.63e-05
rs2372932	2	217867433	1	0.1541	a	g	0.0901	0.0616	1.46266	0.1434	0.000122769	1.03e-05	2.82e-05
rs6435956	2	217867564	1	0.2085	a	g	-0.0705	0.0544	-1.29596	0.1953	9.76e-05	5.54e-06	1.99e-05
rs6713022	2	217867685	1	0.05476	t	c	-0.1532	0.0921	-1.66341	0.09612	0.000168019	2.16e-05	0.000619819
rs4255939	2	217867889	1	0.1935	t	g	0.072	0.0566	1.27208	0.2033	9.46e-05	5.07e-06	1.73e-05
rs10200456	2	217868096	1	0.06929	t	c	0.1367	0.0861	1.58769	0.1122	0.000148561	1.63e-05	7.44e-05
rs73989654	2	217870477	1	0.03676	a	g	0.194	0.1203	1.61264	0.1067	0.000154611	1.79e-05	0.00360912
rs10192415	2	217870654	1	0.2008	t	c	-0.0705	0.0559	-1.26118	0.2074	9.33e-05	4.87e-06	1.73e-05
rs80214772	2	217870949	1	0.01941	c	g	-0.0555	0.1524	-0.364173	0.7157	4.5e-05	1.76e-07	8.65e-06
rs7595393	2	217871254	1	0.2181	c	g	-0.0676	0.0533	-1.26829	0.205	9.42e-05	5e-06	1.88e-05
rs60977503	2	217871382	1	0.3691	a	g	-0.1049	0.0509	-2.0609	0.0394	0.000352227	9.39e-05	0.0115819
rs13430080	2	217872312	1	0.0129	t	g	0.056	0.185	0.302703	0.7622	4.41e-05	1.4e-07	7.59e-06
rs118032681	2	217872672	1	0.01019	a	g	-0.1479	0.2132	-0.693715	0.488	5.36e-05	5.97e-07	8.32e-05
rs117795008	2	217872929	1	0.01584	c	g	-0.2123	0.1741	-1.21941	0.2228	8.86e-05	4.17e-06	0.00119107
rs56318366	2	217873347	1	0.04023	t	c	0.0883	0.1067	0.827554	0.408	5.93e-05	9.79e-07	7.74e-05
rs73077568	2	217873431	1	0.04847	t	c	0.1279	0.0977	1.30911	0.1905	9.92e-05	5.82e-06	0.000227744
rs17833745	2	217873486	1	0.04023	a	t	-0.0883	0.1067	-0.827554	0.408	5.93e-05	9.79e-07	7.74e-05
rs2372934	2	217873530	1	0.3501	t	c	-0.0659	0.0473	-1.39323	0.1632	0.000111182	7.94e-06	5.51e-05
rs2372935	2	217873589	1	0.2086	c	g	0.067	0.0546	1.22711	0.2197	8.94e-05	4.3e-06	1.55e-05
rs13423850	2	217874416	1	0.01475	t	c	-0.0842	0.1806	-0.466224	0.6411	4.7e-05	2.57e-07	9.14e-05
rs114786823	2	217874854	1	0.01149	c	g	-0.0038	0.2052	-0.0185185	0.9852	4.21e-05	4.91e-08	1.09e-06
rs13389571	2	217874931	1	0.1291	t	c	-0.0365	0.0707	-0.516266	0.6053	4.81e-05	3.1e-07	9.75e-06
rs12165173	2	217875139	1	0.0129	a	c	0.056	0.185	0.302703	0.7622	4.41e-05	1.4e-07	7.59e-06
rs57398842	2	217875518	1	0.05065	a	g	0.0952	0.0956	0.995816	0.319	6.92e-05	9.97e-08	3.11e-05
rs6737508	2	217875826	1	0.03731	a	g	0.1647	0.1197	1.37594	0.1689	0.000108551	7.45e-06	0.00148981
rs10209168	2	217875842	1	0.08807	t	c	0.0955	0.0777	1.22909	0.2193	8.97e-05	4.33e-06	2.26e-05
rs146504765	2	217875870	1	0.01164	c	g	-0.0047	0.2053	-0.0228933	0.9818	4.21e-05	4.99e-08	1.11e-06
rs73989659	2	217876427	1	0.03719	a	g	0.1837	0.1191	1.5424	0.123	0.000138395	1.38e-05	0.00275097
rs78401719	2	217877336	1	0.05574	a	c	-0.165	0.0944	-1.74788	0.08057	0.000194058	2.95e-05	0.000152246
rs6714036	2	217877635	1	0.03698	t	c	-0.1863	0.12	-1.5525	0.1205	0.000140575	1.43e-05	0.00291763
rs75969732	2	217877673	1	0.01659	t	c	0.3574	0.1686	2.11981	0.034	0.000398382	0.00011681	0.00103931
rs35120201	2	217877730	1	0.2695	a	g	0.0306	0.0502	0.609562	0.5418	5.07e-05	4.37e-07	2.31e-06
rs78020457	2	217877926	1	0.05575	c	g	0.1638	0.0942	1.73885	0.08209	0.000191028	2.85e-05	0.000146955
rs58844941	2	217878159	1	0.3718	t	c	0.0982	0.0513	1.91423	0.05581	0.000263158	5.46e-05	0.00611297
rs6435957	2	217878209	1	0.4304	t	c	0.0202	0.0491	0.411405	0.6806	4.58e-05	2.1e-07	6.88e-06
rs10932691	2	217879696	1	0.3955	a	c	0.0524	0.0493	1.06288	0.2886	7.41e-05	2.34e-06	0.000243998
rs74448307	2	217879707	1	0.01952	t	c	0.1442	0.1644	0.877129	0.3804	6.19e-05	1.18e-06	1.64e-05
rs10932692	2	217879863	1	0.3272	t	g	0.1095	0.0456	2.40132	0.01646	0.00075278	0.000331	0.000733838
rs34628442	2	217879992	1	0.2266	a	g	-0.0224	0.0528	-0.424242	0.6713	4.61e-05	2.2e-07	9.09e-05
rs73989662	2	217880665	1	0.0399	c	g	0.1973	0.1169	1.68777	0.0914	0.000175019	2.36e-05	0.00576259
rs6723019	2	217880831	1	0.2011	t	g	0.0973	0.0557	1.74686	0.08083	0.000193712	2.94e-05	0.000103444
rs111743802	2	217881348	1	0.0103	a	c	0.0015	0.2264	0.00662544	0.9948	4.21e-05	4.7e-08	1.31e-05
rs12614773	2	217881943	1	0.3664	t	c	0.1085	0.0511	2.12329	0.0338	0.000401332	0.000118322	0.0140394
rs76109317	2	217882181	1	0.04609	t	c	-0.1555	0.0995	-1.56281	0.1182	0.000142852	1.49e-05	0.00122783
rs34629702	2	217882602	1	0.2295	a	g	-0.0114	0.0524	-0.217557	0.827	4.31e-05	1.03e-07	4.99e-05
rs73989664	2	217882942	1	0.05048	a	g	0.1622	0.0994	1.63179	0.1026	0.000159491	1.92e-05	0.000400712
rs113642105	2	217882956	1	0.01708	a	g	-0.0581	0.1732	-0.33545	0.7373	4.46e-05	1.59e-07	4.55e-05
rs62174806	2	217883304	1	0.01193	t	c	-0.1926	0.1939	-0.993296	0.3207	6.9e-05	1.81e-06	0.000102109
rs6732152	2	217883594	1	0.01113	t	c	0.1554	0.2085	0.745324	0.4561	5.56e-05	7.22e-07	0.000215798
rs75800764	2	217883628	1	0.01128	a	g	-0.2181	0.2029	-1.07491	0.2823	7.51e-05	2.45e-06	0.000373009
rs114133453	2	217883725	1	0.01019	t	c	0.0939	0.217	0.432719	0.6654	4.63e-05	2.27e-07	6.39e-05
rs76851803	2	217888903	1	0.04023	t	c	-0.123	0.1068	-1.15169	0.2495	8.18e-05	3.25e-06	0.000259252
rs79731187	2	217889083	1	0.01041	a	t	-0.0899	0.2154	-0.417363	0.6765	4.6e-05	2.15e-07	6.15e-05
rs76044667	2	217889164	1	0.0103	c	g	-0.0939	0.217	-0.432719	0.6654	4.63e-05	2.27e-07	6.36e-05
rs115045085	2	217889889	1	0.04794	a	g	-0.1067	0.0978	-1.091	0.2754	7.64e-05	2.6e-06	0.000198098
rs73989669	2	217889948	1	0.02548	a	g	0.2388	0.1407	1.69723	0.08968	0.000177844	2.45e-05	0.00384334
rs10191536	2	217890190	1	0.05595	t	c	0.0235	0.0917	0.25627	0.7975	4.35e-05	1.18e-07	1.08e-06
rs6716542	2	217890643	1	0.2011	a	g	0.082	0.0557	1.47217	0.1407	0.000124494	1.06e-05	3.85e-05
rs78096032	2	217891277	1	0.0103	t	c	0.1263	0.2155	0.586079	0.5578	5e-05	4.01e-07	0.000112786
rs17777330	2	217891692	1	0.1876	a	g	0.0701	0.0577	1.2149	0.225	8.81e-05	4.11e-06	1.39e-05
rs73989670	2	217891698	1	0.02537	t	c	0.2291	0.1408	1.62713	0.1037	0.000158284	1.89e-05	0.00297266
rs112885688	2	217891943	1	0.01041	t	g	-0.0899	0.2154	-0.417363	0.6765	4.6e-05	2.15e-07	6.15e-05
rs10211354	2	217892280	1	0.01128	c	g	-0.1657	0.2004	-0.826846	0.4083	5.93e-05	9.77e-07	5.27e-05
rs10187690	2	217892296	1	0.01128	a	g	0.1657	0.2004	0.826846	0.4083	5.93e-05	9.77e-07	5.27e-05
rs10211289	2	217892371	1	0.4874	a	c	-0.0974	0.0483	-2.01656	0.04396	0.000321783	7.97e-05	0.00266175
rs10211546	2	217892397	1	0.2187	a	g	-0.0692	0.0533	-1.29831	0.1944	9.78e-05	5.59e-06	2.04e-05
rs4315498	2	217892870	1	0.3809	a	g	0.0501	0.0504	0.994048	0.3204	6.9e-05	1.81e-06	0.000201152
rs57584790	2	217892911	1	0.02507	a	t	-0.2182	0.1412	-1.54533	0.1221	0.000139022	1.39e-05	0.00212109
rs55999136	2	217893189	1	0.4588	a	g	-0.1035	0.0471	-2.19745	0.0281	0.000471073	0.000155683	0.0125567
rs62174830	2	217893359	1	0.01171	t	c	0.1986	0.1972	1.0071	0.3138	6.99e-05	1.9e-06	0.000112581
rs76402955	2	217894716	1	0.09534	a	t	0.1375	0.0729	1.88615	0.05927	0.000249482	4.92e-05	6.91e-05
rs4491709	2	217894756	1	0.4679	t	c	0.0958	0.0468	2.04701	0.04067	0.000342317	8.92e-05	0.00755933
rs13417588	2	217894998	1	0.1054	a	g	-0.2053	0.0703	-2.92034	0.003485	0.00299534	0.00225863	0.00298582
rs13392238	2	217895082	1	0.1162	t	c	0.1861	0.0672	2.76935	0.005576	0.00194935	0.00129184	0.00157445
rs2372938	2	217895109	1	0.4677	c	g	0.0973	0.0468	2.07906	0.03759	0.000365717	0.000100461	0.00853904
rs62174834	2	217895191	1	0.01171	a	g	0.1986	0.1972	1.0071	0.3138	6.99e-05	1.9e-06	0.000112581
rs62174835	2	217895293	1	0.01171	a	g	0.1986	0.1972	1.0071	0.3138	6.99e-05	1.9e-06	0.000112581
rs76973702	2	217895374	1	0.09662	t	c	-0.2388	0.0729	-3.27572	0.001059	0.00900726	0.00841199	0.0110434
rs12621130	2	217895626	1	0.3802	a	g	0.0867	0.0497	1.74447	0.08108	0.000192905	2.91e-05	0.00362408
rs59298018	2	217895816	1	0.1008	t	c	0.2084	0.0715	2.91469	0.003557	0.00294631	0.00221185	0.00278257
rs73989671	2	217896117	1	0.02548	t	c	0.2337	0.14	1.66929	0.09521	0.000169673	2.21e-05	0.00345861
rs62174838	2	217896503	1	0.03492	a	g	0.0335	0.1155	0.290043	0.772	4.39e-05	1.34e-07	9.83e-07
rs6435958	2	217896612	1	0.1045	a	g	-0.1974	0.0705	-2.8	0.005096	0.00212306	0.001447	0.00192301
rs56719643	2	217896615	1	0.02548	t	c	-0.2337	0.14	-1.66929	0.09521	0.000169673	2.21e-05	0.00345861
rs62174839	2	217897341	1	0.4542	a	g	-0.0712	0.0474	-1.50211	0.1331	0.000130162	1.19e-05	0.0022577
rs115012287	2	217897500	1	0.02982	t	g	0.2169	0.1311	1.65446	0.09796	0.000165544	2.09e-05	0.000169289
rs13399995	2	217897541	1	0.2147	t	c	-0.0906	0.0541	-1.67468	0.09416	0.000171209	2.25e-05	8.65e-05
rs7564605	2	217898088	1	0.2764	t	c	0.0026	0.0479	0.0542797	0.9563	4.22e-05	5.6e-08	8.35e-05
rs80222854	2	217898163	1	0.03069	c	g	0.2236	0.1293	1.72931	0.08366	0.000187893	2.75e-05	0.000220357
rs12052807	2	217898241	1	0.4543	a	g	-0.0793	0.0475	-1.66947	0.09525	0.000169726	2.21e-05	0.00230405
rs75237043	2	217898447	1	0.02071	t	c	-0.2984	0.1489	-2.00403	0.04515	0.000313777	7.61e-05	0.000217858
rs10199394	2	217898731	1	0.2041	t	c	0.0753	0.0557	1.35189	0.1761	0.000105047	6.82e-06	2.42e-05
rs10210524	2	217898909	1	0.2795	a	g	0.0126	0.0478	0.263598	0.7927	4.36e-05	1.22e-07	0.00017286
rs2372939	2	217898935	1	0.3788	t	c	-0.0738	0.0498	-1.48193	0.139	0.000126301	1.1e-05	0.00147341
rs2372940	2	217899024	1	0.2053	t	c	-0.0709	0.0555	-1.27748	0.2014	9.53e-05	5.18e-06	1.87e-05
rs10190181	2	217899603	1	0.2779	c	g	0.0122	0.0478	0.25523	0.799	4.35e-05	1.18e-07	0.000171448
rs10190349	2	217899659	1	0.2777	a	g	-0.0099	0.0478	-0.207113	0.8358	4.3e-05	9.86e-08	0.00014253
rs10202715	2	217899752	1	0.2786	t	c	0.0099	0.0478	0.207113	0.8364	4.3e-05	9.86e-08	0.000141776
rs59438839	2	217899765	1	0.03069	a	c	-0.2236	0.1293	-1.72931	0.08366	0.000187893	2.75e-05	0.000220357
rs6706491	2	217900175	1	0.2783	a	g	-0.0123	0.0478	-0.257322	0.7972	4.35e-05	1.19e-07	0.000170441
rs6735174	2	217900280	1	0.09954	a	c	-0.2071	0.0719	-2.88039	0.003942	0.0026676	0.00194826	0.00250246
rs6721811	2	217900296	1	0.2129	t	c	0.0895	0.0544	1.64522	0.09992	0.000163039	2.02e-05	7.62e-05
rs6735190	2	217900330	1	0.2857	a	g	0.0112	0.0476	0.235294	0.8136	4.33e-05	1.09e-07	0.000148683
rs6735298	2	217900397	1	0.2538	a	g	0.1207	0.0512	2.35742	0.01827	0.000678126	0.000281381	0.00129244
rs17777767	2	217900492	1	0.04131	a	g	-0.0701	0.1065	-0.658216	0.5105	5.23e-05	5.23e-07	3.39e-06
rs12464375	2	217900500	1	0.03069	a	g	-0.2236	0.1293	-1.72931	0.08366	0.000187893	2.75e-05	0.000220357
rs12476702	2	217900519	1	0.03015	t	c	-0.2158	0.1298	-1.66256	0.09637	0.000167782	2.15e-05	0.000165595
rs76338083	2	217900571	1	0.04131	t	c	0.0701	0.1065	0.658216	0.5105	5.23e-05	5.23e-07	3.39e-06
rs6435959	2	217900609	1	0.2785	t	c	-0.0125	0.0478	-0.261506	0.7938	4.36e-05	1.21e-07	0.00017434
rs35986494	2	217900650	1	0.1748	t	c	0.1368	0.0554	2.46931	0.01344	0.000888354	0.00042569	0.00323784
rs6435960	2	217900692	1	0.2782	a	g	-0.0103	0.0478	-0.215481	0.8298	4.31e-05	1.02e-07	0.000147651
rs80130920	2	217900809	1	0.04066	a	g	0.2006	0.1155	1.7368	0.08254	0.000190346	2.83e-05	0.000310125
rs2372942	2	217901050	1	0.2784	a	c	-0.0114	0.0478	-0.238494	0.8109	4.33e-05	1.11e-07	0.000160399
rs7572103	2	217902108	1	0.1109	a	g	-0.1609	0.0685	-2.34891	0.0189	0.000664671	0.000272652	0.000345737
rs7421376	2	217902364	1	0.37	a	g	0.0922	0.0508	1.81496	0.06926	0.00021869	3.78e-05	0.00488605
rs11681010	2	217902505	1	0.01843	t	c	0.0569	0.1621	0.351018	0.7258	4.48e-05	1.68e-07	9.18e-07
rs79560700	2	217902615	1	0.01063	t	c	-0.0222	0.2159	-0.102825	0.9181	4.23e-05	6.71e-08	1.74e-05
rs73989679	2	217902795	1	0.02613	t	c	-0.197	0.1383	-1.42444	0.1544	0.000116179	8.91e-06	0.00140985
rs62174841	2	217902800	1	0.06788	t	c	0.1374	0.0878	1.56492	0.1177	0.000143323	1.5e-05	7.89e-05
rs9973728	2	217902971	1	0.01182	t	c	0.1787	0.1964	0.909878	0.3629	6.37e-05	1.33e-06	7.92e-05
rs9973894	2	217903115	1	0.01182	a	g	0.1787	0.1964	0.909878	0.3629	6.37e-05	1.33e-06	7.92e-05
rs9973730	2	217903169	1	0.01182	t	c	0.1787	0.1964	0.909878	0.3629	6.37e-05	1.33e-06	7.92e-05
rs13402323	2	217903378	1	0.01182	t	c	-0.1787	0.1964	-0.909878	0.3629	6.37e-05	1.33e-06	7.92e-05
rs62174842	2	217903615	1	0.01182	t	c	-0.1787	0.1964	-0.909878	0.3629	6.37e-05	1.33e-06	7.92e-05
rs62174843	2	217903709	1	0.01182	a	g	0.1787	0.1964	0.909878	0.3629	6.37e-05	1.33e-06	7.92e-05
rs2372943	2	217903776	1	0.1718	a	g	-0.1316	0.0556	-2.36691	0.01794	0.000693491	0.000291431	0.00199056
rs112367126	2	217903931	1	0.01963	a	g	-0.1598	0.1587	-1.00693	0.3141	6.99e-05	1.9e-06	1.27e-05
rs4522583	2	217904006	1	0.1959	t	c	-0.128	0.053	-2.41509	0.01566	0.000778178	0.000348312	0.00274134
rs116357373	2	217904020	1	0.01182	a	g	0.1787	0.1964	0.909878	0.3629	6.37e-05	1.33e-06	7.92e-05
rs62174844	2	217904064	1	0.01182	a	g	-0.1787	0.1964	-0.909878	0.3629	6.37e-05	1.33e-06	7.92e-05
rs13431146	2	217904241	1	0.01182	a	c	0.1787	0.1964	0.909878	0.3629	6.37e-05	1.33e-06	7.92e-05
rs2888451	2	217904513	1	0.2072	c	g	-0.0779	0.0548	-1.42153	0.155	0.000115699	8.82e-06	3.31e-05
rs13383392	2	217904790	1	0.01193	a	g	0.1986	0.1957	1.01482	0.3103	7.05e-05	1.96e-06	0.000116283
rs116174155	2	217904873	1	0.01182	t	c	0.1787	0.1964	0.909878	0.3629	6.37e-05	1.33e-06	7.92e-05
rs75025817	2	217904908	1	0.01182	t	c	0.1787	0.1964	0.909878	0.3629	6.37e-05	1.33e-06	7.92e-05
rs62174846	2	217904955	1	0.01182	a	g	0.1787	0.1964	0.909878	0.3629	6.37e-05	1.33e-06	7.92e-05
rs62174847	2	217904963	1	0.01182	a	g	0.1787	0.1964	0.909878	0.3629	6.37e-05	1.33e-06	7.92e-05
rs2270398	2	217904976	1	0.1752	t	c	-0.1302	0.0552	-2.3587	0.01839	0.000680166	0.00028271	0.00208921
rs114380560	2	217905071	1	0.01355	a	g	-0.058	0.1852	-0.313175	0.7543	4.42e-05	1.46e-07	4.49e-05
rs114791500	2	217905169	1	0.01182	a	g	0.1787	0.1964	0.909878	0.3629	6.37e-05	1.33e-06	7.92e-05
rs6734131	2	217905443	1	0.02668	a	g	0.1671	0.1371	1.21882	0.2229	8.85e-05	4.17e-06	0.000704418
rs62174848	2	217905611	1	0.01182	a	g	0.1787	0.1964	0.909878	0.3629	6.37e-05	1.33e-06	7.92e-05
rs13386831	2	217905672	1	0.01183	a	c	0.1794	0.1964	0.913442	0.3611	6.39e-05	1.35e-06	8.02e-05
rs62174849	2	217905692	1	0.01185	a	g	0.1807	0.1965	0.919593	0.3577	6.43e-05	1.38e-06	8.2e-05
rs13412666	2	217905779	1	0.4035	a	g	-0.1928	0.0462	-4.17316	2.98e-05	0.254803	0.259891	0.159328
rs13387042	2	217905832	1	0.4303	a	g	0.1778	0.047	3.78298	0.0001556	0.0539643	0.0551274	0.067571
Var-2-217905956	2	217905956	1	0.05688	t	g	0.1555	0.2149	0.723592	0.4693	5.47e-05	6.67e-07	5.23e-06
rs113674867	2	217906194	1	0.1753	t	c	-0.1291	0.0552	-2.33877	0.0194	0.000649065	0.000262615	0.00192468
rs13426489	2	217906246	1	0.4307	t	g	0.1795	0.047	3.81915	0.0001332	0.0619179	0.0632436	0.0785067
rs13387717	2	217906415	1	0.01182	a	g	0.1787	0.1964	0.909878	0.3629	6.37e-05	1.33e-06	7.92e-05
rs13426688	2	217906416	1	0.01182	a	t	-0.1787	0.1964	-0.909878	0.3629	6.37e-05	1.33e-06	7.92e-05
rs73989683	2	217906442	1	0.02602	a	g	-0.197	0.1383	-1.42444	0.1544	0.000116179	8.91e-06	0.00143771
rs13413523	2	217906498	1	0.01182	a	g	-0.1787	0.1964	-0.909878	0.3629	6.37e-05	1.33e-06	7.92e-05
rs17777938	2	217906549	1	0.04131	a	g	-0.0707	0.1065	-0.66385	0.5068	5.25e-05	5.34e-07	3.49e-06
rs149718636	2	217906696	1	0.01074	t	g	0.1192	0.2083	0.572252	0.5671	4.96e-05	3.81e-07	5.59e-05
rs6713249	2	217907088	1	0.1753	c	g	0.1316	0.0552	2.38406	0.0171	0.000722329	0.000310525	0.00229779
rs13391022	2	217907186	1	0.01182	a	t	0.1787	0.1964	0.909878	0.3629	6.37e-05	1.33e-06	7.92e-05
rs13416773	2	217907204	1	0.01182	a	g	-0.1787	0.1964	-0.909878	0.3629	6.37e-05	1.33e-06	7.92e-05
rs13416605	2	217907237	1	0.01182	t	c	-0.1787	0.1964	-0.909878	0.3629	6.37e-05	1.33e-06	7.92e-05
rs13430215	2	217907360	1	0.01182	t	c	0.1787	0.1964	0.909878	0.3629	6.37e-05	1.33e-06	7.92e-05
rs13416831	2	217907434	1	0.01182	t	c	-0.1787	0.1964	-0.909878	0.3629	6.37e-05	1.33e-06	7.92e-05
rs13416834	2	217907437	1	0.01182	c	g	0.1787	0.1964	0.909878	0.3629	6.37e-05	1.33e-06	7.92e-05
rs12620095	2	217907514	1	0.4422	c	g	0.1725	0.047	3.67021	0.0002407	0.0354488	0.036208	0.041335
rs13433000	2	217907603	1	0.01182	t	g	0.1787	0.1964	0.909878	0.3629	6.37e-05	1.33e-06	7.92e-05
rs66538660	2	217907775	1	0.3632	t	c	0.0643	0.0509	1.26326	0.2066	9.36e-05	4.91e-06	0.000597372
rs12327908	2	217907837	1	0.01182	t	c	0.1778	0.1964	0.905295	0.3655	6.35e-05	1.31e-06	7.79e-05
rs79445140	2	217907873	1	0.02678	t	c	0.3155	0.1319	2.39196	0.01677	0.000736095	0.000319742	0.000723669
rs2372944	2	217908065	1	0.01182	t	g	0.1787	0.1964	0.909878	0.3629	6.37e-05	1.33e-06	7.92e-05
rs2888452	2	217908101	1	0.01182	t	c	-0.1787	0.1964	-0.909878	0.3629	6.37e-05	1.33e-06	7.92e-05
rs4618027	2	217908321	1	0.01182	t	c	-0.1787	0.1964	-0.909878	0.3629	6.37e-05	1.33e-06	7.92e-05
rs10490444	2	217908472	1	0.3327	a	g	0.0357	0.0464	0.769397	0.4414	5.66e-05	7.9e-07	0.000554831
rs62176274	2	217908709	1	0.01177	t	c	-0.1903	0.1974	-0.964032	0.3351	6.7e-05	1.62e-06	9.54e-05
rs13397674	2	217908755	1	0.01182	a	g	0.1781	0.1964	0.906823	0.3645	6.35e-05	1.31e-06	7.83e-05
rs13423473	2	217908801	1	0.01182	c	g	-0.1787	0.1964	-0.909878	0.3629	6.37e-05	1.33e-06	7.92e-05
rs73989686	2	217908970	1	0.02722	t	c	0.1363	0.1361	1.00147	0.3164	6.96e-05	1.86e-06	0.000300552
rs4621152	2	217908985	1	0.3106	t	c	0.1038	0.0474	2.18987	0.02872	0.000463306	0.000151378	0.000995199
rs13386262	2	217909089	1	0.01182	t	c	0.1787	0.1964	0.909878	0.3629	6.37e-05	1.33e-06	7.92e-05
rs12329160	2	217909161	1	0.01182	a	g	-0.1787	0.1964	-0.909878	0.3629	6.37e-05	1.33e-06	7.92e-05
rs12329163	2	217909334	1	0.01182	c	g	0.1787	0.1964	0.909878	0.3629	6.37e-05	1.33e-06	7.92e-05
rs6721996	2	217909463	1	0.4	a	g	-0.1938	0.0461	-4.2039	2.68e-05	0.289822	0.295571	0.182246
rs12329172	2	217909552	1	0.01182	t	c	-0.1787	0.1964	-0.909878	0.3629	6.37e-05	1.33e-06	7.92e-05
rs12622764	2	217909861	1	0.3702	c	g	0.0897	0.0508	1.76575	0.07729	0.000200246	3.15e-05	0.00406547
rs10206095	2	217909903	1	0.01182	t	c	-0.1787	0.1964	-0.909878	0.3629	6.37e-05	1.33e-06	7.92e-05
rs10206577	2	217910274	1	0.01182	a	g	-0.1787	0.1964	-0.909878	0.3629	6.37e-05	1.33e-06	7.92e-05
rs114320534	2	217910554	1	0.01182	t	c	0.1787	0.1964	0.909878	0.3629	6.37e-05	1.33e-06	7.92e-05
rs78034636	2	217910567	1	0.01182	c	g	0.1787	0.1964	0.909878	0.3629	6.37e-05	1.33e-06	7.92e-05
rs17778091	2	217910588	1	0.3704	t	c	0.0921	0.0508	1.81299	0.06951	0.000217911	3.75e-05	0.00485691
rs13411606	2	217910783	1	0.01182	c	g	-0.1787	0.1964	-0.909878	0.3629	6.37e-05	1.33e-06	7.92e-05
rs56057359	2	217910793	1	0.02613	a	g	0.2063	0.1382	1.49276	0.1355	0.000128353	1.15e-05	0.00184428
rs6723013	2	217910910	1	0.1965	t	g	0.0628	0.0566	1.10954	0.2675	7.8e-05	2.78e-06	9.62e-06
rs148164208	2	217910969	1	0.01464	a	g	-0.0156	0.1823	-0.0855732	0.9318	4.23e-05	6.29e-08	6.4e-07
rs13386291	2	217911094	1	0.01182	a	c	0.1787	0.1964	0.909878	0.3629	6.37e-05	7.25e-08	3.98e-05
rs10192501	2	217911420	1	0.01215	a	g	-0.1758	0.1947	-0.902928	0.3665	6.33e-05	1.29e-06	7.65e-05
rs10204872	2	217911485	1	0.01182	t	c	0.1787	0.1964	0.909878	0.3629	6.37e-05	1.33e-06	7.92e-05
rs10192589	2	217911488	1	0.01529	a	g	-0.1442	0.1734	-0.831603	0.4056	5.95e-05	9.94e-07	8.83e-05
rs6708579	2	217911504	1	0.2013	a	g	-0.0678	0.0557	-1.21724	0.2241	8.84e-05	4.14e-06	1.56e-05
rs56146211	2	217911529	1	0.1752	t	g	-0.128	0.0553	-2.31465	0.02067	0.000613641	0.000240193	0.0017683
rs10192446	2	217911534	1	0.01182	a	c	-0.1787	0.1964	-0.909878	0.3629	6.37e-05	1.33e-06	7.92e-05
rs10192609	2	217911561	1	0.01182	t	g	-0.1787	0.1964	-0.909878	0.3629	6.37e-05	1.33e-06	7.92e-05
rs115619116	2	217911696	1	0.01681	a	g	0.1156	0.1648	0.701456	0.4828	5.39e-05	6.14e-07	3e-06
rs148684416	2	217912237	1	0.01195	a	g	-0.2787	0.1967	-1.41688	0.1564	0.000114937	8.67e-06	3.93e-05
rs73989689	2	217912238	1	0.02176	c	g	0.2907	0.1509	1.92644	0.054	0.000269401	5.71e-05	0.00657812
rs10207917	2	217912244	1	0.2874	t	c	0.0107	0.048	0.222917	0.8237	4.32e-05	1.05e-07	0.000125546
rs56372055	2	217912419	1	0.3624	t	c	0.0903	0.0503	1.79523	0.0726	0.000211038	3.51e-05	0.00414967
rs77549302	2	217912437	1	0.02776	t	c	-0.2207	0.1305	-1.69119	0.09074	0.000176033	2.39e-05	0.000159792
rs75830669	2	217912525	1	0.01171	a	g	-0.0286	0.2024	-0.141304	0.8877	4.25e-05	7.73e-08	6.29e-06
rs62176276	2	217912789	1	0.01182	a	c	-0.1787	0.1964	-0.909878	0.3629	6.37e-05	1.33e-06	7.92e-05
rs75388676	2	217912797	1	0.01149	c	g	-0.022	0.2114	-0.104068	0.9173	4.24e-05	6.74e-08	2.83e-06
rs10198604	2	217912847	1	0.01182	a	g	-0.1787	0.1964	-0.909878	0.3629	6.37e-05	1.33e-06	7.92e-05
rs10198699	2	217912952	1	0.01182	c	g	-0.1787	0.1964	-0.909878	0.3629	6.37e-05	1.33e-06	7.92e-05
rs10198621	2	217912998	1	0.01182	t	c	-0.1787	0.1964	-0.909878	0.3629	6.37e-05	1.33e-06	7.92e-05
rs10174948	2	217913075	1	0.01182	a	t	0.1787	0.1964	0.909878	0.3629	6.37e-05	1.33e-06	7.92e-05
rs10175133	2	217913205	1	0.01182	a	t	0.1787	0.1964	0.909878	0.3629	6.37e-05	1.33e-06	7.92e-05
rs10198996	2	217913387	1	0.01182	t	c	-0.1787	0.1964	-0.909878	0.3629	6.37e-05	1.33e-06	7.92e-05
rs10167002	2	217913925	1	0.01182	t	g	0.1787	0.1964	0.909878	0.3629	6.37e-05	1.33e-06	7.92e-05
rs2372945	2	217914112	1	0.2939	a	c	0.0952	0.0472	2.01695	0.0437	0.000322034	7.98e-05	0.000493014
rs10201966	2	217914141	1	0.01182	t	c	-0.1787	0.1964	-0.909878	0.3629	6.37e-05	1.33e-06	7.92e-05
rs10201982	2	217914173	1	0.01182	t	c	-0.1787	0.1964	-0.909878	0.3629	6.37e-05	1.33e-06	7.92e-05
rs10178467	2	217914253	1	0.01182	a	g	0.1787	0.1964	0.909878	0.3629	6.37e-05	1.33e-06	7.92e-05
rs10204819	2	217914642	1	0.01182	t	c	-0.1787	0.1964	-0.909878	0.3629	6.37e-05	1.33e-06	7.92e-05
rs35780967	2	217914762	1	0.2132	a	g	0.11	0.0518	2.12355	0.03369	0.000401558	0.000118438	0.00189503
rs62176277	2	217915000	1	0.01182	t	c	-0.1787	0.1964	-0.909878	0.3629	6.37e-05	7.25e-08	3.98e-05
rs11901972	2	217915217	1	0.01041	c	g	-0.0466	0.215	-0.216744	0.8284	4.31e-05	1.02e-07	3.11e-06
rs73989691	2	217915402	1	0.0218	t	c	0.2906	0.1507	1.92833	0.05378	0.000270386	5.75e-05	0.00680735
rs12694403	2	217915414	1	0.237	a	g	-0.1457	0.0501	-2.90818	0.003621	0.00289107	0.00215928	0.0392931
rs11892687	2	217915814	1	0.346	a	c	0.011	0.0463	0.237581	0.8122	4.33e-05	1.1e-07	7.99e-05
rs12613955	2	217916052	1	0.3873	t	g	0.1762	0.0456	3.86404	0.0001135	0.0735704	0.0751328	0.0475747
rs72949860	2	217916224	1	0.02342	a	g	-0.4086	0.1443	-2.8316	0.004637	0.00232064	0.00162648	0.0157939
rs10208746	2	217916267	1	0.01182	t	c	-0.1787	0.1964	-0.909878	0.3629	6.37e-05	1.33e-06	7.92e-05
rs10185401	2	217916553	1	0.3131	a	g	-0.0031	0.0466	-0.0665236	0.9478	4.22e-05	5.86e-08	0.000183948
rs34975287	2	217917056	1	0.01345	a	c	0.1286	0.1947	0.660503	0.5089	5.24e-05	5.28e-07	0.00021614
rs11894340	2	217917167	1	0.3132	a	g	0.0825	0.0474	1.74051	0.08136	0.000191578	2.87e-05	0.000235021
rs59562447	2	217917222	1	0.3731	a	c	0.0957	0.0506	1.8913	0.0588	0.000251925	5.02e-05	0.00681549
rs78763742	2	217917228	1	0.01182	t	g	-0.1787	0.1964	-0.909878	0.3629	6.37e-05	1.33e-06	7.92e-05
rs116920955	2	217917260	1	0.01052	c	g	-0.1622	0.2116	-0.766541	0.4432	5.65e-05	7.81e-07	0.000112804
rs76163227	2	217917465	1	0.01854	t	c	0.1189	0.1616	0.735767	0.462	5.52e-05	6.97e-07	2e-05
rs10191172	2	217917594	1	0.01182	a	c	0.1787	0.1964	0.909878	0.3629	6.37e-05	1.33e-06	7.92e-05
rs2372946	2	217917882	1	0.4733	a	g	0.007	0.0438	0.159817	0.8737	4.27e-05	8.28e-08	1.44e-05
rs10168238	2	217918082	1	0.01182	t	g	-0.1787	0.1964	-0.909878	0.3629	6.37e-05	1.33e-06	7.92e-05
rs114956144	2	217918135	1	0.01768	t	c	0.0969	0.1648	0.587985	0.5564	5.01e-05	4.04e-07	1.08e-05
rs115404940	2	217918137	1	0.01768	a	t	-0.0969	0.1648	-0.587985	0.5564	5.01e-05	4.04e-07	1.08e-05
rs7586158	2	217918321	1	0.327	t	c	-0.0206	0.0465	-0.443011	0.6574	4.65e-05	2.36e-07	0.000176335
rs7600412	2	217918571	1	0.2749	t	c	0.1115	0.0482	2.31328	0.0208	0.0006117	0.000238979	0.00134813
rs141232357	2	217918664	1	0.01106	a	c	0.0351	0.2051	0.171136	0.864	4.27e-05	8.63e-08	2.13e-05
rs10183545	2	217918751	1	0.2822	t	c	0.0943	0.0478	1.9728	0.04871	0.000294887	6.78e-05	0.000410195
rs62176280	2	217919096	1	0.01182	a	c	0.1787	0.1964	0.909878	0.3629	6.37e-05	1.33e-06	7.92e-05
rs73989697	2	217919187	1	0.0218	a	c	-0.2906	0.1507	-1.92833	0.05378	0.000270386	5.75e-05	0.00680735
rs7589722	2	217919244	1	0.3459	a	c	-0.0102	0.0463	-0.220302	0.8255	4.32e-05	1.04e-07	6.64e-05
rs17778299	2	217919565	1	0.09889	c	g	-0.2219	0.0719	-3.08623	0.002034	0.00492966	0.00417263	0.00537481
rs17778329	2	217919811	1	0.3725	a	g	0.0985	0.0507	1.9428	0.05204	0.000278064	6.07e-05	0.00820993
rs140270438	2	217920080	1	0.01442	t	c	-0.1609	0.1813	-0.887479	0.375	6.25e-05	1.22e-06	0.00037369
rs4442975	2	217920769	1	0.4088	t	g	-0.1596	0.046	-3.46957	0.0005206	0.0173189	0.000940951	0.00974721
rs10932693	2	217921121	1	0.1964	c	g	0.0847	0.056	1.5125	0.1306	0.000132217	1.23e-05	4.48e-05
rs2888456	2	217921732	1	0.3356	t	c	-0.009	0.0462	-0.194805	0.8448	4.29e-05	9.42e-08	0.000235304
rs2372956	2	217921877	1	0.3653	a	g	-0.0314	0.045	-0.697778	0.4855	5.37e-05	6.06e-07	0.000748
rs2888457	2	217921884	1	0.3653	a	t	-0.0314	0.045	-0.697778	0.4855	5.37e-05	6.06e-07	0.000748
rs75383219	2	217922684	1	0.0219	a	c	-0.2558	0.1499	-1.70647	0.08793	0.000180663	2.53e-05	0.00309521
rs17778427	2	217923013	1	0.3698	a	t	0.1063	0.0505	2.10495	0.03511	0.000386072	0.000110561	0.0145943
rs62176281	2	217923141	1	0.0116	t	g	0.143	0.1978	0.722952	0.4698	5.47e-05	6.65e-07	3.82e-05
rs17835044	2	217923605	1	0.3655	t	g	-0.0981	0.0501	-1.95808	0.05041	0.000286478	6.42e-05	0.00801435
rs7588345	2	217923816	1	0.09152	c	g	0.2359	0.0742	3.17925	0.001475	0.00659729	0.00588673	0.00727961
rs7561690	2	217923904	1	0.3362	a	g	-0.0111	0.0461	-0.240781	0.8106	4.34e-05	1.12e-07	0.000299441
rs141146600	2	217923944	1	0.01041	a	g	0.0862	0.215	0.40093	0.6886	4.56e-05	2.02e-07	6.26e-05
rs7561918	2	217924153	1	0.3356	a	g	-0.0104	0.0465	-0.223656	0.8233	4.32e-05	1.05e-07	0.000279092
rs7562029	2	217924261	1	0.1862	a	g	0.081	0.0579	1.39896	0.1616	0.000112075	8.11e-06	2.68e-05
rs115616104	2	217924276	1	0.01312	a	t	0.2049	0.1965	1.04275	0.2971	7.26e-05	1.19e-07	0.000419828
rs13000023	2	217924394	1	0.1802	a	g	-0.1316	0.0549	-2.39709	0.01645	0.000745179	1.78e-05	0.00130946
rs62176282	2	217924813	1	0.04272	a	g	-0.0554	0.1047	-0.529131	0.5968	4.85e-05	3.25e-07	2.03e-06
rs62176283	2	217925023	1	0.04294	a	g	-0.0526	0.1056	-0.498106	0.6181	4.77e-05	2.89e-07	3.82e-05
rs735361	2	217925123	1	0.4442	c	g	0.0185	0.0463	0.399568	0.6894	4.56e-05	2.01e-07	2.08e-05
rs115786176	2	217925147	1	0.02169	a	g	-0.1369	0.1503	-0.910845	0.3623	6.38e-05	1.33e-06	3.88e-05
rs79281192	2	217925447	1	0.02136	a	g	-0.0519	0.1465	-0.354266	0.7231	4.49e-05	1.7e-07	8.61e-05
rs75608574	2	217926096	1	0.01442	t	g	0.3284	0.1777	1.84806	0.06463	0.000232357	4.27e-05	0.000159036
rs116810390	2	217926299	1	0.01388	a	g	-0.136	0.1913	-0.710925	0.4771	5.42e-05	6.36e-07	0.000237905
rs13409592	2	217926328	1	0.1071	t	c	-0.2036	0.0701	-2.90442	0.003671	0.00285963	0.00212943	0.00219616
rs74333171	2	217926812	1	0.03622	a	g	0.0461	0.1163	0.396389	0.6921	4.56e-05	1.99e-07	2.75e-06
rs2372957	2	217927057	1	0.3497	t	c	0.1143	0.0513	2.22807	0.02593	0.000504094	0.000174358	0.0426873
rs2372958	2	217927074	1	0.3497	a	g	0.1143	0.0513	2.22807	0.02595	0.000504094	0.000174358	0.0426038
rs16856873	2	217927278	1	0.2427	a	g	-0.0956	0.05	-1.912	0.05596	0.000262037	5.41e-05	0.000502068
rs17778798	2	217927421	1	0.2047	t	c	0.1283	0.0545	2.35413	0.01844	0.000672885	0.000277973	0.00204776
rs16856877	2	217927499	1	0.3468	a	g	-0.1116	0.0511	-2.18395	0.02882	0.000457346	0.000148098	0.0357682
rs7600279	2	217927600	1	0.09293	t	c	0.1242	0.0737	1.68521	0.09212	0.000174266	2.34e-05	2.58e-05
rs79784819	2	217927964	1	0.01393	t	c	-0.1168	0.191	-0.611518	0.5409	5.08e-05	4.4e-07	7.88e-05
rs4608489	2	217928261	1	0.1923	c	g	-0.1341	0.0552	-2.42935	0.01505	0.000805514	0.000367174	0.00206353
rs13034362	2	217929007	1	0.1889	a	g	-0.1532	0.0542	-2.82657	0.004718	0.00228783	0.00159647	0.00858063
rs62176284	2	217929020	1	0.129	a	g	-0.0444	0.065	-0.683077	0.4942	5.32e-05	5.74e-07	8.01e-06
rs56263526	2	217929805	1	0.3019	a	g	-0.0287	0.0488	-0.588115	0.5564	5.01e-05	4.04e-07	3.44e-05
rs60830492	2	217930232	1	0.1064	a	g	-0.1533	0.0693	-2.21212	0.0269	0.000486557	0.000164366	0.000427209
rs34851859	2	217930492	1	0.1059	t	c	-0.1503	0.0694	-2.16571	0.0304	0.000439552	0.000138429	0.000362182
rs56269701	2	217930533	1	0.1903	a	g	0.1424	0.0541	2.63216	0.008484	0.00134581	0.00077763	0.00435298
rs16856888	2	217930669	1	0.3067	a	g	-0.0403	0.0468	-0.861111	0.3896	6.1e-05	1.11e-06	9.27e-05
rs2287288	2	217931406	1	0.2373	a	g	0.0906	0.0497	1.82294	0.06849	0.000221886	2.13e-06	0.000211277
rs2287289	2	217931497	1	0.1839	a	t	0.1514	0.0545	2.77798	0.005485	0.00199661	0.00133379	0.00658426
rs34863143	2	217931670	1	0.1849	t	g	-0.1462	0.0544	-2.6875	0.00717	0.00155922	0.00095432	0.00485373
rs16856890	2	217931731	1	0.348	t	c	-0.0603	0.0468	-1.28846	0.1969	9.66e-05	5.39e-06	0.000676055
rs13025492	2	217933312	1	0.2006	c	g	0.1317	0.0528	2.49432	0.01268	0.000945228	0.000466952	0.00349755
rs13025714	2	217933466	1	0.3145	t	c	-0.0381	0.0467	-0.815846	0.4146	5.88e-05	9.38e-07	9.01e-05
Var-2-217933548	2	217933548	1	0.01164	t	c	0.4485	0.2053	2.18461	0.0289	0.000458001	0.000148457	0.00224953
Var-2-217933564	2	217933564	1	0.01351	t	g	0.288	0.1917	1.50235	0.133	0.000130209	1.19e-05	0.0002473
Var-2-217933576	2	217933576	1	0.01822	a	g	-0.2415	0.1733	-1.39354	0.1635	0.000111229	7.95e-06	0.000145098
rs12328709	2	217934785	1	0.05237	t	c	0.1156	0.0952	1.21429	0.2246	8.8e-05	4.1e-06	4.81e-05
rs61108721	2	217934897	1	0.03015	a	g	-0.0864	0.1272	-0.679245	0.4968	5.31e-05	5.66e-07	7.95e-05
rs57039836	2	217934945	1	0.03025	t	c	-0.0864	0.1272	-0.679245	0.4968	5.31e-05	5.66e-07	7.94e-05
rs16825209	2	217935052	1	0.3584	t	c	-0.0564	0.0474	-1.18987	0.2344	8.55e-05	3.74e-06	0.000545717
rs78207916	2	217935113	1	0.01713	t	c	-0.12	0.1695	-0.707965	0.479	5.41e-05	6.29e-07	0.0001511
rs12329133	2	217935116	1	0.2666	t	c	0.1006	0.0493	2.04057	0.04134	0.00033784	8.71e-05	8.23e-05
rs12329135	2	217935141	1	0.4255	t	c	0.0289	0.0462	0.625541	0.5315	5.12e-05	4.64e-07	0.000210316
rs185063806	2	217935269	1	0.0154	t	c	0.0491	0.1787	0.274762	0.7835	4.37e-05	1.27e-07	2.14e-05
rs6734010	2	217935431	1	0.3049	a	g	0.1384	0.0492	2.81301	0.004925	0.002202	0.00151835	0.00167468
rs12622536	2	217936015	1	0.443	t	c	0.1701	0.0451	3.77162	0.000165	0.0516977	0.0528142	0.0316239
rs73992709	2	217936090	1	0.03016	t	g	0.1013	0.1273	0.795758	0.4264	5.78e-05	8.71e-07	0.000120797
rs13022815	2	217936124	1	0.2481	t	c	0.1245	0.0508	2.45079	0.01432	0.000848775	0.000397487	0.000396792
rs12996888	2	217936148	1	0.2163	t	g	-0.1359	0.0513	-2.64912	0.008042	0.00140746	0.000827992	0.00696039
rs12997141	2	217936386	1	0.2264	t	c	-0.1379	0.0508	-2.71457	0.006689	0.00167749	5.76e-05	0.00575696
rs72613751	2	217936728	1	0.3303	a	g	-0.097	0.0529	-1.83365	0.0664	0.000226274	2.21e-06	0.00421866
rs12328926	2	217936732	1	0.05227	a	g	0.1111	0.0952	1.16702	0.2432	8.32e-05	3.44e-06	4.03e-05
rs13002378	2	217936746	1	0.2271	a	c	0.1349	0.0508	2.65551	0.007968	0.00143151	0.000847798	0.00933562
rs16856893	2	217937053	1	0.3299	t	c	-0.0946	0.0529	-1.78828	0.0737	0.000208427	3.43e-05	0.00715151
rs12478570	2	217937567	1	0.2536	t	c	0.1313	0.0504	2.60516	0.009157	0.00125393	0.000703689	0.000679774
rs12467063	2	217937696	1	0.3373	a	g	0.0446	0.0468	0.952991	0.3412	6.63e-05	1.56e-06	0.000150083
rs192816786	2	217937720	1	0.01586	a	t	0.0042	0.176	0.0238636	0.9809	4.21e-05	5.01e-08	5.62e-07
rs137987653	2	217937833	1	0.02065	t	c	0.2616	0.1585	1.65047	0.09875	0.000164456	2.06e-05	0.000250473
rs13010040	2	217937940	1	0.2236	a	g	0.1399	0.0512	2.73242	0.006249	0.00176107	0.00112688	0.0114931
rs116007159	2	217937969	1	0.02201	a	g	0.154	0.1514	1.01717	0.3093	7.07e-05	1.98e-06	0.000654271
rs12467163	2	217937995	1	0.2236	a	g	0.1399	0.0512	2.73242	0.006249	0.00176107	0.00112688	0.0114931
rs13011060	2	217938177	1	0.2175	a	g	-0.1474	0.0516	-2.85659	0.004267	0.00249156	0.00178403	0.0161512
rs4672819	2	217938297	1	0.3316	a	g	0.0869	0.0527	1.64896	0.09885	0.000164045	2.05e-05	0.00403086
rs77915391	2	217938404	1	0.01833	a	g	0.0697	0.1597	0.436443	0.6623	4.63e-05	2.3e-07	8.75e-05
rs13011326	2	217938410	1	0.2176	t	c	-0.1486	0.0515	-2.88544	0.003929	0.00270671	0.00198498	0.0178276
rs4674132	2	217938519	1	0.2542	a	g	0.1263	0.0504	2.50595	0.01225	0.000973126	0.000487491	0.000482222
rs59848989	2	217938807	1	0.2173	a	g	-0.1497	0.0515	-2.9068	0.003676	0.00287943	0.00214822	0.0192426
rs56224255	2	217938973	1	0.2177	a	c	0.1499	0.0515	2.91068	0.003628	0.00291214	0.00217931	0.0196486
rs62176303	2	217938991	1	0.05259	a	g	-0.1234	0.095	-1.29895	0.1939	9.79e-05	5.6e-06	6.5e-05
rs16825211	2	217939004	1	0.2176	a	g	0.1486	0.0515	2.88544	0.003929	0.00270671	0.00198498	0.0178276
rs72951811	2	217939140	1	0.02342	t	c	0.1721	0.143	1.2035	0.2286	8.69e-05	3.94e-06	3.82e-05
rs41521045	2	217939336	1	0.06951	a	g	-0.1445	0.0841	-1.71819	0.08585	0.000184326	2.64e-05	4.22e-05
rs57998721	2	217939615	1	0.027	t	g	-0.2609	0.1362	-1.91557	0.05539	0.000263831	5.49e-05	0.00611375
rs58280000	2	217939673	1	0.4425	t	c	-0.0004	0.0475	-0.00842105	0.9939	4.21e-05	4.73e-08	0.000500717
rs28369659	2	217939739	1	0.2163	t	c	0.1106	0.0551	2.00726	0.0446	0.000315816	4.21e-06	4.17e-05
rs35607529	2	217939897	1	0.1841	a	g	-0.1512	0.0545	-2.77431	0.005507	0.00197637	7.18e-05	0.00327471
rs75511623	2	217939923	1	0.0694	t	c	0.1481	0.0842	1.75891	0.07841	0.000197847	3.07e-05	4.93e-05
rs13426946	2	217939959	1	0.2825	t	c	-0.1123	0.0477	-2.3543	0.01852	0.000673153	0.000278147	0.00770076
rs62176307	2	217940038	1	0.1108	a	c	-0.1514	0.0688	-2.20058	0.02782	0.000474325	0.000157496	0.000381175
rs12469528	2	217940231	1	0.3317	a	g	0.0856	0.0528	1.62121	0.1045	0.00015677	1.01e-06	0.00182554
rs12477625	2	217940287	1	0.4425	t	c	0.0032	0.0475	0.0673684	0.9464	4.22e-05	5.88e-08	0.000624634
rs73992711	2	217940546	1	0.027	t	c	-0.2538	0.1342	-1.89121	0.05857	0.000251878	5.01e-05	0.00555895
rs59621348	2	217940592	1	0.3318	t	c	0.0868	0.0528	1.64394	0.09987	0.000162696	2.01e-05	0.00395538
rs12472626	2	217940670	1	0.3316	a	g	-0.0868	0.0527	-1.64706	0.09972	0.000163533	2.03e-05	0.00397665
rs13411492	2	217940759	1	0.2748	t	g	-0.1059	0.0479	-2.21086	0.02694	0.000485198	0.000163599	0.00361432
rs57137181	2	217941132	1	0.02115	t	c	-0.3143	0.1518	-2.07049	0.03834	0.00035927	9.73e-05	0.0113127
rs62176308	2	217941574	1	0.0694	t	c	0.1414	0.0841	1.68133	0.09292	0.000173132	2.31e-05	3.71e-05
rs10048828	2	217941602	1	0.05216	t	c	-0.125	0.0955	-1.3089	0.1905	9.92e-05	5.81e-06	6.88e-05
rs74921469	2	217941670	1	0.03004	t	c	0.1573	0.1288	1.22127	0.2219	8.88e-05	4.2e-06	3.12e-05
rs13000732	2	217941790	1	0.2292	c	g	0.1688	0.0514	3.28405	0.001028	0.00925664	0.00867518	0.109024
rs73992712	2	217942234	1	0.03611	a	g	-0.1783	0.1198	-1.48831	0.1367	0.000127505	1.13e-05	0.00215712
rs115125657	2	217943012	1	0.01529	t	c	-0.3139	0.1737	-1.80714	0.07078	0.000215614	2.01e-06	7.05e-05
rs73061813	2	217943046	1	0.01019	a	g	-0.1841	0.216	-0.852315	0.394	6.06e-05	5.86e-08	3.6e-06
rs57555583	2	217943205	1	0.1746	t	c	0.0339	0.0562	0.603203	0.5467	5.05e-05	4.27e-07	9.43e-06
rs75306135	2	217944341	1	0.01117	a	g	-0.1803	0.2125	-0.848471	0.3962	6.04e-05	1.06e-06	9.08e-06
rs62176309	2	217944493	1	0.05118	t	g	-0.0327	0.0963	-0.339564	0.7345	4.46e-05	1.61e-07	4.19e-06
rs7579306	2	217944627	1	0.2582	a	c	-0.0118	0.0491	-0.240326	0.8105	4.34e-05	1.12e-07	2.92e-06
rs11902122	2	217945513	1	0.3136	a	g	0.0066	0.0468	0.141026	0.8886	4.25e-05	7.72e-08	7.42e-06
rs13429453	2	217945696	1	0.04023	a	g	0.0684	0.1091	0.626948	0.5306	5.13e-05	4.66e-07	2.41e-05
rs12694404	2	217945747	1	0.3626	t	c	0.0098	0.0454	0.215859	0.8292	4.31e-05	1.02e-07	4.86e-07
Var-2-217946368	2	217946368	1	0.01497	a	c	0.0721	0.185	0.38973	0.6968	4.54e-05	1.94e-07	2.11e-06
Var-2-217946370	2	217946370	1	0.0113	a	c	0.1902	0.2204	0.862976	0.3882	6.11e-05	1.12e-06	1.32e-05
rs6708750	2	217946513	1	0.3544	t	g	-0.0146	0.0456	-0.320175	0.7484	4.43e-05	1.5e-07	7.48e-07
rs73061821	2	217947020	1	0.018	t	c	0.135	0.1696	0.795991	0.426	5.78e-05	8.71e-07	9.68e-05
rs113202194	2	217947113	1	0.0218	t	c	-0.004	0.1468	-0.027248	0.9783	4.21e-05	5.07e-08	8.98e-06
rs12694405	2	217947644	1	0.3922	t	g	-0.0048	0.0439	-0.109339	0.9127	4.24e-05	6.87e-08	3.82e-07
rs73061827	2	217947747	1	0.018	a	g	0.1335	0.1695	0.787611	0.4309	5.74e-05	8.45e-07	9.75e-05
rs78243414	2	217948146	1	0.01735	t	c	0.1745	0.1609	1.08452	0.2781	7.58e-05	2.53e-06	1.41e-05
rs10168580	2	217948511	1	0.02353	t	g	0.1142	0.1385	0.824549	0.4097	5.92e-05	9.69e-07	1.48e-05
rs78521143	2	217950766	1	0.03004	t	g	0.101	0.1287	0.784771	0.4324	5.73e-05	8.36e-07	0.000297963
rs6435962	2	217950825	1	0.3722	a	g	0.0666	0.0442	1.50679	0.1325	0.000131081	6.6e-07	0.000370182
rs6721944	2	217950888	1	0.3046	t	c	0.0199	0.0471	0.422505	0.6728	4.61e-05	1.19e-08	1.92e-05
rs4635512	2	217952356	1	0.3679	a	g	0.0747	0.0452	1.65265	0.09814	0.00016505	2.07e-05	0.000236727
rs116755681	2	217952824	1	0.01247	a	c	-0.2059	0.198	-1.0399	0.2984	7.23e-05	2.15e-06	0.00011734
rs13384608	2	217952832	1	0.02234	t	c	0.312	0.1436	2.1727	0.02979	0.000446273	0.000142059	0.00194026
rs17779507	2	217953287	1	0.3353	a	c	-0.0898	0.0464	-1.93534	0.0527	0.000274073	5.9e-05	0.000563433
rs12694406	2	217954247	1	0.3234	a	c	-0.0548	0.0489	-1.12065	0.2629	7.89e-05	2.9e-06	0.00241256
rs12617236	2	217954718	1	0.3465	t	g	0.082	0.0463	1.77106	0.07637	0.000202136	3.21e-05	0.000411535
rs7599592	2	217954721	1	0.07775	a	g	0.0324	0.0879	0.368601	0.7123	4.51e-05	1.79e-07	0.000136643
rs7587558	2	217954982	1	0.04478	a	t	-0.1459	0.1041	-1.40154	0.1612	0.000112479	8.19e-06	0.0013663
rs13417501	2	217955117	1	0.02277	a	g	-0.3265	0.1423	-2.29445	0.02182	0.000585731	0.000222897	0.00296409
rs13392467	2	217955446	1	0.02245	t	c	0.2985	0.1429	2.08887	0.03668	0.000373273	0.000104176	0.00141979
rs6727044	2	217955743	1	0.0128	t	g	0.0988	0.1982	0.498486	0.618	4.77e-05	2.9e-07	3.3e-06
rs13013399	2	217956264	1	0.4018	t	c	-0.0814	0.0472	-1.72458	0.08469	0.000186363	1.48e-06	0.00027585
rs13013872	2	217956535	1	0.473	a	g	0.0372	0.0471	0.789809	0.4293	5.75e-05	8.52e-07	6.89e-05
rs2372961	2	217956642	1	0.4151	a	g	0.0783	0.0469	1.66951	0.09477	0.000169736	2.21e-05	0.000421921
rs2372962	2	217956651	1	0.4149	a	t	0.0822	0.0469	1.75267	0.0799	0.00019569	3e-05	0.00060685
rs35048827	2	217956810	1	0.1087	t	c	-0.0966	0.0751	-1.28628	0.198	9.63e-05	5.35e-06	8.64e-05
rs10180306	2	217957046	1	0.01511	t	c	0.13	0.1905	0.682415	0.4951	5.32e-05	5.72e-07	5.04e-06
rs13399525	2	217957148	1	0.023	a	g	0.2628	0.1385	1.89747	0.05785	0.000254886	5.13e-05	0.000713562
rs16856918	2	217960513	1	0.05617	a	g	0.0735	0.0937	0.784418	0.4325	5.73e-05	8.35e-07	8.55e-06
rs16856925	2	217961332	1	0.0514	a	g	0.0703	0.0969	0.72549	0.468	5.48e-05	6.71e-07	8.55e-05
rs62176354	2	217961381	1	0.04663	a	c	-0.1996	0.1019	-1.95878	0.05016	0.00028687	6.44e-05	0.000377867
rs73989734	2	217961514	1	0.02592	t	c	0.1439	0.1384	1.03974	0.2984	7.23e-05	2.15e-06	2.51e-05
rs80128899	2	217961981	1	0.0193	t	c	-0.2475	0.1591	-1.55563	0.1197	0.00014126	1.45e-05	0.000538584
rs13398312	2	217962023	1	0.02613	a	g	0.2895	0.1327	2.18161	0.02913	0.000455015	0.000146821	0.00154185
rs7422399	2	217962029	1	0.09163	t	c	0.0099	0.0738	0.134146	0.8938	4.25e-05	7.53e-08	8.07e-07
rs2372963	2	217962150	1	0.4568	c	g	0.0891	0.0427	2.08665	0.03713	0.000371545	0.000103323	0.00344543
rs62176355	2	217962344	1	0.02353	t	c	0.3238	0.1396	2.31948	0.02042	0.000620557	0.000244531	0.00315628
rs114617325	2	217962805	1	0.01486	a	c	0.0611	0.1745	0.350143	0.7264	4.48e-05	1.67e-07	2.38e-06
rs62176356	2	217962853	1	0.02255	a	c	0.3074	0.1427	2.15417	0.03117	0.000428734	0.000132645	0.00177182
rs73989735	2	217962921	1	0.02472	a	g	-0.021	0.1432	-0.146648	0.8832	4.26e-05	7.89e-08	1.03e-06
rs142495836	2	217963022	1	0.02299	a	g	0.3208	0.1412	2.27195	0.02313	0.000556409	0.000205097	0.00263589
rs138393950	2	217963092	1	0.02256	t	c	0.307	0.1427	2.15137	0.03143	0.000426155	0.000131276	0.0017532
rs141947321	2	217963124	1	0.02299	t	c	-0.3208	0.1412	-2.27195	0.02313	0.000556409	0.000205097	0.00263589
rs13402000	2	217963272	1	0.02255	c	g	-0.3074	0.1427	-2.15417	0.03117	0.000428734	0.000132645	0.00177182
rs113930774	2	217963373	1	0.01139	t	c	-0.1695	0.2073	-0.817656	0.4136	5.88e-05	9.44e-07	0.000119612
rs16856932	2	217963545	1	0.1246	t	c	-0.078	0.0639	-1.22066	0.2222	8.87e-05	4.19e-06	6.51e-05
rs73061860	2	217963569	1	0.0193	c	g	-0.1034	0.1604	-0.644638	0.5192	5.19e-05	4.98e-07	5.01e-06
rs13418397	2	217963588	1	0.02299	a	t	0.3208	0.1412	2.27195	0.02313	0.000556409	0.000205097	0.00263589
rs16856934	2	217963677	1	0.1126	a	g	-0.0774	0.0672	-1.15179	0.2492	8.18e-05	3.25e-06	3.38e-05
rs13405034	2	217963735	1	0.02299	t	c	0.3208	0.1412	2.27195	0.02313	0.000556409	0.000205097	0.00263589
rs111877248	2	217963975	1	0.01171	a	g	0.0799	0.1945	0.410797	0.6812	4.58e-05	2.1e-07	2.7e-05
rs16856937	2	217964070	1	0.05172	a	g	0.0637	0.0986	0.646045	0.5184	5.19e-05	5e-07	9.15e-06
rs73989736	2	217964417	1	0.02006	a	g	-0.214	0.1552	-1.37887	0.1679	0.000108989	7.53e-06	0.00186947
rs79255470	2	217964728	1	0.04337	t	c	-0.1105	0.1031	-1.07177	0.284	7.48e-05	1.32e-07	5.44e-05
rs73989737	2	217964882	1	0.05389	t	g	0.0874	0.0945	0.924868	0.3552	6.46e-05	1.4e-06	7.61e-06
rs4674133	2	217965630	1	0.3708	t	c	-0.0015	0.0462	-0.0324675	0.9738	4.21e-05	5.17e-08	1.93e-05
rs78464992	2	217965676	1	0.03739	a	t	-0.0098	0.117	-0.0837607	0.9329	4.23e-05	6.25e-08	4.22e-06
rs72951838	2	217965964	1	0.1051	t	g	0.0464	0.0692	0.67052	0.5026	5.27e-05	5.48e-07	7.96e-06
rs13003052	2	217967115	1	0.4566	a	g	-0.0356	0.0431	-0.825986	0.4082	5.92e-05	9.74e-07	8.67e-05
rs76155979	2	217967227	1	0.03492	t	c	0.1673	0.1154	1.44974	0.1471	0.00012048	9.79e-06	0.000203258
rs12620016	2	217967454	1	0.4673	a	c	0.0322	0.043	0.748837	0.4544	5.58e-05	7.32e-07	6.13e-05
rs10932694	2	217967567	1	0.3201	a	g	-0.0551	0.0467	-1.17987	0.2379	8.45e-05	3.61e-06	5.24e-05
rs79367251	2	217967623	1	0.01724	a	g	-0.069	0.1666	-0.414166	0.6788	4.59e-05	2.12e-07	7.36e-06
rs78442974	2	217967700	1	0.03254	a	g	-0.1683	0.1197	-1.40602	0.1599	0.000113188	8.33e-06	0.000179957
rs2372965	2	217967717	1	0.3613	a	c	0.0685	0.0467	1.46681	0.1423	0.000123517	1.04e-05	0.000195446
rs2372966	2	217967719	1	0.2986	t	c	-0.0476	0.0488	-0.97541	0.3298	6.78e-05	1.69e-06	2.14e-05
rs80115269	2	217968027	1	0.032	a	g	-0.1583	0.12	-1.31917	0.1873	0.000100556	6.04e-06	0.000129112
rs78344761	2	217968324	1	0.01475	t	c	-0.0847	0.1843	-0.459577	0.6459	4.68e-05	2.51e-07	4.04e-05
rs2888458	2	217968561	1	0.3524	t	c	0.0761	0.0454	1.67621	0.09357	0.00017165	2.26e-05	0.000400461
rs10178637	2	217968645	1	0.02787	a	c	0.166	0.1338	1.24066	0.2146	9.09e-05	4.52e-06	0.00118167
rs12993555	2	217968969	1	0.04525	t	g	0.0551	0.1039	0.530318	0.5959	4.85e-05	1.78e-08	9.37e-06
rs79867741	2	217969034	1	0.0347	a	c	0.1676	0.1158	1.44732	0.1477	0.000120059	9.7e-06	0.000199915
rs115723449	2	217969049	1	0.0129	a	g	-0.0617	0.1976	-0.312247	0.7549	4.42e-05	7.95e-09	9.74e-06
rs3843337	2	217969435	1	0.3463	a	g	-0.0781	0.0454	-1.72026	0.0851	0.000184984	2.66e-05	0.00044548
rs3910062	2	217969552	1	0.03296	a	g	-0.0528	0.1184	-0.445946	0.6556	4.65e-05	2.39e-07	1.37e-05
rs3845760	2	217969590	1	0.1199	c	g	0.0232	0.0651	0.356375	0.7218	4.49e-05	1.71e-07	1.31e-06
rs62176357	2	217969903	1	0.02353	a	c	0.2893	0.1398	2.06938	0.03848	0.000358451	9.69e-05	0.00132434
rs182070628	2	217970476	1	0.03958	t	c	0.0052	0.113	0.0460177	0.9635	4.22e-05	2.97e-09	2.12e-07
rs78800080	2	217971107	1	0.03416	a	g	0.1033	0.1231	0.839155	0.4012	5.99e-05	1.02e-06	0.000327166
rs2372972	2	217971141	1	0.3218	t	c	-0.0439	0.0466	-0.94206	0.3455	6.57e-05	1.5e-06	2.06e-05
rs61105802	2	217971457	1	0.02894	a	g	-0.1493	0.1319	-1.13192	0.2577	7.99e-05	3.02e-06	0.000824362
rs35852169	2	217971498	1	0.03296	t	c	-0.0528	0.1184	-0.445946	0.6556	4.65e-05	2.39e-07	1.37e-05
rs13414870	2	217971848	1	0.1579	t	c	0.0794	0.0585	1.35726	0.1746	0.000105816	3.8e-07	3.88e-05
rs111536274	2	217972068	1	0.01301	t	c	-0.2147	0.1905	-1.12703	0.2597	7.95e-05	2.97e-06	0.000116206
rs9677455	2	217972252	1	0.2829	a	c	-0.0502	0.0479	-1.04802	0.2951	7.3e-05	2.21e-06	2.43e-05
rs62176358	2	217972764	1	0.02244	a	c	-0.2696	0.1434	-1.88006	0.06012	0.000246637	4.81e-05	0.00064447
rs2068218	2	217973448	1	0.233	a	g	0.082	0.057	1.4386	0.15	0.000118557	9.39e-06	0.000179314
rs74850935	2	217973452	1	0.01659	t	g	-0.0603	0.174	-0.346552	0.7291	4.47e-05	1.65e-07	2.2e-06
rs4672821	2	217973625	1	0.2356	t	c	-0.0444	0.0525	-0.845714	0.397	6.02e-05	1.05e-06	1.77e-05
rs115725581	2	217973669	1	0.1003	a	g	0.0965	0.071	1.35915	0.1737	0.000106088	7e-06	8.47e-05
rs114185658	2	217973670	1	0.1003	c	g	0.0965	0.071	1.35915	0.1737	0.000106088	7e-06	8.47e-05
rs73989755	2	217974238	1	0.1167	c	g	-0.0072	0.0657	-0.109589	0.913	4.24e-05	6.88e-08	5.09e-07
rs79263885	2	217974262	1	0.02288	a	g	0.1663	0.1435	1.15889	0.2465	8.24e-05	3.34e-06	0.000997926
rs13016130	2	217974277	1	0.3753	t	g	-0.0134	0.0454	-0.295154	0.7671	4.4e-05	1.37e-07	2.89e-06
rs13422596	2	217974300	1	0.02353	t	c	0.2893	0.1398	2.06938	0.03848	0.000358451	9.69e-05	0.00132434
rs16856948	2	217974339	1	0.02472	t	c	-0.1001	0.1451	-0.689869	0.4906	5.34e-05	5.88e-07	0.000143369
rs13016307	2	217974340	1	0.3774	t	g	-0.0103	0.0454	-0.226872	0.8207	4.32e-05	1.06e-07	2.2e-06
rs13015994	2	217974444	1	0.3781	a	c	0.0113	0.0454	0.248899	0.8031	4.34e-05	1.15e-07	2.41e-06
rs10164944	2	217977583	1	0.02223	t	c	0.2611	0.1436	1.81825	0.06899	0.000219999	3.83e-05	0.000552222
rs72951871	2	217977728	1	0.3731	t	c	-0.009	0.0458	-0.196507	0.8448	4.29e-05	9.48e-08	3.28e-05
rs72951872	2	217977729	1	0.3731	a	c	0.009	0.0458	0.196507	0.8448	4.29e-05	9.48e-08	3.28e-05
rs17779951	2	217977998	1	0.4098	t	c	0.0167	0.0451	0.370288	0.7111	4.51e-05	1.8e-07	2.96e-06
rs10168137	2	217978161	1	0.02234	c	g	0.2687	0.1428	1.88165	0.05985	0.000247379	4.84e-05	0.000649425
rs12993885	2	217978195	1	0.05975	c	g	0.0507	0.0908	0.55837	0.5768	4.92e-05	3.62e-07	7.82e-05
rs12464728	2	217978557	1	0.2406	t	c	0.0298	0.0519	0.574181	0.5666	4.97e-05	3.84e-07	6.5e-06
rs78462364	2	217978723	1	0.03568	a	g	-0.1304	0.1142	-1.14186	0.2537	8.08e-05	3.13e-06	5.65e-05
rs13389110	2	217978765	1	0.02255	t	c	0.2687	0.1428	1.88165	0.05985	0.000247379	4.84e-05	0.000669434
rs139298300	5	1251857	2	0.0154	t	c	-0.3703	0.1725	-2.14667	0.03181	0.027954	0.00156813	0.00626321
rs4975539	5	1251901	2	0.08621	a	g	-0.0516	0.0775	-0.665806	0.5056	0.00348379	6.54e-06	2.71e-05
rs34378183	5	1252127	2	0.01193	t	c	-0.1508	0.2009	-0.750622	0.4529	0.00369947	8.96e-06	7.24e-05
rs2853691	5	1252950	2	0.4169	t	c	0.0281	0.0437	0.643021	0.5198	0.00343223	6.01e-06	6.01e-05
rs35535053	5	1252972	2	0.01085	t	c	0.2671	0.2152	1.24117	0.2145	0.00602987	5.5e-05	0.000220417
rs2853690	5	1253744	2	0.1443	a	g	-0.0826	0.064	-1.29062	0.197	0.00641942	6.6e-05	0.000335161
rs35033501	5	1253918	2	0.01035	t	c	0.2218	0.22	1.00818	0.3133	0.00463987	2.32e-05	0.000115498
rs34506158	5	1254247	2	0.04489	c	g	-0.2115	0.1118	-1.89177	0.05853	0.0167077	0.000610649	0.00239347
rs34996780	5	1254251	2	0.04283	t	c	0.2614	0.1143	2.28696	0.02223	0.0381519	0.00263526	0.0103251
rs34742644	5	1254451	2	0.04283	t	c	-0.2472	0.1139	-2.17032	0.02993	0.0294186	0.00171158	0.0067053
rs35719940	5	1254594	2	0.01095	t	c	-0.0539	0.2048	-0.263184	0.7925	0.00288956	8.98e-09	7.43e-12
rs35013447	5	1254943	2	0.04305	t	c	0.2472	0.1139	2.17032	0.02993	0.0294186	0.00171158	0.00670819
rs33954691	5	1255520	2	0.1632	a	g	-0.0944	0.0593	-1.59191	0.1111	0.00991009	0.000201345	0.000777669
rs2853687	5	1256585	2	0.2233	a	g	-0.0354	0.051	-0.694118	0.4876	0.00355151	7.27e-06	5.48e-05
rs35354089	5	1256604	2	0.01184	c	g	-0.2899	0.2219	-1.30644	0.1914	0.00655266	7e-05	0.000386924
rs34044586	5	1257024	2	0.02826	t	c	0.1029	0.1339	0.768484	0.4421	0.00375	9.57e-06	3.73e-05
rs35041195	5	1257288	2	0.1263	t	c	-0.0249	0.064	-0.389062	0.6966	0.00301065	2.35e-06	9.11e-06
rs2736122	5	1257621	2	0.2135	a	g	-0.0203	0.0515	-0.394175	0.6933	0.00301669	2.4e-06	1.94e-05
rs34599610	5	1257905	2	0.02421	t	c	0.1271	0.1446	0.878976	0.3794	0.00410732	1.44e-05	5.58e-05
rs35092866	5	1258667	2	0.01063	a	g	-0.1488	0.2177	-0.683509	0.4943	0.00352565	6.99e-06	3.02e-05
rs144704378	5	1259489	2	0.0231	t	c	-0.0773	0.1428	-0.541317	0.5884	0.00323162	4.13e-06	1.79e-05
rs28576270	5	1260033	2	0.0553	t	c	-0.1531	0.103	-1.48641	0.1373	0.00842477	0.000136275	0.000548538
rs2736118	5	1260195	2	0.2828	t	c	-0.0067	0.0489	-0.137014	0.8916	0.00281752	9.25e-07	2.42e-05
rs35311994	5	1260514	2	0.01432	t	c	0.0224	0.18	0.124444	0.9011	0.0028129	8.83e-07	1.92e-05
rs34041736	5	1261051	2	0.01616	t	c	0.0524	0.1704	0.307512	0.7582	0.00292634	1.74e-06	9.21e-06
rs11133715	5	1261052	2	0.2227	a	g	0.0008	0.0524	0.0152672	0.9874	0.00279153	5.89e-07	2.5e-06
rs34864919	5	1262492	2	0.01019	t	c	0.2231	0.2147	1.03912	0.2987	0.00478919	2.6e-05	0.000109866
rs34529095	5	1263408	2	0.01702	t	c	-0.344	0.1667	-2.06359	0.03903	0.0234687	0.00115314	0.00458273
rs2736115	5	1264068	2	0.215	t	c	-0.0274	0.0513	-0.534113	0.5938	0.00321913	4.02e-06	3.55e-05
rs112607093	5	1264163	2	0.03204	t	c	-0.0965	0.1243	-0.776348	0.4375	0.00377285	9.85e-06	3.81e-05
rs2736114	5	1265204	2	0.2678	t	c	0.0074	0.049	0.15102	0.8799	0.00282321	9.74e-07	3.65e-05
rs2736113	5	1265373	2	0.2176	a	g	-0.0267	0.0511	-0.522505	0.6018	0.00319945	3.85e-06	3.57e-05
rs7730303	5	1265664	2	0.04988	t	c	0.1546	0.1069	1.44621	0.1482	0.00794256	0.000117443	0.000472472
rs2736111	5	1265935	2	0.219	a	g	-0.0285	0.051	-0.558824	0.5756	0.00326289	4.4e-06	4.09e-05
rs2853684	5	1266226	2	0.2693	t	c	-0.0027	0.0491	-0.0549898	0.9555	0.00279542	6.83e-07	2.4e-05
rs2075786	5	1266310	2	0.45	a	g	-0.0105	0.045	-0.233333	0.815	0.00286823	1.32e-06	7.59e-06
rs111469752	5	1266929	2	0.01551	c	g	0.1468	0.1812	0.810155	0.4179	0.00387539	1.12e-05	0.000159796
rs3891054	5	1267202	2	0.1764	c	g	0.0499	0.0557	0.895871	0.3707	0.00416937	1.53e-05	5.87e-05
rs34194491	5	1267213	2	0.01312	t	c	0.0868	0.1855	0.467925	0.6399	0.00311413	3.15e-06	2.35e-05
rs4246742	5	1267356	2	0.2476	a	t	-0.0075	0.0493	-0.15213	0.879	0.00282369	9.78e-07	4.78e-06
rs11956330	5	1267497	2	0.01735	a	g	0.0786	0.1629	0.482505	0.6296	0.00313578	3.32e-06	1.31e-05
rs35243220	5	1268464	2	0.03462	a	g	-0.0748	0.1214	-0.616145	0.5377	0.00337464	5.45e-06	6.17e-05
rs6899038	5	1268847	2	0.03459	a	c	-0.063	0.1214	-0.518946	0.604	0.00319352	3.8e-06	4.4e-05
rs6863310	5	1268944	2	0.02071	a	t	-0.0064	0.1522	-0.0420499	0.9666	0.00279367	6.51e-07	2.15e-05
rs6882077	5	1269365	2	0.03839	a	g	0.0374	0.1177	0.317757	0.7508	0.00293573	1.81e-06	1.49e-05
rs35440658	5	1270547	2	0.01399	a	g	0.0458	0.1862	0.245972	0.8058	0.00287693	1.38e-06	5.53e-06
rs34146029	5	1270872	2	0.02516	t	c	0.2104	0.1427	1.47442	0.1404	0.0082766	0.000130364	0.0005534
rs11742908	5	1270983	2	0.1735	c	g	-0.0626	0.0588	-1.06463	0.2873	0.0049194	2.86e-05	0.000114096
rs11133719	5	1271524	2	0.1209	t	c	-0.0944	0.0657	-1.43683	0.1508	0.00783592	0.000113438	0.000453553
rs13172201	5	1271661	2	0.4941	t	c	0.0372	0.0495	0.751515	0.4517	0.00370195	8.99e-06	4.03e-05
rs35442442	5	1271714	2	0.0369	t	c	0.0124	0.1188	0.104377	0.9166	0.00280645	8.2e-07	9.35e-05
rs35928703	5	1271861	2	0.01247	a	g	0.1726	0.1922	0.898023	0.3692	0.00417742	1.55e-05	6.04e-05
rs35082205	5	1271879	2	0.01898	a	g	0.0821	0.1556	0.527635	0.5976	0.00320808	3.92e-06	1.55e-05
Var.5.1272638	5	1272638	2	0.01967	t	c	-0.0301	0.1506	-0.199867	0.8418	0.00284751	1.17e-06	4.73e-06
Var.5.1273939	5	1273939	2	0.03034	t	c	-0.057	0.128	-0.445312	0.6558	0.00308214	2.89e-06	2.64e-05
rs13156167	5	1275857	2	0.1573	t	c	0.0272	0.0577	0.471404	0.6376	0.00311922	3.19e-06	5.47e-05
rs33961405	5	1277577	2	0.4173	a	g	-0.0683	0.0431	-1.58469	0.1131	0.00979712	0.000196038	0.000754106
rs7719661	5	1277803	2	0.01204	a	g	-0.0846	0.2136	-0.396067	0.6921	0.00301894	2.41e-06	9.61e-06
rs2075785	5	1278584	2	0.2477	t	c	-0.0889	0.0535	-1.66168	0.09624	0.0111013	0.000260654	0.00102548
rs35241335	5	1279224	2	0.03336	t	g	0.0443	0.118	0.375424	0.7074	0.002995	2.23e-06	8.64e-06
rs33963617	5	1279439	2	0.01013	a	g	-0.1441	0.2163	-0.666204	0.5051	0.00348471	6.55e-06	2.61e-05
rs33956095	5	1279505	2	0.01525	a	g	0.1977	0.1747	1.13165	0.2578	0.00529516	3.67e-05	0.000143706
rs28428579	5	1279627	2	0.01453	a	g	-0.0962	0.1885	-0.510345	0.6099	0.00317942	3.68e-06	0.000204158
rs10069690	5	1279790	2	0.307	t	c	0.1337	0.0469	2.85075	0.004409	0.162365	0.0212207	0.0777854
rs10054203	5	1279964	2	0.4261	c	g	0.0915	0.043	2.12791	0.03325	0.0268554	0.00146297	0.0058846
rs10078991	5	1280022	2	0.03645	t	c	-0.1558	0.1185	-1.31477	0.1888	0.00662453	7.22e-05	0.000291116
rs2242652	5	1280028	2	0.1897	a	g	0.1137	0.0539	2.10946	0.03488	0.0258261	0.00136646	0.00589032
rs7734992	5	1280128	2	0.4358	t	c	-0.0903	0.0433	-2.08545	0.03702	0.0245577	0.0012503	0.00496209
rs33948291	5	1280263	2	0.01084	a	g	-0.0402	0.2076	-0.193642	0.8464	0.00284403	1.14e-06	9.72e-06
rs13167280	5	1280477	2	0.1047	a	g	-0.1027	0.0688	-1.49273	0.1353	0.00850452	0.000139502	0.00124745
rs4975538	5	1280830	2	0.3151	c	g	0.0397	0.0456	0.870614	0.3842	0.00407739	1.4e-05	0.000102005
rs35079836	5	1281079	2	0.02766	a	g	0.1879	0.1333	1.4096	0.1588	0.00753804	0.000102565	0.00043146
rs6866456	5	1281693	2	0.09618	t	c	-0.0979	0.0861	-1.13705	0.2554	0.00532767	3.74e-05	0.000160744
rs6881768	5	1281743	2	0.02537	t	c	0.229	0.1388	1.64986	0.09901	0.0108861	0.000249494	0.00106249
rs6554743	5	1281890	2	0.09228	t	c	-0.1057	0.0872	-1.21216	0.2256	0.00581903	4.94e-05	0.00020802
rs6554744	5	1281975	2	0.09685	c	g	0.1189	0.0858	1.38578	0.166	0.00729119	9.39e-05	0.000403491
rs7725218	5	1282414	2	0.3625	a	g	0.0182	0.0433	0.420323	0.6743	0.00304898	2.64e-06	1.41e-05
rs115362410	5	1283095	2	0.01008	t	c	-0.3954	0.2246	-1.76046	0.07833	0.0131456	0.000375659	0.00162789
Var.5.1283408	5	1283408	2	0.01421	c	g	-0.0204	0.1776	-0.114865	0.9086	0.00280968	8.52e-07	4.49e-06
Var.5.1283411	5	1283411	2	0.01421	a	g	0.0204	0.1776	0.114865	0.9086	0.00280968	8.52e-07	4.49e-06
rs150278048	5	1283631	2	0.01388	t	c	-0.3104	0.1886	-1.64581	0.09986	0.0108138	0.000245788	0.000968201
rs72709458	5	1283755	2	0.2016	t	c	0.1136	0.0525	2.16381	0.03056	0.0290062	0.00167081	0.00747868
rs6420019	5	1283841	2	0.1269	a	c	0.0189	0.0639	0.295775	0.7677	0.002916	1.66e-06	7.59e-06
rs6420020	5	1284046	2	0.127	t	c	0.0177	0.0639	0.276995	0.7823	0.00290036	1.55e-06	7.1e-06
rs4449583	5	1284135	2	0.3068	t	c	-0.0022	0.0455	-0.0483516	0.9612	0.00279447	6.66e-07	0.00102306
Var.5.1284531	5	1284531	2	0.02096	t	c	0.1768	0.1622	1.09001	0.2757	0.0050558	3.14e-05	0.000119969
rs80276247	5	1284717	2	0.04728	t	c	0.0976	0.1007	0.969215	0.3328	0.00446452	2.01e-05	0.000176901
rs35029535	5	1284976	2	0.219	t	c	-0.0426	0.0533	-0.79925	0.4246	0.00384153	1.07e-05	4.46e-05
rs145309412	5	1289369	2	0.0129	t	c	0.2956	0.1915	1.5436	0.1227	0.00918735	0.000168393	0.00065573
Var.5.1289478	5	1289478	2	0.0103	c	g	0.2588	0.2253	1.14869	0.2506	0.00539902	3.91e-05	0.00015311
rs113883055	5	1291293	2	0.05266	a	g	-0.1495	0.0987	-1.51469	0.1297	0.00879002	0.000151309	0.000576187
rs35334674	5	1292299	2	0.01724	a	g	-0.1638	0.1619	-1.01174	0.3118	0.00465656	2.35e-05	0.000101423
rs34052286	5	1292446	2	0.01659	t	c	-0.3349	0.1711	-1.95733	0.05031	0.0189547	0.000778297	0.00513358
rs114616103	5	1292958	2	0.01605	t	c	0.0328	0.1688	0.194313	0.8457	0.0028444	1.14e-06	4.68e-06
rs2853672	5	1292983	2	0.4397	a	c	0.0126	0.0425	0.296471	0.7658	0.0029166	1.67e-06	9.64e-05
rs79662648	5	1293389	2	0.0193	c	g	0.1654	0.1532	1.07963	0.2804	0.0049992	3.03e-05	0.000128407
rs2736098	5	1294086	2	0.2202	t	c	-0.0701	0.0509	-1.37721	0.1688	0.00720537	9.1e-05	0.000384093
rs61748181	5	1294166	2	0.01352	t	c	0.1969	0.1832	1.07478	0.2824	0.00497313	1.81e-07	1.53e-10
rs35161420	5	1295452	2	0.01621	c	g	-0.0112	0.1687	-0.06639	0.947	0.00279736	7.12e-07	2.93e-06
rs33958877	5	1295682	2	0.0347	t	g	0.0702	0.1155	0.607792	0.5433	0.00335744	5.28e-06	2.08e-05
rs34768248	5	1295716	2	0.02115	a	g	0.3712	0.1476	2.51491	0.01193	0.0659466	0.0061249	0.0226398
rs34685900	5	1295803	2	0.02266	t	c	-0.3461	0.1418	-2.44076	0.01464	0.054879	0.00465542	0.0172037
rs7712562	5	1296072	2	0.1012	a	g	-0.0353	0.0705	-0.500709	0.6168	0.00316397	3.55e-06	8.56e-05
rs2735940	5	1296486	2	0.4392	a	g	-0.0139	0.0425	-0.327059	0.7432	0.00294455	1.87e-06	0.000107286
rs33987166	5	1296758	2	0.0128	t	c	-0.1806	0.1872	-0.964744	0.3346	0.00444525	1.98e-05	8.02e-05
rs2736109	5	1296759	2	0.289	t	c	-0.0459	0.0474	-0.968354	0.3333	0.0044608	2e-05	7.92e-05
rs10940510	5	55990188	3	0.1704	t	c	-0.0248	0.0559	-0.443649	0.6571	0.000257868	1.43e-06	5.37e-06
rs11746801	5	55990342	3	0.4933	a	g	-0.0283	0.0438	-0.646119	0.5187	0.000287945	3.03e-06	9.88e-05
rs10461611	5	55990436	3	0.4722	a	g	-0.0002	0.0447	-0.00447427	0.9965	0.000233702	2.82e-07	0.000129244
rs76269837	5	55990493	3	0.01043	t	g	-0.3477	0.2198	-1.58189	0.1136	0.000816663	9.68e-05	0.000361814
rs76090220	5	55990641	3	0.01735	a	g	0.3895	0.1679	2.31983	0.02038	0.00344558	0.00148404	0.00456231
rs16886096	5	55990673	3	0.02039	a	t	0.0283	0.1528	0.185209	0.8529	0.000237742	5.51e-07	1.95e-06
rs6873757	5	55990692	3	0.4967	a	g	-0.0378	0.0437	-0.864989	0.387	0.000339725	6.82e-06	0.000240737
rs1292155	5	55990975	3	0.08728	a	t	-0.0131	0.0798	-0.16416	0.8699	0.000236869	5.1e-07	2.57e-05
rs73131723	5	55991476	3	0.01171	a	t	0.2739	0.2073	1.32127	0.1864	0.000559429	3.69e-05	0.000142049
rs79299334	5	55991699	3	0.08267	a	g	0.1501	0.0769	1.95189	0.05093	0.00157021	0.000380359	0.000572821
rs16886100	5	55991831	3	0.03058	t	c	0.1417	0.1333	1.06302	0.2878	0.000411182	1.42e-05	5.85e-05
rs74729474	5	55992229	3	0.01019	t	c	0.3577	0.2224	1.60836	0.1077	0.000851885	0.000106707	0.000394747
rs17430929	5	55992251	3	0.1816	t	c	0.1116	0.06	1.86	0.06305	0.00131795	0.000270735	0.000377297
rs77367410	5	55992290	3	0.09331	a	g	-0.1465	0.0722	-2.02909	0.04237	0.00183102	0.000506111	0.000772455
rs58484493	5	55992887	3	0.08469	a	t	0.001	0.079	0.0126582	0.9899	0.000233718	2.91e-07	1.83e-06
rs6450397	5	55994131	3	0.45	t	c	0.0033	0.0441	0.0748299	0.9409	0.000234354	3.66e-07	9.76e-05
rs16886108	5	55994259	3	0.03047	a	g	-0.1331	0.1335	-0.997004	0.3188	0.000384154	1.11e-05	4.58e-05
rs141371509	5	55994713	3	0.01166	t	c	-0.012	0.1939	-0.0618876	0.9507	0.000234147	3.49e-07	6.69e-07
rs78855596	5	55994745	3	0.03047	a	g	0.1331	0.1335	0.997004	0.3188	0.000384154	1.11e-05	4.58e-05
rs6897035	5	55994947	3	0.1151	t	g	0.0324	0.068	0.476471	0.6338	0.000261791	1.62e-06	7.1e-06
rs16886113	5	55995035	3	0.09564	t	g	-0.1457	0.0713	-2.04348	0.04095	0.00188548	0.000533793	0.000818881
rs16886115	5	55995669	3	0.08469	a	g	-0.001	0.079	-0.0126582	0.9899	0.000233718	2.91e-07	1.83e-06
rs74773564	5	55995869	3	0.09315	t	c	0.1566	0.0719	2.17803	0.02948	0.00250472	0.000878163	0.00133472
rs1318111	5	55996012	3	0.4521	a	g	-0.003	0.0439	-0.0683371	0.946	0.000234245	3.58e-07	9.64e-05
rs889311	5	55996196	3	0.1768	t	c	0.1223	0.0606	2.01815	0.04337	0.00179095	0.000486045	0.000678436
rs7718248	5	55996310	3	0.03535	t	c	0.1661	0.1258	1.32035	0.1867	0.000558747	3.68e-05	0.000162962
rs117313562	5	55996329	3	0.01193	t	c	0.1362	0.196	0.694898	0.4871	0.000297518	1.98e-07	5.34e-05
rs7700506	5	55996598	3	0.4511	a	g	-0.0093	0.0438	-0.212329	0.8312	0.000239027	6.09e-07	0.000174394
rs10065508	5	55996627	3	0.4877	a	t	0.016	0.0438	0.365297	0.7149	0.000249824	1.07e-06	3.39e-05
rs7705369	5	55997113	3	0.4524	a	t	0.0022	0.0437	0.0503432	0.959	0.000233996	3.35e-07	0.00010035
rs7719590	5	55997148	3	0.4538	a	c	0.0077	0.0443	0.173815	0.8627	0.000237256	5.28e-07	0.000157176
rs80346586	5	55997160	3	0.03551	a	c	-0.1141	0.1304	-0.875	0.3816	0.000342697	7.08e-06	3.22e-05
rs7723587	5	55997958	3	0.4467	a	g	-0.0043	0.0443	-0.0970655	0.9225	0.000234803	3.98e-07	1.2e-05
rs16886128	5	55998085	3	0.1192	a	c	-0.0621	0.0663	-0.936652	0.3492	0.00036238	8.89e-06	4.95e-05
rs6889009	5	55998632	3	0.03611	t	g	0.157	0.1258	1.24801	0.212	0.000509181	2.81e-05	0.000129028
rs16886131	5	55998901	3	0.02884	t	c	0.1645	0.1365	1.20513	0.2282	0.000483089	2.4e-05	9.67e-05
rs13183160	5	55999221	3	0.05281	a	c	-0.0979	0.0955	-1.02513	0.3049	0.000395235	1.23e-05	6.7e-05
rs55933836	5	55999225	3	0.01464	a	g	-0.1826	0.1806	-1.01107	0.312	0.000389619	1.17e-05	4.73e-05
rs6865354	5	56001329	3	0.06105	a	g	-0.0682	0.0942	-0.723992	0.4691	0.000303723	4.05e-06	0.000865715
rs6450399	5	56001363	3	0.4322	a	g	-0.0491	0.0431	-1.13921	0.2552	0.000447169	1.88e-05	8.47e-05
rs76057956	5	56001407	3	0.02483	t	c	0.1304	0.1362	0.957416	0.3382	0.000369576	9.6e-06	1.51e-05
rs75433101	5	56002070	3	0.07753	a	t	0.2174	0.0786	2.7659	0.005638	0.0107123	0.00773091	0.0116781
rs73756772	5	56002136	3	0.09976	c	g	0.2232	0.0706	3.16147	0.001582	0.0345959	0.0334093	0.0525904
rs73756773	5	56002851	3	0.09792	a	t	0.202	0.0708	2.85311	0.004331	0.0136862	0.0106747	0.016738
rs111944656	5	56008230	3	0.07732	t	g	0.2943	0.0823	3.57594	0.0003514	0.139765	0.154836	0.232429
rs112191071	5	56008241	3	0.07569	a	g	0.2392	0.0823	2.90644	0.003669	0.0159582	0.0130034	0.0194558
rs9632385	5	56008292	3	0.02078	a	g	0.3623	0.1612	2.24752	0.02461	0.00292107	0.00113565	0.00477005
rs76536612	5	56008405	3	0.01008	t	c	-0.1313	0.2161	-0.607589	0.5434	0.000281074	2.63e-06	2.39e-05
rs11747611	5	56009256	3	0.1461	a	c	-0.0335	0.0591	-0.566836	0.5705	0.000274427	2.26e-06	3.08e-05
rs10051671	5	56009384	3	0.1847	a	c	-0.0275	0.0546	-0.503663	0.6146	0.000265303	1.79e-06	0.000162515
rs66494125	5	56009911	3	0.1455	a	g	0.0349	0.0591	0.590525	0.5551	0.000278215	2.47e-06	3.44e-05
rs6883200	5	56010025	3	0.07753	c	g	-0.2174	0.0786	-2.7659	0.005638	0.0107123	0.00773091	0.0116781
rs72756066	5	56010465	3	0.06072	a	c	-0.0268	0.0927	-0.289105	0.7726	0.000243673	8.1e-07	1.4e-06
rs76098492	5	56010554	3	0.03535	a	g	-0.1467	0.1195	-1.22762	0.2195	0.000496485	2.61e-05	0.000105774
rs4699995	5	56010952	3	0.3524	a	t	0.0936	0.049	1.9102	0.05585	0.00144878	0.000325999	0.000497429
rs68115105	5	56011234	3	0.2748	t	g	0.1124	0.0477	2.35639	0.01859	0.00375308	0.001699	0.00329957
rs7714232	5	56011357	3	0.247	a	t	-0.1567	0.0507	-3.09073	0.001977	0.0277319	0.0257152	0.026658
rs10461615	5	56011740	3	0.1049	a	g	-0.0671	0.0693	-0.968254	0.3327	0.000373453	9.99e-06	5.2e-05
rs141976406	5	56011811	3	0.01269	t	c	0.4531	0.2035	2.22654	0.02598	0.00278712	0.00105081	0.00444407
rs10940511	5	56012880	3	0.397	t	c	0.0658	0.0462	1.42424	0.1544	0.000644367	5.4e-05	9.09e-05
rs113678627	5	56012912	3	0.03513	t	g	-0.1268	0.1263	-1.00396	0.3154	0.000386836	1.14e-05	5.33e-05
rs73756778	5	56013191	3	0.01583	t	c	-0.1863	0.1738	-1.07192	0.2838	0.00041511	1.47e-05	5.93e-05
rs73756780	5	56013798	3	0.1204	a	t	0.1662	0.0649	2.56086	0.01037	0.00620459	0.00362037	0.00579571
rs2408596	5	56013926	3	0.1478	t	g	0.0339	0.0587	0.577513	0.5643	0.000276109	2.35e-06	2.99e-05
rs189669878	5	56013985	3	0.01225	a	t	-0.3145	0.1941	-1.6203	0.1052	0.000868458	0.000111525	0.000159139
rs76156029	5	56014415	3	0.03502	t	g	-0.1268	0.1263	-1.00396	0.3154	0.000386836	1.14e-05	5.33e-05
rs116745876	5	56014503	3	0.01019	t	c	-0.1874	0.2079	-0.901395	0.3673	0.000350826	7.8e-06	1.69e-05
rs7710369	5	56014781	3	0.01258	a	g	-0.0326	0.1948	-0.167351	0.8671	0.000236995	5.16e-07	9.21e-06
rs59914204	5	56015695	3	0.03513	a	g	0.1346	0.1263	1.06572	0.2866	0.000412366	1.43e-05	6.69e-05
rs79339236	5	56016481	3	0.03502	a	g	-0.1268	0.1263	-1.00396	0.3154	0.000386836	1.14e-05	5.33e-05
rs12655060	5	56016635	3	0.1188	a	g	0.0422	0.0666	0.633634	0.5263	0.000285654	2.9e-06	1.82e-05
rs16886148	5	56016691	3	0.03502	t	c	0.1268	0.1263	1.00396	0.3154	0.000386836	1.14e-05	5.33e-05
rs12653202	5	56016918	3	0.2488	a	c	-0.1462	0.0493	-2.96552	0.003052	0.0189808	0.0161804	0.0171476
rs59270457	5	56017887	3	0.2489	t	g	-0.1477	0.0494	-2.98988	0.002821	0.0204088	0.0177065	0.018502
rs77237266	5	56018313	3	0.03508	a	g	0.1233	0.1264	0.975475	0.3293	0.000376083	1.03e-05	4.8e-05
rs41448850	5	56019010	3	0.1083	c	g	-0.0125	0.0694	-0.180115	0.8576	0.000237521	5.41e-07	3.52e-06
rs61055995	5	56019064	3	0.2515	a	t	-0.1458	0.0493	-2.9574	0.003094	0.0185301	0.0157018	0.0164348
rs113411434	5	56019800	3	0.01063	a	g	0.0435	0.2141	0.203176	0.839	0.000238573	5.89e-07	4.64e-06
rs58139144	5	56019840	3	0.0206	t	c	-0.3502	0.1613	-2.17111	0.02992	0.00246733	0.000855978	0.00360078
rs114644046	5	56021080	3	0.1088	t	c	0.0153	0.0707	0.216407	0.8284	0.000239236	6.19e-07	3.85e-06
rs115610438	5	56021258	3	0.01084	t	c	-0.3387	0.2149	-1.57608	0.1151	0.000809205	9.47e-05	0.0003572
rs13154154	5	56021392	3	0.1425	a	g	0.0118	0.0599	0.196995	0.8436	0.000238278	5.76e-07	8.58e-06
rs16886149	5	56021562	3	0.01149	a	g	0.6143	0.2205	2.78594	0.005336	0.011325	0.000454579	0.117893
rs16886153	5	56021681	3	0.03502	a	g	0.1268	0.1263	1.00396	0.3154	0.000386836	1.14e-05	5.33e-05
rs7720499	5	56021821	3	0.1082	t	c	0.0147	0.0695	0.211511	0.832	0.000238986	6.08e-07	3.94e-06
rs113665940	5	56022030	3	0.03502	a	c	-0.1268	0.1263	-1.00396	0.3154	0.000386836	1.14e-05	5.33e-05
rs79488097	5	56022251	3	0.09315	t	c	-0.1945	0.0719	-2.70515	0.006812	0.00907195	0.00617448	0.00936559
rs79766953	5	56023415	3	0.0353	t	c	0.1651	0.1186	1.39207	0.1637	0.000615829	4.79e-05	0.000196853
rs58458183	5	56023607	3	0.1244	t	c	0.0638	0.0652	0.978528	0.3275	0.000377207	1.04e-05	6.33e-05
rs74652801	5	56023646	3	0.01399	t	c	-0.0278	0.18	-0.154444	0.8773	0.000236503	4.92e-07	1.93e-06
rs138184596	5	56023715	3	0.01345	a	c	-0.0543	0.1848	-0.293831	0.7689	0.000244009	8.24e-07	3.18e-06
rs16886167	5	56023969	3	0.01551	a	g	-0.2174	0.1846	-1.17768	0.2389	0.000467548	2.17e-05	9.32e-05
rs57850701	5	56024356	3	0.117	a	g	-0.0613	0.0671	-0.913562	0.3608	0.000354721	8.16e-06	5.02e-05
rs80246803	5	56024825	3	0.01908	t	c	0.0114	0.1572	0.0725191	0.9423	0.000234314	3.63e-07	1.18e-06
Var.5.56024931	5	56024931	3	0.01171	a	c	0.5638	0.2152	2.61989	0.008776	0.00722963	0.00450402	0.00732979
rs62355875	5	56025180	3	0.1172	t	c	0.0656	0.067	0.979104	0.3277	0.00037742	1.04e-05	6.37e-05
rs62355876	5	56025200	3	0.1169	c	g	0.0592	0.0672	0.880952	0.3781	0.000344493	7.23e-06	4.45e-05
rs76482628	5	56025682	3	0.07547	a	g	0.2041	0.0794	2.57053	0.0102	0.00636039	0.0037522	0.00566289
rs12697152	5	56025716	3	0.4258	t	c	-0.0997	0.0442	-2.25566	0.02398	0.00297508	0.00117036	0.00172058
rs17432473	5	56026418	3	0.01269	a	c	-0.4552	0.2035	-2.23686	0.0253	0.00285205	0.00109171	0.00461632
rs1910020	5	56026500	3	0.4317	t	c	0.0982	0.0443	2.2167	0.02655	0.00272691	0.00101328	0.00148067
rs12656399	5	56026843	3	0.1177	t	c	-0.0669	0.0671	-0.997019	0.3186	0.00038416	1.11e-05	6.69e-05
rs16886177	5	56028311	3	0.03513	c	g	0.1424	0.1261	1.12926	0.2588	0.000442151	1.81e-05	8.43e-05
rs16886180	5	56028407	3	0.03437	t	c	-0.1347	0.1262	-1.06735	0.2858	0.000413086	1.44e-05	6.78e-05
rs62355880	5	56028422	3	0.01355	t	g	-0.0926	0.184	-0.503261	0.615	0.000265249	1.79e-06	6.53e-06
rs77504387	5	56028556	3	0.01312	a	g	-0.1017	0.1875	-0.5424	0.5875	0.000270733	2.07e-06	2.59e-05
rs16886181	5	56029243	3	0.2193	t	c	-0.137	0.0516	-2.65504	0.007884	0.00793192	0.0051296	0.00582445
rs7734920	5	56029717	3	0.03437	t	c	0.1339	0.1261	1.06186	0.2883	0.000410676	1.41e-05	6.65e-05
rs7735041	5	56029769	3	0.03437	t	c	0.1339	0.1261	1.06186	0.2883	0.000410676	1.41e-05	6.65e-05
rs114687898	5	56030012	3	0.01681	a	g	0.0666	0.1833	0.363339	0.7163	0.000249646	1.07e-06	4.83e-06
rs115400067	5	56030265	3	0.0103	a	g	0.2318	0.2194	1.05652	0.2906	0.00040836	1.38e-05	4.85e-05
rs9292121	5	56030658	3	0.1721	t	g	-0.0375	0.0564	-0.664894	0.5062	0.000291511	3.25e-06	0.000306688
rs17354278	5	56030717	3	0.0154	t	c	0.0154	0.1709	0.0901112	0.9282	0.00023465	3.88e-07	7.68e-07
rs16886192	5	56031191	3	0.03448	t	c	-0.1335	0.1263	-1.05701	0.2905	0.000408571	1.39e-05	6.4e-05
rs35785124	5	56031252	3	0.02982	a	g	0.0895	0.128	0.699219	0.4845	0.000298416	3.69e-06	3.26e-05
rs17432750	5	56031822	3	0.1183	a	c	-0.0029	0.0669	-0.0433483	0.9656	0.000233919	3.26e-07	8.45e-07
rs889312	5	56031884	3	0.4097	a	c	-0.0733	0.0443	-1.65463	0.098	0.000918674	0.000126629	0.000222348
rs12659430	5	56032619	3	0.1374	a	g	-0.037	0.0627	-0.590112	0.5547	0.000278147	2.47e-06	2.24e-05
rs1862625	5	56032719	3	0.4434	a	g	-0.09	0.0438	-2.05479	0.03997	0.00192971	0.000556618	0.000827324
rs1862626	5	56032940	3	0.41	t	g	-0.0687	0.0445	-1.54382	0.1226	0.000769488	8.4e-05	0.000146816
rs62355881	5	56033093	3	0.1374	t	c	-0.037	0.0627	-0.590112	0.5547	0.000278147	2.47e-06	2.24e-05
rs7712825	5	56033214	3	0.0206	a	g	-0.3747	0.1615	-2.32012	0.02033	0.0034479	0.00148563	0.00620781
rs2113084	5	56033671	3	0.1374	t	c	-0.037	0.0627	-0.590112	0.5547	0.000278147	2.47e-06	2.24e-05
rs12653625	5	56033834	3	0.07959	a	g	-0.063	0.0829	-0.759952	0.4469	0.000311936	4.62e-06	0.000483099
rs115038187	5	56033856	3	0.01941	t	g	-0.0243	0.1588	-0.153023	0.8784	0.000236451	4.89e-07	4.4e-06
rs4700485	5	56034207	3	0.3864	a	g	0.0763	0.0453	1.68433	0.09215	0.000965371	0.000141337	0.000275771
rs12652988	5	56035366	3	0.1271	c	g	-0.0126	0.0648	-0.194444	0.8462	0.000238159	5.7e-07	6.23e-06
rs61008871	5	56035558	3	0.0553	c	g	-0.0918	0.1047	-0.876791	0.3804	0.000343235	7.12e-06	4.19e-05
rs1035514	5	56037878	3	0.1745	a	g	0.0342	0.0561	0.609626	0.5421	0.000281422	2.65e-06	0.000259997
rs79403424	5	56038050	3	0.01442	t	c	-0.0903	0.1769	-0.510458	0.6095	0.000266219	1.84e-06	3.71e-06
rs75897029	5	56038067	3	0.01898	t	c	-0.0038	0.1613	-0.0235586	0.981	0.000233764	3.03e-07	6.48e-06
rs16886206	5	56038148	3	0.1352	a	c	0.0465	0.0631	0.736926	0.4607	0.000306606	4.25e-06	3.95e-05
rs16886207	5	56038219	3	0.01572	a	g	-0.4672	0.1746	-2.67583	0.007445	0.0083839	0.00553979	0.0209509
rs79342860	5	56038541	3	0.01898	c	g	0.0038	0.1613	0.0235586	0.981	0.000233764	3.03e-07	6.48e-06
rs79249689	5	56038977	3	0.01566	t	c	-0.0602	0.1767	-0.34069	0.7336	0.000247663	9.8e-07	5.72e-06
rs6450402	5	56040390	3	0.318	a	t	0.0124	0.0477	0.259958	0.7948	0.000241731	7.27e-07	1.07e-05
rs77961606	5	56040643	3	0.07385	t	c	-0.1944	0.0805	-2.41491	0.01573	0.0043153	0.00210969	0.0032348
rs7724736	5	56040744	3	0.07341	t	c	0.0385	0.0843	0.456702	0.648	0.000259388	1.51e-06	2.57e-06
rs80279125	5	56040770	3	0.08946	a	c	0.1127	0.075	1.50267	0.1328	0.000722732	7.22e-05	0.00190446
rs961848	5	56040949	3	0.3182	a	c	0.0027	0.047	0.0574468	0.9535	0.000234085	3.44e-07	0.000244956
rs961847	5	56041064	3	0.4437	t	c	-0.0773	0.0439	-1.76082	0.07816	0.00110133	0.000187574	0.000280481
rs77562592	5	56041980	3	0.01914	a	g	0.0074	0.1645	0.0449848	0.964	0.000233936	3.28e-07	6.33e-06
rs77391651	5	56042009	3	0.01899	a	g	-0.0067	0.1613	-0.0415375	0.9668	0.000233901	3.24e-07	6.92e-06
rs73131764	5	56042064	3	0.02071	a	g	-0.0289	0.1557	-0.185613	0.8529	0.00023776	5.52e-07	9.7e-06
rs4312834	5	56042288	3	0.1694	t	c	-0.0436	0.0571	-0.763573	0.4453	0.000312798	4.68e-06	0.000520319
rs78139736	5	56042402	3	0.01225	c	g	0.2064	0.1942	1.06282	0.2879	0.000411097	1.42e-05	5.59e-05
rs76265773	5	56042619	3	0.01052	a	g	-0.1202	0.2164	-0.555453	0.5786	0.00027268	2.17e-06	8.35e-06
rs76250845	5	56042972	3	0.07493	t	c	0.1859	0.0799	2.32666	0.02002	0.00350065	0.00152199	0.00234394
rs7716644	5	56043426	3	0.3955	t	c	-0.0407	0.0458	-0.888646	0.3737	0.000346846	7.44e-06	1.2e-05
rs7715822	5	56043600	3	0.1686	t	g	0.0275	0.0571	0.481611	0.6307	0.000262437	1.65e-06	0.000201106
rs4700008	5	56044186	3	0.4153	a	g	0.0672	0.0455	1.47692	0.1392	0.000695538	6.56e-05	0.000105189
rs73131777	5	56044903	3	0.07385	t	c	0.1997	0.0804	2.48383	0.01301	0.00510892	0.00272252	0.00417197
rs11949391	5	56045081	3	0.1247	t	c	-0.0071	0.0653	-0.108729	0.9129	0.000235085	4.15e-07	3.07e-05
rs62355882	5	56045110	3	0.1351	t	c	0.0444	0.0631	0.703645	0.4818	0.000299344	3.75e-06	3.5e-05
rs80146798	5	56046651	3	0.07276	t	c	0.1965	0.081	2.42593	0.01529	0.00443194	0.00219748	0.00336482
rs73131789	5	56047143	3	0.07342	a	g	0.2009	0.0808	2.48639	0.01292	0.00514146	0.00274838	0.0042076
rs11749581	5	56047906	3	0.03513	a	g	0.0526	0.1161	0.453058	0.6506	0.000258958	1.49e-06	3.56e-06
rs80161498	5	56048159	3	0.0103	a	t	0.231	0.2194	1.05287	0.2923	0.000406793	1.37e-05	4.78e-05
rs11957122	5	56048827	3	0.4165	t	c	-0.0634	0.0466	-1.36052	0.1738	0.000589654	4.27e-05	6.68e-05
rs7715746	5	56048837	3	0.3158	t	c	0.0468	0.0468	1	0.3168	0.000385305	1.12e-05	0.00103389
rs62355899	5	56050465	3	0.1414	a	g	-0.0517	0.0617	-0.837925	0.4023	0.000331986	6.17e-06	4.92e-05
rs75615300	5	56051946	3	0.01052	a	g	-0.1202	0.2164	-0.555453	0.5786	0.00027268	1.18e-07	3.16e-05
rs10057330	5	56052001	3	0.3862	t	c	0.0277	0.045	0.615556	0.5387	0.000282446	1.48e-07	9.39e-05
rs62355900	5	56052695	3	0.2147	t	c	-0.092	0.0524	-1.75573	0.07914	0.00109151	0.000184071	0.000335374
rs77696645	5	56052854	3	0.01637	t	c	-0.0021	0.17	-0.0123529	0.9901	0.000233717	2.91e-07	6e-07
rs79160707	5	56052938	3	0.07298	t	c	0.1958	0.0809	2.42027	0.01547	0.00437164	0.00215198	0.00329741
rs74345699	5	56053479	3	0.2103	t	c	0.1069	0.053	2.01698	0.04361	0.00178673	0.000483944	0.00091701
rs192026477	5	56053509	3	0.0116	a	t	0.6325	0.2201	2.87369	0.004059	0.0145172	0.0115196	0.043505
rs62355901	5	56053535	3	0.2204	t	c	-0.0933	0.0517	-1.80464	0.0709	0.00119082	0.000220592	0.000380687
rs1985030	5	56053538	3	0.1714	a	g	-0.0953	0.0612	-1.55719	0.1197	0.000785605	8.83e-05	0.000125174
rs79835960	5	56054882	3	0.01269	t	c	-0.2299	0.2012	-1.14264	0.2532	0.000448924	1.9e-05	7.36e-05
rs62355903	5	56055255	3	0.1267	t	c	0.0164	0.0648	0.253086	0.8007	0.000241305	7.09e-07	7.84e-06
rs7723027	5	56055424	3	0.0745	a	g	-0.0213	0.0954	-0.22327	0.8235	0.000239597	3.46e-08	0.000220459
rs73133511	5	56055975	3	0.03047	t	g	0.1292	0.1264	1.02215	0.307	0.000394032	1.22e-05	0.000171667
rs62355904	5	56056471	3	0.01149	a	g	-0.0089	0.1988	-0.0447686	0.9643	0.000233933	3.28e-07	1.19e-06
rs10077075	5	56056724	3	0.0206	t	c	-0.1201	0.1572	-0.763995	0.4448	0.000312898	4.69e-06	1.79e-05
rs10056611	5	56056927	3	0.01627	t	c	0.2225	0.1794	1.24025	0.2149	0.000504284	2.73e-05	0.000116379
rs73756792	5	56057174	3	0.01475	a	t	0.1645	0.1799	0.914397	0.3605	0.000354992	8.19e-06	3.33e-05
rs6895844	5	56057940	3	0.2324	a	g	0.0094	0.0515	0.182524	0.8548	0.000237625	5.46e-07	5.2e-06
rs6882255	5	56058171	3	0.2282	a	t	0.0182	0.0515	0.353398	0.7242	0.000248758	1.03e-06	9.3e-06
rs12654584	5	56058415	3	0.2283	t	g	-0.0193	0.0514	-0.375486	0.7081	0.000250768	1.11e-06	1.01e-05
rs76309736	5	56058457	3	0.03448	a	t	-0.1301	0.1257	-1.035	0.3007	0.000399275	1.28e-05	5.83e-05
rs12654176	5	56058487	3	0.1898	a	g	-0.023	0.0543	-0.423573	0.6714	0.000255633	1.33e-06	1.25e-05
rs7703355	5	56058950	3	0.03433	a	c	0.1191	0.1263	0.942993	0.3457	0.000364546	9.1e-06	4.13e-05
rs55830306	5	56059334	3	0.01475	a	g	-0.1645	0.1799	-0.914397	0.3605	0.000354992	8.19e-06	3.33e-05
rs56676623	5	56060144	3	0.03448	a	c	0.1301	0.1257	1.035	0.3007	0.000399275	1.28e-05	5.83e-05
rs1895452	5	56060395	3	0.173	a	t	-0.1146	0.0609	-1.88177	0.06	0.00137275	0.000293448	0.00042533
rs76485124	5	56060400	3	0.05693	t	c	0.1263	0.0909	1.38944	0.1647	0.000613577	4.75e-05	7.38e-05
rs62355905	5	56060697	3	0.04731	a	c	0.1188	0.1012	1.17391	0.2403	0.000465481	2.14e-05	0.000103721
rs111620220	5	56060787	3	0.03448	a	g	-0.1301	0.1257	-1.035	0.3007	0.000399275	1.28e-05	5.83e-05
rs112497245	5	56060954	3	0.09705	a	g	0.1435	0.0712	2.01545	0.04396	0.00178122	0.000481209	0.000773595
rs77917817	5	56061247	3	0.03448	a	g	0.1301	0.1257	1.035	0.3007	0.000399275	1.28e-05	5.83e-05
rs16886256	5	56061564	3	0.2322	a	g	-0.0115	0.0515	-0.223301	0.8234	0.000239599	6.35e-07	6.12e-06
rs60046992	5	56061575	3	0.01464	a	c	0.1501	0.1803	0.832501	0.4051	0.000330486	6.05e-06	2.46e-05
rs72756091	5	56061730	3	0.1503	t	c	-0.0261	0.0606	-0.430693	0.6664	0.000256411	1.37e-06	2.41e-05
rs6450403	5	56062737	3	0.3171	a	c	0.0077	0.0464	0.165948	0.8676	0.000236939	5.13e-07	2.57e-05
rs16886257	5	56062821	3	0.1437	t	g	0.0062	0.0616	0.100649	0.9193	0.000234886	4.03e-07	0.000165678
rs78444671	5	56062941	3	0.01941	a	c	0.3569	0.1577	2.26316	0.02361	0.00302594	0.0012033	0.00376045
rs2113081	5	56063045	3	0.01171	c	g	0.1052	0.1982	0.530777	0.5956	0.00026905	1.98e-06	1.24e-05
rs57878140	5	56063937	3	0.01214	t	g	0.0001	0.1994	0.000501505	0.9994	0.000233699	2.78e-07	1.18e-06
rs12657172	5	56064107	3	0.1565	a	g	-0.0333	0.0596	-0.558725	0.5763	0.000273177	2.2e-06	3.67e-05
rs12657615	5	56064133	3	0.1418	t	c	0.0017	0.0639	0.0266041	0.9783	0.000233782	3.07e-07	0.000113284
rs16886260	5	56065456	3	0.152	a	g	-0.0137	0.0602	-0.227575	0.8195	0.00023983	6.45e-07	1.23e-05
rs16886263	5	56065507	3	0.1521	a	c	0.0118	0.0602	0.196013	0.844	0.000238232	5.74e-07	1.09e-05
rs75646053	5	56065690	3	0.01572	c	g	0.1368	0.1784	0.766816	0.4432	0.000313575	4.74e-06	4.69e-05
rs16886270	5	56066006	3	0.01214	t	c	-0.0619	0.1946	-0.318088	0.7503	0.000245826	4.92e-08	1.29e-05
rs13360161	5	56066940	3	0.01095	a	g	-0.2506	0.2119	-1.18263	0.237	0.000470288	1.21e-06	0.000309719
rs185680563	5	56067323	3	0.01746	a	g	0.0225	0.1704	0.132042	0.895	0.000235745	2.47e-08	8e-06
rs16886272	5	56067434	3	0.09727	a	g	0.138	0.0709	1.9464	0.05161	0.00155352	0.000372722	0.000600348
rs75921875	5	56067759	3	0.01095	a	g	0.3959	0.2071	1.91164	0.05595	0.00145275	0.000327732	0.00106302
rs56008823	5	56068014	3	0.152	t	g	-0.0102	0.0602	-0.169435	0.8653	0.000237078	5.2e-07	9.83e-06
rs112732588	5	56068566	3	0.02288	t	c	0.0599	0.1422	0.421238	0.6738	0.000255381	1.32e-06	3.5e-06
rs78601815	5	56068736	3	0.01063	c	g	-0.3666	0.2192	-1.67245	0.09443	0.000946311	0.000135258	0.00043325
rs77234303	5	56069150	3	0.01063	a	c	0.3666	0.2192	1.67245	0.09443	0.000946311	0.000135258	0.00043325
rs6874733	5	56069600	3	0.3139	a	g	0.0106	0.0463	0.228942	0.8195	0.000239905	6.48e-07	3.16e-05
rs62355907	5	56071330	3	0.1601	a	c	-0.0161	0.0594	-0.271044	0.786	0.000242443	4.13e-08	9.47e-05
rs189103242	5	56071992	3	0.04815	a	g	-0.0722	0.1175	-0.614468	0.5391	0.000282258	2.7e-06	4.33e-06
rs79681668	5	56072090	3	0.01518	a	c	0.0983	0.1762	0.557889	0.5769	0.00027305	2.19e-06	8.97e-06
rs9283717	5	56078659	3	0.2928	a	g	-0.0077	0.0476	-0.161765	0.8723	0.000236777	5.05e-07	1.09e-05
rs59942863	5	56078827	3	0.01822	c	g	-0.0355	0.1623	-0.218731	0.8268	0.000239357	6.24e-07	2.73e-06
rs10461616	5	56080347	3	0.4684	t	c	0.0296	0.0452	0.654867	0.5129	0.000289588	3.13e-06	3.95e-05
rs62355910	5	56080637	3	0.04576	a	g	-0.1429	0.1032	-1.38469	0.1662	0.000609548	4.66e-05	0.0002324
rs57858500	5	56082598	3	0.0151	t	c	-0.0829	0.1795	-0.461838	0.6441	0.00026	1.53e-06	6.27e-06
rs79405520	5	56082876	3	0.02255	t	c	0.226	0.1489	1.5178	0.1291	0.000739437	7.63e-05	0.000353653
rs10471990	5	56085066	3	0.03231	t	c	-0.0802	0.1258	-0.63752	0.5239	0.00028636	2.94e-06	5.07e-05
rs6870026	5	56085225	3	0.1399	t	c	-0.0179	0.0625	-0.2864	0.7748	0.000243483	8.02e-07	1.36e-06
rs56309635	5	56085416	3	0.04579	t	c	0.1414	0.1032	1.37016	0.1705	0.000597466	4.42e-05	0.000220366
rs7728745	5	56086666	3	0.2912	a	g	-0.0157	0.0472	-0.332627	0.739	0.000246992	9.51e-07	2e-05
rs10056538	5	56086895	3	0.0116	t	c	0.3007	0.2157	1.39407	0.1633	0.00061754	4.83e-05	0.000178373
rs75301241	5	56087079	3	0.02256	a	g	0.226	0.1489	1.5178	0.1291	0.000739437	7.63e-05	0.000353732
rs61193961	5	56088170	3	0.1496	a	g	-0.012	0.0612	-0.196078	0.844	0.000238235	5.74e-07	0.000252715
rs72758011	5	56088292	3	0.0204	a	g	0.0693	0.1509	0.459245	0.6463	0.00025969	1.52e-06	1.86e-05
rs12651942	5	56088484	3	0.3766	t	c	-0.1185	0.0492	-2.40854	0.01605	0.00424951	0.00206054	0.00315539
rs6861964	5	56088855	3	0.01225	t	c	0.2623	0.1943	1.34997	0.177	0.00058129	4.1e-05	0.000162719
rs1862617	5	56092585	3	0.104	a	c	-0.1048	0.0748	-1.40107	0.1612	0.000623615	4.96e-05	0.00537319
rs3309	5	56092779	3	0.4764	a	t	-0.0179	0.0446	-0.401345	0.6883	0.0002533	1.23e-06	1.09e-05
rs6888317	5	56093307	3	0.4514	a	g	-0.0241	0.0454	-0.530837	0.5953	0.000269058	1.98e-06	1.94e-05
rs6870175	5	56093371	3	0.4498	a	g	0.0211	0.0455	0.463736	0.6434	0.000260229	1.54e-06	1.51e-05
rs4146565	5	56093825	3	0.4497	t	c	0.02	0.0455	0.43956	0.6602	0.000257403	1.41e-06	1.39e-05
rs58774999	5	56093845	3	0.1604	a	g	0.0174	0.0593	0.293423	0.7694	0.000243979	8.23e-07	2.74e-05
rs80156700	5	56093895	3	0.02266	t	c	-0.2147	0.1486	-1.44482	0.1485	0.00066367	5.83e-05	0.000271319
rs79495893	5	56094148	3	0.0154	a	g	-0.3157	0.1774	-1.77959	0.07514	0.00113855	0.000201067	0.00081401
rs73756799	5	56094394	3	0.02028	a	g	-0.1179	0.1557	-0.757225	0.4489	0.000311292	4.58e-06	2.02e-05
rs62355938	5	56094714	3	0.1605	t	c	-0.0193	0.0592	-0.326014	0.7442	0.000246454	9.28e-07	3.1e-05
rs13188599	5	56096029	3	0.4384	t	c	0.056	0.0467	1.19914	0.2297	0.000479626	2.35e-05	0.000223582
rs1862618	5	56096315	3	0.3214	c	g	-0.0374	0.0464	-0.806034	0.4204	0.000323397	5.48e-06	0.000106295
rs73133552	5	56097002	3	0.02895	a	g	0.0908	0.133	0.682707	0.4946	0.000295031	3.47e-06	1.48e-05
rs1833896	5	56097669	3	0.342	a	c	-0.0051	0.0458	-0.111354	0.9108	0.000235153	2.29e-08	2.69e-05
rs6450408	5	56098146	3	0.2893	t	c	0.0077	0.0473	0.162791	0.8705	0.000236816	5.07e-07	1.11e-05
rs1862619	5	56098256	3	0.3419	a	t	-0.0041	0.0458	-0.0895197	0.9287	0.000234637	3.87e-07	6.56e-06
rs1862620	5	56098370	3	0.1604	a	g	0.0174	0.0593	0.293423	0.7694	0.000243979	8.23e-07	2.74e-05
rs2408597	5	56098632	3	0.4686	a	g	-0.0284	0.0453	-0.626932	0.5296	0.00028445	2.83e-06	3.52e-05
rs74728706	5	56098790	3	0.0154	a	g	-0.1202	0.1695	-0.709145	0.4785	0.000300509	3.83e-06	7.91e-06
rs1559282	5	56099375	3	0.3418	a	t	-0.0029	0.0458	-0.0633188	0.9488	0.000234168	3.51e-07	6e-06
rs12109899	5	56099499	3	0.01974	t	c	-0.0489	0.1554	-0.314672	0.7532	0.000245561	8.9e-07	4.02e-05
rs10078085	5	56099994	3	0.03221	a	g	-0.104	0.1265	-0.822134	0.4107	0.000327664	5.82e-06	0.000102836
rs6893754	5	56100006	3	0.4687	a	g	-0.0295	0.0452	-0.652655	0.5141	0.00028917	3.11e-06	3.86e-05
rs10071432	5	56100047	3	0.01106	a	g	0.3009	0.2147	1.40149	0.1611	0.000623983	4.96e-05	0.000184614
rs74951584	5	56100247	3	0.01974	t	g	0.0489	0.1554	0.314672	0.7532	0.000245561	8.9e-07	4.02e-05
rs186813488	5	56100629	3	0.01421	a	g	-0.0314	0.18	-0.174444	0.8614	0.000237282	5.3e-07	1.18e-06
rs144756875	5	56100696	3	0.01464	c	g	-0.1119	0.1835	-0.609809	0.542	0.000281454	2.65e-06	3.16e-05
rs1423620	5	56100996	3	0.3421	t	g	-0.004	0.0458	-0.0873362	0.9305	0.000234592	3.84e-07	6.49e-06
rs1423621	5	56101035	3	0.3421	a	c	-0.0037	0.0458	-0.080786	0.9363	0.000234463	3.75e-07	6.34e-06
rs6450409	5	56101399	3	0.3419	a	g	0.0019	0.0458	0.0414847	0.9673	0.0002339	3.24e-07	5.51e-06
rs4389648	5	56103602	3	0.2884	a	g	0.01	0.0473	0.211416	0.8331	0.000238981	6.07e-07	1.33e-05
rs62355941	5	56103698	3	0.1604	a	g	0.0212	0.0593	0.357504	0.7204	0.000249121	1.04e-06	3.48e-05
rs9292123	5	56103809	3	0.1929	a	g	-0.005	0.0542	-0.0922509	0.9267	0.000234696	3.91e-07	0.000206397
rs9292124	5	56103844	3	0.01117	t	c	-0.338	0.2132	-1.58537	0.1129	0.000821168	9.8e-05	0.000364934
rs17661089	5	56105996	3	0.04576	a	g	-0.1521	0.103	-1.4767	0.1396	0.000695308	6.56e-05	0.000325458
rs73133572	5	56106737	3	0.03242	a	g	-0.1201	0.1264	-0.950158	0.3419	0.000367027	9.34e-06	0.000168247
rs9292125	5	56107200	3	0.3239	t	c	-0.0263	0.0467	-0.563169	0.5733	0.000273859	2.23e-06	4.19e-05
rs73759203	5	56107740	3	0.02028	t	c	0.1057	0.1565	0.675399	0.4994	0.00029357	1.85e-07	5.26e-05
rs11960484	5	56109154	3	0.3764	a	g	0.1025	0.0485	2.1134	0.0348	0.00218041	0.000691406	0.00106737
rs80272431	5	56109362	3	0.02266	a	g	0.2147	0.1486	1.44482	0.1485	0.00066367	5.83e-05	0.000271319
rs74762363	5	56109436	3	0.09174	a	t	0.1537	0.0724	2.12293	0.03374	0.00222485	0.00071621	0.00115513
rs143666002	5	56109908	3	0.01486	a	g	-0.1279	0.1895	-0.674934	0.4997	0.000293478	3.38e-06	1.53e-05
rs73133580	5	56109971	3	0.03242	t	g	-0.1201	0.1264	-0.950158	0.3419	0.000367027	9.34e-06	0.000168247
rs986049	5	56110233	3	0.3102	a	g	-0.0177	0.0463	-0.382289	0.7015	0.000251416	1.14e-06	2.21e-05
rs62355943	5	56110299	3	0.1605	a	g	0.0229	0.0592	0.386824	0.6989	0.000251854	1.16e-06	3.86e-05
rs72758038	5	56110684	3	0.1605	a	c	0.023	0.0592	0.388514	0.6976	0.000252019	1.17e-06	3.89e-05
rs6885541	5	56110857	3	0.2901	c	g	-0.0134	0.0472	-0.283898	0.7763	0.000243309	7.94e-07	1.68e-05
rs114840741	5	56110965	3	0.03255	t	c	-0.1201	0.1264	-0.950158	0.3419	0.000367027	9.34e-06	0.000167045
rs13356762	5	56110992	3	0.3051	t	g	-0.0159	0.0466	-0.341202	0.7324	0.000247706	9.82e-07	1.96e-05
rs62355944	5	56112698	3	0.1496	t	c	-0.0084	0.0612	-0.137255	0.8908	0.000235911	4.62e-07	0.000205428
rs73759206	5	56112860	3	0.03242	a	g	-0.1201	0.1264	-0.950158	0.3419	0.000367027	5.1e-07	0.000636013
rs73759207	5	56113089	3	0.0154	a	c	0.128	0.1754	0.729761	0.4655	0.000304999	2.26e-07	6.46e-05
rs1423622	5	56113442	3	0.04576	t	c	0.1521	0.103	1.4767	0.1396	0.000695308	3.58e-06	0.00123031
rs115927477	5	56113564	3	0.01464	t	g	0.1119	0.1835	0.609809	0.542	0.000281454	2.65e-06	3.16e-05
rs832552	5	56113850	3	0.3561	t	g	-0.1079	0.0497	-2.17103	0.03006	0.00246689	0.000855714	0.00134663
rs702691	5	56114526	3	0.3811	t	g	0.1039	0.0484	2.14669	0.03188	0.00234065	0.000782042	0.00119679
rs990479	5	56114583	3	0.03242	a	g	0.1201	0.1264	0.950158	0.3419	0.000367027	9.34e-06	0.000168247
rs73759208	5	56114588	3	0.0154	a	g	-0.128	0.1754	-0.729761	0.4655	0.000304999	4.13e-06	1.71e-05
rs832553	5	56114786	3	0.3052	a	g	0.0179	0.0465	0.384946	0.7004	0.000251672	1.15e-06	2.32e-05
rs112785076	5	56114850	3	0.0154	a	g	-0.3157	0.1774	-1.77959	0.07514	0.00113855	0.000201067	0.00081401
rs832554	5	56115036	3	0.3052	a	g	0.0179	0.0465	0.384946	0.7004	0.000251672	6.3e-08	8.79e-05
rs73759210	5	56115502	3	0.0154	a	t	0.128	0.1754	0.729761	0.4655	0.000304999	2.26e-07	6.46e-05
rs73759211	5	56115534	3	0.0154	c	g	-0.128	0.1754	-0.729761	0.4655	0.000304999	4.13e-06	1.71e-05
rs73133589	5	56115656	3	0.03253	a	g	0.1268	0.1258	1.00795	0.3136	0.000388392	1.16e-05	0.00020597
rs77211654	5	56116211	3	0.03047	t	g	-0.1739	0.1256	-1.38455	0.1662	0.000609433	4.66e-05	0.00016233
rs73759214	5	56116251	3	0.01106	a	g	0.3009	0.2147	1.40149	0.1611	0.000623983	2.71e-06	0.000697887
rs78852235	5	56116745	3	0.01074	t	c	0.3398	0.2175	1.5623	0.1182	0.000791891	9e-05	0.000285317
rs190414	5	56116772	3	0.29	a	c	-0.0101	0.0472	-0.213983	0.8311	0.000239111	6.13e-07	1.29e-05
rs832555	5	56117108	3	0.06062	c	g	-0.1004	0.0895	-1.12179	0.2622	0.000438447	1.76e-05	8.71e-05
rs252903	5	56117952	3	0.4035	a	g	0.0716	0.0477	1.50105	0.1331	0.000720977	7.17e-05	0.000117086
rs73759215	5	56119967	3	0.01106	c	g	0.3009	0.2147	1.40149	0.1611	0.000623983	4.96e-05	0.000184614
rs73759216	5	56120153	3	0.01474	a	g	0.1514	0.1804	0.839246	0.4013	0.000332354	6.2e-06	2.54e-05
rs76249558	5	56120350	3	0.01204	a	c	-0.0194	0.2002	-0.0969031	0.9228	0.000234799	3.98e-07	1.65e-06
rs12655264	5	56120355	3	0.104	a	g	0.1045	0.0748	1.39706	0.1623	0.000620125	4.88e-05	0.005334
rs7711766	5	56120373	3	0.02266	a	g	0.2147	0.1486	1.44482	0.1485	0.00066367	5.83e-05	0.000271319
rs78649797	5	56120404	3	0.01952	a	c	-0.3655	0.1576	-2.31916	0.02039	0.00344022	0.00148036	0.0046873
rs2432195	5	56120413	3	0.3054	t	c	-0.019	0.0465	-0.408602	0.6829	0.000254045	1.26e-06	2.53e-05
rs252907	5	56120646	3	0.3787	a	g	-0.0986	0.0485	-2.03299	0.04186	0.0018456	0.000513475	0.000785431
rs252908	5	56120686	3	0.3812	t	c	0.1039	0.0484	2.14669	0.03166	0.00234065	0.000782042	0.00120024
rs79128470	5	56120691	3	0.0129	a	t	0.543	0.1951	2.78319	0.005395	0.0112385	0.00824148	0.0260828
rs2591952	5	56120769	3	0.3117	a	t	0	0.0476	0	0.9995	0.000233699	2.78e-07	0.000330674
rs2591951	5	56120770	3	0.4404	a	t	-0.0869	0.0455	-1.90989	0.05635	0.00144791	0.000325621	0.00120491
rs252909	5	56121131	3	0.2899	t	c	0.0111	0.0472	0.235169	0.8136	0.000240252	6.63e-07	1.41e-05
rs252915	5	56121754	3	0.2899	a	g	0.0111	0.0472	0.235169	0.8136	0.000240252	6.63e-07	1.41e-05
rs16886364	5	56122344	3	0.09206	a	g	-0.1609	0.0723	-2.22545	0.02606	0.00278039	0.0010466	0.00169006
rs76558927	5	56122576	3	0.0154	a	g	0.1245	0.1808	0.688606	0.4911	0.000296226	3.55e-06	5.06e-05
rs252917	5	56123432	3	0.3813	t	c	-0.1006	0.0484	-2.07851	0.03758	0.00202665	0.000607672	0.000930122
rs252918	5	56123443	3	0.0116	t	c	-0.1263	0.1991	-0.634355	0.5258	0.000285784	2.9e-06	1.84e-05
rs151064636	5	56123505	3	0.01051	a	t	0.0137	0.209	0.0655502	0.9478	0.000234202	3.54e-07	2.37e-06
rs7729377	5	56123746	3	0.02273	t	c	0.2121	0.1486	1.42732	0.1535	0.000647202	5.46e-05	0.000254546
rs252919	5	56124111	3	0.2897	t	c	0.0097	0.0472	0.205508	0.8366	0.000238687	5.94e-07	1.26e-05
rs832560	5	56124423	3	0.3052	a	t	-0.0179	0.0465	-0.384946	0.7004	0.000251672	1.15e-06	2.32e-05
rs80289197	5	56124449	3	0.02266	a	g	-0.2147	0.1486	-1.44482	0.1485	0.00066367	5.83e-05	0.000271319
rs79402951	5	56124615	3	0.01984	a	g	0.0365	0.155	0.235484	0.8139	0.000240269	6.64e-07	3.07e-05
rs79953845	5	56124794	3	0.09163	c	g	0.1562	0.0724	2.15746	0.03101	0.0023955	0.000813817	0.00131273
rs866223	5	56125353	3	0.3763	a	g	0.1013	0.0486	2.08436	0.03704	0.00205148	0.000620968	0.000958717
rs16886383	5	56125696	3	0.1606	a	t	0.0176	0.0592	0.297297	0.7658	0.000244259	8.35e-07	2.79e-05
rs832585	5	56125904	3	0.3859	t	c	0.1079	0.0483	2.23395	0.02539	0.00283362	0.00108006	0.00164095
rs62358073	5	56126840	3	0.147	a	g	-0.0174	0.0609	-0.285714	0.7755	0.000243435	8e-07	1.16e-05
rs73759227	5	56126934	3	0.01529	t	c	-0.1462	0.1773	-0.824591	0.4096	0.000328327	5.87e-06	2.45e-05
rs1544792	5	56127113	3	0.01149	a	g	-0.5413	0.2081	-2.60115	0.009284	0.00688454	0.000229444	0.0583021
rs726501	5	56127866	3	0.1565	a	g	0.0141	0.0595	0.236975	0.8124	0.000240354	6.68e-07	1.67e-05
rs116156868	5	56128147	3	0.01551	a	g	0.139	0.1804	0.77051	0.441	0.000314466	4.81e-06	6.84e-05
rs112124407	5	56128730	3	0.02276	t	c	-0.0755	0.1499	-0.503669	0.6143	0.000265304	9.78e-08	0.000307643
rs111968853	5	56128939	3	0.09154	t	c	0.1572	0.0728	2.15934	0.03087	0.00240525	0.000819504	0.00131953
rs863840	5	56128999	3	0.2874	c	g	-0.0082	0.0473	-0.173362	0.8626	0.000237238	5.28e-07	1.09e-05
rs76015971	5	56129097	3	0.01345	a	g	-0.1808	0.1783	-1.01402	0.3107	0.000390784	1.18e-05	4.21e-05
rs75681196	5	56129360	3	0.02266	t	c	0.2147	0.1486	1.44482	0.1485	0.00066367	5.83e-05	0.000271319
rs3733951	5	56129803	3	0.15	a	t	-0.0106	0.0611	-0.173486	0.8621	0.000237243	5.28e-07	0.000233514
rs832586	5	56130322	3	0.1962	t	c	0.0173	0.0541	0.319778	0.7485	0.000245959	9.07e-07	1.95e-05
rs12658532	5	56130683	3	0.02827	t	c	-0.0312	0.1267	-0.246251	0.8057	0.000240893	6.91e-07	8.33e-06
rs16886389	5	56130924	3	0.03047	t	g	-0.1739	0.1256	-1.38455	0.1662	0.000609433	4.66e-05	0.00016233
Var.5.56131154	5	56131154	3	0.01403	t	g	0.0536	0.1939	0.276431	0.7821	0.000242801	7.73e-07	1.15e-05
Var.5.56131155	5	56131155	3	0.01438	a	t	-0.1043	0.1982	-0.526236	0.5987	0.000268405	1.95e-06	3.24e-05
Var.5.56131160	5	56131160	3	0.02073	a	g	-0.0221	0.1655	-0.133535	0.8938	0.000235792	4.55e-07	1.11e-05
Var.5.56131162	5	56131162	3	0.02085	a	g	0.0453	0.1656	0.273551	0.7846	0.000242609	7.64e-07	1.96e-05
rs191188130	5	56131264	3	0.01107	t	g	0.2047	0.2191	0.934277	0.3502	0.000361576	8.81e-06	3.37e-05
Var.5.56131265	5	56131265	3	0.01086	a	t	-0.1178	0.2194	-0.536919	0.5913	0.000269934	2.03e-06	7.81e-06
rs62358074	5	56131350	3	0.1607	t	g	0.0191	0.0592	0.322635	0.7468	0.000246185	9.17e-07	3.04e-05
rs2591950	5	56131421	3	0.01171	a	g	-0.1439	0.1984	-0.725302	0.4683	0.000304012	4.07e-06	2.59e-05
rs73135017	5	56131435	3	0.02852	a	t	-0.0768	0.1334	-0.575712	0.5649	0.000275822	2.34e-06	6.2e-05
rs2548665	5	56131805	3	0.2878	a	t	-0.0103	0.0473	-0.217759	0.8281	0.000239306	6.22e-07	1.29e-05
rs1867731	5	56132115	3	0.4103	c	g	0.0807	0.0475	1.69895	0.0891	0.000989546	0.000149194	0.000235515
rs2591949	5	56132627	3	0.2876	t	c	0.0105	0.0473	0.221987	0.8241	0.000239529	6.32e-07	1.31e-05
rs73759229	5	56132866	3	0.01529	a	g	-0.1446	0.176	-0.821591	0.4113	0.000327517	5.81e-06	2.4e-05
rs59966745	5	56132876	3	0.01529	c	g	-0.1446	0.176	-0.821591	0.4113	0.000327517	5.81e-06	2.4e-05
rs73759230	5	56133218	3	0.01529	t	c	-0.1446	0.176	-0.821591	0.4113	0.000327517	5.81e-06	2.4e-05
rs2548664	5	56133555	3	0.2872	a	g	-0.0094	0.0474	-0.198312	0.842	0.00023834	5.79e-07	1.19e-05
rs3099460	5	56133748	3	0.3833	c	g	-0.1034	0.0482	-2.14523	0.03197	0.0023333	0.000777811	0.00116464
rs76073585	5	56134144	3	0.01551	a	g	-0.139	0.1804	-0.77051	0.441	0.000314466	4.81e-06	6.84e-05
rs114110566	5	56134169	3	0.01084	a	c	0.1366	0.236	0.578814	0.5627	0.000276317	2.36e-06	5.3e-06
rs16886397	5	56134276	3	0.09195	a	g	-0.1635	0.0723	-2.26141	0.02374	0.003014	0.00119555	0.00192809
rs13354625	5	56134303	3	0.02819	a	t	-0.0861	0.1338	-0.643498	0.5197	0.000287459	3e-06	8.12e-05
rs77371588	5	56134560	3	0.06094	t	g	-0.1461	0.0868	-1.68318	0.09226	0.000963509	0.000140739	0.000276572
rs144626607	5	56134822	3	0.01084	a	c	-0.1366	0.236	-0.578814	0.5627	0.000276317	2.36e-06	5.3e-06
rs252922	5	56136343	3	0.3034	t	g	-0.0143	0.0466	-0.306867	0.759	0.000244966	8.65e-07	1.67e-05
rs185219	5	56136492	3	0.3836	a	g	0.1021	0.0482	2.11826	0.03421	0.00220293	0.000703939	0.00105497
rs6875569	5	56136603	3	0.02819	c	g	0.0861	0.1338	0.643498	0.5197	0.000287459	3e-06	8.12e-05
rs3099459	5	56137170	3	0.2875	c	g	-0.0093	0.0473	-0.196617	0.8439	0.00023826	5.75e-07	1.19e-05
rs16886400	5	56137432	3	0.1607	t	c	0.0191	0.0592	0.322635	0.7468	0.000246185	9.17e-07	3.04e-05
rs252921	5	56137787	3	0.3029	a	g	-0.0162	0.0466	-0.347639	0.7287	0.000248256	1.01e-06	1.97e-05
rs61141156	5	56138778	3	0.1607	t	c	0.0191	0.0592	0.322635	0.7468	0.000246185	9.17e-07	3.04e-05
rs73759232	5	56139082	3	0.0154	t	c	0.1281	0.1754	0.730331	0.4652	0.000305126	4.14e-06	1.72e-05
rs58151318	5	56139182	3	0.1607	c	g	-0.0191	0.0592	-0.322635	0.7468	0.000246185	9.17e-07	3.04e-05
rs16886403	5	56139246	3	0.1607	t	c	-0.0191	0.0592	-0.322635	0.7468	0.000246185	9.17e-07	3.04e-05
rs60059115	5	56139790	3	0.01453	t	c	0.1655	0.181	0.914365	0.3605	0.000354982	8.18e-06	3.34e-05
rs184047788	5	56140279	3	0.01074	t	g	-0.3398	0.2175	-1.5623	0.1182	0.000791891	9e-05	0.000285317
rs113402836	5	56140338	3	0.02266	c	g	0.2147	0.1486	1.44482	0.1485	0.00066367	5.83e-05	0.000271319
rs12521083	5	56140727	3	0.07189	a	g	-0.0671	0.0812	-0.826355	0.4087	0.000328805	5.91e-06	3.56e-05
rs115208775	5	56141033	3	0.02039	a	g	0.2093	0.153	1.36797	0.1714	0.000595684	4.38e-05	9.15e-05
rs60590641	5	56141155	3	0.06094	a	g	-0.1461	0.0868	-1.68318	0.09226	0.000963509	0.000140739	0.000276572
rs16886407	5	56141367	3	0.1606	t	g	0.0208	0.0592	0.351351	0.7254	0.000248578	1.02e-06	3.35e-05
rs43184	5	56141777	3	0.2876	c	g	-0.0106	0.0473	-0.224101	0.8235	0.000239642	6.37e-07	1.32e-05
rs10074901	5	56141785	3	0.0283	a	g	0.0772	0.1336	0.577844	0.5633	0.000276162	2.36e-06	6.29e-05
rs76969916	5	56141927	3	0.02266	a	g	0.2147	0.1486	1.44482	0.1485	0.00066367	5.83e-05	0.000271319
rs78550736	5	56142381	3	0.02266	a	g	-0.2147	0.1486	-1.44482	0.1485	0.00066367	5.83e-05	0.000271319
rs33325	5	56142547	3	0.303	c	g	-0.0174	0.0466	-0.373391	0.7099	0.000250572	1.11e-06	2.17e-05
rs33326	5	56142601	3	0.2876	a	g	-0.0106	0.0473	-0.224101	0.8235	0.000239642	6.37e-07	1.32e-05
rs33327	5	56142693	3	0.2876	t	g	0.0106	0.0473	0.224101	0.8235	0.000239642	6.37e-07	1.32e-05
rs10054036	5	56143146	3	0.02856	a	g	-0.0884	0.1335	-0.662172	0.5077	0.000290985	3.22e-06	8.31e-05
rs1862621	5	56143159	3	0.1603	t	c	0.0327	0.0594	0.550505	0.5827	0.000271935	1.16e-07	0.000259467
rs33328	5	56143419	3	0.3833	t	c	0.1064	0.0482	2.20747	0.02731	0.00267176	5.35e-05	0.00554815
rs73759235	5	56143791	3	0.01529	a	g	-0.1446	0.176	-0.821591	0.4113	0.000327517	5.81e-06	2.4e-05
rs62358076	5	56144016	3	0.1607	t	c	-0.0191	0.0592	-0.322635	0.7468	0.000246185	9.17e-07	3.04e-05
rs42769	5	56144152	3	0.303	a	g	-0.0174	0.0466	-0.373391	0.7099	0.000250572	1.11e-06	2.17e-05
rs80233204	5	56144236	3	0.01074	t	c	-0.3398	0.2175	-1.5623	0.1182	0.000791891	9e-05	0.000285317
rs40016	5	56144409	3	0.01171	t	c	0.1439	0.1984	0.725302	0.4683	0.000304012	4.07e-06	2.59e-05
rs116713804	5	56145070	3	0.01587	a	g	0.0869	0.1772	0.490406	0.6239	0.000263561	1.71e-06	6.94e-06
rs73135053	5	56145429	3	0.02852	a	g	-0.0768	0.1334	-0.575712	0.5649	0.000275822	2.34e-06	6.2e-05
rs78802763	5	56145804	3	0.02266	a	g	-0.2147	0.1486	-1.44482	0.1485	0.00066367	5.83e-05	0.000271319
rs60557382	5	56145865	3	0.01529	a	g	0.1446	0.176	0.821591	0.4113	0.000327517	5.81e-06	2.4e-05
rs33330	5	56145997	3	0.1746	a	g	-0.0942	0.0608	-1.54934	0.1214	0.000776087	8.58e-05	0.000124558
rs16886424	5	56146693	3	0.1607	a	g	-0.0191	0.0592	-0.322635	0.7468	0.000246185	5e-08	0.000114777
rs73759238	5	56147595	3	0.01529	a	g	0.1446	0.176	0.821591	0.4113	0.000327517	5.81e-06	2.4e-05
rs16886425	5	56147862	3	0.03047	a	g	-0.1739	0.1256	-1.38455	0.1662	0.000609433	4.66e-05	0.00016233
rs252920	5	56148741	3	0.3753	a	c	-0.114	0.0486	-2.34568	0.01898	0.00365971	0.00163296	0.0024319
rs860581	5	56150537	3	0.2138	a	g	-0.0377	0.0523	-0.720841	0.4716	0.000303033	4e-06	0.0017988
rs832564	5	56150622	3	0.3754	c	g	-0.1151	0.0486	-2.36831	0.01785	0.00386025	9.69e-05	0.00999663
rs832565	5	56150803	3	0.2875	t	g	0.0096	0.0474	0.202532	0.8388	0.000238542	3.21e-08	4.6e-05
rs77146048	5	56151000	3	0.01551	t	c	0.139	0.1804	0.77051	0.441	0.000314466	2.62e-07	0.000258681
rs73759241	5	56151629	3	0.0154	t	c	0.1281	0.1754	0.730331	0.4652	0.000305126	2.26e-07	6.51e-05
rs832566	5	56151744	3	0.3754	a	g	-0.1151	0.0486	-2.36831	0.01785	0.00386025	0.0017756	0.00264444
rs832567	5	56152416	3	0.4639	a	c	-0.0297	0.045	-0.66	0.5094	0.000290567	3.19e-06	2.91e-05
rs78686102	5	56152795	3	0.05172	a	g	0.1586	0.0947	1.67476	0.09391	0.000949988	0.000136423	0.000223642
rs10057148	5	56153041	3	0.02852	a	g	0.0768	0.1334	0.575712	0.5649	0.000275822	2.34e-06	6.2e-05
rs16886429	5	56153092	3	0.1608	a	g	-0.0209	0.0592	-0.353041	0.724	0.000248726	1.03e-06	3.39e-05
rs74348912	5	56153366	3	0.01106	t	g	0.0967	0.2011	0.480855	0.6307	0.000262341	1.65e-06	7.49e-06
rs1017226	5	56153392	3	0.09195	t	c	-0.1635	0.0723	-2.26141	0.02374	0.003014	0.00119555	0.00192809
rs832569	5	56154584	3	0.2889	a	t	-0.0099	0.0474	-0.208861	0.8339	0.000238852	6.02e-07	1.26e-05
rs3814430	5	56154635	3	0.03047	a	g	0.1739	0.1256	1.38455	0.1662	0.000609433	4.66e-05	0.00016233
rs56069227	5	56155672	3	0.01757	a	g	0.4149	0.166	2.4994	0.01246	0.00531097	1.76e-05	0.0258067
rs832573	5	56159578	3	0.4912	t	c	0.023	0.0448	0.513393	0.6076	0.000266619	1.86e-06	1.84e-05
rs78489097	5	56159613	3	0.03047	a	g	-0.1739	0.1256	-1.38455	0.1662	0.000609433	4.66e-05	0.00016233
rs832574	5	56159882	3	0.1821	a	g	-0.0947	0.0592	-1.59966	0.1096	0.000840078	0.000103326	0.000147906
rs73759243	5	56161347	3	0.0154	t	c	-0.1281	0.1754	-0.730331	0.4652	0.000305126	4.14e-06	1.72e-05
rs832575	5	56161787	3	0.2135	a	g	0.0211	0.0523	0.403442	0.6862	0.000253514	1.24e-06	0.000512587
rs58276236	5	56162150	3	0.02255	a	g	0.2061	0.1496	1.37767	0.1683	0.00060367	4.54e-05	0.000213729
rs73759244	5	56162977	3	0.0154	a	g	-0.1281	0.1754	-0.730331	0.4652	0.000305126	4.14e-06	1.72e-05
rs75110839	5	56163051	3	0.02266	t	c	0.2147	0.1486	1.44482	0.1485	0.00066367	5.83e-05	0.000271319
rs56275527	5	56163073	3	0.02819	a	t	-0.0861	0.1338	-0.643498	0.5197	0.000287459	3e-06	8.12e-05
rs57801687	5	56163160	3	0.02819	a	g	-0.0861	0.1338	-0.643498	0.5197	0.000287459	3e-06	8.12e-05
rs113404794	5	56165755	3	0.0154	t	c	0.3157	0.1774	1.77959	0.07514	0.00113855	0.000201067	0.00081401
rs56822906	5	56165914	3	0.09206	a	g	-0.1616	0.0724	-2.23204	0.02552	0.00282156	0.00107245	0.00173286
rs16886445	5	56166028	3	0.07178	a	g	-0.0639	0.0814	-0.785012	0.4323	0.000318034	5.07e-06	3.07e-05
rs79160732	5	56166070	3	0.01551	a	g	0.139	0.1804	0.77051	0.441	0.000314466	4.81e-06	6.84e-05
rs252887	5	56166188	3	0.2889	a	g	0.0099	0.0474	0.208861	0.8339	0.000238852	6.02e-07	1.26e-05
rs72758096	5	56166194	3	0.1745	t	c	0.0361	0.0565	0.638938	0.5232	0.00028662	2.95e-06	5.21e-05
rs12656969	5	56166195	3	0.0386	a	g	-0.0825	0.1088	-0.758272	0.4482	0.000311539	4.59e-06	1.11e-05
rs17662337	5	56167987	3	0.02028	a	g	-0.0603	0.1512	-0.39881	0.6899	0.000253043	1.21e-06	1.49e-05
rs2053696	5	56168571	3	0.01074	a	g	0.3398	0.2175	1.5623	0.1182	0.000791891	9e-05	0.000285317
rs2229882	5	56168712	3	0.06094	t	c	0.1461	0.0868	1.68318	0.09219	0.000963509	0.000140739	0.000278307
rs56225368	5	56168790	3	0.0154	a	g	-0.1281	0.1754	-0.730331	0.4652	0.000305126	4.14e-06	1.72e-05
rs189442408	5	56169583	3	0.01247	t	c	0.0284	0.1973	0.143943	0.8857	0.000236133	4.73e-07	2.36e-06
rs114742333	5	56170475	3	0.01464	a	g	-0.1119	0.1835	-0.609809	0.542	0.000281454	2.65e-06	3.16e-05
rs16886448	5	56170813	3	0.09195	c	g	-0.1633	0.0723	-2.25864	0.0238	0.00299522	6.46e-05	0.00721696
rs73759247	5	56171361	3	0.01544	t	c	-0.1107	0.1759	-0.629335	0.5291	0.000284879	2.85e-06	1.18e-05
rs73759248	5	56171975	3	0.01475	t	c	0.1323	0.1797	0.736227	0.4616	0.000306449	4.23e-06	1.73e-05
rs73759249	5	56172186	3	0.01529	t	c	-0.1127	0.1758	-0.641069	0.5215	0.000287011	2.98e-06	1.23e-05
rs73759250	5	56173238	3	0.01529	t	c	0.1127	0.1758	0.641069	0.5215	0.000287011	2.98e-06	1.23e-05
rs33322	5	56175226	3	0.2875	a	g	0.0094	0.0474	0.198312	0.843	0.00023834	5.79e-07	1.2e-05
Var.5.56175379	5	56175379	3	0.0154	a	t	-0.3157	0.1774	-1.77959	0.07514	0.00113855	1.1e-05	0.00307716
rs116566116	5	56175441	3	0.01464	c	g	-0.1119	0.1835	-0.609809	0.542	0.000281454	1.45e-07	0.000119306
rs33323	5	56175566	3	0.3764	c	g	0.1025	0.0486	2.10905	0.03479	0.00216049	3.71e-05	0.00395622
rs57164053	5	56175971	3	0.0231	a	t	0.2275	0.1449	1.57005	0.1164	0.000801561	9.26e-05	0.00043126
rs16886449	5	56176306	3	0.1609	t	c	-0.0192	0.0592	-0.324324	0.7458	0.000246319	9.22e-07	3.04e-05
rs9687226	5	56176446	3	0.09195	t	c	0.1635	0.0723	2.26141	0.02369	0.003014	0.00119555	0.00192981
rs895380	5	56177148	3	0.1609	a	g	-0.0192	0.0592	-0.324324	0.7458	0.000246319	9.22e-07	3.04e-05
rs702689	5	56177443	3	0.4965	a	g	-0.0152	0.0448	-0.339286	0.7344	0.000247545	5.94e-09	3.2e-05
rs832582	5	56177743	3	0.289	a	g	-0.0088	0.0474	-0.185654	0.8525	0.000237762	3.36e-09	3.66e-05
rs3822625	5	56178111	3	0.1057	a	g	-0.1392	0.0679	-2.05007	0.04034	0.0019111	0.00054698	0.000893046
rs832583	5	56178217	3	0.2889	a	c	0.0077	0.0474	0.162447	0.8711	0.000236803	5.07e-07	1.07e-05
rs832584	5	56179212	3	0.2889	t	c	-0.0078	0.0474	-0.164557	0.8701	0.000236885	5.11e-07	1.07e-05
rs16886463	5	56179341	3	0.1596	a	g	0.0203	0.0594	0.341751	0.7328	0.000247753	9.84e-07	3.02e-05
rs28391184	5	56179587	3	0.02841	t	c	0.068	0.1335	0.509363	0.6105	0.00026607	1.83e-06	4.91e-05
rs832551	5	56180112	3	0.2875	t	g	0.0094	0.0474	0.198312	0.843	0.00023834	5.79e-07	1.2e-05
rs75399059	5	56180170	3	0.01778	t	c	-0.3789	0.1662	-2.27978	0.02264	0.0031424	0.00127964	0.00396716
rs73759252	5	56180296	3	0.0154	t	c	-0.1281	0.1754	-0.730331	0.4652	0.000305126	4.14e-06	1.72e-05
rs3736430	5	56180480	3	0.1764	a	g	-0.0292	0.0563	-0.51865	0.6036	0.000267343	1.89e-06	3.75e-05
rs55746772	5	56180781	3	0.01355	a	g	0.1808	0.1783	1.01402	0.3107	0.000390784	1.18e-05	4.25e-05
rs77723342	5	56180917	3	0.02266	a	g	-0.2147	0.1486	-1.44482	0.1485	0.00066367	5.83e-05	0.000271319
rs62358106	5	56181369	3	0.1596	t	g	-0.0203	0.0594	-0.341751	0.7328	0.000247753	9.84e-07	3.02e-05
rs116755558	5	56181431	3	0.01377	t	g	0.1134	0.193	0.587565	0.5568	0.00027773	2.44e-06	1.59e-05
rs56842757	5	56181923	3	0.01486	a	g	-0.1483	0.1793	-0.827105	0.4082	0.000329009	5.93e-06	2.44e-05
rs73759253	5	56182412	3	0.01575	a	t	-0.1531	0.1788	-0.856264	0.3919	0.000337184	3.6e-07	0.000102922
rs832550	5	56182589	3	0.2873	t	c	-0.0104	0.0475	-0.218947	0.8273	0.000239368	6.25e-07	1.29e-05
rs76106598	5	56183013	3	0.01572	a	g	0.1125	0.174	0.646552	0.5179	0.000288026	3.04e-06	1.25e-05
rs832549	5	56183542	3	0.2876	t	c	-0.0083	0.0474	-0.175105	0.8616	0.00023731	5.31e-07	1.11e-05
rs832548	5	56183637	3	0.2876	c	g	-0.0083	0.0474	-0.175105	0.8616	0.00023731	5.31e-07	1.11e-05
rs3817119	5	56183743	3	0.161	t	g	-0.0174	0.0592	-0.293919	0.7684	0.000244015	8.24e-07	2.71e-05
rs832547	5	56183941	3	0.2876	c	g	0.0083	0.0474	0.175105	0.8616	0.00023731	5.31e-07	1.11e-05
rs252900	5	56185281	3	0.2874	a	t	-0.0092	0.0474	-0.194093	0.8459	0.000238143	5.7e-07	1.18e-05
rs76125451	5	56185316	3	0.01366	a	g	0.1134	0.193	0.587565	0.5568	0.00027773	2.44e-06	1.6e-05
rs28663212	5	56186039	3	0.02841	t	c	-0.0508	0.1333	-0.381095	0.703	0.000251301	1.14e-06	3.05e-05
rs143846890	5	56186262	3	0.01236	c	g	-0.3937	0.2034	-1.93559	0.05292	0.00152127	0.00035811	0.00148652
rs76058858	5	56186439	3	0.09206	a	g	0.1659	0.0722	2.29778	0.02162	0.00327456	0.00136777	0.00220865
rs114286391	5	56186646	3	0.01366	a	g	0.1134	0.193	0.587565	0.5568	0.00027773	2.44e-06	1.6e-05
rs860579	5	56187075	3	0.02245	a	g	0.005	0.1454	0.0343879	0.9724	0.000233837	3.15e-07	6.25e-06
rs76578860	5	56188743	3	0.01942	t	c	-0.0562	0.1646	-0.341434	0.7329	0.000247726	9.83e-07	3.21e-06
rs252898	5	56188931	3	0.3045	t	c	0.0169	0.0466	0.362661	0.7176	0.000249584	1.06e-06	2.05e-05
rs194058	5	56188977	3	0.3046	a	g	-0.018	0.0466	-0.386266	0.6996	0.0002518	1.16e-06	2.24e-05
rs16886478	5	56189031	3	0.02266	a	g	-0.2147	0.1486	-1.44482	0.1485	0.00066367	5.83e-05	0.000271319
rs55921906	5	56189171	3	0.0153	c	g	0.1127	0.1758	0.641069	0.5215	0.000287011	2.98e-06	1.23e-05
rs76015875	5	56189210	3	0.01464	t	c	0.1119	0.1835	0.609809	0.542	0.000281454	2.65e-06	3.16e-05
rs79797611	5	56189250	3	0.02255	t	c	0.2041	0.1487	1.37256	0.1699	0.000599441	4.46e-05	0.000207897
rs190413	5	56190531	3	0.06051	a	g	-0.0972	0.0897	-1.08361	0.2781	0.000420373	1.53e-05	7.5e-05
rs702688	5	56190986	3	0.4179	a	g	0.0918	0.0473	1.9408	0.05239	0.0015367	0.000365078	0.000593596
rs185218	5	56193465	3	0.3144	t	c	-0.0332	0.0475	-0.698947	0.4845	0.000298359	3.69e-06	5.15e-05
rs35466701	5	56193547	3	0.01855	t	c	0.0932	0.1564	0.595908	0.5512	0.000279105	1.38e-07	0.000132007
rs114896310	5	56193660	3	0.01074	t	g	0.2427	0.2192	1.10721	0.2682	0.00043138	9.12e-07	0.000233539
rs77982563	5	56193667	3	0.1074	t	c	0.1247	0.0669	1.86398	0.06239	0.00132775	1.5e-05	0.00188213
rs252911	5	56194900	3	0.1894	a	g	0.0241	0.0548	0.439781	0.6602	0.000257428	1.41e-06	3.79e-05
rs73136936	5	56194924	3	0.03774	t	c	0.1165	0.1148	1.01481	0.3105	0.000391096	1.19e-05	9.34e-05
rs74757023	5	56195156	3	0.01475	t	c	0.1169	0.1838	0.636017	0.5248	0.000286086	2.92e-06	1.8e-05
rs12657353	5	56196276	3	0.1081	a	g	0.1048	0.0663	1.58069	0.1142	0.000815117	9.63e-05	0.000155474
rs96844	5	56196604	3	0.498	a	g	-0.0585	0.0451	-1.29712	0.1941	0.000542014	3.37e-05	0.000353842
rs744023	5	56197078	3	0.2578	t	c	-0.0672	0.0489	-1.37423	0.1696	0.000600819	4.49e-05	0.000724662
rs194059	5	56197416	3	0.3726	a	g	-0.1449	0.0487	-2.97536	0.002902	0.0195439	0.0167804	0.0255194
rs73136944	5	56197489	3	0.02462	a	c	-0.2123	0.1399	-1.51751	0.1292	0.000739117	7.62e-05	0.000213521
rs192249	5	56197514	3	0.4203	c	g	0.105	0.0467	2.24839	0.0246	0.00292682	0.00113933	0.00183628
rs57357135	5	56197907	3	0.04782	a	g	0.1056	0.1049	1.00667	0.314	0.000387893	1.15e-05	7.27e-05
rs173764	5	56198920	3	0.3988	t	c	-0.1195	0.0435	-2.74713	0.006066	0.0101719	0.00721204	0.0282558
rs832540	5	56199202	3	0.3722	a	g	-0.1476	0.0487	-3.0308	0.002433	0.0230844	0.0206012	0.0313231
rs73136954	5	56201107	3	0.01594	t	g	0.2709	0.1766	1.53398	0.125	0.000757917	8.1e-05	0.000317978
rs702686	5	56201350	3	0.3896	a	g	0.1059	0.0439	2.4123	0.01593	0.00428824	0.00208944	0.00864907
rs252925	5	56203773	3	0.3792	a	g	-0.1411	0.0482	-2.92739	0.00339	0.0169637	0.0140513	0.0207829
rs112793966	5	56204118	3	0.1089	t	c	0.1089	0.0663	1.64253	0.1004	0.000900539	0.000121088	0.000195588
rs10042998	5	56205299	3	0.1685	a	g	-0.0906	0.0559	-1.62075	0.1048	0.000869095	0.000111711	0.000281136
rs185220	5	56205357	3	0.2677	a	g	0.0509	0.0484	1.05165	0.2933	0.000406271	1.36e-05	0.00022341
rs28377617	5	56205469	3	0.01421	a	t	0.117	0.1888	0.619703	0.5355	0.000283171	2.75e-06	1e-05
rs252924	5	56205643	3	0.4808	a	g	0.053	0.0445	1.19101	0.234	0.000474988	2.28e-05	0.000197014
rs252923	5	56205662	3	0.4072	t	g	0.1139	0.0471	2.41826	0.01549	0.0043504	0.00213602	0.00314022
rs33321	5	56206073	3	0.3764	t	g	-0.1207	0.0481	-2.50936	0.01199	0.00544508	0.00299217	0.00445942
rs33320	5	56206529	3	0.4846	t	c	-0.0573	0.0444	-1.29054	0.197	0.000537421	3.29e-05	0.000278383
rs33319	5	56206675	3	0.3855	a	c	-0.1035	0.0478	-2.16527	0.03024	0.0024363	0.000837688	0.00127532
rs6450410	5	56206701	3	0.1179	a	g	-0.0863	0.0638	-1.35266	0.176	0.000583407	4.14e-05	6.7e-05
rs2257505	5	56207123	3	0.4718	a	t	-0.0404	0.0447	-0.903803	0.3655	0.00035159	4.79e-08	0.000197179
rs7731829	5	56207711	3	0.1183	t	c	-0.0824	0.0637	-1.29356	0.1956	0.000539524	3.33e-05	5.38e-05
rs43183	5	56207792	3	0.3998	t	c	-0.1105	0.0473	-2.33615	0.01942	0.003579	0.00157641	0.00229783
rs60646910	5	56208289	3	0.02088	a	g	0.0327	0.1612	0.202854	0.8391	0.000238557	5.88e-07	2.04e-06
rs33318	5	56208414	3	0.3779	t	g	-0.1207	0.0481	-2.50936	0.01204	0.00544508	0.00299217	0.00449073
rs2271202	5	56208541	3	0.1183	t	c	-0.0852	0.0637	-1.33752	0.1811	0.000571643	3.92e-05	6.33e-05
rs40497	5	56209735	3	0.1781	a	g	0.0879	0.059	1.48983	0.136	0.000708983	4.19e-07	0.000320181
rs60048929	5	56210187	3	0.0411	t	c	0.0742	0.1129	0.657219	0.511	0.000290035	3.16e-06	2.21e-05
rs13158067	5	56210256	3	0.01399	t	c	0.2408	0.1779	1.35357	0.176	0.000584122	4.16e-05	8.65e-05
rs331499	5	56210923	3	0.3779	a	g	-0.1207	0.0481	-2.50936	0.01204	0.00544508	0.00299217	0.00449073
rs75167082	5	56211404	3	0.1171	t	c	-0.1094	0.064	-1.70938	0.08732	0.00100729	0.000155062	0.000249247
rs79640700	5	56211819	3	0.01334	t	c	0.0231	0.1848	0.125	0.9006	0.000235532	4.41e-07	6.09e-05
rs10058209	5	56212343	3	0.01431	t	c	0.0991	0.1882	0.526567	0.5985	0.000268452	1.95e-06	7.1e-06
rs832536	5	56212595	3	0.378	t	c	-0.1195	0.048	-2.48958	0.01288	0.00518252	0.00278109	0.00417241
rs73757504	5	56212874	3	0.02147	a	c	-0.0583	0.1492	-0.390751	0.6959	0.000252239	1.18e-06	4.56e-06
rs1466010	5	56213156	3	0.1105	a	g	-0.0953	0.0657	-1.45053	0.1472	0.000669183	5.95e-05	9.63e-05
rs78514103	5	56213311	3	0.01345	t	c	-0.129	0.1946	-0.662898	0.5074	0.000291125	3.23e-06	1.74e-05
rs832535	5	56213334	3	0.3993	t	c	-0.1057	0.0473	-2.23467	0.02528	0.00283817	0.00108293	0.0015782
rs1466007	5	56213639	3	0.1185	a	c	-0.0836	0.064	-1.30625	0.1917	0.000548496	3.49e-05	5.63e-05
rs113936348	5	56214376	3	0.01681	t	c	-0.2697	0.1722	-1.5662	0.1173	0.000796741	9.13e-05	0.000310884
rs114420813	5	56214471	3	0.01486	t	c	-0.1687	0.1867	-0.903589	0.3662	0.000351522	7.86e-06	4.5e-05
rs80310300	5	56215203	3	0.06137	a	g	0.1433	0.0868	1.65092	0.09881	0.000913064	0.000124904	0.000611132
rs12654125	5	56215753	3	0.1175	a	g	0.0845	0.0638	1.32445	0.1855	0.000561786	3.73e-05	6.02e-05
rs3756586	5	56217196	3	0.1183	a	g	-0.0824	0.0637	-1.29356	0.1956	0.000539524	3.33e-05	5.38e-05
rs16886496	5	56217529	3	0.1182	t	c	-0.0805	0.0637	-1.26374	0.2065	0.000519335	2.98e-05	4.82e-05
rs702681	5	56218029	3	0.483	t	c	-0.0561	0.0445	-1.26067	0.2074	0.000517332	2.95e-05	0.000244211
rs863838	5	56218551	3	0.01095	c	g	-0.2601	0.2056	-1.26508	0.2058	0.000520217	3e-05	0.000167169
rs36017815	5	56219019	3	0.03795	t	c	-0.1687	0.1164	-1.44931	0.1472	0.000668	3.61e-07	0.00118769
rs74865790	5	56219698	3	0.1182	t	c	-0.0805	0.0637	-1.26374	0.2065	0.000519335	2.98e-05	4.82e-05
rs702680	5	56220382	3	0.3776	t	c	0.1262	0.0481	2.6237	0.008702	0.00730225	0.004568	0.00686883
rs76294617	5	56220462	3	0.01355	a	g	-0.1449	0.194	-0.746907	0.4551	0.000308885	4.4e-06	2.4e-05
rs16886497	5	56220714	3	0.1084	t	c	-0.0987	0.0663	-1.48869	0.1368	0.000707778	6.85e-05	0.000110896
rs73136966	5	56220817	3	0.02212	t	g	-0.1348	0.155	-0.869677	0.3845	0.00034111	6.94e-06	2.45e-05
rs76800767	5	56220998	3	0.03817	t	c	0.1751	0.1164	1.5043	0.1326	0.000724504	7.26e-05	0.00045546
rs12657064	5	56220999	3	0.1182	a	g	0.0805	0.0637	1.26374	0.2065	0.000519335	2.98e-05	4.82e-05
rs56984944	5	56223498	3	0.1728	t	g	0.0246	0.0595	0.413445	0.6794	0.000254552	1.28e-06	2.57e-05
rs10061565	5	56224178	3	0.01463	t	c	-0.1331	0.1911	-0.696494	0.4861	0.000297849	3.66e-06	1.32e-05
rs252894	5	56224339	3	0.361	t	g	-0.1162	0.0489	-2.37628	0.01754	0.00393389	0.00182871	0.00289433
rs252893	5	56224714	3	0.381	t	c	0.0679	0.0444	1.52928	0.126	0.000752486	7.96e-05	0.000371557
rs61154548	5	56224720	3	0.06023	t	c	0.0837	0.0882	0.94898	0.3425	0.000366616	9.3e-06	2.12e-05
rs73757505	5	56224759	3	0.0142	t	g	-0.1311	0.1897	-0.691091	0.4895	0.000296735	3.58e-06	1.29e-05
rs173763	5	56225418	3	0.3851	a	g	-0.0645	0.0459	-1.40523	0.1599	0.000627265	5.03e-05	0.000223586
rs189695	5	56225769	3	0.3836	t	c	0.0704	0.044	1.6	0.1101	0.000840532	0.000103455	0.000485776
rs12655082	5	56226211	3	0.2082	a	c	-0.0198	0.0526	-0.376426	0.7062	0.000250857	1.12e-06	1.31e-05
rs252890	5	56226410	3	0.3851	t	c	0.1037	0.0478	2.16946	0.03019	0.00245849	0.000850757	0.00129511
rs12657396	5	56226605	3	0.2058	a	g	0.0191	0.0528	0.361742	0.7172	0.000249501	1.06e-06	1.26e-05
rs10056507	5	56226977	3	0.01421	t	c	-0.1184	0.1888	-0.627119	0.5306	0.000284483	2.83e-06	1.01e-05
rs252889	5	56227069	3	0.3839	a	c	-0.0684	0.044	-1.55455	0.1205	0.00078238	8.74e-05	0.00040895
rs73136983	5	56227624	3	0.03795	a	g	-0.1687	0.1164	-1.44931	0.1472	0.000668	5.92e-05	0.000374792
rs138611541	5	56228040	3	0.07278	t	c	-0.0775	0.0814	-0.952088	0.3407	0.000367701	9.41e-06	1.67e-05
rs832531	5	56228401	3	0.3839	a	g	0.0684	0.044	1.55455	0.1205	0.00078238	8.74e-05	0.00040895
rs16886510	5	56228445	3	0.1105	a	g	0.0953	0.0657	1.45053	0.1472	0.000669183	5.95e-05	9.63e-05
rs78075120	5	56228467	3	0.1105	a	g	0.0953	0.0657	1.45053	0.1472	0.000669183	5.95e-05	9.63e-05
rs76869724	5	56228495	3	0.1084	t	c	-0.0987	0.0663	-1.48869	0.1368	0.000707778	6.85e-05	0.000110896
rs832529	5	56229288	3	0.3851	t	c	-0.1053	0.0478	-2.20293	0.02762	0.00264515	0.000962926	0.00146552
rs62356561	5	56229653	3	0.2064	a	g	-0.0202	0.0527	-0.383302	0.7009	0.000251513	1.15e-06	1.36e-05
rs73136986	5	56229969	3	0.02212	c	g	0.1524	0.1503	1.01397	0.3108	0.000390764	1.18e-05	4.17e-05
rs9292127	5	56230235	3	0.01421	a	c	0.1184	0.1888	0.627119	0.5306	0.000284483	2.83e-06	1.01e-05
rs76773628	5	56231034	3	0.0103	a	c	-0.0583	0.2119	-0.27513	0.7834	0.000242714	7.69e-07	4.07e-06
rs16886514	5	56231541	3	0.01431	a	g	0.1364	0.1884	0.723992	0.4691	0.000303723	4.05e-06	1.44e-05
rs2591970	5	56232595	3	0.3836	t	c	-0.0704	0.044	-1.6	0.1101	0.000840532	0.000103455	0.000485776
rs2591969	5	56233156	3	0.384	a	g	0.0676	0.0442	1.52941	0.1259	0.000752638	7.97e-05	0.000373129
rs35386984	5	56233490	3	0.02852	a	g	-0.0056	0.1252	-0.0447284	0.9641	0.000233933	3.28e-07	6.5e-07
rs2591968	5	56233541	3	0.3838	a	g	0.0693	0.044	1.575	0.1155	0.000807826	9.43e-05	0.000441592
rs2591967	5	56233551	3	0.3838	c	g	-0.0693	0.044	-1.575	0.1155	0.000807826	9.43e-05	0.000441592
rs16886518	5	56233737	3	0.206	a	c	0.0165	0.0527	0.313093	0.7542	0.000245439	8.85e-07	1.05e-05
rs62356562	5	56235512	3	0.04153	t	c	-0.0753	0.1065	-0.707042	0.4797	0.000300062	3.8e-06	7.13e-06
rs1445996	5	56235548	3	0.3728	t	c	0.1027	0.0478	2.14854	0.03171	0.00234992	0.000787388	0.00119191
rs6894127	5	56236128	3	0.01431	t	c	0.1364	0.1884	0.723992	0.4691	0.000303723	4.05e-06	1.44e-05
rs2591965	5	56236176	3	0.3982	t	c	-0.0585	0.0437	-1.33867	0.1808	0.000572525	3.93e-05	0.00017887
rs76416112	5	56236367	3	0.01063	a	t	0.3083	0.2164	1.42468	0.1543	0.000644765	5.41e-05	0.000171283
rs79301403	5	56236551	3	0.01063	a	g	0.3083	0.2164	1.42468	0.1543	0.000644765	2.95e-06	0.000647492
rs2591964	5	56236900	3	0.3838	t	g	-0.0694	0.0441	-1.5737	0.1149	0.00080617	9.39e-05	0.000440235
rs2591963	5	56237135	3	0.2652	a	t	0.0338	0.0483	0.699793	0.4844	0.000298536	2.02e-07	0.000227418
rs2591962	5	56237155	3	0.2652	a	g	0.0338	0.0483	0.699793	0.4844	0.000298536	2.02e-07	0.000227418
rs6879179	5	56238126	3	0.0141	c	g	-0.1003	0.1893	-0.529847	0.5962	0.000268917	1.08e-07	2.69e-05
rs77759084	5	56238140	3	0.01063	a	g	-0.3083	0.2164	-1.42468	0.1543	0.000644765	5.41e-05	0.000171283
rs75713680	5	56238204	3	0.1105	a	g	0.0953	0.0657	1.45053	0.1472	0.000669183	5.95e-05	9.63e-05
rs2591961	5	56238597	3	0.3988	a	g	-0.0605	0.0439	-1.37813	0.1682	0.000604051	4.55e-05	0.000205639
rs2591958	5	56239369	3	0.3839	c	g	-0.0684	0.044	-1.55455	0.1205	0.00078238	8.74e-05	0.00040895
rs73136993	5	56239627	3	0.03795	a	g	0.1687	0.1164	1.44931	0.1472	0.000668	5.92e-05	0.000374792
rs75565987	5	56239677	3	0.01063	a	g	0.3083	0.2164	1.42468	0.1543	0.000644765	5.41e-05	0.000171283
rs78736364	5	56239714	3	0.01063	a	c	0.3083	0.2164	1.42468	0.1543	0.000644765	5.41e-05	0.000171283
rs78513428	5	56239926	3	0.01063	a	g	-0.3083	0.2164	-1.42468	0.1543	0.000644765	5.41e-05	0.000171283
rs117006549	5	56239979	3	0.1082	a	g	-0.0773	0.0739	-1.04601	0.2954	0.000403873	1.33e-05	0.00138537
rs6896131	5	56241001	3	0.01421	a	g	-0.1184	0.1888	-0.627119	0.5306	0.000284483	2.83e-06	1.01e-05
rs72644088	5	56241019	3	0.3837	a	g	0.0679	0.044	1.54318	0.1232	0.00076873	8.38e-05	0.00039126
rs56154402	5	56241284	3	0.1645	t	c	0.0034	0.0586	0.0580205	0.9541	0.000234093	3.44e-07	9.85e-06
rs6887094	5	56241678	3	0.0411	a	t	0.0742	0.1129	0.657219	0.511	0.000290035	3.16e-06	2.21e-05
rs76797434	5	56241689	3	0.1105	a	g	-0.0953	0.0657	-1.45053	0.1472	0.000669183	5.95e-05	9.63e-05
rs6887112	5	56241709	3	0.0411	t	c	-0.0742	0.1129	-0.657219	0.511	0.000290035	3.16e-06	2.21e-05
rs10471995	5	56241868	3	0.0141	t	g	-0.1003	0.1893	-0.529847	0.5962	0.000268917	1.97e-06	7.12e-06
rs2662039	5	56241959	3	0.05165	a	g	-0.137	0.0965	-1.41969	0.1555	0.000640208	5.31e-05	0.000252121
rs1550821	5	56242323	3	0.2655	t	c	0.0362	0.0483	0.749482	0.4542	0.000309481	4.45e-06	7.22e-05
rs2034243	5	56242548	3	0.02461	t	c	-0.0167	0.1426	-0.117111	0.9068	0.000235307	4.28e-07	1.04e-06
rs78618388	5	56242665	3	0.01013	t	c	0.333	0.2235	1.48993	0.1362	0.000709092	6.88e-05	0.000215806
rs2034244	5	56242774	3	0.3981	t	c	-0.0595	0.0437	-1.36156	0.1735	0.00059049	4.28e-05	0.000194668
rs2255726	5	56243128	3	0.384	t	c	-0.0693	0.044	-1.575	0.1153	0.000807826	9.43e-05	0.000440895
rs2591957	5	56243146	3	0.384	a	t	-0.0693	0.044	-1.575	0.1153	0.000807826	9.43e-05	0.000440895
rs55898301	5	56243280	3	0.0141	t	c	0.1003	0.1893	0.529847	0.5962	0.000268917	1.97e-06	7.12e-06
rs58568222	5	56243303	3	0.2059	t	c	0.0205	0.0528	0.388258	0.697	0.000251994	1.17e-06	1.39e-05
rs79603511	5	56243346	3	0.01063	a	g	-0.3083	0.2164	-1.42468	0.1543	0.000644765	5.41e-05	0.000171283
rs2034245	5	56243685	3	0.2655	t	c	-0.0363	0.0483	-0.751553	0.4533	0.000309962	4.48e-06	7.28e-05
rs62356565	5	56243966	3	0.2058	a	g	-0.019	0.0528	-0.359848	0.7194	0.000249331	1.05e-06	1.25e-05
rs111932730	5	56244291	3	0.1093	a	g	0.0883	0.0666	1.32583	0.1849	0.00056281	3.75e-05	6.07e-05
rs2591956	5	56244604	3	0.3838	a	g	0.0694	0.0441	1.5737	0.1149	0.00080617	9.39e-05	0.000440235
rs55698001	5	56245140	3	0.1648	a	g	-0.0013	0.0584	-0.0222603	0.9816	0.000233757	3.02e-07	8.5e-06
rs6880095	5	56245178	3	0.03795	t	c	0.1687	0.1164	1.44931	0.1472	0.000668	5.92e-05	0.000374792
rs74455703	5	56245269	3	0.1105	c	g	-0.0953	0.0657	-1.45053	0.1472	0.000669183	5.95e-05	9.63e-05
rs77797868	5	56245328	3	0.01019	t	c	-0.358	0.2233	-1.60322	0.1089	0.000844884	0.000104697	0.000688129
rs906631	5	56245803	3	0.3838	c	g	-0.0694	0.044	-1.57727	0.1152	0.000810725	9.51e-05	0.000446485
rs3889933	5	56245848	3	0.01063	a	g	0.3083	0.2164	1.42468	0.1543	0.000644765	5.41e-05	0.000171283
rs28418821	5	56246165	3	0.01421	c	g	0.1184	0.1888	0.627119	0.5306	0.000284483	2.83e-06	1.01e-05
rs2662040	5	56246610	3	0.3778	a	g	-0.1235	0.048	-2.57292	0.0101	0.00639956	0.00378549	0.00568302
rs78904776	5	56247023	3	0.01583	a	c	0.1564	0.1808	0.865044	0.387	0.000339742	6.82e-06	4.38e-05
rs71624145	5	56247273	3	0.0153	t	g	0.2208	0.1714	1.28821	0.1977	0.000535812	3.26e-05	6.67e-05
rs28648917	5	56248308	3	0.01486	a	c	0.0662	0.1857	0.356489	0.7215	0.000249031	1.04e-06	3.82e-06
rs28397234	5	56248428	3	0.4015	t	g	-0.0457	0.0437	-1.04577	0.2957	0.000403771	1.33e-05	6.05e-05
rs76128336	5	56248633	3	0.01063	t	g	0.3083	0.2164	1.42468	0.1543	0.000644765	5.41e-05	0.000171283
rs77992840	5	56248636	3	0.01063	c	g	-0.3083	0.2164	-1.42468	0.1543	0.000644765	5.41e-05	0.000171283
rs75192405	5	56249246	3	0.01746	a	g	-0.2802	0.1702	-1.6463	0.0997	0.000906131	0.000122786	0.000408229
rs170733	5	56249251	3	0.3984	a	g	-0.0603	0.0437	-1.37986	0.1678	0.000605494	4.58e-05	0.000208183
rs62356567	5	56249269	3	0.1647	a	g	-0.0016	0.0584	-0.0273973	0.9779	0.000233787	3.07e-07	8.67e-06
rs331498	5	56249842	3	0.3795	c	g	-0.1184	0.048	-2.46667	0.01351	0.00489641	0.002555	0.00387236
rs73138905	5	56250290	3	0.01052	t	c	0.1527	0.2171	0.703363	0.4818	0.000299284	3.75e-06	3.11e-05
rs77758774	5	56251406	3	0.01724	t	g	-0.0201	0.169	-0.118935	0.9054	0.000235358	4.31e-07	3.38e-06
rs331497	5	56251660	3	0.4086	t	g	0.118	0.0463	2.5486	0.01084	0.00601316	0.00345973	0.00504531
rs79565352	5	56251753	3	0.05986	a	g	0.0909	0.0874	1.04005	0.2984	0.000401369	1.3e-05	3.48e-05
rs170732	5	56251777	3	0.4086	a	g	-0.1158	0.0463	-2.50108	0.01237	0.00533335	0.00290194	0.0042285
rs10940515	5	56253450	3	0.1341	a	g	0.0649	0.0638	1.01724	0.309	0.000392064	1.2e-05	1.96e-05
rs117339966	5	56253708	3	0.01746	a	g	0.1794	0.1639	1.09457	0.2736	0.00042542	1.59e-05	6.13e-05
rs74571895	5	56254772	3	0.05987	a	g	-0.0914	0.0874	-1.04577	0.2955	0.000403771	1.33e-05	3.55e-05
rs17731356	5	56255060	3	0.01063	a	c	-0.2631	0.2155	-1.22088	0.2222	0.00049241	2.54e-05	8.19e-05
rs78743305	5	56256217	3	0.05986	a	g	0.0909	0.0874	1.04005	0.2984	0.000401369	1.3e-05	3.48e-05
rs7726354	5	56256483	3	0.05986	t	c	0.0909	0.0874	1.04005	0.2984	0.000401369	1.3e-05	3.48e-05
rs17674707	5	56256558	3	0.01063	t	c	-0.2631	0.2155	-1.22088	0.2222	0.00049241	2.54e-05	8.19e-05
rs76976516	5	56257004	3	0.01724	t	g	-0.0201	0.169	-0.118935	0.9054	0.000235358	4.31e-07	3.38e-06
rs80309452	5	56257048	3	0.01746	a	t	0.0201	0.1683	0.11943	0.9051	0.000235372	4.32e-07	3.35e-06
rs73138922	5	56258105	3	0.03296	t	c	-0.2244	0.124	-1.80968	0.07021	0.00120171	0.00022474	0.000935542
rs62356569	5	56259735	3	0.2829	t	c	-0.0681	0.0482	-1.41286	0.1573	0.000634049	5.18e-05	0.000215104
rs978406	5	56259808	3	0.2824	a	t	-0.0369	0.0479	-0.770355	0.4408	0.000314429	4.8e-06	6.2e-05
rs73138931	5	56259819	3	0.01204	a	c	-0.3707	0.224	-1.65491	0.09794	0.000919104	0.000126762	0.000303288
rs978405	5	56259853	3	0.08751	t	g	-0.1322	0.0736	-1.7962	0.07254	0.00117285	0.000213805	0.000598276
rs116258550	5	56260223	3	0.0154	t	c	0.2097	0.1761	1.1908	0.2337	0.000474868	2.28e-05	7.57e-05
rs78783132	5	56260261	3	0.02503	t	c	0.2458	0.1452	1.69284	0.09054	0.000979345	0.000145859	0.00027563
rs16886554	5	56260307	3	0.01703	a	g	-0.0229	0.1727	-0.1326	0.8946	0.000235763	4.54e-07	3.64e-06
rs16886556	5	56260339	3	0.1799	t	g	0.0036	0.0554	0.0649819	0.9486	0.000234193	3.53e-07	6.31e-05
rs10039338	5	56260363	3	0.4628	a	g	0.0487	0.0439	1.10934	0.2675	0.0004324	1.68e-05	2.89e-05
rs6890270	5	56260606	3	0.2578	a	g	-0.0858	0.0506	-1.69565	0.08964	0.000984027	0.000147386	0.000341576
rs79817364	5	56260644	3	0.03502	a	g	-0.2105	0.1165	-1.80687	0.07085	0.00119562	0.000222415	0.000623777
rs73138933	5	56260650	3	0.01811	a	g	0.0063	0.1632	0.0386029	0.9691	0.000233873	3.2e-07	2.46e-06
rs7706173	5	56262401	3	0.06819	t	g	0.0794	0.1005	0.79005	0.4294	0.000319298	5.17e-06	0.000169615
rs74837447	5	56262515	3	0.01388	c	g	0.1554	0.1845	0.842276	0.3996	0.000333202	6.27e-06	2.08e-05
rs79760198	5	56262639	3	0.0514	t	c	0.0185	0.094	0.196809	0.8441	0.000238269	5.75e-07	0.0030146
rs7702635	5	56262718	3	0.05129	a	c	0.1315	0.1074	1.22439	0.221	0.000494529	2.58e-05	0.000160325
rs77770737	5	56266794	3	0.03058	t	c	0.148	0.1256	1.17834	0.2388	0.000467913	2.17e-05	7.45e-05
rs78925509	5	56267141	3	0.05064	a	g	0.0061	0.0947	0.0644139	0.9484	0.000234185	3.53e-07	0.00199001
rs73122135	5	56267308	3	0.09922	a	g	-0.0586	0.0731	-0.801642	0.4221	0.000322257	5.39e-06	0.00206782
rs73122137	5	56267321	3	0.04435	a	g	0.1135	0.1118	1.01521	0.3099	0.000391254	1.19e-05	7.9e-05
rs832404	5	56267431	3	0.165	t	c	-0.0661	0.058	-1.13966	0.2543	0.000447395	1.88e-05	0.000180986
rs80089016	5	56267444	3	0.05064	a	g	-0.0061	0.0947	-0.0644139	0.9484	0.000234185	3.53e-07	0.00199001
rs78343651	5	56267452	3	0.0154	c	g	0.0878	0.1763	0.498015	0.6185	0.000264554	1.75e-06	5.83e-06
rs73122139	5	56268062	3	0.04478	a	g	-0.1111	0.111	-1.0009	0.317	0.000385652	1.13e-05	7.5e-05
rs1445998	5	56268205	3	0.4729	a	g	0.0211	0.0439	0.480638	0.6306	0.000262314	1.64e-06	3.24e-06
rs78310727	5	56268271	3	0.01561	a	t	-0.0881	0.1754	-0.502281	0.6156	0.000265119	9.73e-08	2.25e-05
rs79459889	5	56269286	3	0.05589	a	g	0.0458	0.0923	0.496208	0.6196	0.000264316	1.74e-06	7.1e-06
rs111773762	5	56269336	3	0.05533	t	c	-0.0442	0.0903	-0.48948	0.6244	0.000263441	1.7e-06	6.79e-06
rs61594577	5	56269382	3	0.04543	t	c	-0.1012	0.1112	-0.910072	0.3629	0.000353594	8.06e-06	5.37e-05
rs78156613	5	56269383	3	0.01561	a	g	0.0881	0.1754	0.502281	0.6156	0.000265119	1.78e-06	5.95e-06
rs80097053	5	56269492	3	0.05519	t	c	0.04	0.0903	0.442968	0.6581	0.00025779	1.43e-06	5.76e-06
rs78066647	5	56269508	3	0.01095	t	c	0.2115	0.204	1.03676	0.2998	0.000400004	1.29e-05	5.02e-05
rs59536253	5	56269512	3	0.1027	a	g	0.0111	0.0711	0.156118	0.8758	0.000236565	4.95e-07	0.000185267
rs73122145	5	56270870	3	0.04322	a	g	0.0404	0.114	0.354386	0.7228	0.000248845	1.03e-06	6.81e-06
rs78548243	5	56271047	3	0.01204	t	c	0.1718	0.2055	0.83601	0.4031	0.000331455	6.12e-06	1.54e-05
rs73122146	5	56271135	3	0.01865	t	c	-0.0095	0.1668	-0.0569544	0.9543	0.000234079	3.43e-07	3.28e-06
rs2408652	5	56271185	3	0.3686	a	g	0.0068	0.045	0.151111	0.8802	0.000236383	4.86e-07	0.000452678
rs16886561	5	56271231	3	0.04294	a	c	-0.0386	0.114	-0.338596	0.7347	0.000247487	9.72e-07	6.41e-06
rs75925320	5	56271260	3	0.01572	t	c	0.0722	0.1749	0.412807	0.6798	0.000254484	1.28e-06	4.28e-06
rs16886563	5	56271269	3	0.01865	t	c	-0.0095	0.1668	-0.0569544	0.9543	0.000234079	3.43e-07	3.28e-06
rs7702800	5	56271610	3	0.3061	t	c	0.0022	0.0458	0.0480349	0.961	0.000233969	3.32e-07	0.000505916
rs62356591	5	56271724	3	0.1661	t	c	0.0587	0.0578	1.01557	0.3101	0.000391399	1.19e-05	0.000113607
rs7703149	5	56271822	3	0.1868	a	c	0.0737	0.0545	1.35229	0.1768	0.000583115	4.14e-05	0.00612913
rs7722803	5	56272033	3	0.3081	a	g	-0.0109	0.0457	-0.238512	0.8121	0.000240442	6.71e-07	0.000984279
rs77267877	5	56273331	3	0.01584	a	g	0.0597	0.175	0.341143	0.7332	0.000247701	9.82e-07	3.29e-06
rs7736675	5	56273400	3	0.3071	t	c	-0.0123	0.0458	-0.268559	0.7887	0.000242281	7.5e-07	0.00108371
rs7736842	5	56273488	3	0.3679	a	t	0.0049	0.045	0.108889	0.9129	0.000235089	4.16e-07	0.000387538
rs10036895	5	56273693	3	0.4533	a	g	-0.0214	0.0446	-0.479821	0.6313	0.000262211	1.64e-06	3.26e-06
rs872372	5	56273777	3	0.3071	a	g	-0.0123	0.0458	-0.268559	0.7887	0.000242281	7.5e-07	0.00108371
rs1002473	5	56274077	3	0.3075	t	g	-0.009	0.0459	-0.196078	0.8438	0.000238235	5.74e-07	0.000824266
rs1002474	5	56274088	3	0.307	t	c	-0.0105	0.046	-0.228261	0.8197	0.000239867	6.46e-07	0.000929168
rs1567304	5	56274255	3	0.3069	a	c	-0.0124	0.0458	-0.270742	0.7874	0.000242423	7.56e-07	0.00108836
rs74842906	5	56274566	3	0.03063	t	c	0.148	0.1254	1.18022	0.2378	0.000468951	2.19e-05	7.51e-05
rs28544149	5	56274758	3	0.01702	t	g	0.0926	0.1677	0.552177	0.5808	0.000272186	2.14e-06	7.12e-06
rs6450412	5	56274849	3	0.01355	a	c	-0.1088	0.1897	-0.573537	0.5663	0.000275478	2.32e-06	8.15e-06
rs16886579	5	56274863	3	0.01746	t	c	-0.0032	0.1715	-0.0186589	0.9849	0.00023374	2.98e-07	2.47e-06
rs1573998	5	56276493	3	0.3017	t	c	-0.0232	0.046	-0.504348	0.6138	0.000265395	1.8e-06	0.00246522
rs57563925	5	56276676	3	0.04403	t	c	-0.0362	0.1128	-0.320922	0.7485	0.000246049	9.11e-07	5.93e-06
rs78971845	5	56276690	3	0.03036	t	c	-0.1171	0.1259	-0.930103	0.3522	0.000360172	8.68e-06	2.96e-05
rs28542483	5	56276754	3	0.01551	t	g	-0.0734	0.1758	-0.41752	0.6764	0.000254983	1.3e-06	4.33e-06
rs11958021	5	56276764	3	0.2858	a	g	-0.0126	0.047	-0.268085	0.7887	0.00024225	7.49e-07	0.0007452
rs75749451	5	56277003	3	0.01551	t	c	0.0734	0.1758	0.41752	0.6764	0.000254983	1.3e-06	4.33e-06
rs7721255	5	56277009	3	0.3328	a	g	-0.0326	0.0451	-0.722838	0.4703	0.00030347	4.03e-06	0.00246653
rs61185973	5	56277047	3	0.02625	a	g	-0.0762	0.1392	-0.547414	0.5842	0.000271474	2.11e-06	2.25e-05
rs7725687	5	56277372	3	0.3303	a	g	-0.0064	0.0471	-0.135881	0.8926	0.000235867	4.59e-07	0.000225605
rs75137028	5	56277932	3	0.01865	a	g	0.2411	0.1616	1.49196	0.1356	0.000711233	6.94e-05	0.000220167
rs10940519	5	56278199	3	0.1326	a	c	0.0025	0.0633	0.0394945	0.9689	0.000233882	3.22e-07	1.02e-05
rs79823261	5	56278616	3	0.03112	a	t	-0.0794	0.1251	-0.634692	0.5257	0.000285846	2.91e-06	1.84e-05
rs6870905	5	56279030	3	0.07005	a	g	-0.1115	0.0827	-1.34825	0.1773	0.000579937	4.08e-05	0.000151468
rs6876872	5	56279445	3	0.2606	t	c	0.0584	0.0481	1.21414	0.2246	0.000488383	2.48e-05	0.000254008
rs16886583	5	56279658	3	0.06029	t	g	-0.0188	0.0892	-0.210762	0.8332	0.000238948	6.06e-07	3.14e-06
rs76768919	5	56280113	3	0.0527	c	g	0.0149	0.0953	0.156348	0.876	0.000236573	4.95e-07	4.01e-06
rs75960009	5	56280126	3	0.04858	t	c	-0.0227	0.0994	-0.22837	0.8192	0.000239873	6.47e-07	3.54e-06
rs12523611	5	56280197	3	0.1124	a	t	0.124	0.0711	1.74402	0.08122	0.00106939	0.000176271	0.0014718
rs1876588	5	56280245	3	0.4115	a	g	0.0193	0.0433	0.445727	0.656	0.000258106	1.45e-06	8.04e-06
rs115176732	5	56280370	3	0.0604	c	g	0.0373	0.0885	0.421469	0.6733	0.000255406	1.32e-06	8.56e-06
rs114971994	5	56280714	3	0.01193	a	t	0.1746	0.2047	0.852956	0.3937	0.000336232	6.52e-06	2.71e-05
rs77071646	5	56280731	3	0.02071	t	c	0.1436	0.1536	0.934896	0.3498	0.000361785	8.83e-06	4.31e-05
rs112078146	5	56280753	3	0.0206	t	c	0.1558	0.154	1.01169	0.3117	0.000389861	1.17e-05	5.67e-05
rs11748395	5	56280790	3	0.2611	t	c	0.0571	0.048	1.18958	0.2341	0.000474181	2.27e-05	0.000231502
rs12521603	5	56280802	3	0.01377	t	c	-0.2556	0.1806	-1.41528	0.1571	0.000636222	5.22e-05	0.000164691
rs11958356	5	56280844	3	0.06304	c	g	-0.0713	0.0895	-0.796648	0.4255	0.000320974	5.29e-06	1.76e-05
rs76220799	5	56281612	3	0.0398	a	g	-0.0059	0.1089	-0.0541781	0.9571	0.000234042	3.39e-07	2.1e-06
rs77256514	5	56282427	3	0.01214	a	g	0.2061	0.2014	1.02334	0.3061	0.00039451	1.22e-05	5.18e-05
rs2408654	5	56282546	3	0.3221	t	c	0.0245	0.0462	0.530303	0.5957	0.000268982	1.98e-06	0.000130522
rs4624740	5	56282580	3	0.1668	a	g	0.0897	0.0584	1.53596	0.1244	0.000760229	8.16e-05	0.000675721
rs77268411	5	56282810	3	0.0489	t	c	-0.0266	0.0989	-0.268959	0.7881	0.000242307	7.51e-07	4.22e-06
rs77741525	5	56283167	3	0.01225	a	g	-0.1862	0.2005	-0.928678	0.3531	0.000359695	8.63e-06	3.7e-05
rs77899133	5	56283227	3	0.01214	a	c	-0.2061	0.2014	-1.02334	0.3061	0.00039451	1.22e-05	5.18e-05
rs114758287	5	56283246	3	0.01225	t	c	0.1862	0.2005	0.928678	0.3531	0.000359695	8.63e-06	3.7e-05
rs75662661	5	56283328	3	0.01215	t	g	0.2061	0.2014	1.02334	0.3061	0.00039451	1.22e-05	5.18e-05
rs16886587	5	56283551	3	0.05335	t	c	-0.014	0.0948	-0.147679	0.8824	0.000236262	4.8e-07	3.67e-06
rs16886590	5	56283612	3	0.1667	a	g	0.0881	0.0584	1.50856	0.1315	0.000729175	7.38e-05	0.000611823
rs74981111	5	56284519	3	0.045	a	g	0.2218	0.1031	2.15131	0.03143	0.00236398	0.00079551	0.00217449
rs1472896	5	56284605	3	0.2523	t	c	-0.0225	0.0493	-0.456389	0.6487	0.00025935	1.5e-06	6.83e-05
rs6890927	5	56284925	3	0.04609	t	c	0.1968	0.102	1.92941	0.05357	0.0015032	0.00035001	0.000924913
rs79350279	5	56285081	3	0.09152	a	c	-0.0214	0.0808	-0.264851	0.7917	0.000242041	7.4e-07	1.78e-06
rs77083646	5	56285134	3	0.1383	a	g	0.0378	0.0635	0.595276	0.5515	0.000279	2.51e-06	4.89e-06
rs77848679	5	56285261	3	0.1389	t	c	-0.0383	0.0635	-0.60315	0.5457	0.000280319	2.59e-06	5e-06
rs76052602	5	56285360	3	0.01063	c	g	0.2092	0.2096	0.998092	0.3182	0.000384571	1.12e-05	4.31e-05
rs9292128	5	56285684	3	0.1792	t	c	0.0126	0.0551	0.228675	0.8197	0.00023989	6.47e-07	1.38e-06
rs4314360	5	56285775	3	0.4471	c	g	-0.0265	0.0427	-0.620609	0.5341	0.00028333	2.76e-06	4.06e-05
rs77231998	5	56285937	3	0.02928	t	c	0.1059	0.1239	0.854722	0.3927	0.000336739	6.56e-06	1.33e-05
rs4505906	5	56285987	3	0.1366	t	c	0.0179	0.0639	0.280125	0.78	0.000243051	7.83e-07	1.53e-06
rs6863639	5	56289473	3	0.4936	a	c	0.0114	0.0426	0.267606	0.7889	0.000242219	7.48e-07	4.92e-06
rs6888527	5	56289484	3	0.06475	t	g	0.1152	0.0885	1.30169	0.1929	0.000545247	3.43e-05	0.000290229
rs10805491	5	56289935	3	0.3277	c	g	-0.016	0.0444	-0.36036	0.7188	0.000249377	1.05e-06	8.53e-06
rs76885557	5	56290261	3	0.05747	a	g	-0.1255	0.0931	-1.34801	0.1774	0.000579754	4.07e-05	0.000312131
rs11949518	5	56290421	3	0.4988	a	c	0.0161	0.0426	0.377934	0.7048	0.000251	1.12e-06	6.96e-06
rs16886604	5	56290523	3	0.021	t	c	-0.1598	0.1517	-1.05339	0.292	0.000407017	1.37e-05	6.59e-05
rs57355175	5	56292128	3	0.1584	a	g	0.0436	0.0588	0.741497	0.458	0.000307644	4.32e-06	8.88e-06
rs77416347	5	56292158	3	0.03882	a	g	0.0269	0.1107	0.242999	0.808	0.000240702	6.83e-07	4.95e-06
rs76300201	5	56292162	3	0.0398	t	g	-0.0441	0.1098	-0.401639	0.6876	0.00025333	1.23e-06	8.91e-06
rs143538763	5	56292387	3	0.03665	t	c	-0.1352	0.1149	-1.17668	0.2394	0.000466994	2.16e-05	4.87e-05
rs57258507	5	56292990	3	0.4966	t	c	-0.0143	0.0424	-0.337264	0.7367	0.000247376	9.68e-07	5.64e-06
rs17732378	5	56293009	3	0.2561	a	g	-0.0222	0.0495	-0.448485	0.6544	0.000258425	1.46e-06	7.03e-05
rs61467430	5	56293054	3	0.4965	a	g	-0.0134	0.0424	-0.316038	0.7529	0.000245666	8.94e-07	5.2e-06
rs58051462	5	56293077	3	0.03839	t	c	-0.1531	0.1112	-1.3768	0.1685	0.000602943	4.53e-05	0.000103027
rs76933101	5	56293149	3	0.1377	a	t	-0.0268	0.0636	-0.421384	0.6731	0.000255396	1.32e-06	2.58e-06
rs56912919	5	56293313	3	0.4965	t	g	-0.0134	0.0424	-0.316038	0.7529	0.000245666	8.94e-07	5.2e-06
rs78153797	5	56293351	3	0.01258	a	g	-0.2337	0.1969	-1.1869	0.2353	0.00047267	2.24e-05	9.8e-05
rs75481144	5	56297573	3	0.01269	c	g	-0.2533	0.1964	-1.28971	0.1971	0.000536849	3.28e-05	0.000141069
rs79486945	5	56297771	3	0.03871	t	c	-0.0209	0.111	-0.188288	0.8506	0.000237879	5.58e-07	4.1e-06
rs79906152	5	56297872	3	0.04598	t	c	-0.1131	0.104	-1.0875	0.2767	0.000422151	1.55e-05	0.000112373
rs3823311	6	151765296	4	0.1846	t	c	0.0781	0.0555	1.40721	0.159	0.000486557	3.4e-05	0.000217944
rs3800277	6	151765356	4	0.1847	t	g	-0.0765	0.0554	-1.38087	0.1675	0.000469015	3.08e-05	0.00019797
rs3800278	6	151765511	4	0.0836	t	g	-0.0588	0.0764	-0.769634	0.4413	0.000243084	3.21e-06	5.7e-05
rs3800279	6	151766162	4	0.3662	t	c	0.09	0.0453	1.98675	0.04711	0.00130093	0.000289876	0.00303829
rs3800280	6	151766199	4	0.08903	a	g	0.0414	0.0745	0.555705	0.5788	0.000210954	1.45e-06	2.28e-05
rs73783025	6	151766397	4	0.08903	a	g	-0.0399	0.0745	-0.53557	0.5923	0.00020865	1.35e-06	2.11e-05
rs61739876	6	151766500	4	0.05747	t	c	0.158	0.0989	1.59757	0.1104	0.000647655	6.87e-05	0.000496848
rs3734800	6	151766552	4	0.1812	a	g	-0.0673	0.0568	-1.18486	0.2364	0.00036474	9.08e-08	4.88e-05
rs11550103	6	151766822	4	0.06831	a	c	-0.1511	0.0851	-1.77556	0.07565	0.000874403	8.08e-07	9.39e-05
rs76363440	6	151767483	4	0.1588	a	g	0.063	0.0587	1.07325	0.2834	0.000321557	9.87e-06	7.25e-05
rs74967508	6	151768308	4	0.06831	a	g	-0.1511	0.0851	-1.77556	0.07565	0.000874403	0.000132691	0.00053457
rs35143743	6	151768532	4	0.3658	t	c	0.0942	0.0451	2.08869	0.03671	0.00160127	2.31e-05	0.000202205
rs77855169	6	151768618	4	0.01008	a	g	-0.0647	0.2235	-0.289485	0.7724	0.000188508	2.97e-08	1.3e-07
rs6903363	6	151768700	4	0.05747	t	c	-0.158	0.0989	-1.59757	0.1104	0.000647655	3.75e-06	2.26e-05
rs114975364	6	151768935	4	0.01746	a	t	-0.0729	0.1698	-0.429329	0.6676	0.000198224	9.11e-07	6.16e-06
rs3736175	6	151773164	4	0.1165	a	g	0.0611	0.066	0.925758	0.3546	0.000277481	5.72e-06	3.92e-05
rs41290241	6	151773206	4	0.06224	c	g	0.1866	0.0893	2.08959	0.03661	0.00160427	0.000424081	0.00172981
rs3816778	6	151773353	4	0.4593	c	g	-0.0691	0.043	-1.60698	0.1082	0.000657487	7.11e-05	0.00117173
rs13201167	6	151773504	4	0.4472	t	c	0.0821	0.0444	1.8491	0.06405	0.000999067	0.000174186	0.0044951
rs118061999	6	151773953	4	0.03969	a	g	0.172	0.1087	1.58234	0.1135	0.000632154	3.54e-06	5.9e-05
rs3757316	6	151774339	4	0.4586	a	g	-0.071	0.0431	-1.64733	0.09981	0.000702109	8.26e-05	0.00131809
rs6557141	6	151774467	4	0.1324	t	g	0.0587	0.0624	0.940705	0.3465	0.000281379	6.04e-06	4.58e-05
rs3806982	6	151774916	4	0.4469	a	g	-0.0812	0.0444	-1.82883	0.0673	0.000962511	0.0001616	0.00417042
rs1825368	6	151775259	4	0.4455	a	c	-0.0765	0.0444	-1.72297	0.08487	0.000797559	0.00010923	0.00288255
rs17081262	6	151776164	4	0.09499	t	g	-0.0344	0.0726	-0.473829	0.6359	0.000202248	1.07e-06	2.04e-05
rs58884411	6	151778026	4	0.07677	t	c	0.1088	0.0803	1.35492	0.1754	0.00045266	2.8e-05	0.000110441
rs73783029	6	151778273	4	0.08426	t	c	-0.0637	0.0765	-0.83268	0.4044	0.000255677	4.05e-06	6.95e-05
rs9397051	6	151778325	4	0.4601	t	c	-0.0647	0.0431	-1.50116	0.133	0.000557788	4.81e-05	0.000795746
rs78376808	6	151778442	4	0.1219	a	g	-0.0504	0.0647	-0.77898	0.4354	0.000244849	3.32e-06	2.32e-05
rs79145479	6	151778653	4	0.06235	t	c	0.1822	0.0892	2.0426	0.04111	0.00145585	0.00035641	0.00145039
rs6915598	6	151778664	4	0.269	t	c	0.0789	0.048	1.64375	0.1006	0.000697983	8.15e-05	0.000960613
rs6915816	6	151778823	4	0.07732	t	c	0.0983	0.08	1.22875	0.2192	0.00038458	1.75e-05	6.98e-05
rs6911456	6	151778934	4	0.4015	a	g	0.0373	0.0435	0.857471	0.3912	0.00026109	4.44e-06	0.000108273
rs6916340	6	151779064	4	0.4605	t	c	0.0628	0.043	1.46047	0.1447	0.000525167	4.14e-05	0.000679245
rs6911936	6	151779157	4	0.07732	a	c	0.0983	0.08	1.22875	0.2192	0.00038458	1.75e-05	6.98e-05
rs73783030	6	151779193	4	0.07677	t	g	-0.1088	0.0803	-1.35492	0.1754	0.00045266	2.8e-05	0.000110441
rs9397052	6	151779228	4	0.1917	t	c	-0.058	0.0559	-1.03757	0.2993	0.000309671	8.65e-06	0.000231756
rs79793037	6	151779969	4	0.01128	a	g	-0.1283	0.2114	-0.606906	0.5439	0.000217328	1.76e-06	1.01e-05
rs9479044	6	151780903	4	0.05768	a	c	-0.1347	0.0988	-1.36336	0.1731	0.000457883	2.89e-05	0.000202442
rs9383899	6	151781022	4	0.4015	c	g	-0.0372	0.0435	-0.855172	0.3917	0.000260577	4.4e-06	0.000108019
rs13196970	6	151781530	4	0.1918	a	g	-0.0563	0.0558	-1.00896	0.3132	0.000300738	7.78e-06	0.000210109
rs9479045	6	151781716	4	0.05531	t	c	-0.1414	0.1004	-1.40837	0.1591	0.000487352	3.41e-05	0.000241284
rs79540726	6	151782544	4	0.09499	a	g	-0.0344	0.0726	-0.473829	0.6359	0.000202248	1.07e-06	2.04e-05
rs6557142	6	151784049	4	0.09456	t	g	-0.0433	0.0734	-0.589918	0.5547	0.000215129	1.65e-06	3.16e-05
rs59480276	6	151785015	4	0.07319	t	c	-0.1305	0.0821	-1.58952	0.112	0.000639402	6.67e-05	0.000260348
rs17081270	6	151785551	4	0.09477	a	g	0.0396	0.0727	0.544704	0.5854	0.000209681	1.4e-06	2.66e-05
rs6931104	6	151786177	4	0.4445	a	g	-0.0798	0.0444	-1.7973	0.07258	0.000909029	0.000143805	0.00371946
rs9383571	6	151786521	4	0.1215	a	g	0.0422	0.0649	0.650231	0.5159	0.000223327	2.06e-06	1.45e-05
rs147231242	6	151787341	4	0.02082	a	g	0.1429	0.1553	0.920155	0.3577	0.000276049	5.6e-06	4.56e-05
rs9383901	6	151788059	4	0.1962	a	t	-0.0478	0.056	-0.853571	0.3937	0.000260221	4.38e-06	0.000125122
rs3734801	6	151789282	4	0.0951	a	c	0.0317	0.0725	0.437241	0.6621	0.000198905	9.38e-07	1.78e-05
rs963193	6	151789355	4	0.4448	t	g	0.081	0.0444	1.82432	0.06845	0.000954624	0.000158929	0.00413076
rs35989216	6	151789709	4	0.03166	a	g	-0.2071	0.1207	-1.71582	0.0862	0.000787816	6.48e-07	0.000220364
rs35972078	6	151789868	4	0.07287	a	g	-0.1408	0.0823	-1.71081	0.0871	0.000781082	6.36e-07	7.18e-05
rs9397054	6	151789912	4	0.1917	t	c	-0.0548	0.0558	-0.982079	0.3261	0.000292796	7.04e-06	0.000189846
rs13202913	6	151791737	4	0.2222	t	c	0.0425	0.0558	0.761649	0.4464	0.000241602	3.12e-06	0.000116995
rs6937816	6	151794704	4	0.3525	t	c	0.039	0.0448	0.870536	0.3835	0.000264054	4.66e-06	8.7e-05
rs73783032	6	151794713	4	0.01063	c	g	-0.0098	0.2119	-0.0462482	0.963	0.000180966	2.21e-07	4.48e-06
rs73783033	6	151794795	4	0.01063	a	g	-0.0098	0.2119	-0.0462482	0.963	0.000180966	2.21e-07	4.48e-06
rs113413221	6	151795092	4	0.1037	t	c	0.0645	0.0702	0.918803	0.3581	0.000275707	5.57e-06	3.74e-05
rs9383572	6	151795210	4	0.1933	a	c	-0.0424	0.0563	-0.753108	0.4516	0.000240044	3.02e-06	5.4e-05
rs74644582	6	151795237	4	0.01063	a	g	-0.0098	0.2119	-0.0462482	0.963	0.000180966	2.21e-07	4.48e-06
rs2128170	6	151797378	4	0.1178	t	g	-0.1519	0.069	-2.20145	0.02762	0.00203943	0.000641507	0.00289651
rs6925359	6	151798783	4	0.1195	a	g	0.1408	0.0699	2.01431	0.04411	0.00137465	0.000320984	0.0014936
rs17687330	6	151798915	4	0.06137	t	c	0.1908	0.0901	2.11765	0.0342	0.00170182	0.00047048	0.00186517
rs13198669	6	151799924	4	0.1948	t	c	-0.047	0.056	-0.839286	0.4017	0.000257093	4.15e-06	9.5e-05
rs13202634	6	151800630	4	0.2039	t	c	-0.0301	0.0547	-0.550274	0.582	0.000210322	1.43e-06	3e-05
rs9383904	6	151800707	4	0.1107	a	t	0.0042	0.0678	0.0619469	0.9501	0.000181119	2.34e-07	1.68e-05
rs9397412	6	151800761	4	0.4471	t	g	-0.0819	0.0447	-1.83221	0.0671	0.000968495	0.000163637	0.00499331
rs17081284	6	151800796	4	0.1153	c	g	0.1382	0.0697	1.98278	0.04741	0.00129072	0.000285647	0.00128602
rs140993356	6	151802237	4	0.01595	a	g	-0.1337	0.1691	-0.790656	0.4289	0.000247103	3.47e-06	4.79e-05
rs183516582	6	151803124	4	0.01095	a	t	-0.3362	0.2187	-1.53727	0.1242	0.000589238	5.49e-05	0.000779021
rs13215869	6	151803659	4	0.2008	a	g	-0.0302	0.0554	-0.545126	0.586	0.00020973	1.4e-06	4.18e-05
rs6933660	6	151803754	4	0.4822	a	c	-0.0636	0.0451	-1.4102	0.1583	0.000488612	3.43e-05	0.00183421
rs9383905	6	151804296	4	0.2008	t	c	-0.0202	0.0558	-0.362007	0.7172	0.000193014	7.1e-07	2.11e-05
rs75634615	6	151805027	4	0.0103	t	g	0.0362	0.2149	0.16845	0.8663	0.000183355	3.47e-07	6.88e-06
rs35261793	6	151805341	4	0.04131	c	g	0.0112	0.1074	0.104283	0.9168	0.000181758	2.74e-07	2.14e-06
rs9479048	6	151805789	4	0.03047	a	g	-0.0392	0.1277	-0.306969	0.7591	0.000189493	5.79e-07	3.52e-06
rs75484519	6	151805865	4	0.01887	a	c	-0.0944	0.1583	-0.596336	0.5509	0.00021595	1.69e-06	3.08e-05
rs9371219	6	151806102	4	0.4836	a	g	0.0556	0.0453	1.22737	0.2191	0.00038393	1.75e-05	0.000905536
rs9397413	6	151806124	4	0.4864	a	g	0.0546	0.0457	1.19475	0.2322	0.000369057	1.55e-05	0.000791784
rs80065201	6	151809522	4	0.03101	t	g	0.0459	0.127	0.361417	0.7177	0.000192973	7.09e-07	4.32e-06
rs77859285	6	151809881	4	0.06127	a	t	-0.1951	0.0902	-2.16297	0.03045	0.00187518	0.00055638	0.00220843
rs76797335	6	151810544	4	0.03058	c	g	0.0308	0.1271	0.242329	0.8082	0.000186159	4.56e-07	2.79e-06
rs55672603	6	151811887	4	0.0103	a	c	0.0362	0.2149	0.16845	0.8663	0.000183355	3.47e-07	6.88e-06
rs58668318	6	151812106	4	0.01041	a	g	0.0584	0.214	0.272897	0.7848	0.00018763	5.11e-07	1e-05
rs73783039	6	151812675	4	0.01019	a	c	-0.0149	0.2158	-0.0690454	0.945	0.000181204	2.4e-07	4.68e-06
rs114278602	6	151812750	4	0.02331	t	g	0.0432	0.1508	0.286472	0.7746	0.000188344	5.37e-07	4.74e-06
rs17081321	6	151813246	4	0.116	a	g	-0.136	0.0697	-1.95122	0.05111	0.00121302	0.000254162	0.00116315
rs6941365	6	151813479	4	0.05863	t	c	0.1335	0.0944	1.41419	0.1572	0.000491377	3.48e-05	0.000515549
Var.6.151813482	6	151813482	4	0.08039	t	c	0.1332	0.0805	1.65466	0.09792	0.000710654	8.48e-05	0.00037662
rs2859823	6	151815864	4	0.1957	a	g	-0.0301	0.0557	-0.540395	0.5889	0.000209192	1.37e-06	2.61e-05
rs2859824	6	151815865	4	0.1957	a	c	-0.0301	0.0557	-0.540395	0.5889	0.000209192	1.37e-06	2.61e-05
rs1971256	6	151816011	4	0.3356	t	c	0.0467	0.0469	0.995736	0.32	0.000296777	7.41e-06	0.000259587
rs2008930	6	151816054	4	0.01171	a	c	-0.0776	0.1985	-0.390932	0.6959	0.000195127	7.9e-07	5.68e-05
rs1971255	6	151816094	4	0.117	a	g	-0.1313	0.0694	-1.89193	0.05835	0.0010824	0.000204098	0.000939718
rs74707934	6	151817434	4	0.01084	a	t	-0.1709	0.2178	-0.784665	0.4327	0.00024594	3.39e-06	4.82e-05
rs17081325	6	151817992	4	0.09521	t	c	-0.1387	0.0736	-1.88451	0.05954	0.00106734	0.000198571	0.000757523
rs73783041	6	151818010	4	0.01193	t	c	0.1953	0.2016	0.96875	0.3327	0.000289014	6.7e-06	0.000116746
rs3912291	6	151818210	4	0.06452	a	g	-0.1694	0.0876	-1.93379	0.05324	0.00117264	0.000238288	0.000918446
rs112096532	6	151818304	4	0.02939	t	c	-0.0274	0.1342	-0.204173	0.838	0.00018458	3.96e-07	2.65e-06
rs75278317	6	151821271	4	0.09391	a	g	-0.1327	0.0743	-1.786	0.07396	0.000890819	0.000137919	0.000528111
rs77841329	6	151821412	4	0.01084	t	c	-0.1709	0.2178	-0.784665	0.4327	0.00024594	3.39e-06	4.82e-05
rs4869732	6	151822015	4	0.07818	t	c	0.0389	0.0814	0.477887	0.6322	0.000202639	1.09e-06	1.29e-05
rs4869733	6	151822156	4	0.1786	c	g	-0.0022	0.0563	-0.0390764	0.9694	0.00018091	2.15e-07	3.95e-05
rs1482061	6	151823813	4	0.08274	t	c	0.0066	0.0788	0.0837563	0.9332	0.000181407	2.54e-07	2.69e-06
rs7762963	6	151823901	4	0.06756	a	c	-0.0053	0.0856	-0.0619159	0.9509	0.000181119	2.34e-07	2.57e-06
rs117665324	6	151825678	4	0.02949	a	g	0.0211	0.1262	0.167195	0.8672	0.000183317	3.45e-07	8.15e-06
rs7753324	6	151826134	4	0.09119	a	g	-0.0058	0.0736	-0.0788043	0.9375	0.000181334	2.49e-07	9.61e-06
rs7740302	6	151826249	4	0.305	t	c	0.0438	0.047	0.931915	0.3514	0.000279072	5.85e-06	0.000244445
rs80089321	6	151826415	4	0.05351	a	g	-0.1885	0.0965	-1.95337	0.05073	0.00121812	0.00025619	0.00104358
rs79112354	6	151828293	4	0.05829	a	g	0.1497	0.0912	1.64145	0.1009	0.000695348	8.08e-05	0.00033482
Var.6.151830368	6	151830368	4	0.01259	t	c	0.4064	0.1995	2.03709	0.04159	0.00143959	0.00034922	0.00215424
rs11965449	6	151830598	4	0.2224	t	c	0.0482	0.0522	0.923372	0.3556	0.000276869	5.67e-06	8.9e-05
rs116506584	6	151830658	4	0.01095	t	g	-0.1462	0.2168	-0.674354	0.5001	0.000226924	2.26e-06	3.16e-05
rs4870024	6	151830769	4	0.3085	t	c	0.0425	0.0468	0.90812	0.3639	0.000273029	5.36e-06	0.000242158
rs9479053	6	151833904	4	0.02864	a	g	-0.0384	0.1353	-0.283814	0.7767	0.000188201	5.32e-07	3.58e-06
rs4308570	6	151833916	4	0.08794	t	c	-0.121	0.0758	-1.59631	0.1103	0.000646346	6.84e-05	0.000270341
rs147336935	6	151835508	4	0.09711	a	g	-0.1222	0.0921	-1.32682	0.1848	0.000435921	2.52e-05	0.000416595
rs143390228	6	151835532	4	0.07827	a	g	-0.0471	0.0815	-0.577914	0.5635	0.000213627	1.58e-06	1.93e-05
rs58934608	6	151835567	4	0.0296	a	c	-0.0672	0.133	-0.505263	0.6134	0.000205384	1.21e-06	8.41e-06
rs57605348	6	151835770	4	0.1096	c	g	-0.0263	0.076	-0.346053	0.7288	0.000191927	6.7e-07	3.58e-05
rs17081341	6	151837570	4	0.09098	a	g	-0.0609	0.0751	-0.810919	0.4172	0.000251146	3.74e-06	3.47e-05
rs57521493	6	151838856	4	0.1368	t	c	-0.0451	0.0617	-0.730956	0.4645	0.000236131	2.78e-06	0.000181621
rs79141006	6	151839026	4	0.05899	t	c	-0.1386	0.0903	-1.53488	0.1247	0.000587086	5.45e-05	0.000224715
rs17081350	6	151839140	4	0.01312	a	t	-0.2381	0.1896	-1.2558	0.2092	0.000397723	1.94e-05	9.66e-05
rs57987699	6	151839175	4	0.09542	a	g	0.0293	0.0733	0.399727	0.6895	0.000195807	8.17e-07	7.16e-06
rs75318086	6	151839433	4	0.08219	a	t	0.0047	0.0791	0.0594185	0.9529	0.000181092	2.32e-07	2.57e-06
rs137919828	6	151842627	4	0.0105	t	c	0.3972	0.2296	1.72997	0.08364	0.000807245	0.000112093	0.000454232
rs76997752	6	151844219	4	0.01193	t	g	0.2773	0.1995	1.38997	0.1645	0.000474971	3.19e-05	0.00023267
rs954238	6	151844443	4	0.3137	a	t	-0.0397	0.0464	-0.855603	0.3924	0.000260673	4.41e-06	0.000218915
rs145201494	6	151844559	4	0.0103	t	c	-0.3123	0.2195	-1.42278	0.1548	0.000497397	3.6e-05	0.000633491
rs2001574	6	151844583	4	0.09872	a	g	-0.0064	0.0713	-0.0897616	0.9281	0.000181502	2.59e-07	8.02e-06
rs2001575	6	151844650	4	0.09951	a	g	0.0067	0.0736	0.0910326	0.9278	0.000181523	2.61e-07	4.49e-06
rs138581118	6	151844694	4	0.03126	a	g	0.0358	0.1255	0.285259	0.7753	0.000188279	5.35e-07	7.56e-06
rs1384123	6	151845023	4	0.09326	t	c	0.1296	0.0732	1.77049	0.07677	0.000866584	0.000130227	0.000537293
rs79171497	6	151845090	4	0.01801	a	g	-0.1887	0.1638	-1.15201	0.2493	0.000351007	1.32e-05	0.000254416
rs7763324	6	151845578	4	0.4519	t	c	0.0734	0.0452	1.62389	0.1039	0.000675703	7.57e-05	0.00489845
rs4870027	6	151846891	4	0.06137	t	c	-0.1225	0.0893	-1.37178	0.1701	0.000463186	2.98e-05	0.000113564
rs74805578	6	151846894	4	0.02277	t	g	-0.1181	0.1523	-0.775443	0.4377	0.000244177	3.28e-06	2.72e-05
rs71574098	6	151847230	4	0.03894	t	c	0.2092	0.1163	1.7988	0.07219	0.000911482	0.000144605	0.00125407
rs77242216	6	151847244	4	0.1052	t	c	-0.1033	0.071	-1.45493	0.1456	0.000520947	4.05e-05	0.000174979
rs6918988	6	151847250	4	0.02142	t	c	-0.068	0.1476	-0.460705	0.6452	0.000201012	1.02e-06	1.5e-05
rs71574099	6	151847254	4	0.03804	t	c	0.0345	0.1161	0.297158	0.7666	0.000188932	5.59e-07	7.03e-06
rs6922704	6	151847683	4	0.03568	t	g	-0.069	0.1237	-0.557801	0.5771	0.000211201	1.47e-06	1.14e-05
rs59672112	6	151847801	4	0.05715	t	c	0.1923	0.093	2.06774	0.03863	0.00153305	0.000391155	0.000631802
rs9371531	6	151847849	4	0.2469	a	t	0.0197	0.0526	0.374525	0.7075	0.000193906	7.44e-07	1.76e-05
rs9479055	6	151847967	4	0.4246	a	c	0.0475	0.0447	1.06264	0.2873	0.000317933	9.49e-06	0.00109447
rs35324372	6	151848066	4	0.2469	a	g	-0.0225	0.0526	-0.427757	0.669	0.000198091	9.06e-07	2.11e-05
rs74598344	6	151848331	4	0.02288	t	c	-0.1297	0.1521	-0.852728	0.3937	0.000260034	4.36e-06	3.6e-05
rs73783047	6	151848595	4	0.01616	a	g	0.0169	0.1755	0.0962963	0.9234	0.000181612	2.66e-07	4.44e-06
rs6557143	6	151848611	4	0.4529	a	g	0.0206	0.0436	0.472477	0.636	0.000202119	1.07e-06	0.000143121
rs9383579	6	151848734	4	0.2376	c	g	0.0434	0.0536	0.809701	0.4177	0.000250898	3.72e-06	9.5e-05
rs77244105	6	151848773	4	0.01616	a	c	0.0169	0.1755	0.0962963	0.9234	0.000181612	2.66e-07	4.44e-06
rs17688135	6	151849040	4	0.09976	a	g	-0.0321	0.0703	-0.456615	0.648	0.000200635	1.01e-06	4.76e-05
rs4870028	6	151849658	4	0.06842	t	c	-0.0866	0.0847	-1.02243	0.307	0.000304881	8.18e-06	3.02e-05
rs6919923	6	151849670	4	0.4244	t	c	-0.0453	0.0447	-1.01342	0.3104	0.000302098	7.91e-06	0.000911474
rs4870033	6	151850027	4	0.06797	t	c	-0.0615	0.0869	-0.70771	0.4797	0.000232215	2.55e-06	9.42e-06
rs17081379	6	151850073	4	0.05721	t	c	-0.1988	0.0929	-2.13994	0.03236	0.00178451	0.000510923	0.000823895
rs57552421	6	151850211	4	0.01583	t	g	-0.0173	0.1769	-0.0977954	0.922	0.000181639	2.67e-07	4.78e-06
rs6933202	6	151852258	4	0.06847	t	c	-0.0933	0.0849	-1.09894	0.2722	0.000330654	1.09e-05	4e-05
rs6917873	6	151853882	4	0.02207	t	c	-0.1249	0.1579	-0.791007	0.4289	0.000247172	3.47e-06	2.81e-05
rs9479060	6	151853949	4	0.108	t	c	-0.11	0.0702	-1.56695	0.1174	0.000617023	6.13e-05	0.000319377
rs17054385	6	151854094	4	0.2435	t	c	-0.0303	0.0529	-0.572779	0.5668	0.000212997	1.55e-06	4.02e-05
rs17054388	6	151854111	4	0.06105	t	g	0.2094	0.0897	2.33445	0.0196	0.00275745	0.00104934	0.00175155
rs60665208	6	151854252	4	0.03167	a	g	-0.1133	0.1267	-0.894238	0.3712	0.000269635	5.09e-06	3.64e-05
rs6557144	6	151855488	4	0.1354	t	c	0.0312	0.0608	0.513158	0.608	0.000206212	1.24e-06	2.06e-05
rs10872673	6	151855593	4	0.4178	t	g	0.042	0.0445	0.94382	0.3454	0.000282206	6.11e-06	0.000739536
rs9478212	6	151855708	4	0.07092	a	t	0.0356	0.0982	0.362525	0.717	0.00019305	7.12e-07	1.16e-05
rs9383580	6	151855743	4	0.1378	a	g	0.0994	0.0695	1.43022	0.1529	0.000502702	3.7e-05	0.0012343
rs75297300	6	151856076	4	0.01681	c	g	-0.1774	0.1653	-1.0732	0.2832	0.000321539	9.87e-06	3.81e-05
rs114423416	6	151856623	4	0.0103	a	g	-0.0942	0.221	-0.426244	0.6699	0.000197963	9.01e-07	4.88e-06
rs148802391	6	151856949	4	0.01041	t	c	0.031	0.2271	0.136504	0.8915	0.000182464	3.08e-07	1.71e-06
rs6904382	6	151857098	4	0.07019	c	g	0.0302	0.0985	0.306599	0.7595	0.000189472	5.79e-07	9.57e-06
rs6903256	6	151857148	4	0.06929	a	g	-0.0389	0.0989	-0.393327	0.6945	0.000195311	7.98e-07	1.29e-05
rs115960928	6	151857159	4	0.0103	a	g	-0.0942	0.221	-0.426244	0.6699	0.000197963	9.01e-07	4.88e-06
rs6931664	6	151857594	4	0.4159	a	g	-0.0341	0.0448	-0.761161	0.447	0.000241512	3.11e-06	0.00045116
rs1832727	6	151857713	4	0.4133	c	g	-0.0422	0.0451	-0.935698	0.3504	0.00028006	5.93e-06	0.000861174
rs11967028	6	151857875	4	0.06511	a	g	0.1077	0.1041	1.03458	0.3009	0.000308715	8.55e-06	0.000130406
rs74646624	6	151858037	4	0.02201	t	c	-0.0499	0.1561	-0.319667	0.7493	0.000190249	6.07e-07	4.94e-06
rs1482064	6	151858073	4	0.3466	t	g	-0.0174	0.0465	-0.374194	0.7079	0.000193882	7.43e-07	5.37e-05
rs9371220	6	151858598	4	0.2376	t	c	-0.0261	0.0537	-0.486034	0.6265	0.000203436	1.12e-06	3.12e-05
rs9479062	6	151859091	4	0.06951	t	c	-0.0487	0.099	-0.491919	0.6228	0.000204022	1.15e-06	1.86e-05
rs4870034	6	151859314	4	0.3358	a	g	-0.0278	0.0463	-0.600432	0.5489	0.00021648	1.72e-06	0.00013669
rs73783051	6	151859827	4	0.01735	a	g	-0.0799	0.1675	-0.477015	0.6332	0.000202555	1.09e-06	1.87e-05
rs17824408	6	151859855	4	0.1866	c	g	-0.0336	0.0538	-0.624535	0.5321	0.000219699	1.88e-06	6.16e-05
rs9479065	6	151863783	4	0.06941	a	g	-0.0389	0.0989	-0.393327	0.6939	0.000195311	7.98e-07	1.29e-05
rs116721987	6	151863956	4	0.0103	a	g	0.0942	0.221	0.426244	0.6699	0.000197963	9.01e-07	4.88e-06
rs4870036	6	151864466	4	0.3353	a	g	-0.0268	0.0463	-0.578834	0.5634	0.00021374	1.58e-06	0.0001275
rs12206271	6	151864991	4	0.08271	t	c	-0.1229	0.0773	-1.58991	0.112	0.000639793	6.68e-05	0.00257201
rs143316330	6	151865398	4	0.0103	t	c	-0.0942	0.221	-0.426244	0.6699	0.000197963	9.01e-07	4.88e-06
rs3757317	6	151865531	4	0.1569	t	c	0.0229	0.0582	0.393471	0.6936	0.000195322	7.98e-07	5.22e-05
rs871415	6	151866567	4	0.2595	a	c	-0.0042	0.0474	-0.0886076	0.9297	0.000181483	2.58e-07	1.48e-05
rs6932049	6	151866586	4	0.01735	t	c	0.0799	0.1675	0.477015	0.6332	0.000202555	1.09e-06	1.87e-05
rs962241	6	151866760	4	0.07439	t	g	-0.0741	0.0813	-0.911439	0.3622	0.000273855	5.42e-06	2.29e-05
rs12201408	6	151867192	4	0.08187	t	c	-0.1155	0.0774	-1.49225	0.1354	0.000550397	4.65e-05	0.00170447
rs114830171	6	151867205	4	0.01041	a	g	-0.0942	0.221	-0.426244	0.6699	0.000197963	9.01e-07	4.86e-06
rs1023938	6	151868232	4	0.3453	a	c	-0.0259	0.0465	-0.556989	0.5778	0.000211105	1.46e-06	0.000102941
rs57274590	6	151868336	4	0.01735	a	g	-0.0799	0.1675	-0.477015	0.6332	0.000202555	1.09e-06	1.87e-05
rs9371534	6	151868736	4	0.3444	a	g	0.0355	0.0457	0.776805	0.4377	0.000244435	3.3e-06	0.000304981
rs9371535	6	151868741	4	0.3363	a	g	0.0453	0.0456	0.993421	0.32	0.000296095	7.35e-06	0.000739891
rs78602586	6	151869001	4	0.0745	t	c	-0.1768	0.081	-2.18272	0.02912	0.00195738	0.000598549	0.000927461
rs73783055	6	151869029	4	0.01735	t	c	0.0799	0.1675	0.477015	0.6332	0.000202555	1.09e-06	1.87e-05
rs73783056	6	151869063	4	0.01735	t	c	0.0799	0.1675	0.477015	0.6332	0.000202555	1.09e-06	1.87e-05
rs63337260	6	151869165	4	0.156	a	g	-0.0589	0.0642	-0.917445	0.3589	0.000275363	5.55e-06	4.46e-05
rs9383923	6	151869219	4	0.1609	t	c	-0.0613	0.0641	-0.956318	0.3395	0.000285577	6.4e-06	5.39e-05
rs151036859	6	151869366	4	0.01095	a	g	-0.3011	0.2087	-1.44274	0.1491	0.000511828	3.87e-05	0.000214386
rs3734803	6	151869645	4	0.1624	a	g	0.0109	0.0571	0.190893	0.8479	0.000184096	3.77e-07	2.89e-05
rs12207495	6	151870700	4	0.1567	a	g	0.0233	0.0582	0.400344	0.6893	0.000195855	8.19e-07	5.41e-05
rs4870038	6	151870707	4	0.3351	t	c	-0.0267	0.0463	-0.576674	0.5639	0.000213474	1.57e-06	0.000126786
rs1496108	6	151871019	4	0.3351	a	g	0.0262	0.0463	0.565875	0.5716	0.000212161	1.51e-06	0.000121658
rs4870039	6	151871528	4	0.3356	c	g	0.0277	0.0463	0.598272	0.5495	0.0002162	1.7e-06	0.000135926
rs9371538	6	151872963	4	0.2376	a	t	0.0232	0.0537	0.43203	0.6661	0.000198455	9.2e-07	2.56e-05
rs9397425	6	151873024	4	0.2375	t	g	-0.0218	0.0537	-0.405959	0.685	0.000196299	8.36e-07	2.33e-05
rs9383581	6	151873358	4	0.237	t	c	-0.0369	0.0553	-0.667269	0.5048	0.000225848	2.2e-06	4.76e-05
rs78258746	6	151874544	4	0.08295	a	g	0.1267	0.0769	1.64759	0.09954	0.000702413	8.26e-05	0.00295333
rs9397426	6	151874558	4	0.09391	a	t	-0.1784	0.0807	-2.21066	0.027	0.00208128	0.000663739	0.0192559
rs79727331	6	151874796	4	0.0116	t	c	-0.2155	0.2014	-1.07001	0.2846	0.000320441	9.75e-06	7.44e-05
Var.6.151875365	6	151875365	4	0.01128	t	c	-0.2051	0.2105	-0.974347	0.3299	0.00029059	6.85e-06	4.83e-05
rs12206813	6	151875373	4	0.1576	a	g	0.0172	0.0582	0.295533	0.7671	0.000188841	5.55e-07	3.84e-05
rs73783062	6	151875430	4	0.01312	a	g	-0.0302	0.1903	-0.158697	0.8739	0.000183063	3.35e-07	3.31e-06
rs6557149	6	151876413	4	0.4403	t	c	0.0561	0.044	1.275	0.2024	0.000407504	2.08e-05	0.00319386
rs74613856	6	151876427	4	0.02217	a	g	0.0636	0.1558	0.408216	0.6831	0.000196479	8.43e-07	6.83e-06
rs975459	6	151876909	4	0.2397	t	c	0.0194	0.0524	0.370229	0.7118	0.000193596	7.32e-07	1.49e-05
rs7754143	6	151877049	4	0.06062	t	g	-0.0635	0.0959	-0.662148	0.5076	0.00022508	2.16e-06	4.34e-05
rs115061542	6	151877190	4	0.01139	a	g	-0.2424	0.2128	-1.1391	0.2547	0.000345852	1.26e-05	8.94e-05
rs958286	6	151886951	4	0.01247	t	g	-0.2546	0.2032	-1.25295	0.2102	0.000396305	1.92e-05	0.000134086
rs80013123	6	151890512	4	0.01247	a	t	-0.2546	0.2032	-1.25295	0.2102	0.000396305	1.05e-06	6.11e-06
rs12198281	6	151890559	4	0.07894	t	c	-0.105	0.0788	-1.33249	0.1832	0.000439219	2.58e-05	0.00101807
rs1340873	6	151890603	4	0.2389	a	t	0.0315	0.0523	0.602294	0.5468	0.000216722	1.73e-06	4.59e-05
rs4339477	6	151890626	4	0.05476	a	g	0.0535	0.0998	0.536072	0.5921	0.000208706	1.35e-06	2.49e-05
rs9479072	6	151890789	4	0.3983	t	c	0.0634	0.046	1.37826	0.1679	0.000467332	3.05e-05	0.00364568
rs73783073	6	151891013	4	0.01431	a	g	0.0177	0.1836	0.0964052	0.9232	0.000181614	2.66e-07	1.33e-05
rs12205762	6	151891022	4	0.09185	t	c	0.1274	0.0735	1.73333	0.08291	0.000811967	0.000113499	0.00345178
rs12198710	6	151891143	4	0.07938	t	g	-0.117	0.0787	-1.48666	0.1372	0.000545834	4.56e-05	0.00177936
rs12213456	6	151891247	4	0.09185	a	g	0.1274	0.0735	1.73333	0.08291	0.000811967	0.000113499	0.00345178
rs116928060	6	151891388	4	0.02299	a	c	0.151	0.1413	1.06865	0.2854	0.000319975	9.7e-06	0.000234076
rs75653820	6	151892028	4	0.0746	a	g	0.1754	0.0812	2.1601	0.03074	0.00186357	0.000550498	0.000846237
rs73783074	6	151892122	4	0.01431	a	c	-0.0177	0.1836	-0.0964052	0.9232	0.000181614	2.66e-07	1.33e-05
rs4869737	6	151892135	4	0.2966	t	c	0.0029	0.0463	0.062635	0.9508	0.000181127	2.35e-07	2.29e-05
rs4869738	6	151892151	4	0.153	t	g	-0.1202	0.0598	-2.01003	0.04459	0.00136288	0.000315949	0.00358574
rs4870043	6	151892483	4	0.06458	t	c	-0.0558	0.0918	-0.607843	0.5427	0.000217451	1.76e-06	6.66e-06
rs1817480	6	151892843	4	0.09185	t	c	0.1274	0.0735	1.73333	0.08291	0.000811967	0.000113499	0.00345178
rs75472621	6	151892941	4	0.01084	a	c	0.2253	0.216	1.04306	0.2969	0.000311444	8.83e-06	0.000145314
rs4391273	6	151893073	4	0.4455	t	g	-0.0379	0.0438	-0.865297	0.3869	0.000262856	4.57e-06	0.000761162
rs12203877	6	151893195	4	0.09201	t	c	-0.1266	0.0735	-1.72245	0.08512	0.000796839	0.000109019	0.00332739
rs12203880	6	151893212	4	0.09201	t	c	-0.1252	0.0734	-1.70572	0.08827	0.000774317	0.000102476	0.00310208
rs79511381	6	151893566	4	0.0746	t	g	0.1754	0.0812	2.1601	0.03074	0.00186357	0.000550498	0.000846237
rs12204083	6	151893605	4	0.07938	t	c	-0.117	0.0787	-1.48666	0.1372	0.000545834	4.56e-05	0.00177936
rs146123008	6	151894050	4	0.011	a	t	-0.3032	0.2088	-1.45211	0.1465	0.000518814	4.01e-05	0.000222338
rs77941944	6	151894078	4	0.07475	t	c	0.1714	0.0811	2.11344	0.03463	0.00168674	0.000463213	0.000712073
rs4242277	6	151894278	4	0.06072	t	g	0.0753	0.0901	0.835738	0.4034	0.00025633	4.1e-06	1.56e-05
rs12205837	6	151894340	4	0.08989	t	c	-0.1135	0.0741	-1.53171	0.1255	0.00058424	3.28e-07	0.000282359
rs953767	6	151894505	4	0.05921	t	c	-0.0686	0.0913	-0.751369	0.4524	0.000239731	1.83e-08	2e-06
rs1807906	6	151894716	4	0.1879	a	g	0.0037	0.0537	0.0689013	0.9453	0.000181202	2.4e-07	1.27e-05
rs9479075	6	151896235	4	0.4203	a	g	0.0322	0.0446	0.721973	0.4705	0.000234595	2.69e-06	0.000958369
rs12199746	6	151896523	4	0.3983	a	g	0.0384	0.0461	0.832972	0.4047	0.000255739	4.06e-06	0.00128607
rs9383928	6	151896937	4	0.3711	a	g	-0.0329	0.0485	-0.678351	0.4976	0.000227538	1.25e-07	2.98e-06
rs6916452	6	151897046	4	0.07688	t	c	-0.1092	0.0808	-1.35149	0.1767	0.000450561	1.51e-06	3.91e-06
rs115486051	6	151898316	4	0.01421	c	g	-0.1921	0.1898	-1.01212	0.3115	0.000301699	7.87e-06	0.000130581
rs12203469	6	151898331	4	0.08209	a	g	-0.1147	0.0774	-1.48191	0.1381	0.000542002	4.48e-05	0.00203932
rs61683453	6	151898351	4	0.08498	t	c	0.1783	0.0772	2.30959	0.02083	0.00260277	0.000957116	0.00128085
rs1871859	6	151898506	4	0.2683	t	c	-0.0326	0.0499	-0.653307	0.5136	0.000223775	2.09e-06	4.25e-05
rs116231726	6	151899308	4	0.01008	t	c	0.0389	0.2239	0.173738	0.8619	0.000183521	3.54e-07	5.49e-06
rs12205290	6	151899392	4	0.3983	a	c	0.0308	0.0466	0.660944	0.5079	0.000224901	2.15e-06	0.000672067
rs9371222	6	151899843	4	0.05801	t	c	-0.0816	0.0921	-0.885993	0.3756	0.000267663	4.94e-06	1.89e-05
rs1891002	6	151900047	4	0.469	a	t	-0.0057	0.0467	-0.122056	0.9029	0.000182124	2.92e-07	0.000161375
rs9479077	6	151900070	4	0.1316	t	c	-0.1065	0.0641	-1.66147	0.09689	0.000718721	4.75e-06	9.12e-05
rs17081447	6	151900133	4	0.01768	a	g	0.1269	0.1659	0.764919	0.4444	0.000242206	1.72e-07	8.38e-06
rs9478222	6	151900232	4	0.1311	t	c	0.1168	0.0642	1.81931	0.06889	0.000945951	8.52e-06	0.000166425
rs9478223	6	151900238	4	0.1311	t	c	0.1168	0.0642	1.81931	0.06889	0.000945951	8.52e-06	0.000166425
rs9479078	6	151900579	4	0.3878	a	g	0.0564	0.0468	1.20513	0.2278	0.000373682	1.61e-05	0.00443258
rs6913493	6	151900811	4	0.1313	t	c	-0.1165	0.0642	-1.81464	0.06966	0.000937953	0.000153336	0.00340895
rs75067782	6	151900930	4	0.04609	a	g	0.0041	0.1017	0.0403147	0.9678	0.000180919	2.16e-07	7.35e-06
rs11155797	6	151901337	4	0.4002	t	c	0.0352	0.046	0.765217	0.4433	0.000242261	3.16e-06	0.000996758
rs4870044	6	151901409	4	0.4746	t	c	-0.0182	0.0465	-0.391398	0.6955	0.000195163	7.92e-07	0.000463275
rs4869739	6	151901802	4	0.4787	a	t	0.0287	0.0462	0.621212	0.5339	0.000219245	1.85e-06	0.00109071
rs116094014	6	151905968	4	0.01095	t	c	0.3102	0.2164	1.43346	0.1517	0.00050504	3.74e-05	0.000546239
rs4869741	6	151906293	4	0.4682	t	c	0.0092	0.0466	0.197425	0.8437	0.00018433	3.86e-07	0.000215914
rs41290243	6	151907027	4	0.01507	a	g	0.1005	0.1749	0.574614	0.5656	0.000213221	5.19e-10	1.72e-07
rs79381842	6	151907379	4	0.01041	t	g	-0.3703	0.224	-1.65312	0.09831	0.000708854	8.44e-05	0.0013637
rs57603523	6	151907412	4	0.07623	a	g	-0.2175	0.0821	-2.64921	0.008069	0.00604139	0.0033628	0.0042795
rs6557154	6	151908641	4	0.05964	t	c	0.0832	0.0906	0.918322	0.3586	0.000275585	5.56e-06	2.03e-05
rs9479079	6	151909128	4	0.05964	a	t	-0.0686	0.0906	-0.757174	0.4486	0.000240783	3.06e-06	1.09e-05
rs9478224	6	151909178	4	0.1264	a	g	-0.1262	0.0645	-1.95659	0.05031	0.00122581	0.000259262	0.00644728
rs9478225	6	151909189	4	0.06983	t	c	-0.0735	0.0841	-0.87396	0.3825	0.000264844	4.72e-06	1.79e-05
rs7766417	6	151909350	4	0.07017	t	c	0.0763	0.084	0.908333	0.3636	0.000273082	5.36e-06	2.06e-05
rs112405707	6	151909461	4	0.01021	a	c	0.0448	0.224	0.2	0.8414	0.000184424	3.9e-07	3.63e-06
rs77079209	6	151911120	4	0.02819	a	g	-0.0856	0.1332	-0.642643	0.5204	0.000222234	2.01e-06	1.05e-05
rs74394257	6	151911592	4	0.01171	t	c	-0.0879	0.1993	-0.441044	0.6591	0.000199238	9.52e-07	8.56e-06
rs77110159	6	151911788	4	0.01269	a	c	-0.0899	0.1915	-0.469452	0.6387	0.000201831	1.06e-06	6e-06
rs115483420	6	151911822	4	0.01182	a	c	-0.0667	0.1984	-0.33619	0.7368	0.000191282	6.46e-07	5.77e-06
rs78641251	6	151911840	4	0.01019	t	g	-0.285	0.2248	-1.26779	0.2049	0.000403787	2.03e-05	0.000152217
rs75173025	6	151911868	4	0.01269	a	c	-0.0899	0.1915	-0.469452	0.6387	0.000201831	1.06e-06	6e-06
rs57960590	6	151911979	4	0.09987	t	c	-0.0767	0.0708	-1.08333	0.2784	0.000325071	1.02e-05	0.000341257
rs7743432	6	151912507	4	0.4593	a	g	-0.0232	0.0468	-0.495726	0.6203	0.000204406	1.16e-06	0.000569783
rs11752282	6	151912653	4	0.0694	a	g	-0.0622	0.0851	-0.730905	0.4647	0.000236122	2.78e-06	1.35e-05
rs144764362	6	151912668	4	0.01345	t	c	-0.1511	0.1876	-0.805437	0.4205	0.000250035	3.66e-06	3.05e-05
rs6557156	6	151912703	4	0.4414	t	c	0.0466	0.0478	0.974895	0.33	0.000290746	6.86e-06	0.00276002
rs145581928	6	151912707	4	0.01323	a	g	0.1345	0.1883	0.714286	0.475	0.000233303	2.62e-06	2.16e-05
Var.6.151912723	6	151912723	4	0.01323	a	g	0.1345	0.1883	0.714286	0.475	0.000233303	2.62e-06	2.16e-05
Var.6.151913094	6	151913094	4	0.01059	t	c	-0.1396	0.2267	-0.615792	0.538	0.000218511	1.82e-06	1.18e-05
rs78081256	6	151913113	4	0.01031	a	c	0.1711	0.2223	0.769681	0.4415	0.000243093	3.21e-06	2.71e-05
rs76644898	6	151913993	4	0.01258	a	g	-0.0536	0.1942	-0.276004	0.7827	0.000187791	5.17e-07	8.59e-06
rs3757318	6	151914113	4	0.102	a	g	0.1698	0.0711	2.38819	0.01693	0.00313052	0.00128017	0.00190257
rs73780805	6	151914121	4	0.03817	t	c	-0.0766	0.1123	-0.682102	0.4951	0.000228119	2.32e-06	2.04e-05
rs76780501	6	151914127	4	0.01811	t	g	0.0261	0.1648	0.158374	0.8743	0.000183054	3.34e-07	6.52e-06
rs17081463	6	151914143	4	0.07992	a	g	-0.1541	0.0774	-1.99096	0.0466	0.00131185	0.000294417	0.00118969
rs3757319	6	151914191	4	0.07959	t	c	-0.1457	0.0775	-1.88	0.0601	0.00105832	0.000195285	0.000783965
rs17081470	6	151914265	4	0.08621	t	c	-0.1318	0.0746	-1.76676	0.07728	0.000860877	0.000128439	0.000558188
rs35159094	6	151914385	4	0.02017	a	c	-0.2444	0.1562	-1.56466	0.1176	0.000614814	3.7e-07	5.72e-05
rs9383930	6	151914421	4	0.463	a	g	-0.0708	0.0464	-1.52586	0.1264	0.000579036	5.27e-05	0.001223
rs57739865	6	151914653	4	0.01182	t	c	-0.0533	0.1985	-0.268514	0.7881	0.000187408	5.03e-07	5.47e-06
rs6908061	6	151915239	4	0.07927	t	g	-0.143	0.0776	-1.84278	0.0652	0.000987487	0.000170163	0.000667753
rs6908612	6	151915462	4	0.01659	t	c	-0.1496	0.1727	-0.866242	0.3864	0.000263071	4.59e-06	3.88e-05
rs75726652	6	151915468	4	0.02049	t	c	-0.0414	0.1559	-0.265555	0.7905	0.00018726	4.97e-07	1e-05
rs6912880	6	151915583	4	0.09976	t	c	-0.1241	0.0711	-1.74543	0.08081	0.000829231	0.000118694	0.000687599
rs58893329	6	151916064	4	0.1152	a	g	0.1596	0.0671	2.37854	0.01741	0.00305937	0.00123528	0.00188985
rs900196	6	151916135	4	0.0116	t	g	-0.278	0.2163	-1.28525	0.1987	0.000412887	2.16e-05	9.66e-05
rs73780807	6	151916150	4	0.09965	t	c	-0.1317	0.0712	-1.84972	0.06437	0.00100021	0.000174586	0.00100759
rs73780808	6	151916233	4	0.01659	a	g	-0.1496	0.1727	-0.866242	0.3864	0.000263071	4.59e-06	3.88e-05
rs73780809	6	151916394	4	0.07927	t	c	-0.143	0.0776	-1.84278	0.0652	0.000987487	0.000170163	0.000667753
rs73617508	6	151916741	4	0.01944	a	g	-0.0066	0.1627	-0.0405655	0.9676	0.000180921	2.16e-07	4.23e-06
rs9397432	6	151916855	4	0.1317	c	g	-0.1339	0.0736	-1.81929	0.06909	0.000945915	0.000155998	0.00397496
rs75872537	6	151916998	4	0.07927	c	g	0.143	0.0776	1.84278	0.0652	0.000987487	0.000170163	0.000667753
rs73780810	6	151917137	4	0.07927	t	c	0.143	0.0776	1.84278	0.0652	0.000987487	0.000170163	0.000667753
rs73780811	6	151917268	4	0.07927	a	c	0.143	0.0776	1.84278	0.0652	0.000987487	0.000170163	0.000667753
rs3757320	6	151917427	4	0.07927	t	c	-0.143	0.0776	-1.84278	0.0652	0.000987487	0.000170163	0.000667753
rs34430497	6	151917660	4	0.03437	a	g	0.0975	0.1162	0.839071	0.4013	0.000257047	2.53e-08	6.5e-06
rs112776643	6	151917822	4	0.07927	t	c	0.143	0.0776	1.84278	0.0652	0.000987487	0.000170163	0.000667753
rs79209547	6	151917887	4	0.07927	a	t	0.143	0.0776	1.84278	0.0652	0.000987487	0.000170163	0.000667753
rs1825167	6	151918021	4	0.4944	a	g	-0.073	0.0457	-1.59737	0.1101	0.000647449	6.86e-05	0.00121232
rs4524618	6	151918023	4	0.1325	a	g	-0.1684	0.0715	-2.35524	0.01849	0.00289525	0.00113327	0.0253203
rs112803511	6	151918025	4	0.02042	a	g	0.0823	0.1571	0.52387	0.6004	0.00020736	1.29e-06	2.64e-05
rs58392724	6	151918620	4	0.07927	a	g	-0.143	0.0776	-1.84278	0.0652	0.000987487	0.000170163	0.000667753
rs56232301	6	151918803	4	0.01648	a	t	-0.1352	0.173	-0.781503	0.4345	0.000245332	3.35e-06	2.84e-05
rs12662670	6	151918856	4	0.1171	t	g	-0.1624	0.0666	-2.43844	0.0148	0.00353415	0.00154176	0.00232861
rs73780812	6	151919028	4	0.07927	t	c	0.143	0.0776	1.84278	0.0652	0.000987487	0.000170163	0.000667753
rs73780813	6	151919113	4	0.07927	a	c	0.143	0.0776	1.84278	0.0652	0.000987487	0.000170163	0.000667753
rs73780814	6	151919141	4	0.07927	a	g	0.143	0.0776	1.84278	0.0652	0.000987487	0.000170163	0.000667753
rs112938985	6	151919365	4	0.06289	t	c	0.1456	0.087	1.67356	0.09431	0.000733366	9.1e-05	0.000320957
rs9397065	6	151919377	4	0.4905	a	g	-0.0666	0.046	-1.44783	0.1478	0.000515604	3.95e-05	0.000797298
rs9397433	6	151919432	4	0.3366	a	c	-0.0684	0.0471	-1.45223	0.1467	0.000518906	4.01e-05	0.00095628
rs113577001	6	151919514	4	0.06289	a	g	0.1456	0.087	1.67356	0.09431	0.000733366	9.1e-05	0.000320957
rs73780816	6	151919544	4	0.01648	t	c	-0.1352	0.173	-0.781503	0.4345	0.000245332	3.35e-06	2.84e-05
rs9383585	6	151919571	4	0.1929	c	g	0.188	0.0546	3.44322	0.000577	0.0678552	0.063474	0.0801905
rs9383586	6	151919572	4	0.1929	c	g	0.188	0.0546	3.44322	0.000577	0.0678552	0.063474	0.0801905
rs9383932	6	151919720	4	0.1929	a	g	-0.188	0.0546	-3.44322	0.000577	0.0678552	0.063474	0.0801905
rs9397066	6	151919936	4	0.4661	a	g	0.0592	0.0468	1.26496	0.2065	0.00040234	2.01e-05	0.00052065
rs112390395	6	151920048	4	0.06289	a	g	0.1456	0.087	1.67356	0.09431	0.000733366	4.97e-06	1.46e-05
rs73000072	6	151920150	4	0.03698	t	c	0.205	0.1142	1.7951	0.07259	0.000905442	7.79e-06	0.000197143
rs1340874	6	151920772	4	0.4709	a	c	0.0152	0.0467	0.325482	0.7443	0.000190606	6.2e-07	2.44e-05
rs9397067	6	151920851	4	0.471	a	c	0.0145	0.0467	0.310493	0.7556	0.000189699	5.87e-07	2.31e-05
rs9383587	6	151920913	4	0.471	a	g	0.0145	0.0467	0.310493	0.7556	0.000189699	5.87e-07	2.31e-05
rs9383588	6	151920915	4	0.471	a	g	0.0145	0.0467	0.310493	0.7556	0.000189699	5.87e-07	2.31e-05
rs78758140	6	151920963	4	0.06289	a	g	0.1456	0.087	1.67356	0.09431	0.000733366	9.1e-05	0.000320957
rs75175496	6	151921112	4	0.06289	a	g	-0.1456	0.087	-1.67356	0.09431	0.000733366	9.1e-05	0.000320957
rs77675802	6	151921156	4	0.06289	t	c	-0.1456	0.087	-1.67356	0.09431	0.000733366	9.1e-05	0.000320957
rs9383934	6	151921337	4	0.471	a	t	-0.0145	0.0467	-0.310493	0.7556	0.000189699	5.87e-07	2.31e-05
rs9371543	6	151921471	4	0.471	a	g	0.0145	0.0467	0.310493	0.7556	0.000189699	5.87e-07	2.31e-05
rs79388282	6	151921523	4	0.04262	t	c	0.1873	0.1058	1.77032	0.0766	0.000866322	0.000130145	0.000315814
rs74336914	6	151923089	4	0.06296	a	c	-0.1585	0.0872	-1.81766	0.06912	0.00094311	0.000155058	0.000541453
rs61198286	6	151923182	4	0.1572	a	g	0.0003	0.0605	0.00495868	0.9967	0.000180774	1.9e-07	1.53e-05
rs57995770	6	151923270	4	0.02017	a	g	0.0533	0.1569	0.339707	0.7342	0.00019151	6.54e-07	1.33e-05
rs80216751	6	151923370	4	0.06289	a	g	-0.1456	0.087	-1.67356	0.09431	0.000733366	9.1e-05	0.000320957
rs77092881	6	151923453	4	0.06456	a	g	-0.1531	0.0868	-1.76382	0.07795	0.000856434	0.000127054	0.000454804
rs117992467	6	151924216	4	0.06289	a	g	0.1456	0.087	1.67356	0.09431	0.000733366	9.1e-05	0.000320957
rs117622666	6	151924226	4	0.06289	a	g	-0.1456	0.087	-1.67356	0.09431	0.000733366	9.1e-05	0.000320957
rs7762097	6	151924379	4	0.3836	a	g	0.0203	0.045	0.451111	0.6514	0.000200134	9.88e-07	2.06e-05
rs74714219	6	151924605	4	0.063	c	g	-0.1491	0.0869	-1.71577	0.0863	0.000787736	0.000106356	0.000376134
rs1110776	6	151924607	4	0.1148	a	t	0.1775	0.0672	2.64137	0.008263	0.0059174	0.00326666	0.00505731
rs113243711	6	151924733	4	0.06289	a	g	0.1456	0.087	1.67356	0.09431	0.000733366	9.1e-05	0.000320957
rs77679349	6	151925164	4	0.06289	a	g	-0.1456	0.087	-1.67356	0.09431	0.000733366	9.1e-05	0.000320957
rs74945515	6	151925198	4	0.06289	t	c	0.1456	0.087	1.67356	0.09431	0.000733366	9.1e-05	0.000320957
rs900195	6	151925377	4	0.4466	t	c	0.0154	0.044	0.35	0.7256	0.000192191	6.79e-07	0.000145792
rs76852229	6	151931802	4	0.02115	a	g	-0.0303	0.148	-0.20473	0.8377	0.000184601	3.97e-07	5.95e-06
rs143868807	6	151933097	4	0.02104	t	g	-0.0406	0.1485	-0.273401	0.7844	0.000187656	5.12e-07	7.71e-06
rs79928996	6	151933126	4	0.01008	a	g	-0.0732	0.2255	-0.324612	0.7455	0.000190552	6.18e-07	6.05e-06
rs79994731	6	151933425	4	0.02125	t	c	0.0407	0.1477	0.275559	0.7828	0.000187767	5.16e-07	7.97e-06
rs77113984	6	151933849	4	0.02169	a	g	-0.0403	0.1464	-0.275273	0.783	0.000187753	5.15e-07	7.97e-06
rs56216011	6	151933895	4	0.0694	a	g	-0.042	0.0851	-0.493537	0.6212	0.000204185	1.16e-06	8.4e-06
rs77374511	6	151934061	4	0.01876	a	g	-0.0278	0.158	-0.175949	0.8604	0.000183592	3.57e-07	7.37e-06
rs192366620	6	151935776	4	0.01872	t	g	0.0047	0.1587	0.0296156	0.9766	0.000180852	2.08e-07	3.7e-06
rs74987509	6	151935779	4	0.02015	t	g	-0.0266	0.1498	-0.17757	0.859	0.000183645	3.59e-07	5.94e-06
rs7751377	6	151936030	4	0.03568	t	c	-0.0136	0.1241	-0.109589	0.9126	0.000181861	2.79e-07	2.21e-06
rs6914432	6	151936214	4	0.1627	c	g	0.0324	0.0588	0.55102	0.5813	0.000210408	1.43e-06	0.000176731
rs79621305	6	151936316	4	0.01876	t	c	0.0035	0.158	0.0221519	0.9822	0.000180817	2.02e-07	4.26e-06
rs6929137	6	151936677	4	0.3247	a	g	0.0796	0.0463	1.71922	0.08555	0.000792427	6.56e-07	0.000107049
rs73780818	6	151936711	4	0.01074	a	c	-0.0484	0.2177	-0.222324	0.824	0.000185296	2.58e-09	6.21e-07
rs117220731	6	151937442	4	0.01063	t	g	0.3001	0.2152	1.39452	0.1632	0.000477984	3.24e-05	0.000360327
rs79692348	6	151937679	4	0.1338	t	c	-0.1037	0.0703	-1.47511	0.1401	0.000536576	4.37e-05	0.00152341
rs77703712	6	151937846	4	0.03578	t	g	0.0104	0.1237	0.0840744	0.9327	0.000181412	2.54e-07	2e-06
rs12210699	6	151938003	4	0.1432	t	c	-0.039	0.0641	-0.608424	0.5433	0.000217528	1.77e-06	0.000126791
rs3734804	6	151939181	4	0.4934	a	g	0.1051	0.0442	2.37783	0.01752	0.00305419	7.5e-06	0.00191866
rs55774154	6	151939347	4	0.01095	c	g	0.1271	0.2089	0.608425	0.5429	0.000217528	1.77e-06	1.01e-05
rs3734805	6	151939350	4	0.1117	a	c	-0.2182	0.0688	-3.17151	0.001522	0.0276251	0.0232266	0.0300736
rs6932260	6	151939560	4	0.4941	t	c	-0.1061	0.0442	-2.40045	0.01641	0.00322383	0.00133961	0.0117789
rs6904261	6	151939627	4	0.1582	a	g	-0.0021	0.0595	-0.0352941	0.9723	0.000180885	2.12e-07	2.34e-05
rs9383589	6	151940260	4	0.1097	a	g	-0.218	0.0696	-3.13218	0.001742	0.0244046	0.0200812	0.0258266
rs35016629	6	151941252	4	0.1154	a	g	0.0931	0.0661	1.40847	0.1592	0.000487424	3.41e-05	0.000493699
rs3734806	6	151941461	4	0.3211	a	g	0.0665	0.046	1.44565	0.1485	0.000513984	3.91e-05	0.000120974
rs3757322	6	151942194	4	0.3212	t	g	-0.0656	0.0461	-1.42299	0.1545	0.000497549	3.6e-05	0.000111491
rs116893412	6	151942627	4	0.01388	t	c	-0.1241	0.185	-0.670811	0.5023	0.000226384	2.23e-06	3.24e-05
rs9479086	6	151942753	4	0.05064	t	c	0.0289	0.0999	0.289289	0.7724	0.000188497	5.43e-07	1.48e-05
rs11155802	6	151945470	4	0.2723	t	c	0.1039	0.048	2.16458	0.0306	0.00188173	0.000559709	0.00138523
rs17081515	6	151946010	4	0.01171	c	g	-0.0446	0.2082	-0.214217	0.8305	0.000184968	4.11e-07	3.22e-06
rs11155804	6	151946152	4	0.3236	a	t	0.0869	0.0471	1.84501	0.06462	0.000991551	0.000171571	0.000483977
Var.6.151946206	6	151946206	4	0.01028	a	c	0.106	0.2217	0.478124	0.6325	0.000202662	1.09e-06	1.73e-05
rs73780825	6	151946464	4	0.01063	t	c	-0.0005	0.2178	-0.00229568	0.9983	0.000180773	1.88e-07	1.53e-06
rs11757393	6	151946518	4	0.06604	a	g	-0.0673	0.0863	-0.779838	0.4355	0.000245013	3.33e-06	2.71e-05
rs12665607	6	151946629	4	0.1093	a	t	0.2284	0.0699	3.26753	0.001082	0.0376315	0.0331335	0.0423157
rs7751941	6	151946658	4	0.1393	a	g	-0.0298	0.0623	-0.478331	0.6318	0.000202682	1.09e-06	8.45e-05
rs144703226	6	151946820	4	0.01322	a	g	-0.106	0.1873	-0.565937	0.5714	0.000212168	1.51e-06	7.31e-06
rs73780826	6	151946838	4	0.01153	t	c	0.0944	0.2173	0.434422	0.6641	0.000198661	9.29e-07	6.9e-06
rs7752591	6	151947068	4	0.4886	a	g	0.1126	0.0436	2.58257	0.00983	0.00507493	0.00262796	0.0240392
rs17081518	6	151947226	4	0.0116	t	c	0.066	0.2091	0.315638	0.7522	0.000190005	5.98e-07	4.72e-06
rs76619535	6	151948639	4	0.03969	t	c	0.009	0.1086	0.0828729	0.9336	0.000181394	2.53e-07	1.62e-06
rs74893841	6	151948668	4	0.01345	t	g	-0.1331	0.1845	-0.721409	0.4708	0.0002345	2.68e-06	1.28e-05
rs7763637	6	151949312	4	0.3199	a	g	0.0781	0.0462	1.69048	0.09087	0.000754528	9.69e-05	0.000298288
rs6557160	6	151949582	4	0.3202	a	c	-0.0802	0.0461	-1.7397	0.08214	0.000820989	0.000116203	0.000358371
rs6913578	6	151949806	4	0.3151	a	c	-0.0733	0.0463	-1.58315	0.1137	0.000632971	6.51e-05	0.000205552
rs79075527	6	151950043	4	0.03944	t	c	-0.0013	0.1097	-0.0118505	0.9903	0.000180785	1.94e-07	1.24e-06
rs6557161	6	151950235	4	0.3599	a	g	-0.0734	0.0454	-1.61674	0.1057	0.000667916	7.37e-05	0.000318089
rs7774781	6	151950723	4	0.4456	t	c	-0.0813	0.0446	-1.82287	0.06797	0.000952096	0.000158076	0.00437324
rs7756414	6	151950798	4	0.1631	a	g	0.036	0.058	0.62069	0.5348	0.000219174	1.85e-06	6.23e-05
rs58895490	6	151950835	4	0.04262	a	g	0.0312	0.1171	0.266439	0.7901	0.000187304	4.99e-07	7.51e-06
rs79547418	6	151951069	4	0.01865	t	g	-0.0087	0.1583	-0.0549589	0.9562	0.000181045	2.28e-07	4.39e-06
rs112770461	6	151951092	4	0.01193	t	c	0.0271	0.2062	0.131426	0.8953	0.00018234	3.03e-07	5.21e-06
rs9397435	6	151951220	4	0.1143	a	g	-0.1884	0.0681	-2.76652	0.005691	0.00830036	0.00519048	0.0067471
rs17081526	6	151951297	4	0.04251	a	g	-0.0312	0.1171	-0.266439	0.7901	0.000187304	4.99e-07	7.45e-06
rs9397437	6	151952332	4	0.1083	a	g	0.1982	0.0701	2.82739	0.004675	0.00984091	0.00650157	0.00823745
rs6557162	6	151952554	4	0.02082	c	g	-0.0128	0.1544	-0.0829016	0.9339	0.000181395	2.53e-07	1.36e-06
rs66585063	6	151952645	4	0.1623	t	g	-0.01	0.0589	-0.169779	0.8652	0.000183396	3.49e-07	5.01e-05
rs73780828	6	151952830	4	0.01637	a	g	0.0202	0.1769	0.114189	0.909	0.000181955	2.84e-07	2.13e-06
rs6908732	6	151952890	4	0.1668	a	g	-0.0313	0.0574	-0.545296	0.5856	0.000209749	1.4e-06	4.82e-05
rs6900157	6	151954127	4	0.3675	t	c	-0.069	0.0458	-1.50655	0.1317	0.000562328	4.9e-05	0.000301464
rs73780829	6	151954170	4	0.02364	a	g	0.0692	0.1453	0.476256	0.6341	0.000202481	1.08e-06	6.7e-06
rs73780830	6	151954292	4	0.01204	a	t	-0.0871	0.2089	-0.416946	0.6766	0.000197188	8.7e-07	6.53e-06
rs11753383	6	151954659	4	0.1688	a	g	-0.0219	0.058	-0.377586	0.7051	0.000194129	7.52e-07	8.14e-05
rs75439776	6	151954725	4	0.03733	a	g	0.0067	0.1125	0.0595556	0.9525	0.000181093	2.32e-07	1.41e-06
rs75734776	6	151954787	4	0.02093	t	c	0.0013	0.1542	0.00843061	0.9932	0.000180779	1.92e-07	1.03e-06
rs140068132	6	151954834	4	0.01919	a	g	0.5186	0.1728	3.00116	0.00269	0.0163292	0.0123664	0.0440671
rs11759768	6	151955481	4	0.1486	c	g	0.0104	0.0608	0.171053	0.8639	0.000183436	3.5e-07	3.23e-05
rs73780831	6	151955687	4	0.01128	a	g	-0.0913	0.2144	-0.42584	0.6701	0.000197929	8.99e-07	6.95e-06
rs12203668	6	151956625	4	0.1537	a	g	0.0282	0.0601	0.469218	0.6383	0.000201809	1.06e-06	0.000114557
rs7739038	6	151956665	4	0.02223	a	g	-0.0047	0.1536	-0.030599	0.9755	0.000180857	2.08e-07	1.09e-06
rs79705464	6	151956887	4	0.0424	c	g	0.0245	0.1171	0.209223	0.8345	0.000184772	4.04e-07	6.05e-06
rs11155806	6	151956890	4	0.1485	a	c	-0.0117	0.0608	-0.192434	0.8468	0.000184151	3.79e-07	3.51e-05
rs6912323	6	151958612	4	0.1681	t	g	0.1246	0.0585	2.12991	0.03307	0.00174674	0.000492326	0.00175944
rs17081533	6	151958815	4	0.2049	t	c	-0.1068	0.0548	-1.94891	0.05124	0.00120756	0.000251994	0.000950398
rs73001930	6	151959133	4	0.01043	a	g	0.237	0.2168	1.09317	0.2743	0.000328571	1.06e-05	0.000161827
rs7771628	6	151959165	4	0.1496	a	c	-0.0286	0.0633	-0.451817	0.652	0.000200198	9.9e-07	2.5e-05
rs76794182	6	151963635	4	0.01908	a	g	-0.0826	0.1566	-0.527458	0.5981	0.000207752	7.15e-08	4.72e-07
rs17081538	6	151963657	4	0.01063	a	g	0.0004	0.2178	0.00183655	0.9985	0.000180773	1.02e-08	6.97e-08
rs865898	6	151963697	4	0.4912	t	c	0.0522	0.0441	1.18367	0.236	0.000364228	8.11e-07	3.28e-05
rs57913678	6	151963703	4	0.0116	t	c	0.0052	0.2112	0.0246212	0.9802	0.000180827	1.11e-08	1.58e-07
rs75983807	6	151971160	4	0.01594	a	t	0.0122	0.1667	0.0731854	0.9418	0.000181257	1.33e-08	1.33e-07
rs17081542	6	151971240	4	0.0218	t	g	0.0309	0.1477	0.209208	0.8345	0.000184772	4.04e-07	2.09e-06
rs147157845	6	151971376	4	0.01974	a	c	-0.4708	0.1695	-2.77758	0.005477	0.00855881	0.00540732	0.0192094
rs851974	6	151971687	4	0.4753	a	g	0.0395	0.0451	0.875831	0.3813	0.000265278	4.75e-06	0.000224787
rs7740042	6	151971720	4	0.1388	a	t	-0.0188	0.0623	-0.301766	0.7626	0.000189193	3.1e-08	1.21e-06
rs865449	6	151971857	4	0.1777	a	g	0.0135	0.0568	0.237676	0.8115	0.000185951	4.48e-07	5.15e-06
rs73617597	6	151973398	4	0.01681	a	t	0.0794	0.1674	0.474313	0.6352	0.000202294	1.08e-06	6.44e-06
rs10484919	6	151974422	4	0.1879	t	c	0.1358	0.0553	2.4557	0.01399	0.0036866	0.00164342	0.00501182
rs78841457	6	151974492	4	0.1444	a	g	-0.0519	0.0676	-0.767751	0.4422	0.000242732	3.19e-06	9.76e-05
rs74373710	6	151974513	4	0.01247	a	c	-0.3238	0.203	-1.59507	0.1107	0.000645076	6.8e-05	0.000458556
rs851973	6	151975473	4	0.3051	a	c	-0.0163	0.0468	-0.348291	0.728	0.000192076	6.75e-07	6.29e-06
rs78177662	6	151975565	4	0.149	t	c	-0.0267	0.0661	-0.403933	0.6867	0.000196138	8.29e-07	2.43e-05
rs17081549	6	151975636	4	0.01214	t	g	-0.3527	0.2059	-1.71297	0.08672	0.000783967	0.00010526	0.000711731
rs139622855	6	151976167	4	0.01052	a	g	0.257	0.2089	1.23025	0.2186	0.000385291	1.76e-05	4.59e-05
rs712219	6	151978439	4	0.29	t	c	-0.03	0.0475	-0.631579	0.5279	0.000220673	1.93e-06	0.000430714
rs9397440	6	151978802	4	0.1881	t	c	-0.1361	0.0553	-2.46112	0.01381	0.0037361	0.00167674	0.00510967
rs59623026	6	151978964	4	0.1493	a	g	0.0452	0.0664	0.680723	0.4961	0.000227905	2.31e-06	7.1e-05
rs10484920	6	151979047	4	0.04308	a	g	0.1667	0.1073	1.55359	0.1202	0.000604291	5.84e-05	0.000273912
rs851970	6	151979157	4	0.2811	t	c	0.0388	0.0484	0.801653	0.4223	0.000249276	3.61e-06	0.00116676
rs851969	6	151979248	4	0.15	a	g	-0.0053	0.0608	-0.0871711	0.9307	0.00018146	2.57e-07	3.3e-05
rs17081551	6	151980730	4	0.1495	t	c	0.0419	0.0662	0.632931	0.5264	0.000220862	1.94e-06	5.87e-05
rs76592040	6	151980776	4	0.01496	a	g	-0.0203	0.1728	-0.117477	0.9063	0.000182024	2.87e-07	3.91e-06
rs851968	6	151981001	4	0.157	a	c	-0.0034	0.0598	-0.0568562	0.9549	0.000181065	2.3e-07	4.32e-06
rs851967	6	151981156	4	0.3069	t	c	-0.0246	0.0467	-0.526767	0.5993	0.000207676	1.31e-06	1.25e-05
rs851966	6	151981210	4	0.4448	a	g	-0.0309	0.0434	-0.711982	0.4759	0.00023292	2.59e-06	4.62e-05
rs75708701	6	151981380	4	0.01204	a	g	0.0075	0.203	0.0369458	0.9705	0.000180896	2.13e-07	4.89e-06
rs9397441	6	151982315	4	0.1882	a	c	-0.1372	0.0552	-2.48551	0.01302	0.00396837	0.00183506	0.00557795
rs866457	6	151982413	4	0.418	t	c	0.03	0.0438	0.684932	0.4932	0.000228561	2.35e-06	3.73e-05
rs58374672	6	151982681	4	0.1495	a	t	-0.0421	0.0662	-0.635952	0.5244	0.000221286	1.96e-06	5.96e-05
rs114567935	6	151982868	4	0.01352	t	g	-0.0609	0.1916	-0.31785	0.7506	0.000190138	6.03e-07	4.55e-06
rs77315705	6	151982879	4	0.1467	t	c	0.0004	0.0693	0.00577201	0.9953	0.000180775	1.9e-07	0.000216273
rs851998	6	151983338	4	0.3057	a	g	-0.022	0.0468	-0.470085	0.638	0.000201891	1.06e-06	1.04e-05
rs77758681	6	151983383	4	0.1495	a	c	-0.0421	0.0662	-0.635952	0.5244	0.000221286	1.96e-06	5.96e-05
rs61510869	6	151984095	4	0.0167	a	g	-0.0936	0.1678	-0.557807	0.5771	0.000211201	1.47e-06	8.79e-06
rs78143598	6	151985099	4	0.01214	t	c	-0.3527	0.2059	-1.71297	0.08672	0.000783967	0.00010526	0.000711731
rs118160454	6	151985112	4	0.0154	a	t	0.2061	0.1743	1.18244	0.237	0.000363698	1.48e-05	7.14e-05
rs851997	6	151985550	4	0.4938	a	g	0.0586	0.0435	1.34713	0.1779	0.000447919	2.72e-05	0.000386949
rs78517863	6	151985574	4	0.1517	t	c	-0.2089	0.06	-3.48167	0.0004985	0.077516	0.0731762	0.0847246
rs78700586	6	151985723	4	0.01258	a	g	-0.438	0.2008	-2.18127	0.02916	0.00195124	0.000595365	0.00411447
rs9397442	6	151986003	4	0.3367	t	c	0.0866	0.0504	1.71825	0.08572	0.000791109	0.00010734	0.00372082
rs79613891	6	151986564	4	0.01149	a	g	0.2175	0.2036	1.06827	0.2854	0.000319846	9.69e-06	1.52e-05
rs9371226	6	151986594	4	0.1763	t	g	0.1746	0.0563	3.10124	0.001929	0.0221611	0.017909	0.0337803
rs55931227	6	151987337	4	0.06094	a	c	0.0469	0.0887	0.528749	0.5972	0.000207893	1.32e-06	6.53e-06
rs9383938	6	151987357	4	0.1809	t	g	0.2109	0.0573	3.68063	0.0002345	0.158063	0.152784	0.19812
rs116144003	6	151987418	4	0.01095	a	g	-0.5536	0.2152	-2.57249	0.0101	0.0049448	0.00253177	0.0170539
rs80347946	6	151987500	4	0.01052	a	c	-0.5848	0.2182	-2.68011	0.00736	0.00655991	0.00377013	0.0299627
Var.6.151988373	6	151988373	4	0.01496	a	t	0.2126	0.1768	1.20249	0.2291	0.000372496	1.59e-05	7.69e-05
rs6913799	6	151988829	4	0.2061	t	c	0.1753	0.0539	3.25232	0.001146	0.0358116	0.0313208	0.0529551
rs77882579	6	151990197	4	0.02809	a	c	-0.2619	0.1289	-2.03181	0.04219	0.00142419	0.000342457	0.00168055
Var.6.151990308	6	151990308	4	0.01406	a	g	-0.1304	0.1982	-0.657921	0.5106	0.000224453	2.12e-06	1.22e-05
rs11966484	6	151990439	4	0.01269	t	c	0.3337	0.2008	1.66185	0.09654	0.000719182	8.71e-05	0.000584639
rs61176871	6	151990488	4	0.1401	a	g	-0.1181	0.0647	-1.82535	0.06774	0.000956409	0.000159532	0.00151281
rs59715124	6	151990493	4	0.01323	t	c	0.0194	0.1988	0.0975855	0.9223	0.000181635	2.67e-07	5.77e-06
rs73619405	6	151990743	4	0.01842	t	g	0.0716	0.1669	0.428999	0.6681	0.000198196	9.1e-07	5.42e-06
rs1293955	6	151990954	4	0.2907	t	c	0.0562	0.0465	1.2086	0.2271	0.000375252	1.63e-05	0.000102622
rs1293954	6	151990961	4	0.2906	a	g	0.0571	0.0465	1.22796	0.2193	0.000384205	1.75e-05	0.000110527
rs73619406	6	151991030	4	0.01551	a	t	0.0859	0.1741	0.493395	0.6218	0.000204171	1.15e-06	6.85e-06
rs73619409	6	151991163	4	0.01995	t	c	-0.0848	0.1556	-0.544987	0.5859	0.000209714	1.4e-06	8.61e-06
rs1293953	6	151991200	4	0.2936	c	g	-0.051	0.0463	-1.10151	0.2702	0.000331591	1.1e-05	6.36e-05
rs146682696	6	151992071	4	0.02106	t	c	0.1933	0.1592	1.2142	0.2246	0.000377803	1.66e-05	6.94e-05
rs1293951	6	151992080	4	0.3784	t	c	-0.0521	0.048	-1.08542	0.277	0.000325806	1.03e-05	0.00022892
rs140309818	6	151992135	4	0.0154	t	c	-0.017	0.1682	-0.10107	0.9193	0.000181698	2.7e-07	4.01e-06
rs6931890	6	151992345	4	0.04708	t	g	-0.2302	0.1027	-2.24148	0.02506	0.0022291	0.000743921	0.00421154
rs79812813	6	151992353	4	0.4722	t	g	0.1149	0.0423	2.71631	0.006645	0.00723303	0.00431052	0.0164627
rs1627339	6	151992354	4	0.4722	t	c	0.1179	0.0423	2.78723	0.005341	0.0087918	0.00560393	0.0211619
rs186212760	6	151994205	4	0.0154	t	c	-0.0183	0.1682	-0.108799	0.9133	0.000181845	2.78e-07	4.13e-06
rs79282324	6	151994255	4	0.01551	t	c	-0.0033	0.1678	-0.0196663	0.9842	0.000180807	2e-07	2.9e-06
rs140806105	6	151994522	4	0.0154	a	c	0.0177	0.1682	0.105232	0.9164	0.000181776	2.75e-07	4.08e-06
rs7744114	6	151994790	4	0.01236	a	g	-0.0883	0.2019	-0.437345	0.662	0.000198914	9.39e-07	2.17e-05
rs7765040	6	151994910	4	0.1918	a	g	0.0483	0.0568	0.850352	0.3951	0.000259508	4.33e-06	2.9e-05
rs7769391	6	151994967	4	0.1917	t	c	0.0475	0.0567	0.837743	0.4024	0.000256761	4.13e-06	2.75e-05
rs184863480	6	151995158	4	0.01551	a	t	-0.2152	0.1731	-1.24321	0.2136	0.000391516	1.85e-05	8.91e-05
rs79171354	6	151995159	4	0.01366	a	t	0.0374	0.1881	0.19883	0.8423	0.000184381	2.12e-08	1.49e-07
rs111571357	6	151995866	4	0.01247	t	c	0.1071	0.2012	0.532306	0.5945	0.000208286	7.28e-08	1.41e-06
rs77287017	6	151996378	4	0.01323	a	t	0.0203	0.1991	0.101959	0.919	0.000181714	2.71e-07	5.69e-06
rs78802556	6	151996469	4	0.02342	t	c	0.0191	0.1374	0.13901	0.8896	0.000182527	3.11e-07	1.91e-06
rs12110772	6	151996941	4	0.01193	c	g	0.4227	0.2057	2.05493	0.03989	0.00149311	0.000373051	0.00263095
rs117938847	6	151997101	4	0.03166	t	c	0.1303	0.1234	1.05592	0.2911	0.000315676	9.26e-06	5.46e-05
rs1293945	6	151997210	4	0.4851	c	g	-0.0584	0.0424	-1.37736	0.1683	0.000466751	3.04e-05	6.95e-05
rs1293944	6	151997546	4	0.472	a	g	0.1079	0.0426	2.53286	0.01126	0.00446908	0.00218649	0.00668299
rs9689018	6	151997788	4	0.02451	t	c	0.0032	0.1435	0.0222997	0.9822	0.000180817	2.02e-07	9.22e-06
rs63493760	6	151998085	4	0.2909	t	g	0.0573	0.0465	1.23226	0.2177	0.000386243	1.78e-05	0.000102335
rs1293942	6	151998105	4	0.291	a	g	-0.0586	0.0465	-1.26022	0.2073	0.000399938	1.97e-05	0.000113386
rs1293941	6	151998143	4	0.1556	t	g	-0.0257	0.0601	-0.427621	0.6691	0.000198079	9.05e-07	0.000122037
rs77319504	6	151998302	4	0.04283	t	c	0.184	0.1035	1.77778	0.07531	0.000877858	0.000133785	0.000622283
rs980280	6	151998723	4	0.2913	a	g	-0.0549	0.0464	-1.18319	0.2373	0.000364019	1.48e-05	8.53e-05
Var.6.151999101	6	151999101	4	0.01019	a	g	0.0571	0.2114	0.270104	0.787	0.000187488	5.06e-07	2.39e-06
Var.6.151999106	6	151999106	4	0.01019	a	t	-0.0571	0.2114	-0.270104	0.787	0.000187488	5.06e-07	2.39e-06
Var.6.151999107	6	151999107	4	0.01019	a	c	0.0571	0.2114	0.270104	0.787	0.000187488	5.06e-07	2.39e-06
rs190840114	6	151999111	4	0.01551	t	c	-0.0036	0.1675	-0.0214925	0.983	0.000180814	2.01e-07	3e-06
rs76697767	6	151999178	4	0.01605	c	g	-0.1278	0.172	-0.743023	0.4575	0.00023824	2.91e-06	0.000381295
rs712220	6	152000028	4	0.3467	a	g	0.0821	0.0439	1.87016	0.0612	0.00103897	0.000188302	0.000620913
rs77512098	6	152000153	4	0.01312	a	c	-0.0184	0.1989	-0.0925088	0.9265	0.000181547	2.62e-07	2.28e-06
rs6905582	6	152000454	4	0.1797	a	g	-0.046	0.0573	-0.802792	0.4223	0.000249504	3.63e-06	1.95e-05
rs74832008	6	152001936	4	0.04305	c	g	0.0988	0.1036	0.953668	0.3402	0.000284855	6.34e-06	2.87e-05
rs851999	6	152001958	4	0.1573	t	g	0.025	0.0599	0.417362	0.677	0.000197223	8.72e-07	0.000109548
rs74575485	6	152002105	4	0.01551	a	g	0.0236	0.1678	0.140644	0.888	0.000182569	3.13e-07	9.37e-06
rs75691244	6	152002183	4	0.01496	a	c	0.0134	0.1711	0.0783168	0.9378	0.000181327	2.49e-07	8.23e-06
rs76766108	6	152002296	4	0.01529	a	g	0.0238	0.1689	0.140912	0.8877	0.000182576	3.13e-07	9.62e-06
rs113628826	6	152002928	4	0.03936	a	g	-0.0418	0.1064	-0.392857	0.6941	0.000195275	7.96e-07	3.58e-06
rs6557164	6	152002932	4	0.1444	t	g	-0.072	0.0631	-1.14105	0.2541	0.000346621	1.27e-05	9.62e-05
rs77255806	6	152003136	4	0.03763	a	g	0.0334	0.1088	0.306985	0.7587	0.000189494	5.79e-07	2.63e-06
rs75453684	6	152003258	4	0.01464	t	g	0.027	0.1727	0.15634	0.8756	0.000182995	3.32e-07	1.03e-05
rs9479097	6	152004146	4	0.03123	t	c	-0.3738	0.1307	-2.85998	0.004245	0.0107967	0.00733492	0.0721937
rs9479098	6	152004211	4	0.1704	a	c	0.1976	0.0598	3.30435	0.0009504	0.0424718	0.0379698	0.0542014
rs80234160	6	152004241	4	0.0437	c	g	-0.0601	0.1023	-0.587488	0.5571	0.000214822	1.64e-06	7.33e-06
rs114358318	6	152004835	4	0.01195	t	c	0.1513	0.1995	0.758396	0.4482	0.000241006	3.08e-06	1.97e-05
rs75134544	6	152005229	4	0.01063	a	c	-0.2083	0.2131	-0.977475	0.3282	0.000291479	6.92e-06	9.28e-05
rs851995	6	152005534	4	0.4063	t	c	-0.0332	0.0462	-0.718615	0.4728	0.000234028	2.66e-06	7.23e-05
rs851994	6	152005544	4	0.4058	a	g	-0.0398	0.0462	-0.861472	0.389	0.00026199	4.51e-06	0.00012211
rs76255874	6	152005881	4	0.01074	c	g	0.1078	0.213	0.506103	0.6128	0.000205472	1.21e-06	2.06e-05
rs851993	6	152006011	4	0.2774	a	g	0.0235	0.0481	0.488565	0.6248	0.000203687	1.13e-06	0.000165264
rs851991	6	152006581	4	0.3195	t	c	0.0459	0.0474	0.968354	0.3332	0.000288904	6.7e-06	0.000934944
[truncated: 11,375 more rows]
