# Supplementary material for: Deep targeted sequencing of 12 breast cancer susceptibility regions in 4611 women across four different ethnicities
Source: Breast Cancer Res. 2016 Nov 5;18:109. doi: 10.1186/s13058-016-0772-7 (PMC5097387; doi:10.1186/s13058-016-0772-7)
Supplement: Additional file 13: Table S7. — Associations between SNVs with MAF >0.005 and ER− breast cancer risk in 393 cases and 2323 controls, across and by ethnicity. EA European Americans, AA African Americans, LA Latinas, JA Japanese Americans, MAF Minor allele frequency. (XLSX 5049 kb) [file 13058_2016_772_MOESM13_ESM.xlsx]

## Sheet: Sheet1
Table S7. Associations between SNVs with MAF > 0.005 and ER- breast cancer risk in 393 cases and 2,323 controls, across and by ethnicity. EA=European Americans, AA=African Americans, LA=Latina, JA=Japanese Americans, MAF=Minor allele frequency.
SNP	Effect Allele	Reference Allele	Beta_Meta-analysis	SE_Meta-analysis	P_Meta-analysis	Study-specific association directions	Chromosome	Position	Beta EA	SE EA	P EA	MAF EA	Effect Allele EA	Beta AA	SE AA	P AA	MAF AA	Effect Allele AA	Beta LA	SE LA	P LA	MAF LA	Effect Allele LA	Beta JA	SE JA	P JA	MAF JA	Effect Allele JA
rs112613843	a	g	1.532	0.4071	0.0001678	?+??	8	128680710	NA	NA	NA	0.0003309	NA	1.532	0.4071	0.0001677	0.02935	A	NA	NA	NA	0.001654	NA	NA	NA	NA	0	NA
rs7845648	a	g	1.532	0.4071	0.0001678	?+??	8	128678279	NA	NA	NA	0.0003309	NA	1.532	0.4071	0.0001677	0.02935	A	NA	NA	NA	0.001654	NA	NA	NA	NA	0	NA
rs188905024	a	c	1.579	0.4351	0.0002845	?+??	6	151919578	NA	NA	NA	0	NA	1.579	0.4351	0.0002848	0.01708	A	NA	NA	NA	0.002205	NA	NA	NA	NA	0	NA
rs191034726	c	g	-2.52	0.7123	0.0004034	???-	8	128115102	NA	NA	NA	0	NA	NA	NA	NA	0.001067	NA	NA	NA	NA	0	NA	2.52	0.7123	0.0004028	0.005175	G
rs145736355	a	g	2.51	0.7124	0.0004262	???+	8	128128057	NA	NA	NA	0.000336	NA	NA	NA	NA	0.001618	NA	NA	NA	NA	0	NA	2.51	0.7124	0.0004259	0.005636	A
rs9479097	t	c	-0.916	0.2656	0.0005631	?--?	6	152004146	NA	NA	NA	0.0009927	NA	-0.916	0.2656	0.0005621	0.1457	T	-19.73	9115	0.9983	0.006615	T	NA	NA	NA	0	NA
rs9383589	a	g	-0.439	0.1305	0.0007652	----	6	151940260	0.4608	0.226	0.04144	0.08769	G	0.1765	0.3798	0.6422	0.03362	G	0.5307	0.293	0.07013	0.06395	G	0.4549	0.2204	0.039	0.2261	G
rs71465441	a	c	0.764	0.2294	0.0008677	+++?	11	69525494	0.8826	0.2662	0.000913	0.04533	A	0.3813	0.6046	0.5282	0.01494	A	0.4729	0.6815	0.4877	0.01378	A	NA	NA	NA	0	NA
rs76823301	a	g	1.303	0.3915	0.000874	???+	6	151951093	NA	NA	NA	0	NA	NA	NA	NA	0.0005336	NA	NA	NA	NA	0	NA	1.303	0.3915	0.0008692	0.03424	A
rs6931890	t	g	-0.6924	0.2081	0.0008791	---?	6	151992345	-0.9264	0.5264	0.07842	0.03433	T	-0.7068	0.2525	0.005122	0.143	T	-0.4099	0.5136	0.4248	0.03418	T	NA	NA	NA	0	NA
rs146659272	a	t	-1.722	0.518	0.0008863	?-??	8	128554793	NA	NA	NA	0	NA	1.722	0.518	0.0008867	0.013	T	NA	NA	NA	0.00112	NA	NA	NA	NA	0	NA
rs10090421	a	g	0.332	0.0999	0.0008915	++-+	8	128453765	-0.4067	0.1749	0.02007	0.2389	G	-0.4897	0.1835	0.007619	0.2513	G	0.01483	0.2021	0.9415	0.2056	G	-0.4346	0.2742	0.113	0.2086	G
rs139090845	t	c	1.716	0.5178	0.0009196	?+??	8	128560404	NA	NA	NA	0	NA	1.716	0.5178	0.0009208	0.01281	T	NA	NA	NA	0.001103	NA	NA	NA	NA	0.001194	NA
rs139151659	a	t	1.716	0.5178	0.0009196	?+??	8	128558101	NA	NA	NA	0	NA	1.716	0.5178	0.0009208	0.01281	A	NA	NA	NA	0.001103	NA	NA	NA	NA	0	NA
rs184409348	a	g	1.716	0.5178	0.0009196	?+??	8	128562350	NA	NA	NA	0	NA	1.716	0.5178	0.0009208	0.01281	A	NA	NA	NA	0.001103	NA	NA	NA	NA	0	NA
rs190745792	t	c	1.294	0.394	0.001022	??+?	8	127966744	NA	NA	NA	0	NA	NA	NA	NA	0	NA	1.294	0.394	0.001019	0.02426	T	NA	NA	NA	0.003583	NA
rs3734805	a	c	-0.4196	0.1292	0.001164	-+--	6	151939350	0.4608	0.226	0.04144	0.08769	C	-0.04959	0.3643	0.8917	0.04162	C	0.5934	0.2889	0.04001	0.0645	C	0.4508	0.2193	0.03979	0.2269	C
rs190599606	t	c	1.16	0.3582	0.001202	?+??	10	123469145	NA	NA	NA	0	NA	1.16	0.3582	0.001204	0.02721	T	NA	NA	NA	0.0005513	NA	NA	NA	NA	0	NA
rs12665607	a	t	0.4257	0.1317	0.001226	++++	6	151946629	0.4305	0.226	0.05676	0.08934	A	0.2508	0.4013	0.5319	0.02882	A	0.4261	0.2971	0.1515	0.0656	A	0.4738	0.2206	0.03175	0.2249	A
rs77882579	a	c	-1.0138	0.3159	0.00133	---?	6	151990197	-1.174	0.6006	0.05053	0.03309	A	-0.9022	0.3988	0.0237	0.0651	A	-1.281	1.019	0.2087	0.0204	A	NA	NA	NA	0	NA
rs77319504	t	c	0.7891	0.2475	0.001429	++++	6	151998302	-0.6863	0.3965	0.08347	0.05361	C	-0.8415	0.3739	0.02442	0.06777	C	-0.8019	0.7361	0.276	0.02536	C	-1.052	1.015	0.2998	0.02389	C
rs117726003	a	g	-1.134	0.3563	0.001459	???-	14	69050872	NA	NA	NA	0	NA	NA	NA	NA	0.001601	NA	NA	NA	NA	0	NA	1.134	0.3563	0.001456	0.03344	G
rs113699418	a	g	-1.418	0.4458	0.001469	?-??	8	128686527	NA	NA	NA	0.0003316	NA	1.418	0.4458	0.001463	0.02081	G	NA	NA	NA	0.001654	NA	NA	NA	NA	0	NA
rs6995869	a	g	-1.416	0.4456	0.001484	?-??	8	128674615	NA	NA	NA	0.0003309	NA	1.416	0.4456	0.001479	0.02401	G	NA	NA	NA	0.001654	NA	NA	NA	NA	0	NA
rs76207201	a	g	-1.416	0.4456	0.001484	?-??	8	128675069	NA	NA	NA	0.0003309	NA	1.416	0.4456	0.001479	0.02295	G	NA	NA	NA	0.001654	NA	NA	NA	NA	0	NA
rs146564733	t	c	1.195	0.3776	0.001552	???+	10	80719330	NA	NA	NA	0	NA	NA	NA	NA	0	NA	NA	NA	NA	0	NA	1.195	0.3776	0.001549	0.03307	T
rs74632306	t	g	-1.1277	0.3573	0.001597	??-+	8	127919771	NA	NA	NA	0	NA	NA	NA	NA	0.001067	NA	1.666	0.4082	4.48e-05	0.0237	G	-0.6346	0.7386	0.3902	0.02906	G
rs114149921	a	g	1.732	0.5514	0.001683	?+??	8	128172526	NA	NA	NA	0	NA	1.732	0.5514	0.001682	0.01335	A	NA	NA	NA	0.001107	NA	NA	NA	NA	0	NA
rs9383585	c	g	0.3149	0.1006	0.001745	++++	6	151919571	0.2986	0.1785	0.09444	0.1545	C	0.2368	0.1863	0.2038	0.1681	C	0.3681	0.2531	0.1457	0.09702	C	0.399	0.2085	0.05559	0.3268	C
rs9383586	c	g	0.3149	0.1006	0.001745	++++	6	151919572	0.2986	0.1785	0.09444	0.1545	C	0.2368	0.1863	0.2038	0.1681	C	0.3681	0.2531	0.1457	0.09702	C	0.399	0.2085	0.05559	0.3268	C
rs9383932	a	g	-0.3149	0.1006	0.001745	----	6	151919720	0.2986	0.1785	0.09444	0.1545	G	0.2368	0.1863	0.2038	0.1681	G	0.3681	0.2531	0.1457	0.09702	G	0.399	0.2085	0.05559	0.3268	G
rs193130656	t	c	2.58	0.8253	0.001771	?+??	8	127926409	NA	NA	NA	0	NA	2.58	0.8253	0.001768	0.006937	T	NA	NA	NA	0.0005513	NA	NA	NA	NA	0	NA
rs11823311	c	g	-0.6205	0.1998	0.001902	?---	11	69341114	NA	NA	NA	0.0003309	NA	0.531	0.2301	0.021	0.09232	G	1.299	0.6574	0.04826	0.006615	G	0.6519	0.5102	0.2014	0.03424	G
rs73370174	c	g	0.4288	0.1383	0.001927	++++	10	123861763	0.4964	0.2759	0.07198	0.04838	C	0.397	0.2212	0.07262	0.1089	C	0.4555	0.2427	0.06061	0.1066	C	0.03586	0.7527	0.962	0.0199	C
rs140413402	t	c	1.311	0.4262	0.002098	?+??	14	68957863	NA	NA	NA	0	NA	1.311	0.4262	0.002101	0.02028	T	NA	NA	NA	0.002205	NA	NA	NA	NA	0	NA
rs150042041	a	g	1.4977	0.4873	0.002116	+?+?	6	151958464	1.444	0.6554	0.02755	0.005625	A	NA	NA	NA	0.001067	NA	1.564	0.7287	0.0318	0.006615	A	NA	NA	NA	0	NA
rs150293505	t	c	1.742	0.5707	0.00227	??+?	10	80797040	NA	NA	NA	0.00364	NA	NA	NA	NA	0.001067	NA	1.742	0.5707	0.002266	0.00882	T	NA	NA	NA	0	NA
rs139225603	c	g	-1.185	0.3889	0.002311	???-	19	17350747	NA	NA	NA	0	NA	NA	NA	NA	0	NA	NA	NA	NA	0	NA	1.185	0.3889	0.002309	0.02588	G
rs77119508	a	c	-0.255	0.0839	0.00237	----	6	152006911	0.175	0.137	0.2014	0.4729	C	0.2743	0.1504	0.0682	0.3244	C	0.3536	0.1672	0.03444	0.3682	C	0.2414	0.3365	0.4731	0.07643	C
rs147374765	a	g	-1.477	0.4872	0.002433	?-??	10	123400056	NA	NA	NA	0	NA	1.477	0.4872	0.002433	0.01227	G	NA	NA	NA	0	NA	NA	NA	NA	0	NA
rs7071828	a	t	-1.367	0.4511	0.002443	?-??	10	81116663	NA	NA	NA	0	NA	1.367	0.4511	0.002449	0.02508	T	NA	NA	NA	0.001104	NA	NA	NA	NA	0	NA
rs118162666	a	g	0.8445	0.2795	0.002515	+--?	16	52606881	0.9853	0.2899	0.0006772	0.03574	A	-1.013	1.053	0.336	0.009072	A	-19.65	6482	0.9976	0.01213	A	NA	NA	NA	0	NA
rs142062599	t	c	1.713	0.5675	0.00254	+?-?	10	123628265	1.713	0.5675	0.002548	0.006618	T	NA	NA	NA	0	NA	-19.59	8602	0.9982	0.007166	T	NA	NA	NA	0	NA
rs117718035	a	g	1.387	0.46	0.002568	???+	8	128056039	NA	NA	NA	0	NA	NA	NA	NA	0	NA	NA	NA	NA	0	NA	1.387	0.46	0.002563	0.01831	A
rs851991	t	c	0.2501	0.0832	0.002658	++++	6	152006581	0.1736	0.1374	0.2064	0.4742	T	0.189	0.1471	0.1989	0.3538	T	0.4418	0.166	0.007804	0.3633	T	0.2414	0.3365	0.4731	0.07604	T
rs117690859	t	c	-1.2917	0.4309	0.002721	-?-?	8	128486845	1.301	0.5675	0.02184	0.007682	C	NA	NA	NA	0.001067	NA	1.279	0.6622	0.05343	0.00882	C	NA	NA	NA	0	NA
rs138317843	c	g	-2.508	0.8369	0.002729	???-	14	68694490	NA	NA	NA	0	NA	NA	NA	NA	0	NA	NA	NA	NA	0	NA	2.508	0.8369	0.002728	0.005175	G
rs4808069	t	c	-0.2361	0.0794	0.00295	---+	19	17138985	-0.06352	0.1382	0.6458	0.5	T	-0.3259	0.1521	0.03216	0.4509	T	0.6481	0.1617	6.1e-05	0.4625	C	-0.1927	0.2011	0.338	0.4554	C
rs141346058	c	g	-1.693	0.5714	0.003048	-???	16	52608662	1.693	0.5714	0.003053	0.006618	G	NA	NA	NA	0.001067	NA	NA	NA	NA	0.002756	NA	NA	NA	NA	0	NA
rs144919658	t	c	0.6788	0.2296	0.00311	??++	16	52472823	NA	NA	NA	0.0006618	NA	NA	NA	NA	0.003202	NA	0.7771	0.2875	0.006873	0.05623	T	0.5058	0.3814	0.1847	0.05056	T
rs28645077	a	t	0.2651	0.0903	0.003315	++++	8	128455167	-0.2439	0.1452	0.093	0.3647	T	-0.459	0.1769	0.00948	0.2903	T	-0.02676	0.1873	0.8864	0.2756	T	-0.3732	0.2596	0.1507	0.2217	T
rs12334695	t	c	0.2609	0.0889	0.003324	++++	8	128453928	-0.2425	0.1441	0.09244	0.37	C	-0.397	0.1662	0.01693	0.3447	C	-0.02647	0.1884	0.8883	0.2811	C	-0.4435	0.2666	0.09615	0.2213	C
rs118012704	a	g	1.623	0.5545	0.003423	???+	6	151930400	NA	NA	NA	0	NA	NA	NA	NA	0	NA	NA	NA	NA	0	NA	1.623	0.5545	0.003427	0.01274	A
rs1110776	a	t	0.3667	0.1253	0.003443	++++	6	151924607	0.4294	0.2256	0.05705	0.08802	A	0.3329	0.2758	0.2274	0.0571	A	0.4732	0.3026	0.1179	0.0634	A	0.2687	0.224	0.2304	0.2273	A
rs58893329	a	g	0.367	0.1255	0.003467	++++	6	151916064	0.4294	0.2256	0.05707	0.08802	A	0.3907	0.2766	0.1578	0.05336	A	0.4732	0.3026	0.1179	0.0634	A	0.2308	0.2247	0.3045	0.2313	A
rs113795477	t	c	1.289	0.4444	0.003725	?+??	8	127890756	NA	NA	NA	0	NA	1.289	0.4444	0.003722	0.01708	T	NA	NA	NA	0.001103	NA	NA	NA	NA	0	NA
rs2132912	a	c	-0.3011	0.1042	0.003868	+---	10	123521106	0.002973	0.2191	0.9892	0.1092	A	-0.2836	0.1834	0.1219	0.2332	A	-0.4515	0.2041	0.02694	0.2227	A	-0.4864	0.2391	0.04191	0.3065	A
rs2132913	a	g	0.3011	0.1042	0.003868	-+++	10	123521107	0.002973	0.2191	0.9892	0.1092	G	-0.2836	0.1834	0.1219	0.2332	G	-0.4515	0.2041	0.02694	0.2227	G	-0.4864	0.2391	0.04191	0.3065	G
rs10484920	a	g	0.7034	0.2443	0.003991	++++	6	151979047	-0.6189	0.402	0.1236	0.05212	G	-0.7171	0.3586	0.04554	0.07126	G	-0.7772	0.7371	0.2917	0.02647	G	-1.001	1.029	0.3302	0.02361	G
rs115505717	a	g	0.8585	0.2989	0.004076	?+??	10	80951307	NA	NA	NA	0	NA	0.8585	0.2989	0.004084	0.03895	A	NA	NA	NA	0.0005513	NA	NA	NA	NA	0	NA
Var-10-81107117	a	g	1.269	0.4424	0.004125	?+??	10	81107117	NA	NA	NA	0	NA	1.269	0.4424	0.004131	0.02727	A	NA	NA	NA	0.001105	NA	NA	NA	NA	0	NA
rs142596400	t	c	1.458	0.5085	0.00414	?+??	10	81065584	NA	NA	NA	0	NA	1.458	0.5085	0.004156	0.01334	T	NA	NA	NA	0.0005543	NA	NA	NA	NA	0	NA
rs77007670	t	c	0.764	0.2665	0.004147	?+??	10	123351408	NA	NA	NA	0.0003309	NA	0.764	0.2665	0.004148	0.05763	T	NA	NA	NA	0.00441	NA	NA	NA	NA	0	NA
rs117795008	c	g	-0.9011	0.3148	0.004199	??--	2	217872929	NA	NA	NA	0	NA	NA	NA	NA	0.0005336	NA	0.972	0.6263	0.1207	0.01323	G	0.8772	0.3641	0.01599	0.04821	G
rs11200134	a	g	0.2982	0.1043	0.00424	-+++	10	123518110	0.001556	0.2194	0.9943	0.1093	G	-0.2693	0.1837	0.1427	0.2318	G	-0.4539	0.2041	0.02616	0.2232	G	-0.4883	0.2385	0.04064	0.3072	G
rs139412639	a	t	1.851	0.6481	0.00429	???+	6	151986576	NA	NA	NA	0	NA	NA	NA	NA	0	NA	NA	NA	NA	0	NA	1.851	0.6481	0.004297	0.007962	A
rs150379236	a	g	1.78	0.6247	0.004381	-?+?	10	81046814	-19.36	6293	0.9975	0.007942	A	NA	NA	NA	0.003735	NA	1.78	0.6247	0.004377	0.01158	A	NA	NA	NA	0	NA
rs16936629	t	c	0.7732	0.2718	0.004445	???+	10	80685953	NA	NA	NA	0.0006618	NA	NA	NA	NA	0.002134	NA	NA	NA	NA	0.00441	NA	0.7732	0.2718	0.004449	0.08678	T
rs111363873	t	c	0.6273	0.2211	0.004543	+++?	10	80850455	0.5703	0.284	0.0446	0.04633	T	0.04711	0.6639	0.9434	0.01387	T	0.9765	0.4154	0.01874	0.02646	T	NA	NA	NA	0	NA
Var-10-81035549	a	g	2.398	0.8464	0.004609	?+??	10	81035549	NA	NA	NA	0	NA	2.398	0.8464	0.004618	0.005447	A	NA	NA	NA	0.001754	NA	NA	NA	NA	0	NA
rs143022673	t	c	1.752	0.6203	0.004736	??+?	14	69035800	NA	NA	NA	0.004964	NA	NA	NA	NA	0.001067	NA	1.752	0.6203	0.004724	0.009923	T	NA	NA	NA	0	NA
rs75882500	t	c	1.336	0.4737	0.004797	?+??	16	52637174	NA	NA	NA	0	NA	1.336	0.4737	0.00479	0.0216	T	NA	NA	NA	0.001126	NA	NA	NA	NA	0	NA
Var-14-69006762	a	g	2.384	0.8453	0.004798	?+??	14	69006762	NA	NA	NA	0	NA	2.384	0.8453	0.004801	0.005336	A	NA	NA	NA	0.001103	NA	NA	NA	NA	0	NA
rs16951445	t	c	-1.067	0.3784	0.004806	?-??	16	52660535	NA	NA	NA	0	NA	1.067	0.3784	0.004791	0.03255	C	NA	NA	NA	0.001103	NA	NA	NA	NA	0	NA
rs140904215	t	c	1.78	0.632	0.004856	???+	10	64323961	NA	NA	NA	0	NA	NA	NA	NA	0	NA	NA	NA	NA	0	NA	1.78	0.632	0.004852	0.00836	T
rs143261187	a	g	1.78	0.632	0.004856	???+	10	64320086	NA	NA	NA	0	NA	NA	NA	NA	0	NA	NA	NA	NA	0	NA	1.78	0.632	0.004852	0.00836	A
rs189053464	a	g	1.778	0.6313	0.004856	???+	10	123245753	NA	NA	NA	0.0006618	NA	NA	NA	NA	0.0005336	NA	NA	NA	NA	0	NA	1.778	0.6313	0.004862	0.009156	A
rs12662670	t	g	-0.3521	0.1251	0.004887	----	6	151918856	0.4382	0.2257	0.05221	0.08769	G	0.3712	0.2762	0.179	0.05443	G	0.4732	0.3026	0.1179	0.0634	G	0.1908	0.2224	0.3911	0.2381	G
rs184209178	t	c	-1.442	0.5124	0.00489	?-??	11	69511672	NA	NA	NA	0	NA	1.442	0.5124	0.004881	0.01603	C	NA	NA	NA	0.002215	NA	NA	NA	NA	0	NA
rs188530295	a	g	3.104	1.103	0.004891	?+??	8	127958647	NA	NA	NA	0	NA	3.104	1.103	0.004888	0.005336	A	NA	NA	NA	0	NA	NA	NA	NA	0	NA
rs7901632	t	c	-0.3908	0.139	0.004927	----	10	80712666	0.4598	0.3475	0.1858	0.03375	C	0.3947	0.1939	0.04175	0.1323	C	0.4412	0.3633	0.2245	0.03032	C	0.2772	0.3275	0.3973	0.07962	C
rs10069690	t	c	0.2511	0.0894	0.004959	++-+	5	1279790	0.1031	0.1565	0.5101	0.2485	T	-0.78	0.1601	1.11e-06	0.4445	C	-0.194	0.197	0.3247	0.2288	T	0.09179	0.2257	0.6842	0.2484	T
rs28661658	t	c	0.3283	0.1169	0.004988	++++	8	128437055	-0.3621	0.2076	0.08116	0.1532	C	-0.3701	0.2013	0.0659	0.1921	C	-0.0866	0.2475	0.7264	0.124	C	-0.5669	0.3346	0.09019	0.1457	C
rs77068853	t	c	0.9656	0.345	0.005127	?+-?	16	52637993	NA	NA	NA	0.0006618	NA	-1.081	0.3624	0.002862	0.08751	C	0.1488	1.126	0.8949	0.005513	C	NA	NA	NA	0	NA
Var-8-128204452	a	t	-1.833	0.6552	0.005148	?-??	8	128204452	NA	NA	NA	0	NA	1.833	0.6552	0.00515	0.007471	T	NA	NA	NA	0.0005513	NA	NA	NA	NA	0	NA
rs181372839	c	g	-2.364	0.8458	0.00519	?-??	10	81035273	NA	NA	NA	0	NA	2.364	0.8458	0.005196	0.005336	G	NA	NA	NA	0.001654	NA	NA	NA	NA	0	NA
rs80241594	t	c	-1.362	0.4873	0.00519	-???	10	64234999	1.362	0.4873	0.005185	0.01092	C	NA	NA	NA	0.003735	NA	NA	NA	NA	0.00441	NA	NA	NA	NA	0	NA
rs10788205	a	g	-0.2928	0.1049	0.005241	+---	10	123524089	0.01594	0.2228	0.943	0.1023	A	-0.2398	0.1834	0.191	0.2321	A	-0.4787	0.2065	0.02047	0.2205	A	-0.4883	0.2385	0.04064	0.3073	A
rs78796707	t	g	-0.5004	0.1795	0.005299	---+	8	128578727	0.3579	0.2879	0.2139	0.05493	G	0.8917	0.294	0.002421	0.05069	G	0.5251	0.4247	0.2164	0.0226	G	-1.073	0.7309	0.1421	0.04379	G
rs191085189	t	c	1.432	0.5146	0.00539	?+??	6	151980225	NA	NA	NA	0.0003399	NA	1.432	0.5146	0.00537	0.0141	T	NA	NA	NA	0.0028	NA	NA	NA	NA	0.0004065	NA
rs182000625	a	g	1.237	0.445	0.00544	??+?	8	127973909	NA	NA	NA	0	NA	NA	NA	NA	0	NA	1.237	0.445	0.00545	0.01929	A	NA	NA	NA	0	NA
rs116281614	a	c	1.573	0.5677	0.005591	?+??	16	52641386	NA	NA	NA	0	NA	1.573	0.5677	0.005602	0.01387	A	NA	NA	NA	0.0005513	NA	NA	NA	NA	0	NA
rs187520835	t	c	1.231	0.4443	0.005594	???+	5	56050038	NA	NA	NA	0	NA	NA	NA	NA	0	NA	NA	NA	NA	0	NA	1.231	0.4443	0.005593	0.02428	T
rs147157845	a	c	-0.9961	0.3608	0.005766	??-?	6	151971376	NA	NA	NA	0.0003309	NA	NA	NA	NA	0.003202	NA	-0.9961	0.3608	0.005766	0.09372	A	NA	NA	NA	0.00199	NA
rs140068132	a	g	0.9978	0.3622	0.005872	??+?	6	151954834	NA	NA	NA	0.0003309	NA	NA	NA	NA	0.002668	NA	-0.9978	0.3622	0.005872	0.09151	G	NA	NA	NA	0.00199	NA
Var-5-56131240	a	g	-1.106	0.402	0.005937	???-	5	56131240	NA	NA	NA	0	NA	NA	NA	NA	0	NA	NA	NA	NA	0	NA	1.106	0.402	0.005955	0.02558	G
rs61041893	a	t	-0.4327	0.1574	0.005976	?--?	11	69415859	NA	NA	NA	0.001985	NA	-0.4467	0.1642	0.006529	0.3344	A	-0.2742	0.5526	0.6197	0.0226	A	NA	NA	NA	0	NA
rs11155802	t	c	0.2404	0.0876	0.006074	++++	6	151945470	0.04273	0.1539	0.7813	0.3329	T	0.1974	0.1613	0.2211	0.2503	T	0.3777	0.1878	0.04432	0.2299	T	0.528	0.217	0.01497	0.2464	T
rs75543772	t	c	-1.427	0.5206	0.006124	?-??	16	52426913	NA	NA	NA	0	NA	1.427	0.5206	0.00614	0.01441	C	NA	NA	NA	0	NA	NA	NA	NA	0	NA
rs17136732	t	c	0.3562	0.1301	0.006184	?+++	11	69398329	NA	NA	NA	0.00364	NA	-0.4448	0.1835	0.01535	0.2284	C	-0.2415	0.2659	0.3637	0.108	C	-0.2901	0.2563	0.2577	0.2106	C
rs7103817	a	c	0.4464	0.1634	0.006297	++++	11	69447518	0.6647	0.2677	0.01302	0.04272	A	0.2238	0.2573	0.3843	0.07951	A	0.4394	0.486	0.366	0.02756	A	0.529	0.4899	0.2802	0.03225	A
rs138929053	t	c	2.038	0.7472	0.006381	?+??	19	17838674	NA	NA	NA	0	NA	2.038	0.7472	0.006377	0.006403	T	NA	NA	NA	0	NA	NA	NA	NA	0	NA
rs116226290	c	g	-0.9731	0.3571	0.00643	?-??	10	80834268	NA	NA	NA	0	NA	0.9731	0.3571	0.006434	0.02882	G	NA	NA	NA	0.001103	NA	NA	NA	NA	0	NA
rs12284226	t	c	0.3859	0.1417	0.006457	-+++	11	69496612	0.04806	0.4297	0.9109	0.02416	C	-0.4287	0.16	0.007364	0.4018	C	-0.4868	0.4767	0.3071	0.03583	C	-0.6373	1.035	0.538	0.01553	C
rs1956525	a	g	-0.2205	0.081	0.006482	---+	14	68799859	0.1783	0.1436	0.2143	0.3848	G	-0.4675	0.1574	0.002969	0.4306	A	0.1865	0.1593	0.2417	0.3798	G	-0.05222	0.2036	0.7975	0.4049	G
rs3897444	t	c	0.8266	0.304	0.006546	?+??	10	80937797	NA	NA	NA	0	NA	0.8266	0.304	0.006547	0.03789	T	NA	NA	NA	0.0005513	NA	NA	NA	NA	0	NA
rs145302638	a	g	1.186	0.4368	0.006624	?+??	10	123473128	NA	NA	NA	0	NA	1.186	0.4368	0.00662	0.01601	A	NA	NA	NA	0	NA	NA	NA	NA	0	NA
rs77915457	a	g	1.395	0.5139	0.006637	?+??	14	69031531	NA	NA	NA	0	NA	1.395	0.5139	0.006626	0.01121	A	NA	NA	NA	0.0005513	NA	NA	NA	NA	0	NA
rs9397435	a	g	-0.3479	0.1282	0.006672	-+--	6	151951220	0.3643	0.2426	0.1333	0.0814	G	-0.141	0.2896	0.6262	0.07257	G	0.6213	0.296	0.03579	0.05788	G	0.4666	0.221	0.03472	0.2257	G
rs115705709	t	c	1.255	0.4631	0.006728	?+??	16	52619600	NA	NA	NA	0	NA	1.255	0.4631	0.006735	0.02104	T	NA	NA	NA	0.001135	NA	NA	NA	NA	0	NA
rs7357368	t	c	-0.3321	0.1226	0.006779	----	8	128443387	-0.3807	0.2166	0.07878	0.1426	T	-0.3881	0.2181	0.07511	0.1628	T	-0.04856	0.2564	0.8498	0.1169	T	-0.5669	0.3346	0.09019	0.1453	T
rs10090459	a	g	-0.2432	0.0898	0.006789	----	8	128453529	-0.2976	0.1479	0.04418	0.3574	A	-0.2756	0.1667	0.0983	0.3143	A	-0.01307	0.1886	0.9447	0.2762	A	-0.4435	0.2666	0.09615	0.2209	A
rs16951133	a	g	0.6729	0.2487	0.006815	??++	16	52452743	NA	NA	NA	0.0006618	NA	NA	NA	NA	0.003202	NA	0.7904	0.2988	0.008167	0.05402	A	0.408	0.4487	0.3632	0.03623	A
rs142162466	a	g	2.112	0.7809	0.006839	???+	19	17597927	NA	NA	NA	0	NA	NA	NA	NA	0	NA	NA	NA	NA	0	NA	2.112	0.7809	0.006843	0.005175	A
rs140592565	a	g	1.176	0.4358	0.006966	?+??	14	69039657	NA	NA	NA	0.0006618	NA	1.176	0.4358	0.006959	0.01921	A	NA	NA	NA	0.002205	NA	NA	NA	NA	0	NA
rs113145313	a	c	-1.538	0.57	0.006971	?-??	8	128530419	NA	NA	NA	0	NA	1.538	0.57	0.006971	0.01281	C	NA	NA	NA	0.001654	NA	NA	NA	NA	0	NA
rs78178610	a	g	0.8412	0.3132	0.007235	?+??	8	128503598	NA	NA	NA	0.0003309	NA	0.8412	0.3132	0.007237	0.03789	A	NA	NA	NA	0.00441	NA	NA	NA	NA	0	NA
rs72826311	a	g	0.7224	0.2695	0.00735	++-?	10	124028529	0.6794	0.3158	0.03144	0.03243	A	1.747	0.6953	0.01197	0.006403	A	-0.2873	0.7735	0.7103	0.01709	A	NA	NA	NA	0	NA
rs150145372	t	c	-1.182	0.4417	0.00745	???-	6	151920348	NA	NA	NA	0	NA	NA	NA	NA	0	NA	NA	NA	NA	0	NA	1.182	0.4417	0.007473	0.02349	C
rs113883055	a	g	-0.409	0.153	0.007503	--+?	5	1291293	0.7474	0.3244	0.02122	0.0332	G	0.3672	0.1826	0.04432	0.1795	G	-0.1965	0.5555	0.7235	0.02701	G	NA	NA	NA	0	NA
rs147387931	c	g	1.47	0.55	0.007524	???+	10	123924099	NA	NA	NA	0	NA	NA	NA	NA	0	NA	NA	NA	NA	0	NA	1.47	0.55	0.007528	0.01871	C
rs79537766	a	t	1.223	0.4579	0.007563	+?+?	10	123799542	1.163	0.5128	0.02333	0.01125	A	NA	NA	NA	0.0005336	NA	1.459	1.017	0.1516	0.005513	A	NA	NA	NA	0	NA
rs141588112	a	g	1.412	0.5293	0.007638	+???	10	123456886	1.412	0.5293	0.007614	0.007942	A	NA	NA	NA	0.002134	NA	NA	NA	NA	0.001103	NA	NA	NA	NA	0	NA
rs77099096	t	c	1.0126	0.3797	0.00766	-++-	19	17226902	-19.37	7348	0.9979	0.00728	T	0.1612	0.8105	0.8423	0.006403	T	1.252	0.4298	0.003586	0.0204	T	-18.95	3166	0.9952	0.03981	T
rs58619297	t	c	0.5979	0.2243	0.007685	?+-?	10	123399917	NA	NA	NA	0.001324	NA	0.6486	0.2293	0.004672	0.08858	T	-0.5238	1.078	0.627	0.006615	T	NA	NA	NA	0	NA
rs193033669	a	g	-1.333	0.5006	0.007749	?-??	8	127938536	NA	NA	NA	0	NA	1.333	0.5006	0.007737	0.01441	G	NA	NA	NA	0.001103	NA	NA	NA	NA	0	NA
rs138989102	a	g	1.435	0.5392	0.007783	???+	8	128516999	NA	NA	NA	0.0006618	NA	NA	NA	NA	0	NA	NA	NA	NA	0	NA	1.435	0.5392	0.007782	0.01433	A
rs141150551	a	g	-1.435	0.5392	0.007783	???-	8	128483597	NA	NA	NA	0.0003309	NA	NA	NA	NA	0	NA	NA	NA	NA	0	NA	1.435	0.5392	0.007782	0.01433	G
rs144563970	t	c	1.435	0.5392	0.007783	???+	8	128492913	NA	NA	NA	0.0003309	NA	NA	NA	NA	0	NA	NA	NA	NA	0	NA	1.435	0.5392	0.007782	0.01433	T
rs75334291	c	g	-1.435	0.5392	0.007783	???-	8	128513458	NA	NA	NA	0.002647	NA	NA	NA	NA	0.0005336	NA	NA	NA	NA	0.0005513	NA	1.435	0.5392	0.007782	0.01433	G
rs183055424	a	g	-0.9759	0.3668	0.007801	??-?	8	128276495	NA	NA	NA	0	NA	NA	NA	NA	0.001068	NA	0.9759	0.3668	0.007795	0.03251	G	NA	NA	NA	0	NA
rs6470555	t	c	-0.2966	0.1116	0.007857	---+	8	128628832	0.1377	0.2489	0.5801	0.08504	C	0.3958	0.1534	0.009872	0.4264	C	0.4823	0.2969	0.1043	0.07718	C	-0.06656	0.3108	0.8305	0.1115	C
rs139204183	a	g	1.328	0.4999	0.007895	?+??	8	127891335	NA	NA	NA	0	NA	1.328	0.4999	0.007892	0.01334	A	NA	NA	NA	0.001104	NA	NA	NA	NA	0	NA
rs139274957	c	g	1.328	0.4999	0.007895	?+??	8	127889227	NA	NA	NA	0	NA	1.328	0.4999	0.007892	0.01334	C	NA	NA	NA	0.001103	NA	NA	NA	NA	0	NA
rs139352196	t	c	1.328	0.4999	0.007895	?+??	8	127893235	NA	NA	NA	0	NA	1.328	0.4999	0.007892	0.01334	T	NA	NA	NA	0.001103	NA	NA	NA	NA	0	NA
rs114194302	a	t	-1.159	0.4363	0.007897	?-??	6	151948859	NA	NA	NA	0	NA	1.159	0.4363	0.007888	0.01761	T	NA	NA	NA	0.0005513	NA	NA	NA	NA	0	NA
rs150034041	c	g	1.241	0.4674	0.007928	?+??	10	123679656	NA	NA	NA	0	NA	1.241	0.4674	0.007907	0.01494	C	NA	NA	NA	0	NA	NA	NA	NA	0	NA
rs144165020	t	g	1.383	0.521	0.007942	???+	8	128559057	NA	NA	NA	0	NA	NA	NA	NA	0	NA	NA	NA	NA	0	NA	1.383	0.521	0.007929	0.01194	T
rs117691659	a	g	0.8116	0.3062	0.008029	+?+?	19	17471634	1.783	0.4968	0.0003328	0.009265	A	NA	NA	NA	0.002668	NA	0.2167	0.3888	0.5772	0.04024	A	NA	NA	NA	0	NA
rs182841440	a	t	1.437	0.5433	0.00817	???+	5	56014358	NA	NA	NA	0	NA	NA	NA	NA	0	NA	NA	NA	NA	0	NA	1.437	0.5433	0.008184	0.01594	A
rs75147578	c	g	0.7825	0.2965	0.00831	??+-	8	128279255	NA	NA	NA	0.0003309	NA	NA	NA	NA	0.001067	NA	1.13	0.3385	0.0008391	0.03528	C	-0.3627	0.6145	0.5551	0.03025	C
rs190081479	t	c	-1.635	0.6198	0.008341	?-??	10	123479559	NA	NA	NA	0	NA	1.635	0.6198	0.00835	0.008538	C	NA	NA	NA	0	NA	NA	NA	NA	0	NA
rs145145395	a	g	1.12	0.4246	0.008345	???+	19	17392263	NA	NA	NA	0	NA	NA	NA	NA	0	NA	NA	NA	NA	0.0005513	NA	1.12	0.4246	0.008372	0.0215	A
rs8005466	t	c	0.66	0.2504	0.008407	?+-?	14	68980423	NA	NA	NA	0	NA	0.7648	0.2574	0.002963	0.07684	T	-1.202	1.085	0.268	0.009934	T	NA	NA	NA	0	NA
Var-10-80954772	a	g	2.085	0.7912	0.008408	??+?	10	80954772	NA	NA	NA	0	NA	NA	NA	NA	0	NA	2.085	0.7912	0.008411	0.005513	A	NA	NA	NA	0	NA
rs118061999	a	g	0.4638	0.1763	0.008506	+++?	6	151773953	0.4955	0.2228	0.02612	0.07743	A	0.04863	0.5206	0.9256	0.02401	A	0.5709	0.3461	0.09905	0.04796	A	NA	NA	NA	0	NA
rs189396770	a	g	1.62	0.6162	0.008563	?+??	8	128595879	NA	NA	NA	0	NA	1.62	0.6162	0.008569	0.008004	A	NA	NA	NA	0	NA	NA	NA	NA	0	NA
rs77924381	t	c	0.8869	0.3375	0.008593	???+	10	80709144	NA	NA	NA	0.0003309	NA	NA	NA	NA	0.004269	NA	NA	NA	NA	0.0005513	NA	0.8869	0.3375	0.008588	0.05454	T
rs11263478	a	g	0.2846	0.1084	0.008668	?+++	11	69346206	NA	NA	NA	0.003971	NA	0.2201	0.1565	0.1596	0.3858	A	0.16	0.2199	0.4669	0.1322	A	0.506	0.2061	0.01409	0.4789	A
rs112926433	a	g	-1.306	0.4994	0.008919	?-??	10	64231671	NA	NA	NA	0	NA	1.306	0.4994	0.008926	0.01814	G	NA	NA	NA	0.0005513	NA	NA	NA	NA	0	NA
rs149485218	t	c	1.428	0.5462	0.008938	?+??	8	128595966	NA	NA	NA	0.0003309	NA	1.428	0.5462	0.008943	0.01121	T	NA	NA	NA	0	NA	NA	NA	NA	0	NA
rs11263482	a	g	0.2932	0.1121	0.008942	?+++	11	69348655	NA	NA	NA	0.00364	NA	0.2407	0.1661	0.1473	0.2721	A	0.1356	0.2251	0.5469	0.1236	A	0.506	0.2061	0.01409	0.4785	A
rs2288539	a	g	-0.2825	0.1083	0.009064	----	19	17351535	-0.3213	0.2403	0.1813	0.1145	A	-0.256	0.1846	0.1654	0.2305	A	-0.1346	0.193	0.4856	0.2602	A	-0.6272	0.2908	0.03104	0.203	A
rs79080406	a	g	0.8387	0.3214	0.009067	?+??	10	123445137	NA	NA	NA	0	NA	0.8387	0.3214	0.009054	0.03362	A	NA	NA	NA	0.001654	NA	NA	NA	NA	0	NA
rs79166479	t	c	0.8387	0.3214	0.009067	?+??	10	123454947	NA	NA	NA	0	NA	0.8387	0.3214	0.009054	0.03362	T	NA	NA	NA	0.001654	NA	NA	NA	NA	0	NA
rs41301547	c	g	-0.6118	0.2346	0.009111	?-+?	10	123357643	NA	NA	NA	0.0006662	NA	0.6118	0.2346	0.009114	0.07923	G	-19.53	9869	0.9984	0.00678	G	NA	NA	NA	0	NA
rs116049414	t	c	1.306	0.5011	0.009154	?+??	6	151972897	NA	NA	NA	0	NA	1.306	0.5011	0.009171	0.01441	T	NA	NA	NA	0.002205	NA	NA	NA	NA	0	NA
rs139190277	a	g	1.306	0.5011	0.009154	?+??	6	151972802	NA	NA	NA	0.0003309	NA	1.306	0.5011	0.009171	0.01494	A	NA	NA	NA	0.002205	NA	NA	NA	NA	0	NA
rs181744923	a	g	1.306	0.5011	0.009154	?+??	6	151998631	NA	NA	NA	0	NA	1.306	0.5011	0.009171	0.01441	A	NA	NA	NA	0.001654	NA	NA	NA	NA	0	NA
rs11199962	t	c	1.371	0.5268	0.009255	+???	10	123193530	1.371	0.5268	0.009252	0.009927	T	NA	NA	NA	0.002668	NA	NA	NA	NA	0.00441	NA	NA	NA	NA	0.0003981	NA
rs9478235	t	c	0.9974	0.3839	0.009375	?+??	6	152007074	NA	NA	NA	0.0003356	NA	-0.9974	0.3839	0.009369	0.07943	C	NA	NA	NA	0.002257	NA	NA	NA	NA	0	NA
rs145643617	t	c	-1.205	0.4642	0.009435	?-??	14	69026405	NA	NA	NA	0	NA	1.205	0.4642	0.009416	0.01835	C	NA	NA	NA	0.002347	NA	NA	NA	NA	0	NA
rs117770051	t	g	0.6251	0.2409	0.009457	+-+?	10	81027799	0.2326	0.3397	0.4935	0.04169	T	-0.05399	0.65	0.9338	0.01601	T	1.433	0.4016	0.0003578	0.03308	T	NA	NA	NA	0	NA
Var-10-81005636	a	g	1.593	0.614	0.009474	???+	10	81005636	NA	NA	NA	0	NA	NA	NA	NA	0.0005388	NA	NA	NA	NA	0	NA	1.593	0.614	0.009454	0.009677	A
rs9397437	a	g	0.3484	0.1343	0.009484	+-++	6	151952332	0.3737	0.2427	0.1237	0.08107	A	-0.305	0.3712	0.4114	0.04589	A	0.5185	0.306	0.0902	0.05623	A	0.4702	0.2208	0.03318	0.2253	A
rs146798751	a	g	1.584	0.6115	0.009588	???+	10	123216504	NA	NA	NA	0	NA	NA	NA	NA	0.0005336	NA	NA	NA	NA	0	NA	1.584	0.6115	0.009594	0.00836	A
rs13000732	c	g	0.2488	0.0961	0.009624	++++	2	217941790	-0.14	0.1657	0.3981	0.2432	G	-0.3563	0.1549	0.02148	0.3778	G	-0.2245	0.222	0.312	0.1702	G	-0.2463	0.3178	0.4384	0.1441	G
rs141976406	t	c	0.7896	0.3059	0.009845	??+?	5	56011811	NA	NA	NA	0.001324	NA	NA	NA	NA	0.0005336	NA	0.7896	0.3059	0.009848	0.06174	T	NA	NA	NA	0	NA
rs151220635	a	g	1.068	0.4138	0.009853	+???	2	217966821	1.068	0.4138	0.009851	0.01688	A	NA	NA	NA	0.004803	NA	NA	NA	NA	0.00441	NA	NA	NA	NA	0	NA
rs182418471	a	t	-1.913	0.7414	0.009873	?-+?	11	69324353	NA	NA	NA	0.001007	NA	1.913	0.7414	0.009884	0.007511	T	-19.65	12100	0.9987	0.005637	T	NA	NA	NA	0	NA
rs35967454	a	g	-0.4346	0.1686	0.009945	?-+?	8	128218318	NA	NA	NA	0.002316	NA	0.4802	0.1728	0.005459	0.1948	G	-0.4709	0.7703	0.541	0.01213	G	NA	NA	NA	0	NA
rs11200373	a	c	0.6742	0.2616	0.009971	+-+?	10	123822629	0.7844	0.3299	0.01743	0.0321	A	-0.1982	0.7946	0.803	0.008538	A	0.7703	0.5105	0.1313	0.01378	A	NA	NA	NA	0	NA
rs34747376	t	c	0.9155	0.3554	0.009996	?+??	8	128525741	NA	NA	NA	0	NA	0.9155	0.3554	0.009999	0.03308	T	NA	NA	NA	0.002756	NA	NA	NA	NA	0	NA
rs3745193	a	g	0.3583	0.1391	0.009998	+--+	19	17451981	0.7203	0.3344	0.03126	0.03144	A	-19.91	9211	0.9983	0.008004	A	-0.03064	0.2353	0.8964	0.134	A	0.5118	0.2013	0.01102	0.3131	A
rs190841335	t	c	-1.576	0.6122	0.01004	???-	10	123343170	NA	NA	NA	0	NA	NA	NA	NA	0	NA	NA	NA	NA	0	NA	1.576	0.6122	0.01004	0.007962	C
rs16951251	t	c	1.344	0.5222	0.01006	?+??	16	52594725	NA	NA	NA	0	NA	-1.344	0.5222	0.01007	0.05139	C	NA	NA	NA	0.002205	NA	NA	NA	NA	0	NA
rs77101451	t	c	0.3615	0.1405	0.01008	++++	19	17766491	0.4533	0.2077	0.02907	0.09298	T	0.2154	0.3622	0.5521	0.04109	T	0.4789	0.2807	0.08792	0.07442	T	0.0119	0.3737	0.9746	0.06887	T
rs191968859	t	c	-2.896	1.126	0.01011	?-??	6	151871745	NA	NA	NA	0	NA	2.896	1.126	0.01011	0.006403	C	NA	NA	NA	0	NA	NA	NA	NA	0	NA
Var-6-151844765	a	g	2.896	1.126	0.01011	?+??	6	151844765	NA	NA	NA	0	NA	2.896	1.126	0.01011	0.006403	A	NA	NA	NA	0	NA	NA	NA	NA	0	NA
rs146491688	t	c	1.115	0.4339	0.01018	???+	10	123521192	NA	NA	NA	0	NA	NA	NA	NA	0	NA	NA	NA	NA	0	NA	1.115	0.4339	0.01022	0.02826	T
rs7145030	a	g	-1.411	0.5491	0.01018	?-??	14	68713474	NA	NA	NA	0.0003309	NA	1.411	0.5491	0.01021	0.01334	G	NA	NA	NA	0	NA	NA	NA	NA	0	NA
rs76227817	t	c	-1.411	0.5491	0.01018	?-??	14	68708774	NA	NA	NA	0.0003309	NA	1.411	0.5491	0.01021	0.01334	C	NA	NA	NA	0	NA	NA	NA	NA	0	NA
rs77470962	a	g	1.411	0.5491	0.01018	?+??	14	68689976	NA	NA	NA	0.0003309	NA	1.411	0.5491	0.01021	0.01334	A	NA	NA	NA	0	NA	NA	NA	NA	0	NA
rs139143872	c	g	-1.225	0.4771	0.01024	??-?	19	17208483	NA	NA	NA	0	NA	NA	NA	NA	0.0005336	NA	1.225	0.4771	0.01027	0.01488	G	NA	NA	NA	0	NA
rs147234338	a	g	1.225	0.4771	0.01024	??+?	19	17208478	NA	NA	NA	0	NA	NA	NA	NA	0.0005336	NA	1.225	0.4771	0.01027	0.01488	A	NA	NA	NA	0.001592	NA
rs184847986	a	g	1.225	0.4771	0.01024	??+?	19	17204175	NA	NA	NA	0	NA	NA	NA	NA	0.0005336	NA	1.225	0.4771	0.01027	0.01488	A	NA	NA	NA	0	NA
rs116659730	a	g	-2.889	1.126	0.0103	?-??	6	151912013	NA	NA	NA	0	NA	2.889	1.126	0.01028	0.006937	G	NA	NA	NA	0	NA	NA	NA	NA	0	NA
rs116755482	a	g	1.254	0.4888	0.0103	?+??	10	81067971	NA	NA	NA	0	NA	1.254	0.4888	0.01034	0.01547	A	NA	NA	NA	0	NA	NA	NA	NA	0	NA
rs7158636	a	g	0.6406	0.2497	0.0103	?+-?	14	68986705	NA	NA	NA	0.0003309	NA	0.7442	0.2566	0.003724	0.07737	A	-1.211	1.085	0.2641	0.009923	A	NA	NA	NA	0.0003981	NA
Var-6-151938224	a	g	-1.372	0.5352	0.01036	???-	6	151938224	NA	NA	NA	0	NA	NA	NA	NA	0	NA	NA	NA	NA	0	NA	1.372	0.5352	0.01034	0.01871	G
rs138471778	t	c	2.923	1.141	0.01041	?+??	8	128664817	NA	NA	NA	0	NA	2.923	1.141	0.01044	0.006403	T	NA	NA	NA	0.0005513	NA	NA	NA	NA	0	NA
rs74901217	t	g	1.594	0.6225	0.01045	?+??	14	68936372	NA	NA	NA	0	NA	1.594	0.6225	0.01044	0.009072	T	NA	NA	NA	0	NA	NA	NA	NA	0	NA
rs4461871	a	g	0.2852	0.1114	0.01048	+++-	8	128625778	0.1466	0.2489	0.556	0.08504	A	0.3593	0.1529	0.01878	0.4189	A	0.5317	0.2975	0.07387	0.07552	A	-0.07449	0.311	0.8107	0.1127	A
rs115606746	t	g	-0.932	0.365	0.01067	?-??	14	68679227	NA	NA	NA	0.0003309	NA	0.932	0.365	0.01066	0.02561	G	NA	NA	NA	0.0005513	NA	NA	NA	NA	0	NA
rs75466945	t	g	0.932	0.365	0.01067	?+??	14	68668231	NA	NA	NA	0.0003309	NA	0.932	0.365	0.01066	0.02561	T	NA	NA	NA	0.0005513	NA	NA	NA	NA	0	NA
rs80258841	t	c	1.16	0.4543	0.01067	?+??	10	81108652	NA	NA	NA	0	NA	1.16	0.4543	0.01067	0.02401	T	NA	NA	NA	0.001103	NA	NA	NA	NA	0	NA
Var-6-151999101	a	g	-0.7651	0.2997	0.01068	--+-	6	151999101	1.269	0.5679	0.02551	0.005295	G	0.5175	0.7023	0.4612	0.00587	G	-0.06863	0.5633	0.903	0.02205	G	1.314	0.5919	0.02648	0.01075	G
Var-6-151999106	a	t	0.7651	0.2997	0.01068	++-+	6	151999106	1.269	0.5679	0.02551	0.005295	A	0.5175	0.7023	0.4612	0.00587	A	-0.06863	0.5633	0.903	0.02205	A	1.314	0.5919	0.02648	0.01075	A
Var-6-151999107	a	c	-0.7651	0.2997	0.01068	--+-	6	151999107	1.269	0.5679	0.02551	0.005295	C	0.5175	0.7023	0.4612	0.00587	C	-0.06863	0.5633	0.903	0.02205	C	1.314	0.5919	0.02648	0.01075	C
rs28735985	t	c	0.2844	0.1114	0.0107	+++-	8	128628457	0.1377	0.2489	0.5801	0.08504	T	0.3593	0.1529	0.01878	0.4184	T	0.5317	0.2975	0.07387	0.07552	T	-0.06656	0.3108	0.8305	0.1115	T
rs6470551	a	t	0.2844	0.1114	0.0107	+++-	8	128628534	0.1377	0.2489	0.5801	0.08504	A	0.3593	0.1529	0.01878	0.4184	A	0.5317	0.2975	0.07387	0.07552	A	-0.06656	0.3108	0.8305	0.1115	A
rs6470552	t	c	0.2844	0.1114	0.0107	+++-	8	128628601	0.1377	0.2489	0.5801	0.08504	T	0.3593	0.1529	0.01878	0.4184	T	0.5317	0.2975	0.07387	0.07552	T	-0.06656	0.3108	0.8305	0.1115	T
rs10103860	a	g	0.2842	0.1115	0.01079	+++-	8	128627431	0.1476	0.2489	0.5531	0.08471	A	0.3555	0.1531	0.02024	0.4194	A	0.5317	0.2975	0.07387	0.07607	A	-0.06656	0.3108	0.8305	0.1115	A
rs139459926	a	t	-1.89	0.742	0.01086	???-	8	128566774	NA	NA	NA	0	NA	NA	NA	NA	0	NA	NA	NA	NA	0	NA	1.89	0.742	0.01088	0.005175	T
rs144356902	t	c	1.0658	0.4187	0.0109	+?+?	8	128576917	0.9726	0.5426	0.07307	0.009265	T	NA	NA	NA	0.002134	NA	1.203	0.6581	0.06755	0.008269	T	NA	NA	NA	0	NA
rs116463214	a	t	1.022	0.4032	0.01125	?+??	16	52684674	NA	NA	NA	0	NA	1.022	0.4032	0.01126	0.02295	A	NA	NA	NA	0.001654	NA	NA	NA	NA	0	NA
rs6470557	a	g	-0.2825	0.1115	0.01132	---+	8	128628960	0.1377	0.2489	0.5801	0.08504	G	0.356	0.1532	0.02014	0.4189	G	0.5317	0.2975	0.07387	0.07552	G	-0.06656	0.3108	0.8305	0.1115	G
rs10103671	t	c	0.2822	0.1115	0.01135	+++-	8	128627459	0.1377	0.2489	0.5801	0.08504	T	0.3555	0.1531	0.02024	0.4194	T	0.5317	0.2975	0.07387	0.07607	T	-0.06656	0.3108	0.8305	0.1115	T
rs11778312	c	g	0.2822	0.1115	0.01135	+++-	8	128627800	0.1377	0.2489	0.5801	0.08504	C	0.3555	0.1531	0.02024	0.4194	C	0.5317	0.2975	0.07387	0.07607	C	-0.06656	0.3108	0.8305	0.1115	C
rs12386873	a	g	0.2816	0.1113	0.0114	+++-	8	128629374	0.1377	0.2489	0.5801	0.08504	A	0.3538	0.1526	0.02043	0.4189	A	0.5317	0.2975	0.07387	0.07552	A	-0.06656	0.3108	0.8305	0.1115	A
rs12386921	t	c	-0.2816	0.1113	0.0114	---+	8	128629394	0.1377	0.2489	0.5801	0.08504	C	0.3538	0.1526	0.02043	0.4189	C	0.5317	0.2975	0.07387	0.07552	C	-0.06656	0.3108	0.8305	0.1115	C
rs12386969	a	t	-0.2816	0.1113	0.0114	---+	8	128629170	0.1377	0.2489	0.5801	0.08504	T	0.3538	0.1526	0.02043	0.4189	T	0.5317	0.2975	0.07387	0.07552	T	-0.06656	0.3108	0.8305	0.1115	T
rs12386972	a	g	-0.2816	0.1113	0.0114	---+	8	128629417	0.1377	0.2489	0.5801	0.08504	G	0.3538	0.1526	0.02043	0.4189	G	0.5317	0.2975	0.07387	0.07552	G	-0.06656	0.3108	0.8305	0.1115	G
rs7839030	a	g	0.2816	0.1113	0.0114	+++-	8	128629108	0.1377	0.2489	0.5801	0.0851	A	0.3538	0.1526	0.02043	0.4189	A	0.5317	0.2975	0.07387	0.07561	A	-0.06656	0.3108	0.8305	0.1115	A
rs2071346	t	g	-0.4198	0.1661	0.0115	+---	8	128749023	0.02613	0.4931	0.9577	0.02052	T	-0.388	0.236	0.1002	0.1355	T	-0.4582	0.4966	0.3561	0.03638	T	-0.6421	0.3144	0.04108	0.174	T
rs190768823	a	t	1.472	0.5838	0.01169	+???	8	127851136	1.472	0.5838	0.01171	0.007942	A	NA	NA	NA	0.001067	NA	NA	NA	NA	0.0005513	NA	NA	NA	NA	0	NA
rs17271951	t	c	-0.2394	0.0952	0.01193	----	16	52538040	0.2171	0.153	0.1559	0.275	C	0.3698	0.2659	0.1643	0.07898	C	0.002828	0.1763	0.9872	0.2922	C	0.5552	0.2168	0.01046	0.213	C
Var-19-17357237	c	g	1.0609	0.4223	0.012	--++	19	17357237	-19.36	8122	0.9981	0.00581	C	-19.89	8114	0.998	0.005734	C	0.1893	0.8274	0.8191	0.009069	C	1.368	0.4911	0.005352	0.01845	C
rs6554743	t	c	-0.3416	0.136	0.01203	--+?	5	1281890	0.9756	0.5019	0.05191	0.01224	C	0.3538	0.1485	0.01719	0.3959	C	-0.3066	0.4594	0.5046	0.03969	C	NA	NA	NA	0	NA
rs142027092	t	c	1.832	0.7298	0.01206	???+	8	128798348	NA	NA	NA	0	NA	NA	NA	NA	0	NA	NA	NA	NA	0	NA	1.832	0.7298	0.01208	0.009554	T
rs6470550	a	t	-0.2796	0.1114	0.01208	---+	8	128626694	0.1377	0.2489	0.5801	0.08504	T	0.3553	0.153	0.0202	0.4194	T	0.5128	0.297	0.0842	0.07607	T	-0.06656	0.3108	0.8305	0.1115	T
rs141239572	t	c	1.017	0.4057	0.01218	?+??	8	127893923	NA	NA	NA	0	NA	1.017	0.4057	0.01216	0.02081	T	NA	NA	NA	0.001103	NA	NA	NA	NA	0	NA
rs78066647	t	c	0.6583	0.2631	0.01235	?+??	5	56269508	NA	NA	NA	0	NA	0.6583	0.2631	0.01235	0.05283	T	NA	NA	NA	0.001103	NA	NA	NA	NA	0	NA
rs115763182	a	g	-1.218	0.487	0.01238	?-??	10	81078691	NA	NA	NA	0	NA	1.218	0.487	0.01238	0.02193	G	NA	NA	NA	0.001104	NA	NA	NA	NA	0	NA
rs147938058	a	g	1.21	0.4839	0.0124	???+	10	80811192	NA	NA	NA	0	NA	NA	NA	NA	0	NA	NA	NA	NA	0	NA	1.21	0.4839	0.01241	0.01911	A
rs16936632	t	g	1.1695	0.4679	0.01243	?+++	10	80688019	NA	NA	NA	0.0003309	NA	-1.951	1.026	0.05727	0.01921	G	-20.07	9897	0.9984	0.005513	G	-0.9643	0.5257	0.06663	0.07922	G
Var-11-69532991	a	g	1.873	0.7503	0.01255	???+	11	69532991	NA	NA	NA	0	NA	NA	NA	NA	0	NA	NA	NA	NA	0	NA	1.873	0.7503	0.01253	0.005175	A
rs10886991	t	g	0.1956	0.0784	0.01257	+-++	10	123571916	-0.285	0.1432	0.04661	0.4662	G	0.005579	0.1446	0.9692	0.4696	G	0.2246	0.1552	0.1477	0.4967	T	0.3606	0.2015	0.07352	0.3575	T
rs185172221	c	g	-1.133	0.4541	0.01259	???-	5	56120746	NA	NA	NA	0	NA	NA	NA	NA	0	NA	NA	NA	NA	0.0005513	NA	1.133	0.4541	0.01257	0.01911	G
rs10887084	a	g	0.2606	0.1044	0.0126	+++-	10	123883403	0.2012	0.2129	0.3446	0.1039	A	0.2098	0.1564	0.1797	0.3677	A	0.4102	0.1926	0.03321	0.1764	A	-0.104	0.749	0.8895	0.02189	A
rs138480272	a	g	0.8356	0.3352	0.01267	+?+?	10	123866823	0.6556	0.3977	0.09922	0.02019	A	NA	NA	NA	0.002134	NA	1.277	0.6228	0.04035	0.01047	A	NA	NA	NA	0	NA
rs115490677	t	g	1.701	0.6825	0.01269	?+??	6	151913912	NA	NA	NA	0	NA	1.701	0.6825	0.01269	0.006937	T	NA	NA	NA	0	NA	NA	NA	NA	0	NA
rs148627158	a	g	1.491	0.5987	0.01276	+???	10	64160231	1.491	0.5987	0.01275	0.005625	A	NA	NA	NA	0.001067	NA	NA	NA	NA	0.001654	NA	NA	NA	NA	0	NA
rs57594162	c	g	-0.5359	0.2152	0.01277	?-+?	8	128301289	NA	NA	NA	0.001324	NA	0.5359	0.2152	0.01278	0.1067	G	-19.78	9182	0.9983	0.005513	G	NA	NA	NA	0	NA
rs11824610	a	g	0.4114	0.1652	0.01278	++++	11	69446331	0.6507	0.267	0.0148	0.04302	A	0.1322	0.2653	0.6182	0.07684	A	0.4394	0.486	0.366	0.02756	A	0.529	0.4899	0.2802	0.03225	A
rs79968035	a	g	-0.6099	0.2449	0.01278	-+-?	10	81037860	0.2147	0.3393	0.527	0.04203	G	-0.1821	0.7836	0.8162	0.01281	G	1.353	0.3967	0.0006483	0.03363	G	NA	NA	NA	0	NA
rs75018107	t	g	1.699	0.6826	0.01281	?+??	10	81084465	NA	NA	NA	0	NA	1.699	0.6826	0.01279	0.01334	T	NA	NA	NA	0	NA	NA	NA	NA	0	NA
rs117673644	t	c	0.8318	0.3343	0.01284	++++	19	17385650	-0.524	0.7471	0.483	0.01324	C	-0.6131	1.093	0.5748	0.005336	C	-0.9772	0.4727	0.03872	0.06009	C	-0.8774	0.7364	0.2335	0.03264	C
rs72831155	t	c	0.497	0.1998	0.01289	++-?	10	64312785	0.651	0.2687	0.0154	0.05228	T	1.005	0.5052	0.04668	0.01814	T	-0.07029	0.3709	0.8497	0.05017	T	NA	NA	NA	0	NA
rs74546231	a	g	0.4731	0.1903	0.01291	+++?	19	17650053	0.3816	0.2436	0.1172	0.07162	A	0.794	0.4824	0.09976	0.01761	A	0.4985	0.3934	0.2051	0.03969	A	NA	NA	NA	0	NA
rs4784227	t	c	0.2362	0.095	0.01293	++++	16	52599188	0.204	0.1576	0.1955	0.257	T	0.4651	0.2548	0.06796	0.08093	T	0.1088	0.1697	0.5214	0.3407	T	0.3444	0.2218	0.1204	0.2506	T
rs9925692	t	c	-0.7652	0.3086	0.01315	?--?	16	52635330	NA	NA	NA	0.001324	NA	-0.828	0.3214	0.009983	0.09125	T	-0.02476	1.104	0.9821	0.007166	T	NA	NA	NA	0	NA
rs73707704	a	g	-0.8295	0.3346	0.01317	?-??	8	127859408	NA	NA	NA	0	NA	0.8295	0.3346	0.01318	0.03575	G	NA	NA	NA	0.003859	NA	NA	NA	NA	0	NA
rs1108616	c	g	0.194	0.0783	0.01319	+++-	10	81043372	0.1586	0.1351	0.2404	0.4636	C	-0.2385	0.1488	0.1091	0.4589	G	0.3378	0.1603	0.03502	0.4405	C	0.03867	0.2027	0.8487	0.3615	G
rs137867648	t	c	1.498	0.6047	0.01324	+???	10	64333996	1.498	0.6047	0.0132	0.006287	T	NA	NA	NA	0.003202	NA	NA	NA	NA	0.002205	NA	NA	NA	NA	0	NA
rs77524869	t	c	-0.5937	0.2397	0.01325	-+-?	10	81036921	0.2147	0.3393	0.527	0.04203	C	-0.05399	0.65	0.9338	0.01654	C	1.353	0.3967	0.0006483	0.03363	C	NA	NA	NA	0	NA
rs28366779	a	c	-0.7853	0.3173	0.01333	?-??	16	52596571	NA	NA	NA	0.0003309	NA	-0.7853	0.3173	0.01334	0.09765	A	NA	NA	NA	0.003308	NA	NA	NA	NA	0	NA
rs28636082	a	t	-0.7853	0.3173	0.01333	?-??	16	52591139	NA	NA	NA	0.0003309	NA	-0.7853	0.3173	0.01334	0.09765	A	NA	NA	NA	0.003308	NA	NA	NA	NA	0	NA
rs7078490	c	g	0.3079	0.1245	0.01338	+++-	10	123883114	0.5025	0.2763	0.06893	0.04765	C	0.1857	0.1832	0.3106	0.207	C	0.4001	0.2245	0.07466	0.124	C	-0.104	0.749	0.8895	0.02189	C
rs117125455	t	c	0.6184	0.2502	0.01346	??++	14	68888656	NA	NA	NA	0	NA	NA	NA	NA	0.001067	NA	0.7029	0.2812	0.01242	0.06009	T	0.297	0.5483	0.588	0.02986	T
rs11133719	t	c	-0.3396	0.1374	0.01348	----	5	1271524	-0.2231	0.2062	0.2794	0.1631	T	-0.3175	0.2776	0.2527	0.08858	T	-0.3436	0.2895	0.2352	0.1052	T	-0.9995	0.4707	0.03371	0.1055	T
rs6881768	t	c	0.5175	0.2095	0.01349	?+-?	5	1281743	NA	NA	NA	0.0006618	NA	0.5708	0.2137	0.007555	0.1147	T	-0.7894	1.058	0.4555	0.009372	T	NA	NA	NA	0	NA
rs148140640	a	c	2.776	1.124	0.01352	?+??	11	69356963	NA	NA	NA	0	NA	2.776	1.124	0.01357	0.006403	A	NA	NA	NA	0	NA	NA	NA	NA	0	NA
rs7000448	t	c	-0.2133	0.0864	0.0136	----	8	128441170	-0.2571	0.146	0.07819	0.3643	T	0.1806	0.1531	0.2382	0.3703	C	-0.1042	0.1873	0.5779	0.2988	T	-0.3684	0.2517	0.1433	0.2381	T
Var-19-17223236	t	c	2.17	0.8795	0.01361	?+??	19	17223236	NA	NA	NA	0	NA	2.17	0.8795	0.01359	0.005336	T	NA	NA	NA	0	NA	NA	NA	NA	0	NA
rs17054388	t	g	0.4271	0.1732	0.01366	++++	6	151854111	0.5128	0.2854	0.07242	0.04236	T	0.9146	0.5366	0.08831	0.01441	T	0.8503	0.4283	0.0471	0.0226	T	0.01077	0.2871	0.9701	0.1461	T
rs17103160	t	c	0.3644	0.1478	0.01367	+++?	10	123919871	0.3922	0.6581	0.5512	0.009927	T	0.322	0.1602	0.04446	0.2652	T	0.7149	0.4701	0.1283	0.0204	T	NA	NA	NA	0	NA
rs71520676	t	c	0.7017	0.2847	0.01371	?+??	8	128536165	NA	NA	NA	0	NA	0.7017	0.2847	0.01372	0.0571	T	NA	NA	NA	0.00441	NA	NA	NA	NA	0	NA
rs141673520	a	c	-1.048	0.4253	0.01373	?-??	6	151870702	NA	NA	NA	0	NA	1.048	0.4253	0.01374	0.01761	C	NA	NA	NA	0.002756	NA	NA	NA	NA	0	NA
rs151317070	c	g	-1.048	0.4253	0.01373	?-??	6	151877120	NA	NA	NA	0	NA	1.048	0.4253	0.01374	0.01761	G	NA	NA	NA	0.002756	NA	NA	NA	NA	0	NA
rs703996	t	c	0.4157	0.1689	0.01384	+-+?	10	80919676	0.4529	0.221	0.04044	0.0953	T	-0.05069	0.5133	0.9213	0.02028	T	0.5093	0.3045	0.09447	0.05359	T	NA	NA	NA	0.0003981	NA
rs11994380	a	g	0.593	0.241	0.01387	?+??	8	128282104	NA	NA	NA	0.001655	NA	0.593	0.241	0.01387	0.08538	A	NA	NA	NA	0.003859	NA	NA	NA	NA	0	NA
rs41295559	a	g	-1.099	0.4468	0.0139	?-??	10	123276113	NA	NA	NA	0	NA	1.099	0.4468	0.01395	0.01601	G	NA	NA	NA	0.001103	NA	NA	NA	NA	0	NA
rs186370523	a	g	1.3	0.5296	0.0141	?+??	11	69465408	NA	NA	NA	0	NA	1.3	0.5296	0.01407	0.01494	A	NA	NA	NA	0	NA	NA	NA	NA	0	NA
rs12279618	a	g	0.422	0.172	0.01416	?++?	11	69419068	NA	NA	NA	0.0009927	NA	-0.4349	0.1795	0.0154	0.2332	G	-0.277	0.6029	0.6459	0.01488	G	NA	NA	NA	0	NA
rs141150173	t	g	0.6943	0.2832	0.01423	+-+?	10	81061789	1.047	0.3468	0.002533	0.02019	T	-0.8854	1.056	0.4016	0.01014	T	0.2286	0.5542	0.68	0.0204	T	NA	NA	NA	0	NA
rs4284014	t	c	0.1954	0.0797	0.01424	++-+	8	128559650	-0.1379	0.1411	0.3282	0.4497	C	-0.4033	0.1612	0.01237	0.3815	C	0.01929	0.1529	0.8996	0.4735	C	0.352	0.1963	0.07297	0.4411	T
rs79672082	t	c	1.096	0.4475	0.01432	???+	10	80670140	NA	NA	NA	0	NA	NA	NA	NA	0	NA	NA	NA	NA	0	NA	1.096	0.4475	0.01432	0.0199	T
rs142350680	t	c	-1.756	0.7172	0.01435	???-	10	81004384	NA	NA	NA	0.0003309	NA	NA	NA	NA	0	NA	NA	NA	NA	0	NA	1.756	0.7172	0.01432	0.00836	C
rs73370173	t	c	0.9394	0.3838	0.01438	?+??	10	123861753	NA	NA	NA	0.0003336	NA	0.9394	0.3838	0.01439	0.02778	T	NA	NA	NA	0.001661	NA	NA	NA	NA	0	NA
Var-5-56137844	a	g	1.434	0.5859	0.01438	???+	5	56137844	NA	NA	NA	0	NA	NA	NA	NA	0	NA	NA	NA	NA	0	NA	1.434	0.5859	0.01438	0.01115	A
rs7078019	c	g	-0.2586	0.1057	0.01443	---+	10	123882753	0.1998	0.2129	0.3479	0.103	G	0.2226	0.1604	0.1652	0.3675	G	0.3833	0.1932	0.04722	0.1751	G	-0.104	0.749	0.8895	0.02231	G
rs12572275	t	c	0.364	0.1489	0.01449	++-+	10	80896251	0.5777	0.3302	0.08021	0.03673	T	0.4889	0.2924	0.09457	0.06137	T	-0.006519	0.4251	0.9878	0.03197	T	0.2907	0.2311	0.2084	0.1829	T
Var-8-127862291	a	g	1.666	0.6814	0.01449	?+??	8	127862291	NA	NA	NA	0	NA	1.666	0.6814	0.01451	0.006937	A	NA	NA	NA	0	NA	NA	NA	NA	0	NA
rs58050385	t	c	1.48	0.6058	0.01456	???+	2	217896647	NA	NA	NA	0	NA	NA	NA	NA	0	NA	NA	NA	NA	0	NA	1.48	0.6058	0.01457	0.01115	T
Var-10-80904180	a	g	1.461	0.598	0.01456	???+	10	80904180	NA	NA	NA	0	NA	NA	NA	NA	0	NA	NA	NA	NA	0	NA	1.461	0.598	0.01459	0.007284	A
rs111425279	a	t	-0.3768	0.1543	0.0146	---?	16	52690254	0.5938	0.2948	0.04398	0.04302	T	0.3322	0.1937	0.08625	0.1366	T	0.03685	0.5098	0.9424	0.02922	T	NA	NA	NA	0	NA
rs2421003	t	c	0.2554	0.1046	0.01463	+++-	10	123880028	0.2301	0.2106	0.2746	0.1041	T	0.2005	0.1573	0.2023	0.411	T	0.3817	0.1939	0.04901	0.1784	T	-0.063	0.7503	0.9331	0.02124	T
rs10788255	t	c	-0.2051	0.084	0.01466	----	10	123927299	-0.2165	0.1516	0.1533	0.324	T	-0.3075	0.1566	0.04964	0.3757	T	-0.08774	0.175	0.6161	0.3148	T	0.171	0.2013	0.3957	0.4562	C
rs78449799	a	c	1.477	0.6053	0.01468	???+	2	217915021	NA	NA	NA	0	NA	NA	NA	NA	0	NA	NA	NA	NA	0	NA	1.477	0.6053	0.01471	0.01194	A
rs78909828	c	g	-1.477	0.6053	0.01468	???-	2	217918173	NA	NA	NA	0	NA	NA	NA	NA	0	NA	NA	NA	NA	0	NA	1.477	0.6053	0.01471	0.01194	G
rs147765741	a	c	0.9482	0.3887	0.0147	+?+?	10	64210429	0.5175	0.4704	0.2714	0.01722	A	NA	NA	NA	0.002134	NA	1.875	0.69	0.006597	0.009923	A	NA	NA	NA	0	NA
rs73304167	a	g	0.5551	0.2277	0.01477	+++?	10	81040994	0.2326	0.3397	0.4935	0.04169	A	0.4054	0.4565	0.3746	0.02295	A	1.158	0.4143	0.005174	0.03252	A	NA	NA	NA	0	NA
rs73304168	c	g	-0.5551	0.2277	0.01477	---?	10	81041476	0.2326	0.3397	0.4935	0.04169	G	0.4054	0.4565	0.3746	0.02295	G	1.158	0.4143	0.005174	0.03252	G	NA	NA	NA	0	NA
rs74348912	t	g	0.8845	0.3628	0.01477	???+	5	56153366	NA	NA	NA	0	NA	NA	NA	NA	0	NA	NA	NA	NA	0	NA	0.8845	0.3628	0.01477	0.04061	T
rs10887033	a	t	0.2015	0.0827	0.01479	++++	10	123719835	0.2424	0.1461	0.09702	0.2996	A	0.08201	0.1665	0.6223	0.2657	A	0.1504	0.1604	0.3482	0.3571	A	0.3801	0.2019	0.05976	0.3332	A
Var-11-69398139	t	c	2.14	0.8781	0.01481	?+??	11	69398139	NA	NA	NA	0	NA	2.14	0.8781	0.0148	0.005876	T	NA	NA	NA	0.0005519	NA	NA	NA	NA	0	NA
rs16951204	c	g	-0.2315	0.095	0.01484	+---	16	52507624	-0.008391	0.2177	0.9693	0.1208	G	0.2207	0.1917	0.2495	0.1569	G	0.4592	0.1659	0.005632	0.2762	G	0.1197	0.1958	0.5409	0.494	G
Var-19-17596018	t	g	-0.7775	0.3192	0.01486	???-	19	17596018	NA	NA	NA	NA	NA	NA	NA	NA	NA	NA	NA	NA	NA	NA	NA	0.7775	0.3192	0.01487	0.08456	G
rs75474649	a	g	1.307	0.537	0.01494	+?+?	8	128525083	1.611	0.772	0.0369	0.006949	A	NA	NA	NA	0.002668	NA	1.022	0.7474	0.1717	0.007166	A	NA	NA	NA	0	NA
rs76904544	a	c	-0.9765	0.4015	0.01502	-?-?	14	68949027	-1.064	0.4702	0.0236	0.04467	A	NA	NA	NA	0.004803	NA	-0.7407	0.7717	0.3372	0.01488	A	NA	NA	NA	0	NA
rs112671985	a	g	0.4483	0.1844	0.01505	+++-	8	128572901	0.3907	0.2888	0.1761	0.05328	A	0.6526	0.3127	0.03689	0.04322	A	0.6384	0.4326	0.14	0.0204	A	-0.859	0.7359	0.2431	0.03503	A
rs149323882	a	g	1.659	0.6827	0.0151	?+??	8	128719416	NA	NA	NA	0.0006618	NA	1.659	0.6827	0.01508	0.007471	A	NA	NA	NA	0.001654	NA	NA	NA	NA	0	NA
rs116597505	t	g	-2.753	1.133	0.01511	?-??	14	69045844	NA	NA	NA	0	NA	2.753	1.133	0.01513	0.00587	G	NA	NA	NA	0	NA	NA	NA	NA	0	NA
rs7893651	t	c	-0.2506	0.1032	0.01514	+---	10	123525352	0.03801	0.2198	0.8627	0.1042	T	-0.2573	0.1837	0.1613	0.2332	T	-0.429	0.2033	0.03482	0.2211	T	-0.3255	0.2268	0.1513	0.3153	T
rs2287849	t	c	0.2198	0.0906	0.01527	++++	19	17729148	0.1907	0.1476	0.1965	0.3663	T	0.2554	0.1634	0.118	0.2561	T	0.2491	0.1773	0.1599	0.3258	T	0.07964	0.3891	0.8378	0.07245	T
rs6861964	t	c	0.6269	0.2585	0.0153	?+??	5	56088855	NA	NA	NA	0	NA	0.6269	0.2585	0.01528	0.05923	T	NA	NA	NA	0.001103	NA	NA	NA	NA	0	NA
rs115887460	t	c	2.129	0.8782	0.01534	?+??	11	69402024	NA	NA	NA	0	NA	2.129	0.8782	0.01534	0.006403	T	NA	NA	NA	0.0005513	NA	NA	NA	NA	0	NA
rs116247122	a	g	2.129	0.8782	0.01534	?+??	11	69402362	NA	NA	NA	0	NA	2.129	0.8782	0.01534	0.006403	A	NA	NA	NA	0.0005513	NA	NA	NA	NA	0	NA
rs146929177	t	g	-2.129	0.8782	0.01534	?-??	11	69411530	NA	NA	NA	0	NA	2.129	0.8782	0.01534	0.006403	G	NA	NA	NA	0.0005513	NA	NA	NA	NA	0	NA
Var-10-81065169	t	g	-1.915	0.7904	0.0154	?-??	10	81065169	NA	NA	NA	0	NA	1.915	0.7904	0.01538	0.005336	G	NA	NA	NA	0.0005513	NA	NA	NA	NA	0	NA
rs6554744	c	g	0.3279	0.1354	0.01547	++-?	5	1281975	0.9756	0.5019	0.05191	0.01258	C	0.3258	0.1487	0.02848	0.4168	C	-0.1365	0.4329	0.7525	0.04079	C	NA	NA	NA	0	NA
rs4784226	t	c	0.2257	0.0934	0.01566	++++	16	52583143	0.2295	0.1542	0.1368	0.2621	T	0.3889	0.2562	0.129	0.08164	T	0.04946	0.1678	0.7681	0.3363	T	0.3907	0.2138	0.06768	0.2472	T
Var-19-17657610	a	g	-0.8363	0.3461	0.01568	??-?	19	17657610	NA	NA	NA	0	NA	NA	NA	NA	0.001067	NA	0.8363	0.3461	0.01567	0.02756	G	NA	NA	NA	0.0007962	NA
rs60000259	a	c	0.3426	0.1419	0.01574	++-+	10	80885746	0.5536	0.3296	0.09305	0.03739	A	0.3323	0.2431	0.1717	0.08591	A	-0.2051	0.4521	0.6501	0.03252	A	0.3913	0.2314	0.09089	0.1732	A
rs73018364	t	c	0.7208	0.2987	0.01581	+++?	19	17155987	0.4287	0.3955	0.2785	0.02217	T	0.1946	0.8122	0.8107	0.00587	T	1.528	0.5504	0.005505	0.01158	T	NA	NA	NA	0	NA
rs3112604	t	c	0.3754	0.1558	0.01601	?+++	16	52651596	NA	NA	NA	0.001655	NA	-0.2882	0.167	0.08445	0.3218	C	-0.7308	0.6368	0.2512	0.02426	C	-1.162	0.5915	0.04955	0.06927	C
rs35401699	t	c	0.4638	0.1925	0.01601	+++?	10	123250278	0.4321	0.2459	0.07881	0.06684	T	0.09007	0.6656	0.8924	0.01121	T	0.6311	0.3497	0.07116	0.04135	T	NA	NA	NA	0	NA
rs59562562	a	g	0.3552	0.1476	0.01608	+++?	10	123918132	0.3922	0.6581	0.5512	0.009927	A	0.3209	0.1601	0.04495	0.2657	A	0.6284	0.4666	0.178	0.02095	A	NA	NA	NA	0	NA
rs73302118	t	c	-0.4321	0.1795	0.01609	?-+?	10	80950806	NA	NA	NA	0.0009927	NA	0.4531	0.182	0.0128	0.1761	C	-0.3216	1.09	0.768	0.006615	C	NA	NA	NA	0	NA
rs140760730	t	c	1.021	0.4243	0.01611	?+??	14	69043598	NA	NA	NA	0	NA	1.021	0.4243	0.0161	0.02188	T	NA	NA	NA	0.002205	NA	NA	NA	NA	0	NA
rs116319705	a	g	-1.767	0.7345	0.01614	?-??	11	69352343	NA	NA	NA	0	NA	-1.767	0.7345	0.01612	0.03575	A	NA	NA	NA	0.002205	NA	NA	NA	NA	0	NA
rs113540410	t	g	0.6384	0.2654	0.01615	?+??	19	17289599	NA	NA	NA	0	NA	0.6384	0.2654	0.01614	0.0667	T	NA	NA	NA	0.003308	NA	NA	NA	NA	0	NA
rs189865533	t	g	1.738	0.7225	0.01615	???+	11	69495950	NA	NA	NA	0	NA	NA	NA	NA	0	NA	NA	NA	NA	0	NA	1.738	0.7225	0.01616	0.005175	T
rs79417796	a	g	2.11	0.8776	0.0162	?+??	19	17146543	NA	NA	NA	0	NA	2.11	0.8776	0.01623	0.008004	A	NA	NA	NA	0.0005513	NA	NA	NA	NA	0	NA
rs7198792	t	g	0.438	0.1824	0.01633	++--	16	52654116	0.6774	0.3595	0.05952	0.02647	T	0.8524	0.2499	0.0006487	0.07364	T	-1.094	0.6246	0.07994	0.03197	T	-0.779	0.5165	0.1315	0.07484	T
rs114932659	c	g	-0.827	0.3444	0.01635	?--?	10	123509224	NA	NA	NA	0.002316	NA	0.9381	0.3969	0.0181	0.02615	G	0.4881	0.693	0.4812	0.009372	G	NA	NA	NA	0	NA
rs7077105	a	g	-0.827	0.3444	0.01635	?--?	10	123506112	NA	NA	NA	0.002316	NA	0.9381	0.3969	0.0181	0.02615	G	0.4881	0.693	0.4812	0.009372	G	NA	NA	NA	0	NA
rs7082505	t	c	0.827	0.3444	0.01635	?++?	10	123507406	NA	NA	NA	0.002316	NA	0.9381	0.3969	0.0181	0.02615	T	0.4881	0.693	0.4812	0.009372	T	NA	NA	NA	0	NA
rs7082764	t	g	0.827	0.3444	0.01635	?++?	10	123507414	NA	NA	NA	0.002316	NA	0.9381	0.3969	0.0181	0.02615	T	0.4881	0.693	0.4812	0.009372	T	NA	NA	NA	0	NA
rs74636663	a	g	0.827	0.3444	0.01635	?++?	10	123521059	NA	NA	NA	0.002316	NA	0.9381	0.3969	0.0181	0.02615	A	0.4881	0.693	0.4812	0.009372	A	NA	NA	NA	0	NA
rs76606034	t	c	-0.827	0.3444	0.01635	?--?	10	123521301	NA	NA	NA	0.002316	NA	0.9381	0.3969	0.0181	0.02615	C	0.4881	0.693	0.4812	0.009372	C	NA	NA	NA	0	NA
rs77018915	t	c	0.827	0.3444	0.01635	?++?	10	123508070	NA	NA	NA	0.002316	NA	0.9381	0.3969	0.0181	0.02615	T	0.4881	0.693	0.4812	0.009372	T	NA	NA	NA	0	NA
rs77056766	a	c	0.827	0.3444	0.01635	?++?	10	123510592	NA	NA	NA	0.002316	NA	0.9381	0.3969	0.0181	0.02615	A	0.4881	0.693	0.4812	0.009372	A	NA	NA	NA	0	NA
rs78571560	t	c	-0.827	0.3444	0.01635	?--?	10	123509805	NA	NA	NA	0.002316	NA	0.9381	0.3969	0.0181	0.02615	C	0.4881	0.693	0.4812	0.009372	C	NA	NA	NA	0	NA
rs186432116	a	g	0.8806	0.3673	0.01651	?+??	8	128625642	NA	NA	NA	0	NA	0.8806	0.3673	0.01649	0.02615	A	NA	NA	NA	0.001654	NA	NA	NA	NA	0	NA
rs191848587	t	g	1.129	0.471	0.01653	??+?	19	17157107	NA	NA	NA	0	NA	NA	NA	NA	0.001067	NA	1.129	0.471	0.01651	0.01488	T	NA	NA	NA	0.003185	NA
rs114616055	t	c	-2.435	1.016	0.01655	?-??	10	123328024	NA	NA	NA	0.0003309	NA	-2.435	1.016	0.01651	0.03949	T	NA	NA	NA	0.004961	NA	NA	NA	NA	0	NA
rs10788226	t	c	0.2028	0.0846	0.01658	++++	10	123724389	0.2127	0.1462	0.1457	0.2988	T	0.1049	0.1856	0.5721	0.1841	T	0.1444	0.1603	0.3675	0.3545	T	0.3894	0.2004	0.05198	0.3328	T
rs117350842	a	g	-0.9278	0.3875	0.01664	-?-?	10	123596702	1.145	0.4425	0.009674	0.01224	G	NA	NA	NA	0.001601	NA	0.2142	0.8021	0.7894	0.00882	G	NA	NA	NA	0	NA
rs74160658	a	g	0.6201	0.259	0.01666	?+??	10	123418403	NA	NA	NA	0.0003309	NA	0.6201	0.259	0.01666	0.07044	A	NA	NA	NA	0.004961	NA	NA	NA	NA	0	NA
Var-11-69361448	t	c	2.093	0.8748	0.01673	?+??	11	69361448	NA	NA	NA	0.0003463	NA	2.093	0.8748	0.01671	0.007143	T	NA	NA	NA	0	NA	NA	NA	NA	0	NA
rs117535376	a	g	0.7663	0.3206	0.01683	+-+?	10	80685077	0.9663	0.384	0.01185	0.01754	A	-0.3595	1.087	0.7408	0.005336	A	0.5745	0.6897	0.4049	0.01268	A	NA	NA	NA	0	NA
rs12110772	c	g	1.116	0.4669	0.01684	?+??	6	151996941	NA	NA	NA	0.0003309	NA	-1.116	0.4669	0.01685	0.05496	G	NA	NA	NA	0.003308	NA	NA	NA	NA	0	NA
rs140141294	a	g	1.391	0.5822	0.01688	+???	19	17783275	1.391	0.5822	0.01689	0.007319	A	NA	NA	NA	0.0005342	NA	NA	NA	NA	0.001107	NA	NA	NA	NA	0	NA
rs145108038	a	g	1.406	0.5885	0.01689	?+??	11	69512441	NA	NA	NA	0	NA	1.406	0.5885	0.01686	0.01067	A	NA	NA	NA	0	NA	NA	NA	NA	0	NA
rs3757318	a	g	0.3215	0.1346	0.01691	++++	6	151914113	0.4163	0.2316	0.07224	0.08471	A	0.3188	0.3412	0.3501	0.03789	A	0.4021	0.3166	0.2042	0.05788	A	0.1799	0.2358	0.4456	0.2026	A
Var-16-52564305	a	g	1.723	0.7213	0.01691	???+	16	52564305	NA	NA	NA	0.000336	NA	NA	NA	NA	0	NA	NA	NA	NA	0	NA	1.723	0.7213	0.01692	0.005345	A
Var-2-217905492	a	g	1.689	0.7083	0.0171	???+	2	217905492	NA	NA	NA	0	NA	NA	NA	NA	0	NA	NA	NA	NA	0	NA	1.689	0.7083	0.0171	0.005175	A
rs80072244	t	c	-0.722	0.3028	0.01711	---?	16	52467274	0.59	0.3723	0.113	0.02747	C	1.649	0.6825	0.01568	0.006937	C	0.04967	0.8051	0.9508	0.01268	C	NA	NA	NA	0	NA
rs80146702	t	c	1.138	0.4774	0.01714	?+??	10	123556806	NA	NA	NA	0.0003309	NA	-1.138	0.4774	0.01715	0.05229	C	NA	NA	NA	0.003308	NA	NA	NA	NA	0	NA
rs7072320	t	c	0.4992	0.2095	0.01718	?++?	10	123447256	NA	NA	NA	0	NA	0.5048	0.2159	0.01936	0.1142	T	0.4093	0.8686	0.6375	0.005513	T	NA	NA	NA	0.003185	NA
Var-10-64446348	t	g	0.8072	0.3391	0.01728	++++	10	64446348	-1.377	0.7304	0.05941	0.02801	G	-0.5187	0.6309	0.411	0.02235	G	-0.67	0.545	0.219	0.03171	G	-0.9331	1.029	0.3643	0.02209	G
rs150372978	t	c	1.06	0.4453	0.01729	?+??	8	128699186	NA	NA	NA	0	NA	1.06	0.4453	0.01728	0.02134	T	NA	NA	NA	0.0005513	NA	NA	NA	NA	0	NA
rs112269232	a	g	-0.4057	0.1705	0.0173	?--?	11	69419487	NA	NA	NA	0.001324	NA	-0.4169	0.1777	0.01897	0.2423	A	-0.277	0.6029	0.6459	0.01544	A	NA	NA	NA	0	NA
rs148538651	a	c	-1.629	0.6848	0.01737	?-??	19	17627358	NA	NA	NA	0	NA	1.629	0.6848	0.01735	0.006403	C	NA	NA	NA	0	NA	NA	NA	NA	0	NA
rs114335730	a	g	0.882	0.371	0.01744	?+??	16	52602040	NA	NA	NA	0	NA	0.882	0.371	0.01745	0.02882	A	NA	NA	NA	0.001656	NA	NA	NA	NA	0	NA
rs114950502	t	c	-0.882	0.371	0.01744	?-??	16	52610242	NA	NA	NA	0	NA	0.882	0.371	0.01745	0.02882	C	NA	NA	NA	0.001654	NA	NA	NA	NA	0	NA
rs41295513	c	g	-0.8628	0.3633	0.01755	?-??	10	123298703	NA	NA	NA	0	NA	0.8628	0.3633	0.01754	0.02561	G	NA	NA	NA	0.002205	NA	NA	NA	NA	0	NA
rs7357486	t	c	-0.2205	0.0929	0.01758	----	8	128441623	-0.1672	0.1545	0.2792	0.2799	T	-0.2883	0.1655	0.08157	0.2919	T	-0.1435	0.2139	0.5022	0.2051	T	-0.3126	0.2526	0.216	0.2301	T
rs73922172	a	g	0.5286	0.2226	0.01758	?++?	19	17751335	NA	NA	NA	0.0006618	NA	0.5683	0.2315	0.01408	0.09819	A	0.04024	0.812	0.9605	0.007166	A	NA	NA	NA	0	NA
rs75127968	a	g	1.0216	0.4304	0.01761	+?-?	16	52668590	1.39	0.4711	0.003164	0.01324	A	NA	NA	NA	0.002134	NA	-0.8366	1.058	0.4292	0.009923	A	NA	NA	NA	0	NA
rs35079836	a	g	0.4768	0.2009	0.01762	?+-?	5	1281079	NA	NA	NA	0.0009927	NA	0.5157	0.2078	0.01306	0.1233	A	-0.07944	0.786	0.9195	0.01105	A	NA	NA	NA	0.0003981	NA
Var-8-128661365	t	c	1.722	0.7255	0.01762	???+	8	128661365	NA	NA	NA	0	NA	NA	NA	NA	0	NA	NA	NA	NA	0.001661	NA	1.722	0.7255	0.01765	0.006773	T
rs112149573	t	g	0.2244	0.0946	0.01766	++++	16	52581245	0.2292	0.1542	0.1371	0.2616	T	0.3786	0.2748	0.1682	0.07204	T	0.0671	0.1689	0.6911	0.3346	T	0.3763	0.2157	0.08101	0.2466	T
rs62128111	t	c	-0.2355	0.0993	0.01769	----	19	17463214	-0.2935	0.1756	0.09472	0.2278	T	-0.00302	0.2479	0.9903	0.09765	T	-0.2378	0.1781	0.1819	0.287	T	-0.322	0.2172	0.1381	0.3437	T
rs647648	a	c	-0.2024	0.0854	0.01779	--+-	11	69440659	0.2018	0.1418	0.1549	0.4446	C	-0.3321	0.1521	0.029	0.4051	A	0.03649	0.1707	0.8307	0.3667	A	-0.4675	0.3183	0.1419	0.1641	A
Var-10-80887205	t	c	1.0444	0.4408	0.0178	+?+?	10	80887205	1.178	0.5573	0.03452	0.008934	T	NA	NA	NA	0.001067	NA	0.8214	0.7202	0.2541	0.006615	T	NA	NA	NA	0	NA
rs143401864	t	c	1.13	0.4769	0.01781	?+??	10	81065881	NA	NA	NA	0	NA	1.13	0.4769	0.0178	0.01494	T	NA	NA	NA	0.0005513	NA	NA	NA	NA	0	NA
rs911255	t	c	0.1948	0.0822	0.01782	+++-	14	68802422	0.1522	0.1577	0.3344	0.2831	T	0.2757	0.1472	0.06105	0.4237	T	0.2887	0.1633	0.07698	0.3076	T	-0.0351	0.2036	0.8631	0.4008	T
rs7096566	t	c	-0.3085	0.1303	0.01785	----	10	123510236	-0.06794	0.2426	0.7794	0.08637	T	-0.6689	0.282	0.01771	0.1025	T	-0.3729	0.2194	0.08911	0.1748	T	-0.1015	0.341	0.7659	0.09793	T
Var-10-81049342	c	g	-1.427	0.6025	0.01786	???-	10	81049342	NA	NA	NA	0	NA	NA	NA	NA	0	NA	NA	NA	NA	0	NA	1.427	0.6025	0.01785	0.01035	G
rs114941628	a	g	1.225	0.5174	0.0179	?+??	10	80743019	NA	NA	NA	0	NA	1.225	0.5174	0.01788	0.01281	A	NA	NA	NA	0.0005513	NA	NA	NA	NA	0	NA
rs115035216	t	c	-0.9114	0.3851	0.01795	?-??	8	128417779	NA	NA	NA	0.0006618	NA	0.9114	0.3851	0.01793	0.02882	C	NA	NA	NA	0.002756	NA	NA	NA	NA	0	NA
rs73922170	t	g	0.5834	0.2467	0.01804	?+??	19	17738516	NA	NA	NA	0	NA	0.5834	0.2467	0.01801	0.07844	T	NA	NA	NA	0.00441	NA	NA	NA	NA	0	NA
rs148578225	a	c	-1.069	0.4522	0.01808	?-??	10	123507882	NA	NA	NA	0	NA	1.069	0.4522	0.01807	0.01654	C	NA	NA	NA	0.0005513	NA	NA	NA	NA	0	NA
rs138348604	a	t	1.2942	0.5475	0.01809	+?+?	10	64218479	1.182	0.7252	0.1031	0.005625	A	NA	NA	NA	0.001601	NA	1.443	0.835	0.08403	0.005513	A	NA	NA	NA	0	NA
rs77163517	a	g	-0.8945	0.3789	0.01824	?-??	10	80818069	NA	NA	NA	0	NA	0.8945	0.3789	0.01823	0.02561	G	NA	NA	NA	0.001103	NA	NA	NA	NA	0	NA
rs76203658	c	g	-0.6538	0.2771	0.0183	???-	10	80677102	NA	NA	NA	0.0003309	NA	NA	NA	NA	0.001067	NA	NA	NA	NA	0.002756	NA	0.6538	0.2771	0.01828	0.09156	G
rs3104800	a	g	0.1964	0.0832	0.01831	++-+	16	52646376	0.1281	0.1399	0.3596	0.3941	A	0.4189	0.1759	0.01727	0.2412	A	-0.005088	0.1572	0.9742	0.4994	A	-0.4144	0.2213	0.06117	0.3746	G
rs611003	a	c	-0.2012	0.0853	0.01831	--+-	11	69445284	0.3061	0.1401	0.02896	0.4603	C	-0.2049	0.1558	0.1885	0.3522	A	0.02083	0.1668	0.9006	0.3467	A	-0.4674	0.327	0.1529	0.1553	A
rs115392851	t	c	1.605	0.6811	0.01845	?+??	11	69489117	NA	NA	NA	0	NA	1.605	0.6811	0.01846	0.01014	T	NA	NA	NA	0	NA	NA	NA	NA	0	NA
rs141101286	c	g	1.605	0.6811	0.01845	?+??	11	69474077	NA	NA	NA	0	NA	1.605	0.6811	0.01846	0.01014	C	NA	NA	NA	0	NA	NA	NA	NA	0	NA
rs148956765	a	g	1.605	0.6811	0.01845	?+??	11	69487863	NA	NA	NA	0	NA	1.605	0.6811	0.01846	0.01014	A	NA	NA	NA	0	NA	NA	NA	NA	0	NA
rs183110589	a	c	-1.605	0.6811	0.01845	?-??	11	69482145	NA	NA	NA	0	NA	1.605	0.6811	0.01846	0.01014	C	NA	NA	NA	0	NA	NA	NA	NA	0	NA
rs190786983	a	g	1.605	0.6811	0.01845	?+??	11	69482619	NA	NA	NA	0	NA	1.605	0.6811	0.01846	0.01014	A	NA	NA	NA	0.0005513	NA	NA	NA	NA	0	NA
rs1885516	a	c	-0.2605	0.1106	0.0185	-+-+	10	123920784	0.4433	0.2085	0.0335	0.08835	C	-0.3353	0.2792	0.2298	0.08911	C	0.5191	0.1822	0.004384	0.2216	C	-0.01487	0.2516	0.9529	0.1787	C
rs4902561	a	c	0.5206	0.2213	0.01863	??+-	14	68726623	NA	NA	NA	0.001343	NA	NA	NA	NA	0.003747	NA	0.7639	0.2403	0.00148	0.09035	A	-0.8348	0.5672	0.141	0.062	A
rs12328709	t	c	0.3793	0.1613	0.01867	+-+?	2	217934785	0.3914	0.1948	0.04449	0.1039	T	-1.791	1.03	0.08208	0.02561	T	0.5341	0.2994	0.07448	0.06615	T	NA	NA	NA	0.0003981	NA
rs12328926	a	g	0.3793	0.1613	0.01867	+-+?	2	217936732	0.3914	0.1948	0.04449	0.1036	A	-1.791	1.03	0.08208	0.02561	A	0.5341	0.2994	0.07448	0.06615	A	NA	NA	NA	0.0003981	NA
rs74160634	t	c	-0.5025	0.2138	0.01875	?-+?	10	123369460	NA	NA	NA	0.0006618	NA	0.5351	0.2181	0.01417	0.09872	C	-0.3004	1.083	0.7815	0.007718	C	NA	NA	NA	0	NA
rs151184418	a	g	-1.2277	0.5226	0.01882	-?-?	8	128641899	1.049	0.6103	0.08563	0.008273	G	NA	NA	NA	0.001601	NA	1.719	1.012	0.08945	0.006615	G	NA	NA	NA	0	NA
rs117307425	a	g	-1.201	0.5113	0.01883	-???	14	68629745	1.201	0.5113	0.01881	0.008273	G	NA	NA	NA	0.003202	NA	NA	NA	NA	0.004961	NA	NA	NA	NA	0	NA
rs117879715	a	g	-1.201	0.5113	0.01883	-???	14	68595562	1.201	0.5113	0.01881	0.008273	G	NA	NA	NA	0.002668	NA	NA	NA	NA	0.004961	NA	NA	NA	NA	0	NA
Var-11-69489898	a	g	1.6	0.6812	0.01883	?+??	11	69489898	NA	NA	NA	0	NA	1.6	0.6812	0.01882	0.01017	A	NA	NA	NA	0	NA	NA	NA	NA	0	NA
rs16981906	a	g	-0.2541	0.1082	0.01885	---?	19	17775185	-0.378	0.189	0.04545	0.2091	A	-0.1674	0.1573	0.2873	0.3735	A	-0.2561	0.2424	0.2908	0.1411	A	NA	NA	NA	0	NA
rs146397414	a	c	0.8844	0.3768	0.01892	?+??	14	68691654	NA	NA	NA	0.0006887	NA	0.8844	0.3768	0.01892	0.02418	A	NA	NA	NA	0.0005682	NA	NA	NA	NA	0.0004149	NA
rs79549550	a	g	1.1386	0.4856	0.01903	+?-?	16	52555471	1.443	0.5403	0.007551	0.008604	A	NA	NA	NA	0.001067	NA	-0.1394	1.107	0.8998	0.006064	A	NA	NA	NA	0	NA
Var-19-17729052	c	g	-1.706	0.7277	0.01906	???-	19	17729052	NA	NA	NA	0	NA	NA	NA	NA	0	NA	NA	NA	NA	0	NA	1.706	0.7277	0.01903	0.005175	G
rs77757866	a	g	0.9808	0.4184	0.01907	?+??	10	81105100	NA	NA	NA	0	NA	0.9808	0.4184	0.01908	0.02935	A	NA	NA	NA	0.001103	NA	NA	NA	NA	0	NA
rs113635589	t	c	1.605	0.6852	0.01916	?+??	10	123976729	NA	NA	NA	0.0003309	NA	1.605	0.6852	0.01919	0.01014	T	NA	NA	NA	0.0005513	NA	NA	NA	NA	0	NA
rs7092508	t	c	1.605	0.6852	0.01916	?+??	10	123981043	NA	NA	NA	0.0003309	NA	1.605	0.6852	0.01919	0.01014	T	NA	NA	NA	0.0005513	NA	NA	NA	NA	0	NA
rs116928060	a	c	0.5194	0.2218	0.01919	+++?	6	151891388	0.6237	0.2564	0.01501	0.05162	A	0.2486	0.6927	0.7196	0.01227	A	0.1823	0.5741	0.7508	0.01819	A	NA	NA	NA	0	NA
rs117061282	a	g	-1.0211	0.4361	0.01922	-?-?	10	123289568	0.9454	0.4947	0.05601	0.01257	G	NA	NA	NA	0.003735	NA	1.285	0.9239	0.1644	0.005513	G	NA	NA	NA	0	NA
rs78660969	t	g	1.396	0.5967	0.01931	???+	2	217858416	NA	NA	NA	0	NA	NA	NA	NA	0.003846	NA	NA	NA	NA	0.002844	NA	1.396	0.5967	0.01931	0.01405	T
rs10048828	t	c	-0.3729	0.1594	0.01932	-+-?	2	217941602	0.4035	0.1946	0.03815	0.1032	C	-1.086	0.7484	0.1467	0.02615	C	0.5341	0.2994	0.07448	0.0656	C	NA	NA	NA	0.0003981	NA
rs72718546	t	g	-0.5249	0.2245	0.01936	----	8	128767818	-0.6057	0.3643	0.09637	0.06146	T	-0.4707	0.4252	0.2682	0.0385	T	-0.4826	0.4934	0.328	0.0431	T	-0.4743	0.6116	0.4381	0.0446	T
rs78226357	t	c	-1.054	0.4509	0.01941	?-??	14	68885346	NA	NA	NA	0	NA	1.054	0.4509	0.0194	0.01547	C	NA	NA	NA	0.001103	NA	NA	NA	NA	0	NA
rs17105760	t	c	-0.4912	0.2102	0.01947	?-+?	14	68984500	NA	NA	NA	0.002316	NA	0.5217	0.2143	0.01491	0.1019	C	-0.2895	1.084	0.7893	0.01047	C	NA	NA	NA	0	NA
rs12279395	a	g	0.3213	0.1375	0.01948	-+++	11	69489665	0.04806	0.4297	0.9109	0.02449	G	-0.3468	0.1557	0.02597	0.4755	G	-0.4449	0.4353	0.3068	0.04245	G	-0.6373	1.035	0.538	0.01553	G
rs144846259	t	c	-0.8992	0.385	0.01951	-?-?	10	123683953	1.031	0.435	0.01781	0.01456	C	NA	NA	NA	0.002134	NA	0.4229	0.8271	0.6091	0.005513	C	NA	NA	NA	0.0003981	NA
rs59717113	a	c	-0.3263	0.1398	0.01955	?---	11	69407422	NA	NA	NA	0.003309	NA	-0.3488	0.2062	0.0908	0.1724	A	-0.2305	0.2659	0.386	0.1069	A	-0.3873	0.2718	0.1542	0.1911	A
rs116589664	t	c	1.61	0.6898	0.0196	?+??	19	17738246	NA	NA	NA	0.0003309	NA	1.61	0.6898	0.01957	0.006937	T	NA	NA	NA	0.001105	NA	NA	NA	NA	0	NA
rs17432473	a	c	-0.7249	0.3106	0.0196	??-?	5	56026418	NA	NA	NA	0.001324	NA	NA	NA	NA	0.0005336	NA	0.7249	0.3106	0.01959	0.06174	C	NA	NA	NA	0	NA
rs6557161	a	g	-0.1959	0.084	0.01966	+---	6	151950235	-0.00425	0.1519	0.9777	0.3475	G	-0.2255	0.1517	0.1373	0.4248	A	0.2485	0.1769	0.1602	0.2602	G	0.4445	0.2086	0.03306	0.2862	G
rs4980673	a	g	0.2378	0.1019	0.01969	++++	11	69395013	-0.1239	0.2358	0.5992	0.1063	G	-0.2806	0.16	0.07952	0.3485	G	-0.2439	0.2081	0.2411	0.1847	G	-0.2522	0.2494	0.312	0.2142	G
rs118029377	a	g	0.8769	0.3761	0.01971	??++	10	80809805	NA	NA	NA	0	NA	NA	NA	NA	0.0005336	NA	1.053	0.5251	0.04501	0.01323	A	0.6915	0.5389	0.1994	0.01871	A
rs142717772	t	c	1.1755	0.5047	0.01984	+?-?	16	52681969	1.686	0.5723	0.003226	0.00728	T	NA	NA	NA	0.002134	NA	-0.6091	1.07	0.5694	0.006064	T	NA	NA	NA	0	NA
rs113616144	t	c	0.3577	0.1537	0.01996	+++?	16	52685329	0.5782	0.2944	0.04955	0.04335	T	0.2998	0.195	0.1241	0.135	T	0.1301	0.4718	0.7827	0.03197	T	NA	NA	NA	0	NA
rs16951510	t	c	-0.3577	0.1537	0.01996	---?	16	52685281	0.5782	0.2944	0.04955	0.04335	C	0.2998	0.195	0.1241	0.135	C	0.1301	0.4718	0.7827	0.03197	C	NA	NA	NA	0	NA
rs7827842	a	g	0.3084	0.1325	0.01997	+++-	8	128604239	0.2453	0.2149	0.2538	0.1102	A	0.3847	0.2663	0.1486	0.06884	A	0.7357	0.2947	0.01253	0.06505	A	-0.1712	0.3219	0.5948	0.1115	A
rs1956523	a	t	0.1916	0.0823	0.02	+++-	14	68804404	0.1463	0.1573	0.3522	0.2834	A	0.2859	0.1484	0.05401	0.3778	A	0.2718	0.1632	0.09572	0.3046	A	-0.0351	0.2036	0.8631	0.4013	A
rs11002743	a	g	0.225	0.0968	0.02007	+++-	10	80694496	0.1232	0.1492	0.4089	0.3084	A	0.1078	0.2486	0.6645	0.09712	A	0.6237	0.1907	0.001074	0.2023	A	-0.02242	0.2347	0.9239	0.2345	A
rs35008901	t	c	0.4047	0.1741	0.02013	?++?	10	81113100	NA	NA	NA	0.0003309	NA	0.3492	0.1809	0.0536	0.1825	T	1.106	0.6431	0.08553	0.01323	T	NA	NA	NA	0	NA
rs117766814	t	g	0.6473	0.2788	0.02025	+--?	10	80741970	0.868	0.3195	0.006599	0.03011	T	-19.88	9935	0.9984	0.009605	T	-0.05732	0.5709	0.92	0.01819	T	NA	NA	NA	0	NA
rs78723876	a	g	-1.392	0.5997	0.02028	?-??	14	68725658	NA	NA	NA	0.0003349	NA	-1.392	0.5997	0.02032	0.03859	A	NA	NA	NA	0.001672	NA	NA	NA	NA	0	NA
rs150327287	a	g	-0.9056	0.3903	0.02032	-?-?	14	68618762	0.9533	0.5386	0.07674	0.01026	G	NA	NA	NA	0.002134	NA	0.8529	0.5664	0.1322	0.01158	G	NA	NA	NA	0	NA
rs35354089	c	g	-1.223	0.5272	0.02035	?-??	5	1256604	NA	NA	NA	0.001325	NA	-1.223	0.5272	0.02034	0.04813	C	NA	NA	NA	0.003308	NA	NA	NA	NA	0.003594	NA
rs1544792	a	g	-0.7991	0.3446	0.0204	-+-?	5	56127113	0.7363	0.4005	0.06599	0.02846	G	-19.84	9210	0.9983	0.005336	G	0.9783	0.6763	0.148	0.005513	G	NA	NA	NA	0	NA
rs28544149	t	g	0.5243	0.2262	0.02046	?+??	5	56274758	NA	NA	NA	0	NA	0.5243	0.2262	0.02049	0.08111	T	NA	NA	NA	0.002756	NA	NA	NA	NA	0	NA
rs140799787	t	c	-1.234	0.5325	0.02048	?-??	14	69040984	NA	NA	NA	0	NA	1.234	0.5325	0.02048	0.01067	C	NA	NA	NA	0.0005513	NA	NA	NA	NA	0	NA
rs17136727	t	c	-0.2492	0.1075	0.0205	----	11	69395443	-0.2069	0.2783	0.4573	0.08173	T	-0.2908	0.1636	0.07556	0.2898	T	-0.1714	0.2184	0.4326	0.1599	T	-0.2901	0.2563	0.2577	0.2106	T
rs115849242	c	g	-1.106	0.4775	0.02055	?-??	14	68851756	NA	NA	NA	0	NA	1.106	0.4775	0.02057	0.01654	G	NA	NA	NA	0.001654	NA	NA	NA	NA	0	NA
rs17105514	t	c	1.106	0.4775	0.02055	?+??	14	68852943	NA	NA	NA	0	NA	1.106	0.4775	0.02057	0.01654	T	NA	NA	NA	0.001654	NA	NA	NA	NA	0	NA
rs73372104	t	c	-0.2979	0.1286	0.02055	---+	10	123865845	0.488	0.2756	0.07661	0.04831	C	0.1891	0.1957	0.334	0.1596	C	0.3564	0.2272	0.1167	0.1185	C	-0.1456	0.7479	0.8457	0.02229	C
rs10886977	t	g	0.2355	0.1018	0.02065	-+++	10	123525642	0.01186	0.2164	0.9563	0.1118	G	-0.2124	0.18	0.238	0.2412	G	-0.4058	0.2003	0.04279	0.2244	G	-0.3255	0.2268	0.1513	0.3153	G
rs6585796	c	g	-0.257	0.1111	0.02074	-+--	10	123914799	0.5487	0.2177	0.01173	0.07644	G	-0.4028	0.246	0.1016	0.1297	G	0.4788	0.186	0.01003	0.2029	G	0.1419	0.2628	0.5893	0.1473	G
rs140386677	a	c	0.9964	0.4308	0.02075	+?+?	16	52651671	0.872	0.5151	0.09047	0.01158	A	NA	NA	NA	0.002134	NA	1.286	0.7861	0.102	0.005513	A	NA	NA	NA	0	NA
Var-10-64149920	a	g	-1.344	0.5814	0.0208	???-	10	64149920	NA	NA	NA	0	NA	NA	NA	NA	0	NA	NA	NA	NA	0	NA	1.344	0.5814	0.0208	0.007576	G
rs118130259	a	t	-1.312	0.5679	0.02087	-???	11	69303584	1.312	0.5679	0.02084	0.007616	T	NA	NA	NA	0	NA	NA	NA	NA	0.0005549	NA	NA	NA	NA	0	NA
rs8048809	t	c	-0.7181	0.3109	0.0209	?-??	16	52639615	NA	NA	NA	0	NA	0.7181	0.3109	0.02091	0.05283	C	NA	NA	NA	0.002205	NA	NA	NA	NA	0	NA
rs143966933	t	c	-1.633	0.7074	0.02097	???-	11	69532806	NA	NA	NA	0	NA	NA	NA	NA	0	NA	NA	NA	NA	0	NA	1.633	0.7074	0.02099	0.005971	C
rs4980671	a	g	0.2354	0.102	0.02104	++++	11	69393705	-0.1225	0.2358	0.6036	0.1062	G	-0.2806	0.16	0.07952	0.3485	G	-0.2352	0.2088	0.2599	0.1838	G	-0.2522	0.2494	0.312	0.2143	G
rs4980672	a	g	0.2353	0.102	0.02107	++++	11	69393770	-0.1169	0.2358	0.6201	0.106	G	-0.2806	0.16	0.07952	0.3485	G	-0.2439	0.2081	0.2411	0.1847	G	-0.2452	0.2501	0.3268	0.2135	G
rs148771206	a	g	-0.4515	0.1957	0.02109	?-+?	10	123451047	NA	NA	NA	0	NA	0.4877	0.1991	0.01428	0.1313	G	-0.5971	1.071	0.5773	0.009091	G	NA	NA	NA	0	NA
rs7190208	t	c	0.6903	0.2994	0.02116	?++?	16	52625398	NA	NA	NA	0.001655	NA	-0.7431	0.3111	0.01692	0.09178	C	-0.02476	1.104	0.9821	0.007166	C	NA	NA	NA	0	NA
Var-19-17475218	t	c	1.317	0.5717	0.02124	?+??	19	17475218	NA	NA	NA	0	NA	1.317	0.5717	0.0213	0.01281	T	NA	NA	NA	0.0005513	NA	NA	NA	NA	0	NA
rs146964918	a	g	-0.5604	0.2433	0.02126	??-?	10	124043544	NA	NA	NA	0.0003309	NA	NA	NA	NA	0.002134	NA	0.5604	0.2433	0.02126	0.08104	G	NA	NA	NA	0	NA
rs2132908	t	c	-0.2367	0.1028	0.02132	+---	10	123530058	0.03801	0.2198	0.8627	0.1039	T	-0.2176	0.182	0.2319	0.2364	T	-0.429	0.2033	0.03482	0.2211	T	-0.3195	0.2265	0.1583	0.3141	T
rs7123796	a	g	-0.2806	0.1219	0.02132	?---	11	69407839	NA	NA	NA	0.001985	NA	-0.3108	0.1598	0.0518	0.381	A	-0.2814	0.2601	0.2793	0.1119	A	-0.1913	0.2734	0.4841	0.1632	A
rs146075493	a	g	-1.361	0.5916	0.02142	-???	10	64350202	1.361	0.5916	0.02137	0.00728	G	NA	NA	NA	0.002668	NA	NA	NA	NA	0.002205	NA	NA	NA	NA	0	NA
rs184131628	t	g	1.361	0.5916	0.02142	+???	10	64354728	1.361	0.5916	0.02137	0.00728	T	NA	NA	NA	0.002668	NA	NA	NA	NA	0.002205	NA	NA	NA	NA	0	NA
rs146194438	t	g	1.629	0.7083	0.02146	???+	14	68633014	NA	NA	NA	0.000332	NA	NA	NA	NA	0	NA	NA	NA	NA	0	NA	1.629	0.7083	0.02149	0.007582	T
rs7097450	t	g	0.2448	0.1064	0.02146	+++-	10	123878029	0.2332	0.2108	0.2686	0.1042	T	0.1704	0.1639	0.2985	0.3319	T	0.3843	0.1934	0.0469	0.1692	T	-0.1456	0.7479	0.8457	0.02229	T
rs117307850	a	g	1.628	0.7081	0.0215	???+	8	128688141	NA	NA	NA	0	NA	NA	NA	NA	0	NA	NA	NA	NA	0	NA	1.628	0.7081	0.0215	0.01098	A
rs58567997	a	g	-0.2767	0.1204	0.02157	--+-	10	80886412	0.4484	0.3266	0.1698	0.04073	G	0.2605	0.1763	0.1395	0.214	G	-0.3343	0.3515	0.3415	0.05678	G	0.4763	0.2275	0.03635	0.1756	G
Var-10-123188155	c	g	1.623	0.7065	0.02161	???+	10	123188155	NA	NA	NA	0	NA	NA	NA	NA	0.0005336	NA	NA	NA	NA	0	NA	1.623	0.7065	0.02163	0.007564	C
rs33954691	a	g	-0.2913	0.1269	0.02172	----	5	1255520	-0.2657	0.2445	0.2771	0.1036	A	-0.5752	0.5501	0.2958	0.03095	A	-0.1608	0.2017	0.4254	0.2172	A	-0.4456	0.2392	0.06246	0.2946	A
rs60865940	a	g	0.7302	0.3182	0.02175	?+??	19	17755037	NA	NA	NA	0	NA	0.7302	0.3182	0.02172	0.03629	A	NA	NA	NA	0.0005513	NA	NA	NA	NA	0	NA
rs183765440	t	g	-2.022	0.8814	0.02179	?-??	10	123982766	NA	NA	NA	0.0003432	NA	2.022	0.8814	0.02178	0.005543	G	NA	NA	NA	0	NA	NA	NA	NA	0.0004177	NA
Var-11-69531836	a	g	1.621	0.7067	0.0218	???+	11	69531836	NA	NA	NA	0	NA	NA	NA	NA	0	NA	NA	NA	NA	0	NA	1.621	0.7067	0.02179	0.00836	A
rs111778276	a	g	-1.096	0.4781	0.02188	?-??	10	64247676	NA	NA	NA	0	NA	1.096	0.4781	0.02194	0.0203	G	NA	NA	NA	0.0005531	NA	NA	NA	NA	0	NA
rs10094434	t	c	-0.3453	0.1507	0.02197	----	8	128153805	-0.2993	0.226	0.1854	0.1291	T	-0.3356	0.4495	0.4553	0.03042	T	-0.2906	0.2727	0.2866	0.1114	T	-0.6244	0.407	0.125	0.1019	T
rs11200295	c	g	0.663	0.2895	0.02201	+++?	10	123731328	0.7515	0.4469	0.09265	0.01787	C	0.4636	0.4423	0.2945	0.01868	C	0.9809	0.7427	0.1866	0.00882	C	NA	NA	NA	0	NA
rs4752651	t	g	0.2433	0.1063	0.02206	+++-	10	123881502	0.2331	0.2072	0.2606	0.1074	T	0.1746	0.1637	0.2861	0.3315	T	0.3762	0.1955	0.05437	0.1762	T	-0.1372	0.7494	0.8547	0.02301	T
rs17186926	a	g	-0.2539	0.1109	0.02207	--+-	8	128718443	0.2775	0.1687	0.1001	0.1949	G	0.5988	0.2613	0.02194	0.0651	G	-0.1438	0.2276	0.5276	0.1411	G	0.4018	0.2866	0.1609	0.1047	G
rs114245107	t	g	0.7525	0.3289	0.02214	?+??	8	127897910	NA	NA	NA	0	NA	0.7525	0.3289	0.02216	0.03735	T	NA	NA	NA	0.002205	NA	NA	NA	NA	0	NA
rs74837447	c	g	0.5601	0.2448	0.02214	?+??	5	56262515	NA	NA	NA	0	NA	0.5601	0.2448	0.02215	0.06617	C	NA	NA	NA	0.002205	NA	NA	NA	NA	0	NA
rs150818554	t	c	1.619	0.708	0.02221	???+	19	17767033	NA	NA	NA	0	NA	NA	NA	NA	0	NA	NA	NA	NA	0	NA	1.619	0.708	0.02224	0.009156	T
rs11780089	a	g	-0.4752	0.2078	0.02222	--+?	8	127909720	0.5006	0.255	0.04967	0.06287	G	1.687	0.5741	0.0033	0.01014	G	-0.3819	0.459	0.4054	0.03528	G	NA	NA	NA	0	NA
rs62176303	a	g	-0.3648	0.1595	0.02222	-+-?	2	217938991	0.3914	0.1948	0.04449	0.1039	G	-1.086	0.7484	0.1467	0.02668	G	0.5341	0.2994	0.07448	0.06615	G	NA	NA	NA	0.0003981	NA
rs148656814	c	g	0.8646	0.3782	0.02225	?+??	14	69028359	NA	NA	NA	0	NA	0.8646	0.3782	0.02224	0.02561	C	NA	NA	NA	0.002205	NA	NA	NA	NA	0	NA
rs10956365	a	g	-0.3014	0.132	0.02245	----	8	128403887	-0.3249	0.1943	0.09448	0.1873	A	-0.3335	0.3161	0.2915	0.07044	A	-0.2972	0.2703	0.2715	0.1025	A	-0.178	0.3735	0.6337	0.07803	A
rs13417501	a	g	-0.5164	0.2262	0.02245	--+?	2	217955117	0.8448	0.2883	0.003383	0.04203	G	0.0428	0.6639	0.9486	0.01067	G	-0.03233	0.4367	0.941	0.03473	G	NA	NA	NA	0	NA
rs75485243	a	g	0.4375	0.1916	0.02245	+++?	8	128031255	0.5423	0.2661	0.04154	0.04666	A	0.2473	0.4208	0.5567	0.03148	A	0.383	0.3662	0.2956	0.04079	A	NA	NA	NA	0	NA
rs7141945	t	g	0.4418	0.1936	0.02248	+++?	14	68825821	0.3719	0.2781	0.1811	0.05129	T	0.2856	0.5887	0.6276	0.01387	T	0.5666	0.3034	0.06188	0.05072	T	NA	NA	NA	0	NA
rs17450934	a	g	-0.4343	0.1904	0.02252	---?	8	128308837	-0.4236	0.2425	0.08066	0.1248	A	-2.158	1.019	0.03429	0.03415	A	-0.2808	0.3223	0.3836	0.07561	A	NA	NA	NA	0.0003981	NA
rs185794095	t	c	1.77	0.7758	0.02252	?+??	19	17442532	NA	NA	NA	0	NA	1.77	0.7758	0.02254	0.006937	T	NA	NA	NA	0.0005543	NA	NA	NA	NA	0	NA
rs13275830	a	g	0.8278	0.3629	0.02254	?+??	8	128525361	NA	NA	NA	0	NA	0.8278	0.3629	0.02254	0.03255	A	NA	NA	NA	0.002756	NA	NA	NA	NA	0	NA
rs35511554	t	c	0.8278	0.3629	0.02254	?+??	8	128525563	NA	NA	NA	0	NA	0.8278	0.3629	0.02254	0.03255	T	NA	NA	NA	0.002759	NA	NA	NA	NA	0	NA
rs7082559	t	c	0.2973	0.1303	0.02258	-+-+	10	80980950	-0.5044	0.6224	0.4177	0.01555	T	0.476	0.1721	0.00567	0.1921	T	-0.5594	0.4954	0.2588	0.03749	T	0.2715	0.2329	0.2438	0.1947	T
rs73928488	t	c	-0.922	0.4043	0.02258	?-??	19	17253424	NA	NA	NA	0	NA	0.922	0.4043	0.02256	0.02348	C	NA	NA	NA	0.001654	NA	NA	NA	NA	0	NA
rs10736311	t	g	-0.1864	0.0818	0.02271	---+	10	124023434	0.2151	0.1368	0.1158	0.4828	G	0.3379	0.1591	0.03371	0.2609	G	-0.151	0.1638	0.3568	0.4647	T	-0.1364	0.2281	0.5499	0.2703	G
rs832574	a	g	-0.2536	0.1114	0.02277	---?	5	56159882	-0.1651	0.1492	0.2686	0.3511	A	-0.8033	0.2784	0.003904	0.1286	A	-0.117	0.2093	0.5762	0.2023	A	NA	NA	NA	0.003981	NA
rs16936904	a	g	-0.2783	0.1222	0.02281	--+-	10	80898551	0.6179	0.3206	0.0539	0.03742	G	0.1626	0.1808	0.3683	0.1825	G	-0.09229	0.3812	0.8087	0.04475	G	0.4196	0.2252	0.06244	0.1863	G
rs144721871	t	c	0.9715	0.4272	0.02298	+?+?	11	69502703	0.8589	0.5107	0.0926	0.007942	T	NA	NA	NA	0.001601	NA	1.234	0.7799	0.1137	0.008269	T	NA	NA	NA	0	NA
rs141321688	t	c	0.9475	0.4168	0.02301	???+	10	123932232	NA	NA	NA	0.0009927	NA	NA	NA	NA	0.001067	NA	NA	NA	NA	0.001103	NA	0.9475	0.4168	0.023	0.02986	T
rs17102006	a	g	-0.4748	0.2089	0.02304	?--?	10	123196156	NA	NA	NA	0.001655	NA	-0.4516	0.2129	0.03389	0.1676	A	-1.075	1.083	0.3208	0.01213	A	NA	NA	NA	0	NA
rs78165344	t	g	-0.4748	0.2089	0.02304	?--?	10	123195890	NA	NA	NA	0.001655	NA	-0.4516	0.2129	0.03389	0.1681	T	-1.075	1.083	0.3208	0.01213	T	NA	NA	NA	0	NA
rs79211351	a	g	-0.4748	0.2089	0.02304	?--?	10	123195900	NA	NA	NA	0.001655	NA	-0.4516	0.2129	0.03389	0.1681	A	-1.075	1.083	0.3208	0.01213	A	NA	NA	NA	0	NA
rs1619436	t	c	0.1911	0.0841	0.02305	++++	10	123226944	0.07288	0.1521	0.6318	0.3193	T	0.3333	0.1597	0.03688	0.2753	T	0.1768	0.1609	0.2719	0.441	T	0.1956	0.2219	0.3781	0.2142	T
rs11991935	t	g	-0.5701	0.251	0.02313	?-??	8	128255297	NA	NA	NA	0.001324	NA	0.5701	0.251	0.02316	0.06884	G	NA	NA	NA	0.00441	NA	NA	NA	NA	0	NA
rs117026001	t	c	0.8955	0.3943	0.02316	+?+?	19	17600251	0.6847	0.5231	0.1906	0.01092	T	NA	NA	NA	0.002668	NA	1.173	0.6002	0.05063	0.009923	T	NA	NA	NA	0	NA
rs112649984	c	g	-0.3123	0.1376	0.02327	+---	11	69490613	0.04203	0.4303	0.9222	0.02495	C	-0.3603	0.1568	0.02158	0.4773	C	-0.2494	0.4154	0.5482	0.04186	C	-0.6581	1.034	0.5245	0.01583	C
rs10788206	t	c	-0.2324	0.1026	0.02347	+---	10	123525516	0.03801	0.2198	0.8627	0.1042	T	-0.2009	0.1805	0.2655	0.2391	T	-0.429	0.2033	0.03482	0.2211	T	-0.3255	0.2268	0.1513	0.3153	T
rs4524618	a	g	-0.3737	0.165	0.02347	?---	6	151918023	NA	NA	NA	0.002677	NA	-0.7178	1.117	0.5205	0.008621	A	-0.7866	0.2905	0.006777	0.1267	A	-0.1593	0.2037	0.4342	0.3873	A
rs76928350	a	c	1.342	0.5926	0.02354	???+	11	69473360	NA	NA	NA	0	NA	NA	NA	NA	0	NA	NA	NA	NA	0	NA	1.342	0.5926	0.02356	0.01154	A
rs73138922	t	c	-0.4068	0.1797	0.02356	?--?	5	56258105	NA	NA	NA	0.0003309	NA	0.3987	0.1838	0.03006	0.1537	C	0.5811	0.8518	0.4951	0.008269	C	NA	NA	NA	0	NA
rs6480910	a	t	-0.1948	0.0861	0.02363	---+	10	80694154	0.1232	0.1492	0.4089	0.3097	T	-0.3027	0.1625	0.06247	0.3581	A	0.4009	0.1801	0.02601	0.2508	T	-0.1435	0.2164	0.507	0.3181	T
rs183292406	a	g	-1.102	0.487	0.02365	??-?	10	123919675	NA	NA	NA	0	NA	NA	NA	NA	0	NA	1.102	0.487	0.02366	0.01268	G	NA	NA	NA	0.003185	NA
rs138998083	t	c	1.26	0.5572	0.02374	??+?	14	68813307	NA	NA	NA	0.004302	NA	NA	NA	NA	0.001067	NA	1.26	0.5572	0.02377	0.01103	T	NA	NA	NA	0	NA
rs224122	a	t	-0.2747	0.1217	0.02393	---+	10	64447418	-0.3816	0.255	0.1346	0.1112	A	-0.5135	0.2161	0.01751	0.1846	A	-0.13	0.2187	0.5524	0.1593	A	0.1034	0.3184	0.7452	0.1035	A
rs117465240	a	g	0.5599	0.248	0.02398	+-+?	11	69444235	0.6824	0.2909	0.019	0.03377	A	-0.02027	0.7995	0.9798	0.009091	A	0.372	0.5896	0.5281	0.02042	A	NA	NA	NA	0	NA
rs61009294	a	g	0.3098	0.1372	0.02398	-+++	11	69478870	0.04733	0.4297	0.9123	0.0245	G	-0.331	0.1553	0.0331	0.4893	G	-0.4518	0.4352	0.2992	0.0447	G	-0.6373	1.035	0.538	0.01553	G
rs11966484	t	c	0.9755	0.4326	0.02414	?+??	6	151990439	NA	NA	NA	0.0003309	NA	-0.9755	0.4326	0.02413	0.05816	C	NA	NA	NA	0.003859	NA	NA	NA	NA	0	NA
rs2420938	t	c	0.185	0.082	0.02415	++++	10	123219430	0.2162	0.1483	0.1449	0.3312	T	0.113	0.1505	0.4528	0.3271	T	0.2307	0.1598	0.1489	0.4493	T	0.1833	0.2247	0.4146	0.2233	T
rs148584828	t	c	1.281	0.5682	0.02417	?+??	10	80973308	NA	NA	NA	0	NA	1.281	0.5682	0.02415	0.009072	T	NA	NA	NA	0	NA	NA	NA	NA	0	NA
rs114569016	t	g	-1.366	0.6061	0.02421	?-??	11	69345858	NA	NA	NA	0.0003313	NA	-1.366	0.6061	0.02424	0.03735	T	NA	NA	NA	0.0028	NA	NA	NA	NA	0	NA
rs10505473	t	c	-0.2685	0.1192	0.02427	----	8	128417936	-0.3958	0.2145	0.06503	0.1479	T	-0.3255	0.1984	0.1009	0.1857	T	-0.04961	0.2534	0.8448	0.118	T	-0.1636	0.3603	0.6499	0.09435	T
rs12375310	a	c	-0.2127	0.0944	0.0243	----	8	128432206	-0.1719	0.154	0.2642	0.2803	A	-0.2621	0.174	0.132	0.2476	A	-0.117	0.2134	0.5835	0.2018	A	-0.3586	0.2582	0.1649	0.2265	A
rs62176355	t	c	0.5137	0.2281	0.02433	++-?	2	217962344	0.8448	0.2883	0.003383	0.04203	T	0.4105	0.5395	0.4467	0.01441	T	-0.4546	0.5166	0.3788	0.03473	T	NA	NA	NA	0	NA
rs7148322	a	t	-0.1849	0.0822	0.02452	---+	14	68768719	0.1896	0.1558	0.2236	0.2834	T	0.2844	0.149	0.05625	0.3805	T	0.2913	0.1623	0.07272	0.3098	T	-0.1816	0.205	0.3757	0.4382	T
rs1439037	t	c	-0.1931	0.0859	0.02456	---+	10	80693725	0.1232	0.1492	0.4089	0.3094	C	-0.2895	0.1615	0.07304	0.3607	T	0.4075	0.1798	0.02345	0.2508	C	-0.1435	0.2164	0.507	0.3181	C
rs11990827	a	c	-0.3481	0.1549	0.02465	---?	8	128716879	0.4504	0.4713	0.3392	0.01456	C	0.3322	0.1707	0.05172	0.2385	C	0.3787	0.594	0.5237	0.01874	C	NA	NA	NA	0	NA
rs33958877	t	g	0.392	0.1745	0.02465	++-?	5	1295682	0.6253	0.3362	0.0629	0.02945	T	0.3578	0.2118	0.09116	0.1067	T	-0.3695	0.7651	0.6292	0.01709	T	NA	NA	NA	0	NA
rs74142362	a	g	0.5137	0.2286	0.02465	-++?	10	81058088	-0.7394	1.043	0.4784	0.008273	A	0.558	0.2581	0.03059	0.0699	A	0.6659	0.559	0.2336	0.01213	A	NA	NA	NA	0.0007962	NA
rs139613640	t	c	-1.18	0.5253	0.02468	?-??	16	52689909	NA	NA	NA	0	NA	-1.18	0.5253	0.02467	0.04376	T	NA	NA	NA	0.002205	NA	NA	NA	NA	0	NA
Var-10-123960169	t	c	-0.5122	0.228	0.02471	?-+-	10	123960169	NA	NA	NA	0.0006623	NA	0.484	0.2492	0.05214	0.07174	C	-0.1035	1.093	0.9246	0.006064	C	0.935	0.6607	0.157	0.00836	C
rs72805456	t	c	1.468	0.6538	0.02475	+???	16	52437482	1.468	0.6538	0.02476	0.006949	T	NA	NA	NA	0.002134	NA	NA	NA	NA	0.001654	NA	NA	NA	NA	0	NA
rs138290696	a	g	1.332	0.5936	0.02484	???+	8	128076628	NA	NA	NA	0	NA	NA	NA	NA	0	NA	NA	NA	NA	0	NA	1.332	0.5936	0.02489	0.01393	A
rs115908985	t	c	-0.5536	0.2468	0.02489	?-??	10	123954879	NA	NA	NA	0	NA	0.5536	0.2468	0.02488	0.06884	C	NA	NA	NA	0.003308	NA	NA	NA	NA	0	NA
rs9397426	a	t	-0.4356	0.1942	0.02492	??--	6	151874558	NA	NA	NA	0.001655	NA	NA	NA	NA	0.004269	NA	-0.9385	0.354	0.008031	0.09482	A	-0.219	0.2323	0.3457	0.2711	A
rs188176766	c	g	-1.565	0.6984	0.02504	???-	19	17586473	NA	NA	NA	0	NA	NA	NA	NA	0	NA	NA	NA	NA	0	NA	1.565	0.6984	0.025	0.009554	G
rs75331432	a	g	0.5134	0.2291	0.02506	++++	8	128792015	0.7795	0.6024	0.1957	0.009596	A	0.5221	0.4361	0.2313	0.02134	A	1.74	0.6218	0.005129	0.008269	A	0.04547	0.3441	0.8949	0.08008	A
rs75427557	a	g	1.328	0.5928	0.02508	???+	10	123926932	NA	NA	NA	0	NA	NA	NA	NA	0	NA	NA	NA	NA	0	NA	1.328	0.5928	0.02512	0.01553	A
rs138642679	a	g	1.326	0.5921	0.02512	???+	10	123584392	NA	NA	NA	0	NA	NA	NA	NA	0	NA	NA	NA	NA	0	NA	1.326	0.5921	0.02515	0.01115	A
rs146624018	t	c	-1.326	0.5921	0.02512	???-	10	123671738	NA	NA	NA	0	NA	NA	NA	NA	0	NA	NA	NA	NA	0	NA	1.326	0.5921	0.02515	0.01115	C
Var-10-123611965	a	t	-1.326	0.5921	0.02512	???-	10	123611965	NA	NA	NA	0	NA	NA	NA	NA	0	NA	NA	NA	NA	0	NA	1.326	0.5921	0.02515	0.01115	T
rs187959147	t	c	1.464	0.6538	0.02514	+???	8	128192651	1.464	0.6538	0.02515	0.005956	T	NA	NA	NA	0.002668	NA	NA	NA	NA	0.003308	NA	NA	NA	NA	0	NA
rs117414007	t	c	0.9779	0.4367	0.02515	+?-?	10	123533770	1.201	0.4766	0.01171	0.01158	T	NA	NA	NA	0.003202	NA	-0.1913	1.091	0.8608	0.006615	T	NA	NA	NA	0	NA
rs188806357	a	g	0.9779	0.4367	0.02515	+?-?	10	123498489	1.201	0.4766	0.01171	0.01125	A	NA	NA	NA	0.002668	NA	-0.1913	1.091	0.8608	0.006615	A	NA	NA	NA	0	NA
rs78722639	a	t	-0.8593	0.3839	0.0252	?-??	16	52566513	NA	NA	NA	0	NA	0.8593	0.3839	0.02519	0.02664	T	NA	NA	NA	0.001746	NA	NA	NA	NA	0	NA
rs56369843	c	g	-1.448	0.6471	0.02524	?-??	10	81008891	NA	NA	NA	0	NA	1.448	0.6471	0.02528	0.00641	G	NA	NA	NA	0	NA	NA	NA	NA	0	NA
rs189261787	t	g	1.731	0.7736	0.02525	?+??	14	68991372	NA	NA	NA	0	NA	1.731	0.7736	0.02527	0.005336	T	NA	NA	NA	0.0005513	NA	NA	NA	NA	0	NA
rs9397432	c	g	-0.3875	0.1733	0.02534	?---	6	151916855	NA	NA	NA	0.003185	NA	-20.39	11920	0.9986	0.007412	C	-0.7178	0.2923	0.01407	0.1235	C	-0.2085	0.2152	0.3326	0.3865	C
rs1362554	t	g	0.39	0.1744	0.02539	+++-	16	52440614	0.2102	0.2499	0.4001	0.07313	T	1.072	0.4745	0.02384	0.02134	T	0.5202	0.3194	0.1033	0.05568	T	-0.1583	0.6198	0.7985	0.03065	T
rs3135776	t	c	0.7852	0.3513	0.02541	??+?	10	123262926	NA	NA	NA	0	NA	NA	NA	NA	0.001601	NA	0.7852	0.3513	0.02541	0.03087	T	NA	NA	NA	0	NA
rs12785054	c	g	0.2432	0.1088	0.02542	++++	10	81041991	0.0572	0.3094	0.8533	0.0546	C	0.3904	0.1633	0.01682	0.2321	C	0.2646	0.238	0.2661	0.1207	C	0.03353	0.2302	0.8842	0.2114	C
rs1872569	t	c	0.3705	0.1658	0.02544	?++?	11	69417986	NA	NA	NA	0.001324	NA	-0.3688	0.1725	0.03254	0.2556	C	-0.3915	0.6012	0.515	0.01654	C	NA	NA	NA	0	NA
rs2420974	a	g	-0.1968	0.0881	0.0255	----	10	123726877	0.2127	0.1524	0.1627	0.3036	G	0.06415	0.194	0.7409	0.1836	G	0.1163	0.1675	0.4875	0.3552	G	0.4394	0.2061	0.03296	0.3335	G
rs189746782	a	c	1.729	0.7741	0.02551	?+??	10	64241019	NA	NA	NA	0	NA	1.729	0.7741	0.02555	0.006937	A	NA	NA	NA	0	NA	NA	NA	NA	0	NA
rs72816256	t	c	-0.8313	0.3722	0.02552	---?	10	80894341	-0.9008	0.4664	0.05342	0.04302	T	-0.3151	1.091	0.7728	0.008538	T	-0.8955	0.7493	0.232	0.02591	T	NA	NA	NA	0	NA
rs75092337	t	g	-1.582	0.7087	0.0256	???-	8	128695542	NA	NA	NA	0	NA	NA	NA	NA	0	NA	NA	NA	NA	0	NA	1.582	0.7087	0.02559	0.01075	G
rs142097072	t	c	2.601	1.166	0.0257	?+??	2	217917610	NA	NA	NA	0.0003309	NA	2.601	1.166	0.02565	0.005336	T	NA	NA	NA	0	NA	NA	NA	NA	0	NA
rs186098515	a	g	-2.601	1.166	0.0257	?-??	2	217884216	NA	NA	NA	0.0003327	NA	2.601	1.166	0.02565	0.005336	G	NA	NA	NA	0	NA	NA	NA	NA	0	NA
rs6740850	t	c	2.601	1.166	0.0257	?+??	2	217919467	NA	NA	NA	0.0003309	NA	2.601	1.166	0.02565	0.005336	T	NA	NA	NA	0	NA	NA	NA	NA	0	NA
rs148906060	t	c	1.726	0.7739	0.02573	?+??	8	127851655	NA	NA	NA	0	NA	1.726	0.7739	0.02573	0.005336	T	NA	NA	NA	0	NA	NA	NA	NA	0	NA
Var-8-127847863	t	c	-1.726	0.7739	0.02573	?-??	8	127847863	NA	NA	NA	0	NA	1.726	0.7739	0.02573	0.005336	C	NA	NA	NA	0	NA	NA	NA	NA	0	NA
rs6557160	a	c	-0.1887	0.0846	0.02574	----	6	151949582	0.0432	0.1534	0.7782	0.3365	C	0.1193	0.1484	0.4212	0.4514	C	0.2809	0.1816	0.1219	0.2552	C	0.4949	0.2163	0.0221	0.2496	C
rs112215069	c	g	0.3414	0.1531	0.02576	+++?	11	69419698	-0.1015	0.7641	0.8944	0.01026	G	-0.3789	0.1641	0.02095	0.4174	G	-0.08384	0.5119	0.8699	0.02563	G	NA	NA	NA	0.000427	NA
rs10749436	a	g	0.2085	0.0935	0.02579	++++	10	123707383	0.1456	0.1559	0.3504	0.231	A	0.07945	0.3042	0.794	0.05283	A	0.1927	0.1635	0.2386	0.3004	A	0.3919	0.2002	0.05022	0.3324	A
rs140946819	a	t	1.169	0.5244	0.0258	???+	11	69445409	NA	NA	NA	0.0003309	NA	NA	NA	NA	0	NA	NA	NA	NA	0	NA	1.169	0.5244	0.02581	0.01473	A
rs111969630	t	c	-1.04	0.4666	0.02582	?-??	10	123488681	NA	NA	NA	0.0003309	NA	-1.04	0.4666	0.02586	0.04803	T	NA	NA	NA	0.002756	NA	NA	NA	NA	0	NA
rs75875902	t	c	-1.04	0.4666	0.02582	?-??	10	123488448	NA	NA	NA	0.0003309	NA	-1.04	0.4666	0.02586	0.04803	T	NA	NA	NA	0.002756	NA	NA	NA	NA	0	NA
rs17558104	a	g	-0.829	0.372	0.02585	---?	10	80884369	-0.897	0.466	0.05424	0.04302	A	-0.3151	1.091	0.7728	0.007471	A	-0.8955	0.7493	0.232	0.02646	A	NA	NA	NA	0	NA
rs117072451	a	c	1.322	0.5933	0.02587	???+	10	123319650	NA	NA	NA	0.0006618	NA	NA	NA	NA	0.0005336	NA	NA	NA	NA	0	NA	1.322	0.5933	0.02585	0.01433	A
rs184863480	a	t	-1.0397	0.4668	0.02593	---?	6	151995158	-1.151	0.5978	0.05418	0.03309	A	-0.6583	1.068	0.5375	0.007471	A	-1.065	1.046	0.3083	0.01599	A	NA	NA	NA	0	NA
rs1055825	a	c	0.3052	0.137	0.02594	-+++	11	69480363	0.04573	0.4297	0.9153	0.0245	C	-0.3248	0.155	0.03615	0.4888	C	-0.4518	0.4352	0.2992	0.0447	C	-0.6373	1.035	0.538	0.01553	C
rs10415378	c	g	0.2343	0.1053	0.02603	+++?	19	17725203	0.3042	0.1548	0.04937	0.2589	C	0.2241	0.1925	0.2444	0.1729	C	0.1116	0.2156	0.6047	0.1885	C	NA	NA	NA	0.0003981	NA
rs187463591	a	g	1.437	0.6456	0.02603	?+??	10	123470365	NA	NA	NA	0	NA	1.437	0.6456	0.02605	0.007471	A	NA	NA	NA	0	NA	NA	NA	NA	0	NA
rs116962495	a	g	-0.5617	0.2524	0.02604	-+-?	14	68775116	0.6107	0.2975	0.04007	0.03872	G	-0.2663	0.7325	0.7162	0.01014	G	0.9523	0.6281	0.1295	0.01323	G	NA	NA	NA	0	NA
Var-10-123470990	a	c	1.437	0.6457	0.02605	?+??	10	123470990	NA	NA	NA	0	NA	1.437	0.6457	0.02601	0.007511	A	NA	NA	NA	0	NA	NA	NA	NA	0	NA
rs143770024	a	g	-1.262	0.5672	0.02608	?-??	10	123743782	NA	NA	NA	0	NA	1.262	0.5672	0.02609	0.009605	G	NA	NA	NA	0.002205	NA	NA	NA	NA	0	NA
rs146055144	t	c	-1.262	0.5672	0.02608	?-??	10	123663328	NA	NA	NA	0	NA	1.262	0.5672	0.02609	0.009605	C	NA	NA	NA	0.002205	NA	NA	NA	NA	0	NA
rs184225362	a	g	-1.455	0.654	0.0261	-???	5	56021099	1.455	0.654	0.02604	0.0063	G	NA	NA	NA	0.003212	NA	NA	NA	NA	0.001106	NA	NA	NA	NA	0	NA
rs3104799	t	g	-0.4115	0.185	0.02611	?--?	16	52646104	NA	NA	NA	0.0006618	NA	-0.4093	0.1904	0.0316	0.2092	T	-0.4493	0.7823	0.5657	0.01488	T	NA	NA	NA	0	NA
rs11200164	a	c	0.2054	0.0923	0.02612	++++	10	123558811	-0.2557	0.1537	0.0963	0.3223	C	-0.179	0.2018	0.3749	0.1547	C	-0.1514	0.1603	0.3448	0.355	C	-0.2593	0.295	0.3794	0.1668	C
rs61375117	t	g	0.8016	0.3604	0.02614	?+??	8	128235993	NA	NA	NA	0	NA	0.8016	0.3604	0.02615	0.03202	T	NA	NA	NA	0	NA	NA	NA	NA	0	NA
rs78545159	t	c	1.267	0.5699	0.0262	?+??	14	68852751	NA	NA	NA	0.0003309	NA	1.267	0.5699	0.02626	0.01014	T	NA	NA	NA	0	NA	NA	NA	NA	0	NA
rs139975590	t	c	-0.7259	0.3266	0.02623	---?	6	151946566	0.7985	0.4875	0.1015	0.01158	C	0.4432	0.6878	0.5194	0.007471	C	0.8215	0.5721	0.151	0.01323	C	NA	NA	NA	0	NA
rs28668018	a	g	-0.4608	0.2073	0.02623	----	10	80726819	0.479	0.3726	0.1986	0.03177	G	1.118	0.5466	0.04089	0.01334	G	0.3906	0.4183	0.3504	0.02152	G	0.1853	0.3778	0.6237	0.05971	G
rs45577434	a	c	-0.5135	0.231	0.02623	+--?	16	52628728	-0.2231	0.3893	0.5667	0.04004	C	0.3275	0.5045	0.5162	0.01441	C	1.194	0.3489	0.0006208	0.03308	C	NA	NA	NA	0	NA
rs111556337	t	c	-0.7828	0.3523	0.02629	?-??	16	52611090	NA	NA	NA	0	NA	0.7828	0.3523	0.0263	0.03255	C	NA	NA	NA	0.001654	NA	NA	NA	NA	0	NA
rs114820668	a	g	0.7828	0.3523	0.02629	?+??	16	52612043	NA	NA	NA	0.0003309	NA	0.7828	0.3523	0.0263	0.03255	A	NA	NA	NA	0.001654	NA	NA	NA	NA	0	NA
rs74603124	t	c	-0.7828	0.3523	0.02629	?-??	16	52611877	NA	NA	NA	0	NA	0.7828	0.3523	0.0263	0.03255	C	NA	NA	NA	0.001654	NA	NA	NA	NA	0	NA
rs77793115	a	c	0.7828	0.3523	0.02629	?+??	16	52596507	NA	NA	NA	0	NA	0.7828	0.3523	0.0263	0.03255	A	NA	NA	NA	0.001654	NA	NA	NA	NA	0	NA
rs78478815	a	g	0.7828	0.3523	0.02629	?+??	16	52607745	NA	NA	NA	0	NA	0.7828	0.3523	0.0263	0.03255	A	NA	NA	NA	0.001654	NA	NA	NA	NA	0	NA
rs182232291	a	g	1.427	0.6423	0.0263	?+??	10	81082965	NA	NA	NA	0	NA	1.427	0.6423	0.0263	0.006403	A	NA	NA	NA	0	NA	NA	NA	NA	0.0007962	NA
rs80325912	t	c	0.47	0.2116	0.0263	?+-?	14	68985744	NA	NA	NA	0.002332	NA	0.5001	0.2157	0.02044	0.1009	T	-0.2895	1.084	0.7893	0.0105	T	NA	NA	NA	0	NA
rs59780653	a	g	0.4272	0.1923	0.02633	?+-?	10	123454683	NA	NA	NA	0	NA	0.4618	0.1955	0.01818	0.1329	A	-0.6096	1.07	0.569	0.00882	A	NA	NA	NA	0.002787	NA
rs11742908	c	g	-0.2236	0.1007	0.02639	---+	5	1270983	0.2495	0.1692	0.1403	0.1916	G	0.2322	0.1586	0.1431	0.3613	G	0.2232	0.2132	0.2952	0.1491	G	-0.4082	0.7132	0.5671	0.0288	G
rs13002378	a	c	0.2096	0.0945	0.0266	++++	2	217936746	-0.1453	0.1654	0.3797	0.2426	C	-0.2576	0.1495	0.0848	0.3677	C	-0.2019	0.2198	0.3583	0.1709	C	-0.2463	0.3178	0.4384	0.1441	C
rs115395415	c	g	-1.044	0.4711	0.02669	?-??	19	17156422	NA	NA	NA	0.0003309	NA	1.044	0.4711	0.02661	0.01814	G	NA	NA	NA	0.001103	NA	NA	NA	NA	0	NA
rs144285576	t	c	1.13	0.51	0.02671	?+??	8	128502324	NA	NA	NA	0	NA	1.13	0.51	0.02672	0.01281	T	NA	NA	NA	0.001103	NA	NA	NA	NA	0	NA
rs74795294	a	g	0.5873	0.2651	0.02673	?+??	10	123319614	NA	NA	NA	0.0003309	NA	0.5873	0.2651	0.02673	0.06724	A	NA	NA	NA	0.003308	NA	NA	NA	NA	0	NA
rs11263463	a	t	-0.3843	0.1735	0.02674	?---	11	69302872	NA	NA	NA	0.0003309	NA	0.2562	0.2867	0.3716	0.0555	T	0.95	0.6159	0.1229	0.00882	T	0.388	0.233	0.09581	0.1549	T
rs10421060	a	g	-0.238	0.1075	0.02684	---?	19	17775626	-0.3673	0.1893	0.05237	0.2088	A	-0.1652	0.156	0.2897	0.3773	A	-0.2029	0.239	0.3959	0.1417	A	NA	NA	NA	0	NA
rs11826738	t	c	-1.351	0.6103	0.02685	?-??	11	69346638	NA	NA	NA	0	NA	-1.351	0.6103	0.02681	0.03587	T	NA	NA	NA	0.00222	NA	NA	NA	NA	0	NA
rs6866456	t	c	-0.2996	0.1354	0.02692	--+?	5	1281693	0.9073	0.4969	0.06783	0.01257	C	0.2966	0.1488	0.04629	0.4152	C	-0.1365	0.4329	0.7525	0.03914	C	NA	NA	NA	0	NA
rs13422596	t	c	0.5043	0.228	0.02694	++-?	2	217974300	0.8265	0.2877	0.004068	0.04236	T	0.414	0.5413	0.4444	0.01441	T	-0.4518	0.5165	0.3817	0.03308	T	NA	NA	NA	0.0007962	NA
rs62176357	a	c	0.5043	0.228	0.02694	++-?	2	217969903	0.8265	0.2877	0.004068	0.04236	A	0.414	0.5413	0.4444	0.01441	A	-0.4518	0.5165	0.3817	0.03308	A	NA	NA	NA	0.0007962	NA
rs10762814	t	c	0.2156	0.0975	0.02708	++++	10	80668976	0.3362	0.1769	0.05736	0.1772	T	0.2661	0.1527	0.08141	0.3498	T	0.005988	0.2127	0.9775	0.1669	T	0.04592	0.3493	0.8954	0.09518	T
rs1956526	a	c	0.1821	0.0824	0.02712	+++-	14	68799787	0.1137	0.1437	0.4289	0.3789	A	-0.4118	0.167	0.01368	0.3255	C	0.1911	0.1602	0.2329	0.3793	A	-0.03783	0.2043	0.8531	0.4013	A
rs112017605	a	g	0.4587	0.2077	0.02723	++-?	10	64340053	0.648	0.285	0.02297	0.04834	A	0.8286	0.5271	0.116	0.01761	A	-0.04549	0.3711	0.9024	0.04961	A	NA	NA	NA	0.002389	NA
rs183604691	t	c	-1.419	0.6426	0.02723	?-??	8	128118406	NA	NA	NA	0	NA	1.419	0.6426	0.02729	0.007471	C	NA	NA	NA	0.0005513	NA	NA	NA	NA	0	NA
rs2132910	a	g	-0.2461	0.1115	0.02729	----	10	123524708	-0.08045	0.2337	0.7306	0.09762	A	-0.2858	0.1772	0.1068	0.2711	A	-0.3942	0.2148	0.0665	0.1902	A	-0.07887	0.3408	0.817	0.09674	A
rs74459008	c	g	0.5372	0.2434	0.0273	??++	14	68948707	NA	NA	NA	0.0003309	NA	NA	NA	NA	0.0005336	NA	0.6636	0.28	0.01779	0.05954	C	0.1465	0.4923	0.7659	0.04061	C
rs12996888	t	g	-0.2122	0.0962	0.02731	----	2	217936148	-0.1381	0.1652	0.4032	0.2412	T	-0.2407	0.1546	0.1195	0.3196	T	-0.2724	0.225	0.226	0.1681	T	-0.2463	0.3178	0.4384	0.1441	T
rs34989691	t	g	1.238	0.561	0.02733	+???	5	1281529	1.238	0.561	0.02735	0.005625	T	NA	NA	NA	0.002668	NA	NA	NA	NA	0.002205	NA	NA	NA	NA	0	NA
rs150445341	a	g	1.426	0.6464	0.02738	?+??	8	128740561	NA	NA	NA	0.0003309	NA	1.426	0.6464	0.02733	0.008004	A	NA	NA	NA	0.001654	NA	NA	NA	NA	0	NA
rs75974061	c	g	-0.3459	0.1569	0.02745	----	8	128002561	0.0239	0.2862	0.9334	0.06221	G	0.5408	0.2786	0.05227	0.05763	G	0.4893	0.3886	0.208	0.03142	G	0.3988	0.3349	0.2337	0.08559	G
rs11263462	a	g	-0.3825	0.1735	0.02747	?---	11	69302633	NA	NA	NA	0.0003313	NA	0.254	0.2868	0.3757	0.05556	G	0.9437	0.6161	0.1256	0.008869	G	0.387	0.2329	0.09658	0.155	G
rs7903596	a	g	-0.3556	0.1613	0.02748	+--?	10	123464097	-0.1252	0.6274	0.8419	0.01291	G	0.4532	0.1805	0.01204	0.2001	G	0.0145	0.4385	0.9736	0.03256	G	NA	NA	NA	0	NA
rs141965143	t	c	-1.345	0.6102	0.02751	?-??	11	69343349	NA	NA	NA	0	NA	-1.345	0.6102	0.02748	0.03629	T	NA	NA	NA	0.002759	NA	NA	NA	NA	0	NA
rs149410653	a	c	-1.647	0.7472	0.02751	???-	10	64328895	NA	NA	NA	0	NA	NA	NA	NA	0	NA	NA	NA	NA	0	NA	1.647	0.7472	0.02753	0.007962	C
rs141827922	t	c	1.061	0.4814	0.02753	?+??	8	127926098	NA	NA	NA	0	NA	1.061	0.4814	0.0275	0.01334	T	NA	NA	NA	0.0005513	NA	NA	NA	NA	0	NA
rs142858463	a	g	0.9684	0.4394	0.02753	?+??	6	151894026	NA	NA	NA	0	NA	0.9684	0.4394	0.02754	0.01772	A	NA	NA	NA	0.00226	NA	NA	NA	NA	0	NA
rs116654011	t	c	1.702	0.7725	0.02758	?+??	8	128526919	NA	NA	NA	0	NA	1.702	0.7725	0.02755	0.009072	T	NA	NA	NA	0.0005513	NA	NA	NA	NA	0	NA
rs145380621	a	g	1.702	0.7725	0.02758	?+??	8	128509518	NA	NA	NA	0	NA	1.702	0.7725	0.02755	0.009072	A	NA	NA	NA	0.0005513	NA	NA	NA	NA	0	NA
rs150022564	t	g	1.702	0.7725	0.02758	?+??	8	128513151	NA	NA	NA	0	NA	1.702	0.7725	0.02755	0.008538	T	NA	NA	NA	0.0005513	NA	NA	NA	NA	0	NA
rs12323677	a	g	-0.3018	0.137	0.02765	----	14	68952525	0.4251	0.3684	0.2486	0.03011	G	0.1901	0.1629	0.2433	0.2497	G	0.5075	0.4958	0.306	0.02481	G	0.896	0.4913	0.0682	0.02389	G
rs11155804	a	t	0.19	0.0863	0.02766	++++	6	151946152	0.05407	0.1513	0.7208	0.3537	A	0.1563	0.1575	0.3211	0.4017	A	0.2706	0.1848	0.1431	0.2486	A	0.4255	0.2183	0.05123	0.2841	A
rs41302335	a	g	1.423	0.6463	0.02768	?+??	10	123309947	NA	NA	NA	0	NA	1.423	0.6463	0.02767	0.009605	A	NA	NA	NA	0	NA	NA	NA	NA	0	NA
rs7070241	c	g	0.7858	0.3569	0.02768	?+??	10	123303570	NA	NA	NA	0	NA	0.7858	0.3569	0.02769	0.02674	C	NA	NA	NA	0.002225	NA	NA	NA	NA	0	NA
rs3096755	a	g	-0.4975	0.226	0.02771	?-??	10	123340896	NA	NA	NA	0.0003309	NA	0.4975	0.226	0.02772	0.09445	G	NA	NA	NA	0.004961	NA	NA	NA	NA	0	NA
rs74158913	a	g	-0.8117	0.3689	0.02777	?--?	10	64210678	NA	NA	NA	0.001655	NA	0.8124	0.4064	0.04562	0.02295	G	0.8084	0.8789	0.3577	0.006064	G	NA	NA	NA	0	NA
rs117451898	a	g	0.613	0.2786	0.02779	??+-	14	68591393	NA	NA	NA	0	NA	NA	NA	NA	0.002134	NA	0.613	0.2786	0.02778	0.06725	A	-18.66	8104	0.9982	0.006369	A
rs1149729	a	c	-0.3717	0.169	0.02781	---?	10	80807633	-0.2397	0.233	0.3035	0.1155	A	-0.7183	0.3228	0.02606	0.09178	A	-0.2441	0.3777	0.5181	0.05899	A	NA	NA	NA	0	NA
rs555951	t	g	-0.9694	0.4407	0.02783	?-??	11	69338406	NA	NA	NA	0	NA	-0.9694	0.4407	0.02781	0.04856	T	NA	NA	NA	0.002756	NA	NA	NA	NA	0	NA
rs76931837	a	g	-1.301	0.5915	0.02784	???-	8	128585070	NA	NA	NA	0	NA	NA	NA	NA	0	NA	NA	NA	NA	0	NA	1.301	0.5915	0.02782	0.009156	G
rs60902847	t	c	0.3816	0.1736	0.02791	?+++	11	69300658	NA	NA	NA	0.0003309	NA	0.2562	0.2867	0.3716	0.0555	T	0.95	0.6159	0.1229	0.00882	T	0.3831	0.2332	0.1004	0.1553	T
Var-8-128266813	t	g	2.04	0.9279	0.02791	???+	8	128266813	NA	NA	NA	0	NA	NA	NA	NA	0	NA	NA	NA	NA	0	NA	2.04	0.9279	0.02789	0.005995	T
rs12467163	a	g	0.2095	0.0953	0.02796	++++	2	217937995	-0.1414	0.1653	0.3923	0.2419	G	-0.2665	0.1528	0.08121	0.3522	G	-0.1945	0.2198	0.3761	0.1703	G	-0.2463	0.3178	0.4384	0.1441	G
rs13010040	a	g	0.2095	0.0953	0.02796	++++	2	217937940	-0.1414	0.1653	0.3923	0.2419	G	-0.2665	0.1528	0.08121	0.3522	G	-0.1945	0.2198	0.3761	0.1703	G	-0.2463	0.3178	0.4384	0.1441	G
rs8009876	t	c	0.2776	0.1264	0.02801	+++?	14	68817413	0.2834	0.18	0.1154	0.1714	T	0.3537	0.3249	0.2763	0.05336	T	0.2373	0.2118	0.2626	0.1378	T	NA	NA	NA	0	NA
rs11263464	t	c	0.3814	0.1736	0.02803	?+++	11	69303472	NA	NA	NA	0.0003309	NA	0.2562	0.2867	0.3716	0.0555	T	0.9623	0.6159	0.1182	0.00884	T	0.381	0.2333	0.1024	0.1552	T
rs60145321	a	g	-0.8665	0.3945	0.02806	?-??	10	123804087	NA	NA	NA	0	NA	0.8665	0.3945	0.02806	0.02508	G	NA	NA	NA	0.0005513	NA	NA	NA	NA	0	NA
rs8110254	t	c	0.2479	0.1129	0.02811	-+++	19	17780602	0.08499	0.2517	0.7356	0.08537	C	-0.8385	0.4123	0.04199	0.05123	C	-0.261	0.1748	0.1353	0.3142	C	-0.3043	0.204	0.1357	0.4709	C
rs13251353	c	g	0.363	0.1654	0.02815	++-?	8	128565122	0.4303	0.3006	0.1523	0.04169	C	0.3905	0.2083	0.06088	0.1163	C	-0.1993	0.639	0.7551	0.01709	C	NA	NA	NA	0.001194	NA
rs144548530	a	c	1.416	0.6453	0.02821	?+??	8	128228654	NA	NA	NA	0	NA	1.416	0.6453	0.02818	0.009072	A	NA	NA	NA	0.0005513	NA	NA	NA	NA	0	NA
rs117389503	t	c	1.555	0.7088	0.02825	???+	10	123923684	NA	NA	NA	0	NA	NA	NA	NA	0	NA	NA	NA	NA	0	NA	1.555	0.7088	0.0282	0.005573	T
rs7149396	a	g	0.1812	0.0826	0.02826	+++-	14	68814647	0.1669	0.1565	0.2861	0.2889	A	0.2348	0.1507	0.1192	0.3549	A	0.2727	0.1631	0.0945	0.3026	A	-0.0351	0.2036	0.8631	0.4009	A
rs114354440	t	g	0.748	0.3413	0.02841	?+??	6	151848261	NA	NA	NA	0	NA	0.748	0.3413	0.0284	0.03469	T	NA	NA	NA	0.003859	NA	NA	NA	NA	0	NA
Var-6-151813482	t	c	0.3311	0.1513	0.02862	+++?	6	151813482	-0.3462	0.2448	0.1572	0.1097	C	-0.3067	0.2299	0.1822	0.1451	C	-0.3571	0.3517	0.3099	0.07436	C	NA	NA	NA	0.002003	NA
rs7148412	t	g	0.1808	0.0826	0.02863	+++-	14	68777205	0.1526	0.1567	0.3302	0.2809	T	0.2623	0.1491	0.07859	0.3789	T	0.253	0.1648	0.1246	0.3043	T	-0.03484	0.2041	0.8645	0.4001	T
rs192776427	a	g	1.0388	0.4747	0.02864	+?+?	10	123549034	1.309	0.571	0.02186	0.01468	A	NA	NA	NA	0.004278	NA	0.4343	0.8541	0.6111	0.008278	A	NA	NA	NA	0	NA
rs150473929	t	c	0.6173	0.2821	0.02865	?+??	10	80957798	NA	NA	NA	0	NA	0.6173	0.2821	0.02867	0.04803	T	NA	NA	NA	0.0005513	NA	NA	NA	NA	0	NA
rs76634281	t	c	1.07	0.489	0.02866	?+?+	2	217857560	NA	NA	NA	0.0006618	NA	0.6822	0.8753	0.4357	0.005336	T	NA	NA	NA	0.001654	NA	1.246	0.5896	0.03459	0.01433	T
rs13271068	a	g	-0.557	0.2546	0.02869	+--?	8	128720209	-0.06481	0.3611	0.8576	0.04037	G	0.4492	0.6924	0.5165	0.009605	G	1.438	0.42	0.0006165	0.01929	G	NA	NA	NA	0	NA
rs1693674	t	c	0.2189	0.1001	0.02871	-+++	10	123513232	0.01618	0.2154	0.9401	0.1115	C	-0.1008	0.1702	0.5536	0.2588	C	-0.3892	0.1952	0.04619	0.2321	C	-0.4864	0.2391	0.04191	0.3065	C
Var-14-68857902	t	c	0.6634	0.3033	0.02872	++++	14	68857902	0.3862	0.6505	0.5527	0.01158	T	0.2053	0.6681	0.7586	0.01311	T	1.147	0.4672	0.01408	0.02166	T	0.3467	0.7703	0.6527	0.01535	T
rs1957570	a	c	-0.2096	0.0959	0.02875	---+	14	68729224	0.2033	0.1494	0.1737	0.312	C	-0.3493	0.1774	0.04895	0.2689	A	0.1364	0.1788	0.4455	0.2756	C	-1.724	1.019	0.0907	0.04021	C
rs118160454	a	t	1.0244	0.4687	0.02884	+++?	6	151985112	-1.156	0.6009	0.05432	0.03276	T	-0.5028	1.076	0.6404	0.006937	T	-1.118	1.043	0.284	0.01654	T	NA	NA	NA	0	NA
rs11263460	a	g	0.3795	0.1736	0.02885	?+++	11	69299834	NA	NA	NA	0.0003309	NA	0.2562	0.2867	0.3716	0.0555	A	0.95	0.6159	0.1229	0.00882	A	0.3792	0.2333	0.1041	0.1557	A
rs78400866	t	c	0.7192	0.3291	0.02886	?+??	10	80912851	NA	NA	NA	0	NA	0.7192	0.3291	0.02885	0.03469	T	NA	NA	NA	0.0005513	NA	NA	NA	NA	0	NA
rs112438822	c	g	0.6712	0.3072	0.0289	?+??	19	17283816	NA	NA	NA	0	NA	0.6712	0.3072	0.0289	0.04589	C	NA	NA	NA	0.002756	NA	NA	NA	NA	0	NA
rs142920806	a	g	0.8827	0.404	0.0289	??++	5	56208143	NA	NA	NA	0	NA	NA	NA	NA	0.0005336	NA	0.1988	0.5182	0.7013	0.02922	A	1.943	0.6452	0.002603	0.009554	A
rs150314300	t	c	1.0495	0.4807	0.02902	++??	19	17503822	0.7879	0.5872	0.1796	0.007611	T	1.581	0.837	0.05893	0.005336	T	NA	NA	NA	0.003308	NA	NA	NA	NA	0	NA
rs73131764	a	g	-0.6742	0.3088	0.02902	?--?	5	56042064	NA	NA	NA	0.0006618	NA	-0.6772	0.3223	0.03561	0.09285	A	-0.6402	1.078	0.5527	0.007718	A	NA	NA	NA	0.0003981	NA
rs113936348	t	c	-0.5217	0.239	0.02905	?-??	5	56214376	NA	NA	NA	0	NA	0.5217	0.239	0.02906	0.08004	C	NA	NA	NA	0.002756	NA	NA	NA	NA	0	NA
rs10426124	t	c	-0.2275	0.1042	0.02908	----	19	17331119	-0.3906	0.2373	0.09969	0.1238	T	-0.1199	0.1691	0.4782	0.304	T	-0.09651	0.1862	0.6042	0.2743	T	-0.67	0.3088	0.03005	0.1873	T
rs12997141	t	c	-0.2061	0.0944	0.0291	----	2	217936386	-0.1453	0.1654	0.3797	0.2422	T	-0.2485	0.1491	0.0956	0.365	T	-0.2019	0.2198	0.3583	0.1709	T	-0.2463	0.3178	0.4384	0.1441	T
rs3112609	c	g	-0.182	0.0834	0.02913	--+-	16	52648731	0.1262	0.1399	0.367	0.3937	G	0.3699	0.1762	0.03577	0.2401	G	-0.01393	0.1577	0.9296	0.4961	G	-0.4132	0.2224	0.06314	0.3718	C
rs187068571	t	c	0.936	0.4291	0.02916	??+?	19	17445836	NA	NA	NA	0.0003309	NA	NA	NA	NA	0	NA	0.936	0.4291	0.02916	0.02205	T	NA	NA	NA	0.001592	NA
rs34355633	t	c	-0.6747	0.3093	0.02916	??-?	14	68290369	NA	NA	NA	0.0009927	NA	NA	NA	NA	0.001067	NA	0.6747	0.3093	0.02915	0.05347	C	NA	NA	NA	0	NA
rs149037686	t	c	-0.7793	0.3574	0.02922	?-??	10	123292449	NA	NA	NA	0	NA	0.7793	0.3574	0.02923	0.02668	C	NA	NA	NA	0.002205	NA	NA	NA	NA	0	NA
rs7903147	a	c	-0.2222	0.102	0.0294	+---	10	123531182	0.03247	0.2175	0.8813	0.1105	A	-0.2175	0.1821	0.2324	0.2369	A	-0.4043	0.1996	0.04283	0.2233	A	-0.2709	0.2255	0.2296	0.3193	A
rs2173244	t	c	0.1802	0.0828	0.02955	++++	10	123553265	-0.1977	0.1505	0.189	0.3385	C	-0.03696	0.1624	0.8199	0.278	C	-0.2339	0.1545	0.13	0.4035	C	-0.2901	0.2137	0.1746	0.4037	C
rs35350755	t	g	-0.1708	0.0785	0.02967	----	10	123549691	0.1784	0.1418	0.2085	0.4461	G	0.03464	0.1466	0.8132	0.4456	G	0.1804	0.1537	0.2405	0.4388	G	-0.4064	0.2061	0.04867	0.4606	T
rs12972764	t	c	-0.1926	0.0887	0.02983	----	19	17156537	0.05216	0.1494	0.7269	0.3175	C	0.2579	0.1863	0.1663	0.1966	C	0.2743	0.18	0.1275	0.2177	C	-0.276	0.2099	0.1886	0.4996	T
rs74373710	a	c	-0.9387	0.4324	0.02994	?-??	6	151974513	NA	NA	NA	0.0003309	NA	-0.9387	0.4324	0.02996	0.05656	A	NA	NA	NA	0.00441	NA	NA	NA	NA	0	NA
rs6995291	a	g	-0.2032	0.0936	0.02995	----	8	128132324	0.01087	0.1585	0.9453	0.2657	G	0.3021	0.204	0.1387	0.1478	G	0.4574	0.188	0.01495	0.2067	G	0.1162	0.2132	0.5858	0.297	G
rs7357366	t	c	0.2027	0.0934	0.03001	++++	8	128441480	-0.1793	0.1599	0.2621	0.2775	C	-0.1693	0.157	0.2809	0.3691	C	-0.1677	0.2173	0.4403	0.2134	C	-0.421	0.2694	0.1181	0.2273	C
rs75926942	a	g	-0.6887	0.3174	0.03002	?-??	14	68691233	NA	NA	NA	0	NA	-0.6887	0.3174	0.03004	0.08235	A	NA	NA	NA	0.00442	NA	NA	NA	NA	0	NA
rs147755553	a	g	1.085	0.5001	0.03004	???+	10	80679373	NA	NA	NA	0	NA	NA	NA	NA	0	NA	NA	NA	NA	0	NA	1.085	0.5001	0.02998	0.01592	A
rs148274170	t	c	-1.241	0.5722	0.0301	-???	19	17542641	1.241	0.5722	0.03013	0.006618	C	NA	NA	NA	0	NA	NA	NA	NA	0.003859	NA	NA	NA	NA	0	NA
rs55961613	a	g	0.3577	0.1649	0.03013	?++?	10	123958962	NA	NA	NA	0.0009927	NA	0.3322	0.1697	0.0502	0.2364	A	0.7921	0.7011	0.2585	0.01103	A	NA	NA	NA	0	NA
rs7903600	a	t	0.199	0.0918	0.03013	++++	10	123554357	-0.2542	0.1533	0.09721	0.322	T	-0.1751	0.2028	0.3878	0.1569	T	-0.138	0.1573	0.3805	0.3572	T	-0.2593	0.295	0.3794	0.1668	T
rs114654363	t	c	0.6225	0.2871	0.03014	?+??	10	123933997	NA	NA	NA	0	NA	0.6225	0.2871	0.03013	0.05336	T	NA	NA	NA	0.003308	NA	NA	NA	NA	0	NA
rs4752602	a	g	0.1694	0.0781	0.03017	+-++	10	123564070	-0.2278	0.1434	0.112	0.455	G	0.06522	0.1427	0.6475	0.4728	G	-0.2933	0.1564	0.06069	0.4906	G	0.3123	0.199	0.1165	0.3567	A
rs59674332	t	c	0.4777	0.2205	0.03024	+--+	10	80905837	0.9659	0.4072	0.01768	0.01721	T	-19.77	7341	0.9979	0.008004	T	-1.516	1.018	0.1366	0.0204	T	0.4026	0.2714	0.138	0.1214	T
Var-11-69453142	a	c	1.233	0.5692	0.0303	?+??	11	69453142	NA	NA	NA	0.0003737	NA	1.233	0.5692	0.03035	0.01224	A	NA	NA	NA	0	NA	NA	NA	NA	0	NA
rs78343651	c	g	0.5105	0.2357	0.03032	?+??	5	56267452	NA	NA	NA	0	NA	0.5105	0.2357	0.03028	0.07311	C	NA	NA	NA	0.002756	NA	NA	NA	NA	0	NA
rs7831028	c	g	0.1971	0.0911	0.03045	++-+	8	128492029	0.1586	0.1607	0.324	0.2432	C	0.4243	0.1569	0.006839	0.2807	C	-0.1046	0.21	0.6185	0.1863	C	0.1487	0.2321	0.5218	0.2345	C
rs60759230	a	g	0.2949	0.1363	0.0305	-+-+	10	80975695	-0.8291	0.7495	0.2687	0.01423	A	0.4814	0.1818	0.008112	0.1793	A	-0.6615	0.5457	0.2254	0.03363	A	0.2715	0.2329	0.2438	0.1947	A
rs58217359	a	g	0.6807	0.3151	0.03075	?+??	10	123322845	NA	NA	NA	0.0006998	NA	0.6807	0.3151	0.03074	0.04525	A	NA	NA	NA	0.002281	NA	NA	NA	NA	0.0004156	NA
rs140182595	t	c	1.674	0.7752	0.03082	?+-?	11	69328082	NA	NA	NA	0.0009927	NA	1.674	0.7752	0.03083	0.006403	T	-19.66	10800	0.9986	0.006064	T	NA	NA	NA	0	NA
rs186494402	t	g	1.391	0.6442	0.03083	?+??	19	17731696	NA	NA	NA	0	NA	1.391	0.6442	0.03086	0.008538	T	NA	NA	NA	0.002756	NA	NA	NA	NA	0	NA
rs7763637	a	g	0.1829	0.0847	0.03084	++++	6	151949312	0.0209	0.154	0.8921	0.3361	A	0.1193	0.1484	0.4212	0.4509	A	0.2809	0.1816	0.1219	0.255	A	0.4982	0.2161	0.02112	0.2496	A
rs73583147	a	t	-1.667	0.7721	0.03085	?-??	16	52499320	NA	NA	NA	0	NA	1.667	0.7721	0.03089	0.00587	T	NA	NA	NA	0.0005513	NA	NA	NA	NA	0	NA
rs13405034	t	c	0.4998	0.2315	0.03086	++-?	2	217963735	0.8448	0.2883	0.003383	0.04203	T	0.2464	0.5901	0.6762	0.01281	T	-0.4111	0.5158	0.4254	0.03363	T	NA	NA	NA	0	NA
rs13418397	a	t	0.4998	0.2315	0.03086	++-?	2	217963588	0.8448	0.2883	0.003383	0.04203	A	0.2464	0.5901	0.6762	0.01281	A	-0.4111	0.5158	0.4254	0.03363	A	NA	NA	NA	0	NA
rs141947321	t	c	-0.4998	0.2315	0.03086	--+?	2	217963124	0.8448	0.2883	0.003383	0.04203	C	0.2464	0.5901	0.6762	0.01281	C	-0.4111	0.5158	0.4254	0.03363	C	NA	NA	NA	0	NA
rs142495836	a	g	0.4998	0.2315	0.03086	++-?	2	217963022	0.8448	0.2883	0.003383	0.04203	A	0.2464	0.5901	0.6762	0.01281	A	-0.4111	0.5158	0.4254	0.03363	A	NA	NA	NA	0	NA
rs12718345	c	g	0.1688	0.0783	0.03103	+-++	10	123572192	-0.2506	0.1435	0.08064	0.4547	G	0.1149	0.1431	0.4221	0.3709	G	-0.3004	0.1573	0.05609	0.4862	G	0.3488	0.1985	0.07894	0.3674	C
rs183836097	t	c	2.503	1.161	0.03109	?+??	10	124029582	NA	NA	NA	0	NA	2.503	1.161	0.03104	0.005336	T	NA	NA	NA	0	NA	NA	NA	NA	0	NA
rs60953253	a	t	0.3945	0.183	0.03109	?+-?	10	80952586	NA	NA	NA	0.0006618	NA	0.4153	0.1856	0.02527	0.1736	A	-0.3246	1.09	0.7659	0.006077	A	NA	NA	NA	0	NA
rs116379634	t	c	0.4641	0.2153	0.03111	?+-?	14	68976982	NA	NA	NA	0.002316	NA	0.487	0.2196	0.02657	0.09925	T	-0.1041	1.095	0.9243	0.009923	T	NA	NA	NA	0	NA
rs78505310	t	g	0.4641	0.2153	0.03111	?+-?	14	68976008	NA	NA	NA	0.002316	NA	0.487	0.2196	0.02657	0.09925	T	-0.1041	1.095	0.9243	0.009923	T	NA	NA	NA	0	NA
rs17105200	a	g	0.684	0.3174	0.03116	?+??	14	68685681	NA	NA	NA	0	NA	-0.684	0.3174	0.03114	0.08218	G	NA	NA	NA	0.00441	NA	NA	NA	NA	0	NA
rs77832194	a	t	0.684	0.3174	0.03116	?+??	14	68691280	NA	NA	NA	0	NA	-0.684	0.3174	0.03114	0.08378	T	NA	NA	NA	0.00441	NA	NA	NA	NA	0	NA
rs78860770	t	g	-0.684	0.3174	0.03116	?-??	14	68677994	NA	NA	NA	0	NA	-0.684	0.3174	0.03114	0.08218	T	NA	NA	NA	0.00441	NA	NA	NA	NA	0	NA
rs79218773	a	g	-0.684	0.3174	0.03116	?-??	14	68684179	NA	NA	NA	0	NA	-0.684	0.3174	0.03114	0.08218	A	NA	NA	NA	0.00441	NA	NA	NA	NA	0	NA
rs113152808	c	g	1.3	0.6034	0.0312	?+??	8	128241748	NA	NA	NA	0	NA	-1.3	0.6034	0.03116	0.04216	G	NA	NA	NA	0.002756	NA	NA	NA	NA	0	NA
rs10282914	a	g	0.4654	0.2161	0.03126	?+-?	8	128589572	NA	NA	NA	0.0006618	NA	0.4977	0.2205	0.02398	0.1046	A	-0.3163	1.084	0.7704	0.007166	A	NA	NA	NA	0	NA
rs111513574	a	g	0.7064	0.328	0.03127	+++?	16	52456187	0.472	0.4089	0.2483	0.02416	A	1.93	0.7421	0.009314	0.00587	A	0.159	0.8173	0.8457	0.01158	A	NA	NA	NA	0	NA
rs28498223	t	c	0.2064	0.0959	0.03135	+++-	14	68728425	0.2017	0.1502	0.1793	0.3086	T	-0.3248	0.1768	0.06615	0.2695	C	0.1506	0.1783	0.3983	0.2718	T	-1.688	1.02	0.09791	0.03941	T
rs7253172	a	c	0.1836	0.0853	0.03135	++++	19	17332663	-0.2061	0.1493	0.1674	0.3534	C	-0.03231	0.1466	0.8255	0.4645	C	-0.2218	0.1691	0.1896	0.427	C	-0.606	0.3	0.04335	0.1928	C
rs4980022	t	c	-0.1908	0.0888	0.03155	----	10	80834685	0.1373	0.1376	0.3183	0.4881	C	-0.2676	0.1856	0.1494	0.2465	T	-0.3009	0.1848	0.1036	0.2982	T	-0.02487	0.2515	0.9212	0.2022	T
rs116756879	a	g	-0.9378	0.4362	0.03156	?-??	8	128070630	NA	NA	NA	0.0006618	NA	0.9378	0.4362	0.03155	0.02241	G	NA	NA	NA	0.002205	NA	NA	NA	NA	0	NA
rs13282785	c	g	-0.1826	0.0849	0.03158	----	8	128596414	0.1061	0.1582	0.5024	0.2816	G	0.1834	0.1472	0.2128	0.4141	G	0.2784	0.1693	0.1	0.328	G	0.164	0.238	0.4908	0.2233	G
rs17463021	t	c	0.209	0.0973	0.03171	+++-	10	80693615	0.08872	0.1505	0.5556	0.3068	T	0.1341	0.2483	0.5892	0.09605	T	0.6387	0.1908	0.0008162	0.2007	T	-0.08787	0.2372	0.711	0.2341	T
rs2288541	t	c	0.2252	0.1048	0.03173	++++	19	17337308	-0.3484	0.2323	0.1337	0.1254	C	-0.1625	0.1724	0.346	0.2732	C	-0.05404	0.1877	0.7734	0.2646	C	-0.675	0.3099	0.0294	0.1879	C
rs10078991	t	c	-0.3837	0.1787	0.03175	?-+?	5	1280022	NA	NA	NA	0.001987	NA	0.4199	0.1836	0.02218	0.1633	C	-0.2613	0.7746	0.7359	0.01325	C	NA	NA	NA	0	NA
Var-6-151988373	a	t	1.1188	0.521	0.03177	+++?	6	151988373	-1.119	0.6014	0.06288	0.03177	T	-19.76	9209	0.9983	0.006403	T	-1.118	1.043	0.284	0.01654	T	NA	NA	NA	0	NA
rs117014642	a	g	1.199	0.5584	0.03178	+???	14	68439727	1.199	0.5584	0.03177	0.006618	A	NA	NA	NA	0.0005336	NA	NA	NA	NA	0.003308	NA	NA	NA	NA	0	NA
rs189507439	t	c	1.199	0.5584	0.03178	+???	14	68356302	1.199	0.5584	0.03177	0.006618	T	NA	NA	NA	0.0005336	NA	NA	NA	NA	0.003308	NA	NA	NA	NA	0	NA
rs11850581	t	g	-0.3476	0.162	0.03185	---?	14	68890327	0.5578	0.373	0.1347	0.02813	G	0.1896	0.1964	0.3345	0.1515	G	0.8645	0.447	0.05313	0.02481	G	NA	NA	NA	0	NA
rs78139736	c	g	0.5593	0.2606	0.03186	?+??	5	56042402	NA	NA	NA	0	NA	0.5593	0.2606	0.03188	0.0587	C	NA	NA	NA	0.001654	NA	NA	NA	NA	0	NA
rs151225140	a	g	1.664	0.7755	0.0319	?+??	10	123323809	NA	NA	NA	0	NA	1.664	0.7755	0.03188	0.006403	A	NA	NA	NA	0.001103	NA	NA	NA	NA	0	NA
rs190266878	a	g	0.7033	0.3278	0.03192	+?-?	8	128028338	1.011	0.3814	0.008064	0.01985	A	NA	NA	NA	0.003735	NA	-0.1671	0.6415	0.7945	0.01433	A	NA	NA	NA	0	NA
rs80223257	a	g	0.8288	0.3865	0.032	?+??	11	69343134	NA	NA	NA	0	NA	-0.8288	0.3865	0.03198	0.06403	G	NA	NA	NA	0.004961	NA	NA	NA	NA	0	NA
rs3810207	a	g	1.076	0.5018	0.03201	???+	19	17450177	NA	NA	NA	0	NA	NA	NA	NA	0	NA	NA	NA	NA	0	NA	1.076	0.5018	0.03199	0.01951	A
rs73360516	t	c	1	0.4665	0.03206	?+??	10	123489725	NA	NA	NA	0.0003309	NA	-1	0.4665	0.03199	0.04696	C	NA	NA	NA	0.002756	NA	NA	NA	NA	0	NA
rs16825209	t	c	-0.19	0.0887	0.03215	---+	2	217935052	-0.2338	0.1552	0.132	0.3382	T	0.2157	0.1582	0.1729	0.3212	C	-0.2094	0.1878	0.2649	0.2475	T	0.005536	0.2398	0.9816	0.2237	T
rs192717212	a	g	1.266	0.5909	0.03215	???+	10	123995306	NA	NA	NA	0	NA	NA	NA	NA	0	NA	NA	NA	NA	0	NA	1.266	0.5909	0.03214	0.01314	A
rs116271294	a	g	0.4309	0.2011	0.03218	?+-?	8	128629922	NA	NA	NA	0.0006631	NA	0.46	0.2047	0.02461	0.1369	A	-0.3835	1.082	0.7229	0.008333	A	NA	NA	NA	0.0007987	NA
Var-10-81018938	t	c	1.481	0.6914	0.03219	???+	10	81018938	NA	NA	NA	0	NA	NA	NA	NA	0	NA	NA	NA	NA	0	NA	1.481	0.6914	0.03216	0.009156	T
rs11200159	a	c	0.1775	0.0829	0.03226	++++	10	123553392	-0.1977	0.1505	0.189	0.3385	C	-0.03115	0.1634	0.8489	0.2604	C	-0.2281	0.1543	0.1392	0.403	C	-0.2901	0.2137	0.1746	0.4037	C
rs624894	a	g	-0.1812	0.0847	0.03243	----	11	69345469	-0.01965	0.1451	0.8923	0.3672	A	-0.2885	0.1773	0.1037	0.2799	A	-0.1649	0.162	0.3086	0.4631	A	-0.4037	0.2135	0.05858	0.3873	A
rs114056501	t	c	1.665	0.7784	0.03244	?+??	14	68974473	NA	NA	NA	0	NA	1.665	0.7784	0.0324	0.005336	T	NA	NA	NA	0	NA	NA	NA	NA	0	NA
rs8015933	t	c	1.665	0.7784	0.03244	?+??	14	68762855	NA	NA	NA	0.0003309	NA	1.665	0.7784	0.0324	0.006403	T	NA	NA	NA	0	NA	NA	NA	NA	0	NA
rs2128170	t	g	-0.2658	0.1243	0.0325	---?	6	151797378	-0.2521	0.219	0.2498	0.1257	T	-0.2354	0.1704	0.1671	0.2866	T	-0.4079	0.3262	0.2111	0.08986	T	NA	NA	NA	0.002389	NA
rs11594070	a	g	-0.2215	0.1036	0.03252	----	10	123702736	-0.1549	0.1477	0.2944	0.3432	A	-0.5174	0.3132	0.09849	0.08164	A	-0.1989	0.1927	0.3019	0.2227	A	-0.284	0.3124	0.3633	0.1405	A
rs17430929	t	c	0.2445	0.1144	0.03256	+++?	5	55992251	-0.1505	0.1477	0.3081	0.3685	C	-1.053	0.3525	0.002812	0.09819	C	-0.147	0.2107	0.4853	0.2067	C	NA	NA	NA	0.0007962	NA
rs11992171	a	c	-0.2088	0.0977	0.03259	----	8	128529933	0.3198	0.197	0.1045	0.1296	C	0.2721	0.1551	0.07936	0.453	C	0.0265	0.2188	0.9036	0.1652	C	0.107	0.2457	0.6631	0.234	C
rs4871790	a	c	-0.1843	0.0862	0.0326	----	8	128441535	0.2822	0.1384	0.04148	0.4831	C	0.004266	0.1888	0.982	0.2038	C	0.1031	0.1663	0.5353	0.4657	C	-0.3433	0.2353	0.1446	0.3021	A
rs60048755	a	g	-0.4185	0.1959	0.03262	?-+?	19	17741050	NA	NA	NA	0.0003309	NA	0.4564	0.1992	0.02194	0.1409	G	-0.6869	1.076	0.5233	0.006615	G	NA	NA	NA	0	NA
rs117903587	a	c	0.6843	0.3204	0.0327	???+	19	17224881	NA	NA	NA	0.0003313	NA	NA	NA	NA	0.0005336	NA	NA	NA	NA	0.0005525	NA	0.6843	0.3204	0.03271	0.06619	A
Var-16-52645227	a	g	-1.235	0.5783	0.03271	???-	16	52645227	NA	NA	NA	0	NA	NA	NA	NA	0	NA	NA	NA	NA	0	NA	1.235	0.5783	0.03275	0.01115	G
rs147947485	t	c	-1.1162	0.5228	0.03276	-?-?	8	128564691	0.9785	0.6991	0.1616	0.008173	C	NA	NA	NA	0.002296	NA	1.291	0.7875	0.1011	0.006463	C	NA	NA	NA	0.0004303	NA
rs6982665	t	c	0.1925	0.0902	0.03285	++++	8	128441221	-0.1752	0.1541	0.2554	0.2809	C	-0.1721	0.1532	0.2613	0.3757	C	-0.1625	0.2119	0.443	0.2108	C	-0.3354	0.251	0.1815	0.2339	C
rs144030460	a	t	1.652	0.7743	0.03288	?+??	10	123945443	NA	NA	NA	0	NA	1.652	0.7743	0.03286	0.008004	A	NA	NA	NA	0	NA	NA	NA	NA	0	NA
rs182525347	a	g	-1.652	0.7743	0.03288	?-??	10	123954234	NA	NA	NA	0	NA	1.652	0.7743	0.03286	0.008004	G	NA	NA	NA	0	NA	NA	NA	NA	0	NA
rs188663838	t	c	-1.652	0.7743	0.03288	?-??	10	123950103	NA	NA	NA	0	NA	1.652	0.7743	0.03286	0.008004	C	NA	NA	NA	0	NA	NA	NA	NA	0	NA
rs8013078	a	g	-0.1772	0.0831	0.03292	---+	14	68784899	0.1499	0.1572	0.3402	0.2836	G	0.2692	0.1521	0.07669	0.3533	G	0.2385	0.1639	0.1456	0.3021	G	-0.03783	0.2043	0.8531	0.4013	G
rs116986374	a	g	0.5379	0.2522	0.03295	+-+?	14	68732655	0.5932	0.2971	0.04588	0.03872	A	-0.3649	0.7337	0.619	0.01121	A	0.9523	0.6281	0.1295	0.01323	A	NA	NA	NA	0	NA
Var-8-128606719	a	g	-1.479	0.6936	0.03298	???-	8	128606719	NA	NA	NA	0	NA	NA	NA	NA	0	NA	NA	NA	NA	0	NA	1.479	0.6936	0.03292	0.005971	G
rs76180595	a	g	1.485	0.6966	0.03302	???+	6	151774211	NA	NA	NA	0	NA	NA	NA	NA	0	NA	NA	NA	NA	0	NA	1.485	0.6966	0.03302	0.01035	A
Var-6-151795292	a	c	-1.485	0.6966	0.03302	???-	6	151795292	NA	NA	NA	0	NA	NA	NA	NA	0	NA	NA	NA	NA	0	NA	1.485	0.6966	0.03302	0.01035	C
rs146431708	t	c	-1.254	0.5883	0.03304	???-	5	56188910	NA	NA	NA	0	NA	NA	NA	NA	0	NA	NA	NA	NA	0	NA	1.254	0.5883	0.0331	0.01075	C
rs149770677	a	t	-1.254	0.5883	0.03304	???-	5	56225887	NA	NA	NA	0	NA	NA	NA	NA	0	NA	NA	NA	NA	0	NA	1.254	0.5883	0.0331	0.01075	T
rs8049226	a	g	-0.1827	0.0857	0.03307	-+--	16	52457142	0.2409	0.1473	0.1019	0.366	G	0.08577	0.1637	0.6004	0.2914	A	0.3435	0.164	0.03626	0.4923	G	-0.2712	0.2547	0.2871	0.2182	A
rs28615568	t	c	0.1995	0.0936	0.03313	++++	8	128436061	-0.1695	0.1542	0.2718	0.2799	C	-0.2298	0.1705	0.1777	0.2657	C	-0.1286	0.2135	0.5471	0.2029	C	-0.3126	0.2526	0.216	0.2297	C
rs28633685	t	c	-0.1995	0.0936	0.03313	----	8	128435875	-0.1695	0.1542	0.2718	0.2799	T	-0.2298	0.1705	0.1777	0.2657	T	-0.1286	0.2135	0.5471	0.2029	T	-0.3126	0.2526	0.216	0.2297	T
rs17081549	t	g	-0.9212	0.4324	0.03314	?-??	6	151975636	NA	NA	NA	0.0003309	NA	-0.9212	0.4324	0.03313	0.05496	T	NA	NA	NA	0.00441	NA	NA	NA	NA	0	NA
rs78143598	t	c	-0.9212	0.4324	0.03314	?-??	6	151985099	NA	NA	NA	0.0003309	NA	-0.9212	0.4324	0.03313	0.05496	T	NA	NA	NA	0.00441	NA	NA	NA	NA	0	NA
rs112623806	a	g	2.481	1.165	0.0332	?+??	10	80714323	NA	NA	NA	0	NA	2.481	1.165	0.03323	0.005336	A	NA	NA	NA	0.0005513	NA	NA	NA	NA	0	NA
rs57327386	t	c	-0.7042	0.3307	0.03322	?-??	8	128602697	NA	NA	NA	0	NA	-0.7042	0.3307	0.03321	0.08751	T	NA	NA	NA	0.004961	NA	NA	NA	NA	0	NA
rs60540379	a	g	0.7042	0.3307	0.03322	?+??	8	128602700	NA	NA	NA	0	NA	-0.7042	0.3307	0.03321	0.08751	G	NA	NA	NA	0.004961	NA	NA	NA	NA	0	NA
rs55845337	a	g	-0.7242	0.3403	0.03333	?-??	8	128677733	NA	NA	NA	0	NA	-0.7242	0.3403	0.03336	0.08004	A	NA	NA	NA	0.003859	NA	NA	NA	NA	0	NA
rs58383410	t	c	-0.7242	0.3403	0.03333	?-??	8	128680323	NA	NA	NA	0	NA	-0.7242	0.3403	0.03336	0.08004	T	NA	NA	NA	0.003859	NA	NA	NA	NA	0	NA
rs9323506	c	g	0.1761	0.0827	0.03333	+++-	14	68796684	0.1815	0.1576	0.2494	0.2848	C	0.2689	0.1488	0.07068	0.3754	C	0.2676	0.1641	0.103	0.304	C	-0.1562	0.2063	0.4489	0.4385	C
rs1111480	a	c	0.2386	0.1122	0.0334	++++	16	52521356	-0.1866	0.2019	0.3554	0.1479	C	-0.01662	0.2337	0.9433	0.1073	C	-0.397	0.2657	0.1352	0.1262	C	-0.3763	0.2109	0.07429	0.3893	C
rs79815134	t	c	0.4971	0.2338	0.03349	??++	8	128135190	NA	NA	NA	0.002647	NA	NA	NA	NA	0.002134	NA	0.7273	0.335	0.02994	0.0452	T	0.2785	0.3265	0.3937	0.08519	T
rs117998818	a	g	0.4181	0.1967	0.03355	+++?	14	68672381	-0.4395	0.2429	0.07033	0.1242	G	-0.006379	0.4624	0.989	0.02686	G	-0.789	0.4871	0.1053	0.0454	G	NA	NA	NA	0	NA
rs190143632	t	c	-1.649	0.7759	0.03356	?-??	19	17515455	NA	NA	NA	0	NA	1.649	0.7759	0.03361	0.006403	C	NA	NA	NA	0	NA	NA	NA	NA	0	NA
rs80135143	t	c	1.649	0.7759	0.03356	?+??	19	17525125	NA	NA	NA	0.0003309	NA	1.649	0.7759	0.03361	0.006403	T	NA	NA	NA	0	NA	NA	NA	NA	0	NA
rs60889661	t	c	-0.1881	0.0885	0.03357	----	19	17331505	-0.2679	0.1665	0.1076	0.2674	T	-0.09227	0.1479	0.5327	0.4771	T	-0.08771	0.1682	0.602	0.3942	T	-0.67	0.3088	0.03005	0.1871	T
rs10418594	t	c	-0.1793	0.0844	0.03371	-+--	19	17615915	-0.198	0.1416	0.162	0.486	T	0.01928	0.1751	0.9123	0.2538	T	-0.4221	0.1774	0.01735	0.3527	T	0.09581	0.1962	0.6253	0.472	C
rs10421106	a	g	-0.2283	0.1075	0.03372	---?	19	17775679	-0.3653	0.1898	0.05427	0.2088	A	-0.1503	0.1557	0.3347	0.3853	A	-0.1948	0.239	0.4151	0.1411	A	NA	NA	NA	0	NA
rs11200522	a	g	0.2476	0.1166	0.03377	+++-	10	124031218	0.09515	0.4222	0.8217	0.02482	A	0.2351	0.2119	0.2673	0.1211	A	0.5041	0.1946	0.009599	0.2161	A	-0.04568	0.228	0.8412	0.2512	A
rs78387001	a	t	1.124	0.5296	0.03381	?+??	16	52609583	NA	NA	NA	0	NA	-1.124	0.5296	0.03382	0.0406	T	NA	NA	NA	0.002205	NA	NA	NA	NA	0	NA
rs28479513	t	c	-0.1987	0.0937	0.03397	----	8	128438475	-0.1672	0.1545	0.2792	0.2796	T	-0.2298	0.1705	0.1777	0.2657	T	-0.1286	0.2135	0.5471	0.2029	T	-0.3126	0.2526	0.216	0.2301	T
rs145414574	c	g	-0.79	0.3727	0.03403	?-??	10	81008675	NA	NA	NA	0.0003309	NA	0.79	0.3727	0.03404	0.03575	G	NA	NA	NA	0.001654	NA	NA	NA	NA	0	NA
rs114252470	a	g	1.368	0.6458	0.03415	?+??	14	68624553	NA	NA	NA	0.0003309	NA	1.368	0.6458	0.03421	0.009605	A	NA	NA	NA	0	NA	NA	NA	NA	0	NA
rs191785442	c	g	1.368	0.6458	0.03415	?+??	14	68623576	NA	NA	NA	0.0003309	NA	1.368	0.6458	0.03421	0.009605	C	NA	NA	NA	0	NA	NA	NA	NA	0	NA
rs10149278	a	g	0.2876	0.1358	0.03417	++++	14	68912014	0.4585	0.3698	0.215	0.02978	A	0.09563	0.1627	0.5567	0.2631	A	0.9367	0.4309	0.02972	0.02922	A	0.9537	0.5155	0.06433	0.02548	A
rs146682995	c	g	1.365	0.6445	0.03418	?+??	6	151916702	NA	NA	NA	0	NA	1.365	0.6445	0.03414	0.009615	C	NA	NA	NA	0.001659	NA	NA	NA	NA	0	NA
rs73351763	t	c	-0.7586	0.3582	0.03419	?-??	8	128247760	NA	NA	NA	0	NA	0.7586	0.3582	0.03418	0.03308	C	NA	NA	NA	0	NA	NA	NA	NA	0	NA
rs889311	t	c	0.2434	0.115	0.03422	+++?	5	55996196	-0.165	0.1484	0.2662	0.3564	C	-1.024	0.3518	0.003607	0.09658	C	-0.1196	0.2123	0.5731	0.204	C	NA	NA	NA	0.0007962	NA
rs74158434	a	c	0.2742	0.1295	0.03426	++++	10	123505356	-0.02399	0.2383	0.9198	0.08709	C	-0.6177	0.2881	0.03201	0.09402	C	-0.2712	0.2096	0.1957	0.1812	C	-0.3214	0.3734	0.3893	0.09696	C
rs180960581	t	c	-1.069	0.5051	0.03431	?-??	11	69465235	NA	NA	NA	0	NA	1.069	0.5051	0.03434	0.01708	C	NA	NA	NA	0.0005513	NA	NA	NA	NA	0	NA
rs3918302	a	g	1.069	0.5051	0.03431	?+??	11	69465094	NA	NA	NA	0	NA	1.069	0.5051	0.03434	0.01708	A	NA	NA	NA	0.0005513	NA	NA	NA	NA	0	NA
rs28542483	t	g	-0.4984	0.2355	0.03432	?-??	5	56276754	NA	NA	NA	0	NA	0.4984	0.2355	0.03437	0.07364	G	NA	NA	NA	0.002756	NA	NA	NA	NA	0	NA
rs75749451	t	c	0.4984	0.2355	0.03432	?+??	5	56277003	NA	NA	NA	0	NA	0.4984	0.2355	0.03437	0.07364	T	NA	NA	NA	0.002756	NA	NA	NA	NA	0	NA
rs78156613	a	g	0.4984	0.2355	0.03432	?+??	5	56269383	NA	NA	NA	0	NA	0.4984	0.2355	0.03431	0.07417	A	NA	NA	NA	0.002756	NA	NA	NA	NA	0	NA
rs78310727	a	t	-0.4984	0.2355	0.03432	?-??	5	56268271	NA	NA	NA	0	NA	0.4984	0.2355	0.03431	0.07417	T	NA	NA	NA	0.002756	NA	NA	NA	NA	0	NA
rs55642229	a	g	-0.2116	0.1	0.03437	---?	19	17725361	0.2255	0.1515	0.1366	0.279	G	0.2983	0.1711	0.0813	0.238	G	0.05123	0.212	0.809	0.1979	G	NA	NA	NA	0.0003981	NA
Var-10-123752068	a	g	1.243	0.5878	0.03446	???+	10	123752068	NA	NA	NA	0	NA	NA	NA	NA	0	NA	NA	NA	NA	0	NA	1.243	0.5878	0.03446	0.01194	A
rs10886984	a	g	-0.1844	0.0872	0.03453	----	10	123541528	-0.262	0.1494	0.07958	0.3392	A	-0.1473	0.1722	0.3923	0.2641	A	-0.1201	0.1553	0.4391	0.3666	A	-0.2229	0.2958	0.4511	0.1632	A
rs111577816	a	g	-0.6705	0.3174	0.03465	?-??	14	68693045	NA	NA	NA	0	NA	-0.6705	0.3174	0.03465	0.08164	A	NA	NA	NA	0.00441	NA	NA	NA	NA	0	NA
rs148905962	t	c	1.069	0.5061	0.03467	?+??	6	151896437	NA	NA	NA	0	NA	1.069	0.5061	0.0347	0.01494	T	NA	NA	NA	0	NA	NA	NA	NA	0	NA
rs75536476	c	g	0.5904	0.2795	0.03469	?++?	10	80746977	NA	NA	NA	0.0003309	NA	-0.6132	0.2891	0.03394	0.1019	G	-0.2624	1.096	0.8108	0.008269	G	NA	NA	NA	0	NA
rs80243421	t	c	-0.8025	0.3801	0.03475	?-??	16	52595427	NA	NA	NA	0	NA	0.8025	0.3801	0.03476	0.02922	C	NA	NA	NA	0.001708	NA	NA	NA	NA	0	NA
rs45588737	t	c	0.5127	0.2429	0.03476	+++?	16	52545335	0.08415	0.3961	0.8317	0.0321	T	0.2437	0.5512	0.6584	0.01227	T	1.009	0.3704	0.00645	0.02811	T	NA	NA	NA	0	NA
rs76489226	c	g	-0.4261	0.2019	0.03486	?+-+	14	68659450	NA	NA	NA	0.001324	NA	-0.7059	1.142	0.5364	0.00587	G	0.6775	0.2309	0.003348	0.09757	G	-0.3435	0.4472	0.4424	0.06449	G
rs1895452	a	t	-0.2483	0.1177	0.0349	---?	5	56060395	-0.167	0.1499	0.2653	0.3475	A	-1.532	0.4341	0.0004163	0.09498	A	-0.1055	0.2114	0.6179	0.2007	A	NA	NA	NA	0.001194	NA
rs8003738	a	g	0.2624	0.1244	0.03491	+++?	14	68776208	0.1504	0.1765	0.3941	0.2022	A	0.3868	0.3279	0.2381	0.05069	A	0.3676	0.2076	0.07658	0.1533	A	NA	NA	NA	0	NA
rs4899238	c	g	-0.174	0.0825	0.03502	---+	14	68795239	0.1463	0.1573	0.3522	0.2839	G	0.2482	0.1487	0.09514	0.3762	G	0.2524	0.1641	0.124	0.3037	G	-0.04042	0.2041	0.843	0.4017	G
rs139171467	a	g	-0.5382	0.2553	0.03503	??--	8	128243647	NA	NA	NA	0.00179	NA	NA	NA	NA	0.00172	NA	0.2707	0.3654	0.4588	0.04486	G	0.7934	0.3569	0.02622	0.05644	G
rs138377171	c	g	1.861	0.883	0.03507	???+	5	56030539	NA	NA	NA	0	NA	NA	NA	NA	0	NA	NA	NA	NA	0	NA	1.861	0.883	0.03507	0.005971	C
Var-5-55991217	t	g	-1.861	0.883	0.03507	???-	5	55991217	NA	NA	NA	0	NA	NA	NA	NA	0	NA	NA	NA	NA	0	NA	1.861	0.883	0.03507	0.005971	G
rs17081321	a	g	-0.2663	0.1264	0.03511	---?	6	151813246	-0.2706	0.2219	0.2228	0.1214	A	-0.2047	0.1727	0.2359	0.286	A	-0.4917	0.3376	0.1452	0.08875	A	NA	NA	NA	0.002389	NA
rs7084121	c	g	0.2022	0.096	0.03517	++-+	10	80763105	-0.3213	0.192	0.09426	0.187	G	-0.4016	0.1619	0.0131	0.3885	G	0.1137	0.2249	0.6132	0.1462	G	-0.006723	0.2062	0.974	0.34	G
rs7922605	a	c	-0.1691	0.0803	0.03524	----	10	123546161	-0.1983	0.1466	0.1761	0.3644	A	-0.04389	0.1503	0.7703	0.4238	A	-0.2226	0.1542	0.1489	0.4196	A	-0.2558	0.212	0.2275	0.3979	A
rs113856890	t	g	0.2663	0.1265	0.03533	++++	16	52690909	-0.4647	0.2371	0.05	0.1327	G	-0.3687	0.342	0.281	0.06243	G	-0.08147	0.2504	0.7449	0.1196	G	-0.1941	0.2227	0.3834	0.3109	G
rs182275449	a	g	-1.241	0.5898	0.03537	???-	10	123683660	NA	NA	NA	0	NA	NA	NA	NA	0.0005336	NA	NA	NA	NA	0.0005513	NA	1.241	0.5898	0.03537	0.01314	G
rs5013678	t	c	-0.2076	0.0987	0.03541	+--+	8	128103979	-0.0825	0.177	0.6411	0.2081	C	0.4877	0.205	0.01734	0.119	C	0.4452	0.1892	0.01862	0.2012	C	-0.00464	0.229	0.9838	0.2518	C
Var-10-64231463	a	g	-1.338	0.6362	0.03546	-???	10	64231463	1.338	0.6362	0.0355	0.006287	G	NA	NA	NA	0.0005336	NA	NA	NA	NA	0.0005513	NA	NA	NA	NA	0	NA
rs142406171	a	c	1.386	0.6592	0.03551	???+	10	80967156	NA	NA	NA	0	NA	NA	NA	NA	0	NA	NA	NA	NA	0	NA	1.386	0.6592	0.03551	0.007166	A
rs148007433	a	t	1.386	0.6592	0.03551	???+	10	80967155	NA	NA	NA	0	NA	NA	NA	NA	0	NA	NA	NA	NA	0	NA	1.386	0.6592	0.03551	0.007166	A
rs75653820	a	g	0.3269	0.1555	0.03555	++++	6	151892028	0.4019	0.2448	0.1006	0.06883	A	0.4733	0.4677	0.3115	0.02241	A	0.3882	0.3992	0.3308	0.02591	A	0.16	0.269	0.5519	0.1557	A
rs79511381	t	g	0.3269	0.1555	0.03555	++++	6	151893566	0.4019	0.2448	0.1006	0.06883	T	0.4733	0.4677	0.3115	0.02241	T	0.3882	0.3992	0.3308	0.02591	T	0.16	0.269	0.5519	0.1557	T
rs12295201	t	c	0.2362	0.1124	0.03558	-+++	11	69407178	0.01019	0.3887	0.9791	0.0311	C	-0.2855	0.1595	0.07356	0.4098	C	-0.1173	0.2299	0.6099	0.1424	C	-0.3714	0.264	0.1595	0.2102	C
rs7774781	t	c	-0.1782	0.0848	0.03562	----	6	151950723	-0.007907	0.1434	0.956	0.3964	T	-0.2457	0.1962	0.2103	0.1974	T	0.1432	0.1571	0.3618	0.4493	C	0.5097	0.2043	0.01258	0.3861	C
rs16886389	t	g	-0.5284	0.2515	0.03565	+??-	5	56130924	-0.0988	0.6258	0.8746	0.01456	G	NA	NA	NA	0.002668	NA	NA	NA	NA	0.002205	NA	0.6493	0.2747	0.01811	0.09076	G
rs16886425	a	g	-0.5284	0.2515	0.03565	+??-	5	56147862	-0.0988	0.6258	0.8746	0.01456	G	NA	NA	NA	0.002668	NA	NA	NA	NA	0.002205	NA	0.6493	0.2747	0.01811	0.09076	G
rs3814430	a	g	0.5284	0.2515	0.03565	-??+	5	56154635	-0.0988	0.6258	0.8746	0.01456	A	NA	NA	NA	0.002668	NA	NA	NA	NA	0.002205	NA	0.6493	0.2747	0.01811	0.09076	A
rs77211654	t	g	-0.5284	0.2515	0.03565	+??-	5	56116211	-0.0988	0.6258	0.8746	0.01456	G	NA	NA	NA	0.002668	NA	NA	NA	NA	0.002205	NA	0.6493	0.2747	0.01811	0.09076	G
rs78489097	a	g	-0.5284	0.2515	0.03565	+??-	5	56159613	-0.0988	0.6258	0.8746	0.01456	G	NA	NA	NA	0.002668	NA	NA	NA	NA	0.002205	NA	0.6493	0.2747	0.01811	0.09076	G
rs17081379	t	c	-0.3861	0.1838	0.03571	----	6	151850073	0.5813	0.3076	0.05876	0.03451	C	0.8262	0.5764	0.1518	0.01334	C	0.7112	0.5065	0.1603	0.01654	C	0.001852	0.2873	0.9949	0.1466	C
rs8022860	a	g	0.1747	0.0832	0.03574	+++-	14	68786299	0.1551	0.1576	0.325	0.2826	A	0.2563	0.1525	0.09275	0.3522	A	0.2385	0.1639	0.1456	0.3021	A	-0.03783	0.2043	0.8531	0.4013	A
rs608766	a	g	-0.8153	0.3883	0.03576	?-??	11	69340153	NA	NA	NA	0	NA	-0.8153	0.3883	0.03577	0.0571	A	NA	NA	NA	0.002756	NA	NA	NA	NA	0	NA
rs56359881	c	g	0.1981	0.0944	0.03581	++++	19	17730281	0.2053	0.1478	0.1649	0.3635	C	0.1069	0.1847	0.5629	0.1779	C	0.3007	0.1807	0.09605	0.3177	C	0.07647	0.3893	0.8443	0.07251	C
rs78602586	t	c	-0.3242	0.1546	0.03601	----	6	151869001	0.3941	0.2421	0.1035	0.06883	C	0.3602	0.4602	0.4337	0.02401	C	0.4598	0.4015	0.2521	0.02481	C	0.165	0.2688	0.5393	0.1549	C
rs114802484	t	c	-1.543	0.7361	0.03607	?-??	11	69291717	NA	NA	NA	0	NA	-1.543	0.7361	0.03605	0.03255	T	NA	NA	NA	0.002756	NA	NA	NA	NA	0	NA
rs77104693	a	g	1.543	0.7361	0.03607	?+??	11	69291669	NA	NA	NA	0	NA	-1.543	0.7361	0.03605	0.03255	G	NA	NA	NA	0.002756	NA	NA	NA	NA	0	NA
rs77121674	a	g	-1.542	0.7359	0.03614	?-??	11	69300774	NA	NA	NA	0	NA	-1.542	0.7359	0.03615	0.03255	A	NA	NA	NA	0.003308	NA	NA	NA	NA	0	NA
Var-19-17357255	c	g	-1.2718	0.6071	0.03619	?-?-	19	17357255	NA	NA	NA	0.0007262	NA	1.889	0.7424	0.01093	0.006889	G	NA	NA	NA	0.001805	NA	0.02545	1.055	0.9808	0.009599	G
Var-10-123472192	t	c	1.162	0.5548	0.03622	?+??	10	123472192	NA	NA	NA	0	NA	1.162	0.5548	0.03617	0.01121	T	NA	NA	NA	0.0005513	NA	NA	NA	NA	0	NA
Var-10-123960591	c	g	-0.5104	0.2438	0.0363	?-??	10	123960591	NA	NA	NA	0.0003313	NA	0.5104	0.2438	0.03626	0.07918	G	NA	NA	NA	0.00442	NA	NA	NA	NA	0	NA
rs6913578	a	c	-0.1781	0.0851	0.03631	+---	6	151949806	-0.003145	0.1552	0.9838	0.3283	C	0.1114	0.1488	0.4544	0.4493	C	0.3033	0.1823	0.09604	0.2453	C	0.4949	0.2163	0.0221	0.2496	C
rs74159094	t	g	0.5247	0.2506	0.03633	?++?	10	123974457	NA	NA	NA	0	NA	0.4785	0.2614	0.06724	0.07417	T	1.051	0.8827	0.2338	0.007166	T	NA	NA	NA	0	NA
rs2842334	t	c	0.314	0.15	0.03634	-+++	14	69003970	-19.38	8124	0.9981	0.006287	T	0.2859	0.1662	0.08538	0.2305	T	0.6026	0.5196	0.2462	0.01819	T	0.3027	0.47	0.5196	0.03941	T
rs33330	a	g	-0.2447	0.117	0.03644	---?	5	56145997	-0.1651	0.1492	0.2686	0.3508	A	-1.543	0.4359	0.0003996	0.09392	A	-0.1025	0.209	0.6239	0.2007	A	NA	NA	NA	0.003981	NA
rs45443692	t	c	1.337	0.6392	0.03647	+???	16	52539908	1.337	0.6392	0.03643	0.005625	T	NA	NA	NA	0.003735	NA	NA	NA	NA	0.00441	NA	NA	NA	NA	0	NA
rs45482094	t	c	1.337	0.6392	0.03647	+???	16	52569336	1.337	0.6392	0.03643	0.005625	T	NA	NA	NA	0.003202	NA	NA	NA	NA	0.00441	NA	NA	NA	NA	0	NA
rs113419500	t	c	-0.7594	0.3631	0.03649	?-??	16	52594746	NA	NA	NA	0.0006761	NA	0.7594	0.3631	0.03648	0.03183	C	NA	NA	NA	0.001684	NA	NA	NA	NA	0	NA
rs7073163	c	g	0.1728	0.0827	0.0366	++++	10	80868291	0.1249	0.1418	0.3783	0.4408	C	0.02619	0.1667	0.8751	0.2519	C	0.3142	0.1591	0.04821	0.4449	C	0.2711	0.2178	0.2133	0.2174	C
rs146800521	a	g	-0.5834	0.2791	0.03662	---?	14	68561868	0.5753	0.3307	0.08187	0.0321	G	0.124	0.7302	0.8652	0.008004	G	1.099	0.7424	0.1387	0.01103	G	NA	NA	NA	0	NA
rs9478224	a	g	-0.253	0.1211	0.03667	--+-	6	151909178	-0.4639	0.253	0.06671	0.1119	A	-0.2896	0.1803	0.1082	0.2359	A	0.0372	0.249	0.8813	0.1114	A	-0.2993	0.4199	0.476	0.07285	A
rs142662819	a	g	1.143	0.5472	0.03672	?+??	10	81049541	NA	NA	NA	0	NA	1.143	0.5472	0.03676	0.01227	A	NA	NA	NA	0.001103	NA	NA	NA	NA	0	NA
rs2173243	a	g	-0.1926	0.0923	0.0368	----	10	123524644	-0.0238	0.1701	0.8887	0.2151	A	-0.1105	0.1687	0.5128	0.2631	A	-0.4142	0.1871	0.02686	0.269	A	-0.3171	0.2281	0.1644	0.3041	A
rs141370018	a	g	0.8586	0.4116	0.03698	?+??	10	123473292	NA	NA	NA	0	NA	0.8586	0.4116	0.037	0.02241	A	NA	NA	NA	0.001103	NA	NA	NA	NA	0.0003981	NA
rs145919294	a	g	0.8586	0.4116	0.03698	?+??	10	123477380	NA	NA	NA	0	NA	0.8586	0.4116	0.037	0.02295	A	NA	NA	NA	0.001107	NA	NA	NA	NA	0	NA
rs74640663	a	g	-0.4441	0.213	0.03705	?-+?	14	68977889	NA	NA	NA	0.002316	NA	0.4656	0.2171	0.032	0.1009	G	-0.1041	1.095	0.9243	0.009923	G	NA	NA	NA	0	NA
rs71388276	a	g	0.9562	0.4588	0.03715	+???	16	52674166	0.9562	0.4588	0.03714	0.01688	A	NA	NA	NA	0.003735	NA	NA	NA	NA	0.001103	NA	NA	NA	NA	0	NA
rs143967248	t	c	0.99	0.4751	0.03718	???+	6	151832445	NA	NA	NA	0	NA	NA	NA	NA	0	NA	NA	NA	NA	0.0005513	NA	0.99	0.4751	0.03717	0.02508	T
rs1295782	t	c	0.2215	0.1064	0.0373	++++	14	68690442	0.1518	0.1768	0.3903	0.1615	T	0.3998	0.1818	0.0279	0.2102	T	0.07152	0.2092	0.7325	0.1665	T	0.3002	0.5495	0.5849	0.02627	T
rs1314912	a	g	0.2215	0.1064	0.0373	++++	14	68698372	0.1518	0.1768	0.3903	0.1618	A	0.3998	0.1818	0.0279	0.2102	A	0.07152	0.2092	0.7325	0.1665	A	0.3002	0.5495	0.5849	0.02627	A
rs1316014	t	g	-0.2215	0.1064	0.0373	----	14	68699370	0.1518	0.1768	0.3903	0.1615	G	0.3998	0.1818	0.0279	0.2086	G	0.07152	0.2092	0.7325	0.1665	G	0.3002	0.5495	0.5849	0.02627	G
rs12922061	t	c	0.1963	0.0944	0.03745	++++	16	52635000	0.1037	0.1573	0.5095	0.2412	T	0.4169	0.2694	0.1217	0.08218	T	0.117	0.1673	0.4844	0.317	T	0.3544	0.2113	0.0935	0.2667	T
rs56224255	a	c	0.2001	0.0962	0.03752	++++	2	217938973	-0.1454	0.1654	0.3795	0.2422	C	-0.2456	0.1565	0.1165	0.3234	C	-0.185	0.2195	0.3993	0.1698	C	-0.2463	0.3178	0.4384	0.1441	C
Var-8-128711783	a	g	1.832	0.8808	0.03753	???+	8	128711783	NA	NA	NA	0	NA	NA	NA	NA	0	NA	NA	NA	NA	0	NA	1.832	0.8808	0.03758	0.005175	A
rs138286780	t	c	1.92	0.9233	0.03757	??+?	11	69302355	NA	NA	NA	0.004964	NA	NA	NA	NA	0.001601	NA	1.92	0.9233	0.03755	0.005513	T	NA	NA	NA	0	NA
Var-10-81032307	a	c	-1.405	0.6757	0.03759	??-?	10	81032307	NA	NA	NA	0	NA	NA	NA	NA	0	NA	1.405	0.6757	0.03759	0.007166	C	NA	NA	NA	0	NA
Var-8-128178136	t	g	1.346	0.6477	0.0377	?+??	8	128178136	NA	NA	NA	0	NA	1.346	0.6477	0.03766	0.008004	T	NA	NA	NA	0	NA	NA	NA	NA	0	NA
rs142030535	a	g	-0.9729	0.4682	0.03773	--??	10	80870457	1.269	0.568	0.02541	0.009596	G	0.3449	0.8271	0.6767	0.006937	G	NA	NA	NA	0.003859	NA	NA	NA	NA	0	NA
rs148622990	t	c	-1.056	0.5083	0.03775	?-??	10	80817669	NA	NA	NA	0	NA	1.056	0.5083	0.03782	0.01067	C	NA	NA	NA	0.001654	NA	NA	NA	NA	0	NA
rs79373846	a	t	-1.2485	0.601	0.03777	---?	8	127988956	-1.778	1.02	0.08142	0.0225	A	-0.894	1.055	0.3969	0.009072	A	-1.039	1.049	0.3217	0.009923	A	NA	NA	NA	0	NA
rs74789673	a	g	-0.8086	0.3894	0.03785	?-??	11	69343058	NA	NA	NA	0.0003309	NA	-0.8086	0.3894	0.03786	0.06243	A	NA	NA	NA	0.004961	NA	NA	NA	NA	0	NA
rs183129644	a	c	-1.028	0.4951	0.03786	?-??	8	128503213	NA	NA	NA	0	NA	1.028	0.4951	0.03783	0.01334	C	NA	NA	NA	0.001103	NA	NA	NA	NA	0	NA
rs10417922	t	c	-0.2063	0.0995	0.03811	----	19	17615609	0.3832	0.238	0.1073	0.0675	C	0.2051	0.1541	0.1832	0.4488	C	0.06639	0.1924	0.7301	0.1924	C	0.2563	0.2652	0.3338	0.1537	C
rs79163168	a	c	-0.6239	0.301	0.03818	--??	8	128526275	1.483	0.5377	0.005816	0.007611	C	0.2319	0.3632	0.5232	0.03415	C	NA	NA	NA	0.004961	NA	NA	NA	NA	0	NA
rs13384608	t	c	0.4863	0.2346	0.03819	+--?	2	217952832	0.8639	0.2889	0.002785	0.04136	T	-0.3637	0.7795	0.6408	0.01014	T	-0.2016	0.4691	0.6674	0.03418	T	NA	NA	NA	0	NA
rs77789446	a	g	0.9222	0.4449	0.03819	???+	2	217939640	NA	NA	NA	0	NA	NA	NA	NA	0	NA	NA	NA	NA	0	NA	0.9222	0.4449	0.0382	0.02707	A
rs4902564	a	c	0.2578	0.1244	0.03832	+++?	14	68770698	0.1409	0.1766	0.4249	0.2028	A	0.3868	0.3279	0.2381	0.05069	A	0.3676	0.2076	0.07658	0.1523	A	NA	NA	NA	0	NA
rs117352143	a	g	1.315	0.6354	0.03849	+???	10	80760463	1.315	0.6354	0.03844	0.005956	A	NA	NA	NA	0.002134	NA	NA	NA	NA	0.003308	NA	NA	NA	NA	0	NA
rs78253109	a	g	-1.0014	0.4839	0.0385	?-?-	2	217859730	NA	NA	NA	0.0006618	NA	0.4967	0.8468	0.5575	0.006937	G	NA	NA	NA	0.00441	NA	1.246	0.5896	0.03459	0.01393	G
rs75133159	a	t	-0.7601	0.3674	0.03856	?-??	10	64236542	NA	NA	NA	0	NA	0.7601	0.3674	0.03858	0.02935	T	NA	NA	NA	0.001103	NA	NA	NA	NA	0	NA
rs75192405	a	g	-0.4931	0.2384	0.03861	?-??	5	56249246	NA	NA	NA	0	NA	0.4931	0.2384	0.03861	0.08271	G	NA	NA	NA	0.003308	NA	NA	NA	NA	0	NA
rs140703817	a	g	-0.7009	0.3389	0.03862	?--?	8	127945109	NA	NA	NA	0.001328	NA	-0.7009	0.3389	0.03865	0.08751	A	-19.83	10800	0.9985	0.006615	A	NA	NA	NA	0	NA
rs73338105	t	c	0.7009	0.3389	0.03862	?++?	8	127945471	NA	NA	NA	0.001324	NA	-0.7009	0.3389	0.03865	0.08751	C	-19.83	10800	0.9985	0.006615	C	NA	NA	NA	0	NA
rs73338107	t	c	0.7009	0.3389	0.03862	?++?	8	127945480	NA	NA	NA	0.001324	NA	-0.7009	0.3389	0.03865	0.08751	C	-19.83	10800	0.9985	0.006615	C	NA	NA	NA	0	NA
rs35775814	a	g	0.5637	0.2726	0.03864	+?+?	14	68907570	-0.8204	0.74	0.2676	0.01555	G	NA	NA	NA	0.004803	NA	-0.5234	0.2932	0.07417	0.09702	G	NA	NA	NA	0	NA
rs6913493	t	c	-0.2485	0.1202	0.03865	----	6	151900811	-0.4631	0.2529	0.06709	0.1118	T	-0.2474	0.1754	0.1584	0.2641	T	-0.02632	0.2548	0.9177	0.1119	T	-0.2672	0.4198	0.5245	0.06967	T
rs13011326	t	c	-0.1987	0.0962	0.03881	----	2	217938410	-0.1414	0.1653	0.3923	0.2419	T	-0.2456	0.1565	0.1165	0.3234	T	-0.185	0.2195	0.3993	0.1698	T	-0.2463	0.3178	0.4384	0.1441	T
rs16825211	a	g	0.1987	0.0962	0.03881	++++	2	217939004	-0.1414	0.1653	0.3923	0.2419	G	-0.2456	0.1565	0.1165	0.3234	G	-0.185	0.2195	0.3993	0.1698	G	-0.2463	0.3178	0.4384	0.1441	G
rs599618	a	g	0.7622	0.3689	0.03882	?+??	11	69349008	NA	NA	NA	0	NA	-0.7622	0.3689	0.03885	0.06083	G	NA	NA	NA	0.002756	NA	NA	NA	NA	0	NA
rs4902566	t	c	0.17	0.0823	0.03891	+++-	14	68793554	0.1795	0.156	0.2499	0.2849	T	0.2604	0.1484	0.07936	0.3789	T	0.2727	0.164	0.0964	0.3043	T	-0.1788	0.2049	0.383	0.4387	T
rs11263461	t	c	0.361	0.1748	0.03892	?+++	11	69300900	NA	NA	NA	0.0003309	NA	0.1935	0.2924	0.5082	0.05496	T	0.95	0.6159	0.1229	0.00882	T	0.3831	0.2332	0.1004	0.1553	T
rs74438772	t	g	-0.7153	0.3465	0.03898	?--?	8	128593997	NA	NA	NA	0	NA	-0.7153	0.3465	0.03898	0.07791	T	-19.69	10900	0.9986	0.005513	T	NA	NA	NA	0	NA
rs4871015	a	g	0.1869	0.0905	0.039	+++-	8	128314516	-0.1874	0.1442	0.1939	0.411	G	-0.4342	0.1777	0.01455	0.3052	G	-0.0768	0.1851	0.6782	0.2481	G	0.1693	0.277	0.5411	0.1557	G
rs12216777	t	c	-0.1976	0.0957	0.03901	---+	8	128303372	-0.1641	0.1362	0.2283	0.4656	T	-0.5305	0.236	0.02458	0.1649	T	-0.181	0.187	0.3331	0.2745	T	0.2296	0.34	0.4994	0.0828	T
Var-14-68509966	a	g	1.413	0.6847	0.03905	???+	14	68509966	NA	NA	NA	0	NA	NA	NA	NA	0	NA	NA	NA	NA	0	NA	1.413	0.6847	0.03905	0.00836	A
rs1149728	a	g	-0.3487	0.169	0.03913	---?	10	80808021	-0.2351	0.2329	0.3127	0.1152	A	-0.6627	0.323	0.0402	0.08911	A	-0.2174	0.3785	0.5657	0.05843	A	NA	NA	NA	0.0003984	NA
rs150343659	t	c	-0.7929	0.3844	0.03917	?-+?	11	69341745	NA	NA	NA	0.0003372	NA	-0.9101	0.4099	0.02639	0.06168	T	0.0637	1.108	0.9542	0.00618	T	NA	NA	NA	0.0008137	NA
rs78720385	t	c	0.1908	0.0925	0.03917	+-++	19	17456392	0.2276	0.1488	0.1261	0.2692	T	-0.2288	0.3113	0.4623	0.07051	T	0.161	0.1696	0.3426	0.3346	T	0.3305	0.1941	0.08866	0.3645	T
rs2842336	t	c	0.3097	0.1502	0.03919	-+++	14	69002519	-19.38	8124	0.9981	0.006287	T	0.2805	0.1664	0.09183	0.2311	T	0.6026	0.5196	0.2462	0.01874	T	0.3027	0.47	0.5196	0.03941	T
Var-19-17514262	t	c	0.6935	0.3363	0.03921	??++	19	17514262	NA	NA	NA	0.003739	NA	NA	NA	NA	0.002688	NA	0.06138	0.4712	0.8964	0.03478	T	1.35	0.4802	0.004948	0.01532	T
rs28376176	t	g	-0.7552	0.3664	0.03929	?-??	14	68989798	NA	NA	NA	0.0006618	NA	-0.7552	0.3664	0.03931	0.0715	T	NA	NA	NA	0.003308	NA	NA	NA	NA	0	NA
rs77941944	t	c	0.3202	0.1554	0.03932	++++	6	151894078	0.4019	0.2448	0.1006	0.06887	T	0.4177	0.4644	0.3684	0.02295	T	0.3882	0.3992	0.3308	0.02591	T	0.158	0.269	0.557	0.1558	T
rs80122528	t	c	-0.362	0.1757	0.03936	---+	16	52442709	0.1909	0.2499	0.4448	0.07412	C	1.023	0.5017	0.0415	0.02081	C	0.5202	0.3194	0.1033	0.05513	C	-0.1889	0.6191	0.7602	0.03105	C
rs11002768	t	c	0.2079	0.1009	0.03939	+++-	10	80745100	0.1678	0.1692	0.3215	0.2091	T	0.1059	0.1661	0.5237	0.2439	T	0.511	0.2144	0.01716	0.1367	T	-0.07748	0.4371	0.8593	0.05334	T
rs45442998	t	g	0.2306	0.112	0.03944	++++	16	52517821	-0.183	0.2027	0.3666	0.1476	G	-0.01662	0.2337	0.9433	0.1073	G	-0.3533	0.2612	0.1762	0.1284	G	-0.3763	0.2109	0.07429	0.3893	G
rs4784218	a	g	0.2306	0.112	0.03944	++++	16	52518368	-0.183	0.2027	0.3666	0.1476	G	-0.01662	0.2337	0.9433	0.1073	G	-0.3533	0.2612	0.1762	0.1284	G	-0.3763	0.2109	0.07429	0.3893	G
rs143846890	c	g	-0.6499	0.3156	0.03947	??-?	5	56186262	NA	NA	NA	0.001324	NA	NA	NA	NA	0.0005336	NA	0.6499	0.3156	0.03946	0.06009	G	NA	NA	NA	0	NA
Var-8-128131387	a	g	1.9	0.9228	0.0395	?+??	8	128131387	NA	NA	NA	0	NA	1.9	0.9228	0.03949	0.005336	A	NA	NA	NA	0	NA	NA	NA	NA	0	NA
rs150966915	a	g	1.019	0.495	0.03953	?+??	8	128233863	NA	NA	NA	0	NA	1.019	0.495	0.03958	0.01229	A	NA	NA	NA	0.001676	NA	NA	NA	NA	0	NA
rs75925320	t	c	0.4844	0.2354	0.03961	?+??	5	56271260	NA	NA	NA	0	NA	0.4844	0.2354	0.0396	0.07471	T	NA	NA	NA	0.002756	NA	NA	NA	NA	0	NA
rs2912782	t	c	0.5954	0.2894	0.03965	?+??	10	123334863	NA	NA	NA	0.0003309	NA	0.5954	0.2894	0.03962	0.05603	T	NA	NA	NA	0.003859	NA	NA	NA	NA	0	NA
rs3116478	a	g	0.5954	0.2894	0.03965	?+??	10	123335800	NA	NA	NA	0.0003309	NA	0.5954	0.2894	0.03962	0.05603	A	NA	NA	NA	0.003859	NA	NA	NA	NA	0	NA
rs76295722	t	c	0.5375	0.2613	0.03969	+-+?	8	128034265	0.6696	0.3462	0.05312	0.02548	T	-0.7619	1.067	0.4752	0.007471	T	0.5447	0.4294	0.2046	0.02811	T	NA	NA	NA	0	NA
rs76052602	c	g	0.5634	0.2741	0.03984	?+??	5	56285360	NA	NA	NA	0	NA	0.5634	0.2741	0.0398	0.04909	C	NA	NA	NA	0.003308	NA	NA	NA	NA	0	NA
rs144866331	t	c	1.2	0.584	0.0399	???+	5	56185989	NA	NA	NA	0	NA	NA	NA	NA	0	NA	NA	NA	NA	0	NA	1.2	0.584	0.03989	0.01354	T
rs13011060	a	g	-0.198	0.0964	0.03992	----	2	217938177	-0.1423	0.1658	0.3906	0.2422	A	-0.2428	0.1569	0.1216	0.3228	A	-0.185	0.2195	0.3993	0.1692	A	-0.2463	0.3178	0.4384	0.1441	A
rs851999	t	g	0.2148	0.1046	0.03992	+-++	6	152001958	0.2035	0.1479	0.169	0.2796	T	-0.03264	0.2761	0.9059	0.09232	T	0.1855	0.201	0.356	0.1797	T	0.7838	0.356	0.02768	0.0426	T
rs10887116	a	c	-0.2235	0.1088	0.03994	---+	10	124030361	0.09515	0.4222	0.8217	0.02482	C	0.1759	0.1733	0.3102	0.2284	C	0.5041	0.1946	0.009599	0.2194	C	-0.04289	0.2285	0.8511	0.2508	C
rs12986058	t	c	-0.1891	0.0921	0.03994	-+--	19	17780683	0.04525	0.1506	0.7638	0.3791	C	-0.02735	0.2322	0.9062	0.1229	C	0.3713	0.174	0.03284	0.32	C	0.3835	0.2116	0.06996	0.4659	C
rs79781753	t	c	-1.201	0.5847	0.03997	???-	10	123903039	NA	NA	NA	0	NA	NA	NA	NA	0	NA	NA	NA	NA	0	NA	1.201	0.5847	0.04001	0.01712	C
rs72727489	a	g	0.8488	0.4133	0.03999	+?+?	14	68972127	0.5806	0.5161	0.2607	0.0139	A	NA	NA	NA	0.002134	NA	1.328	0.6899	0.05431	0.00882	A	NA	NA	NA	0	NA
rs73707232	c	g	0.6683	0.3255	0.04006	?+??	8	128681993	NA	NA	NA	0	NA	-0.6683	0.3255	0.04003	0.08805	G	NA	NA	NA	0.004961	NA	NA	NA	NA	0	NA
rs78318922	t	c	0.5677	0.2765	0.04006	???+	11	69352350	NA	NA	NA	0.001655	NA	NA	NA	NA	0.001067	NA	NA	NA	NA	0.0005513	NA	0.5677	0.2765	0.04007	0.1115	T
rs973859	a	g	0.215	0.1047	0.04008	++++	8	127900365	0.06965	0.1693	0.6808	0.2005	A	0.6646	0.2373	0.005104	0.08172	A	0.01912	0.1802	0.9155	0.258	A	0.6203	0.3603	0.0851	0.06035	A
rs117611475	t	c	0.4144	0.2019	0.04015	-+++	10	123505946	-0.007121	0.3676	0.9845	0.03739	T	0.6913	0.4719	0.1429	0.01814	T	0.4315	0.4051	0.2868	0.03859	T	0.685	0.3909	0.07974	0.04817	T
rs12206271	t	c	-0.3285	0.1601	0.04019	----	6	151864991	-0.355	0.2476	0.1516	0.1089	T	-1.041	0.4792	0.02986	0.04854	T	-0.07478	0.2728	0.784	0.1008	T	-0.3026	0.451	0.5023	0.06391	T
rs57161099	a	c	-0.6009	0.2929	0.04021	?-??	10	123925731	NA	NA	NA	0	NA	0.6009	0.2929	0.04024	0.0635	C	NA	NA	NA	0.003308	NA	NA	NA	NA	0	NA
rs58284562	a	g	0.6997	0.3411	0.04024	?++?	8	127972954	NA	NA	NA	0.001324	NA	-0.6997	0.3411	0.04026	0.08485	G	-19.83	10800	0.9985	0.006064	G	NA	NA	NA	0	NA
rs59113080	t	c	0.6997	0.3411	0.04024	?++?	8	127960142	NA	NA	NA	0.001324	NA	-0.6997	0.3411	0.04026	0.08485	C	-19.83	10800	0.9985	0.006064	C	NA	NA	NA	0	NA
rs73338136	t	c	-0.6997	0.3411	0.04024	?--?	8	127958598	NA	NA	NA	0.001324	NA	-0.6997	0.3411	0.04026	0.08485	T	-19.83	10800	0.9985	0.006064	T	NA	NA	NA	0	NA
rs73342129	t	c	0.6997	0.3411	0.04024	?++?	8	127964313	NA	NA	NA	0.001324	NA	-0.6997	0.3411	0.04026	0.08485	C	-19.83	10800	0.9985	0.006064	C	NA	NA	NA	0	NA
rs73342133	a	g	-0.6997	0.3411	0.04024	?--?	8	127966159	NA	NA	NA	0.001324	NA	-0.6997	0.3411	0.04026	0.08485	A	-19.83	10800	0.9985	0.006064	A	NA	NA	NA	0	NA
rs73342135	a	g	0.6997	0.3411	0.04024	?++?	8	127966641	NA	NA	NA	0.001324	NA	-0.6997	0.3411	0.04026	0.08485	G	-19.83	10800	0.9985	0.006064	G	NA	NA	NA	0	NA
rs73342150	a	g	0.6997	0.3411	0.04024	?++?	8	127969496	NA	NA	NA	0.001324	NA	-0.6997	0.3411	0.04026	0.08485	G	-19.83	10800	0.9985	0.006064	G	NA	NA	NA	0	NA
rs73342158	t	c	-0.6997	0.3411	0.04024	?--?	8	127971807	NA	NA	NA	0.001324	NA	-0.6997	0.3411	0.04026	0.08485	T	-19.83	10800	0.9985	0.006064	T	NA	NA	NA	0	NA
rs73342160	t	c	-0.6997	0.3411	0.04024	?--?	8	127971913	NA	NA	NA	0.001324	NA	-0.6997	0.3411	0.04026	0.08485	T	-19.83	10800	0.9985	0.006064	T	NA	NA	NA	0	NA
rs13392467	t	c	0.4826	0.2353	0.04027	++-?	2	217955446	0.8448	0.2883	0.003383	0.04169	T	0.0428	0.6639	0.9486	0.01067	T	-0.4111	0.5158	0.4254	0.03363	T	NA	NA	NA	0	NA
rs13402000	c	g	-0.4826	0.2353	0.04027	--+?	2	217963272	0.8448	0.2883	0.003383	0.04203	G	0.0428	0.6639	0.9486	0.01067	G	-0.4111	0.5158	0.4254	0.03363	G	NA	NA	NA	0	NA
rs62176356	a	c	0.4826	0.2353	0.04027	++-?	2	217962853	0.8448	0.2883	0.003383	0.04203	A	0.0428	0.6639	0.9486	0.01067	A	-0.4111	0.5158	0.4254	0.03363	A	NA	NA	NA	0	NA
rs7150454	a	g	-0.2545	0.1241	0.0403	---?	14	68765658	0.141	0.1766	0.4246	0.2033	G	0.3868	0.3279	0.2381	0.05069	G	0.3569	0.2061	0.08328	0.1538	G	NA	NA	NA	0	NA
rs73338121	c	g	0.6997	0.3413	0.04035	?++?	8	127951784	NA	NA	NA	0.001324	NA	-0.6997	0.3413	0.04032	0.08485	G	-19.83	10800	0.9985	0.006064	G	NA	NA	NA	0	NA
rs10788212	a	g	-0.1706	0.0832	0.04037	-+--	10	123576479	0.09007	0.14	0.5201	0.4868	G	-0.01977	0.182	0.9135	0.1958	G	0.275	0.1605	0.08669	0.425	G	0.4091	0.2027	0.0435	0.3463	G
rs140274665	a	g	2.097	1.023	0.04038	?+??	10	123915417	NA	NA	NA	0	NA	-2.097	1.023	0.04032	0.0279	G	NA	NA	NA	0.0005587	NA	NA	NA	NA	0	NA
rs7752591	a	g	0.1681	0.082	0.04039	++++	6	151947068	-0.01957	0.1425	0.8907	0.4805	G	-0.2144	0.1626	0.1873	0.2983	G	0.1072	0.1631	0.5111	0.3727	A	0.4957	0.2042	0.01519	0.3762	A
rs9479077	t	c	-0.2462	0.1202	0.04049	----	6	151900070	-0.4631	0.2529	0.06709	0.1118	T	-0.2474	0.1754	0.1584	0.2641	T	-0.01833	0.2548	0.9426	0.1114	T	-0.2605	0.4192	0.5343	0.07126	T
rs138393950	t	c	0.4818	0.2353	0.0406	++-?	2	217963092	0.8436	0.2883	0.00343	0.04205	T	0.0428	0.6639	0.9486	0.01067	T	-0.4111	0.5158	0.4254	0.03363	T	NA	NA	NA	0	NA
rs60640131	c	g	0.6816	0.3329	0.04061	?+??	10	80966438	NA	NA	NA	0	NA	0.6816	0.3329	0.0406	0.03735	C	NA	NA	NA	0.0005513	NA	NA	NA	NA	0	NA
rs57027465	a	g	0.5952	0.2908	0.04068	?+??	19	17729690	NA	NA	NA	0	NA	0.5952	0.2908	0.04064	0.05016	A	NA	NA	NA	0.003859	NA	NA	NA	NA	0.0003981	NA
rs59848989	a	g	-0.1966	0.0961	0.04083	----	2	217938807	-0.1414	0.1653	0.3923	0.2419	A	-0.2399	0.1563	0.1247	0.3223	A	-0.185	0.2195	0.3993	0.1692	A	-0.2463	0.3178	0.4384	0.1441	A
rs75715125	a	t	-0.7008	0.3427	0.04086	?--?	8	127903310	NA	NA	NA	0.0009927	NA	-0.7008	0.3427	0.04086	0.07898	A	-19.86	9146	0.9983	0.007166	A	NA	NA	NA	0	NA
rs6997174	a	g	0.4129	0.202	0.041	+++?	8	128398315	-0.02776	0.7664	0.9711	0.007942	G	-0.3856	0.2186	0.07774	0.1676	G	-1.069	0.7315	0.144	0.0237	G	NA	NA	NA	0	NA
rs184765152	a	c	1.256	0.6151	0.04116	+???	11	69406597	1.256	0.6151	0.0411	0.006287	A	NA	NA	NA	0.001067	NA	NA	NA	NA	0.001654	NA	NA	NA	NA	0	NA
rs57998721	t	g	-0.5211	0.2552	0.04116	?--?	2	217939615	NA	NA	NA	0.0003388	NA	-0.5211	0.2552	0.04117	0.1193	T	-19.69	7671	0.998	0.01271	T	NA	NA	NA	0.0004006	NA
rs114980889	t	c	-0.708	0.3468	0.0412	?-??	6	151859532	NA	NA	NA	0	NA	0.708	0.3468	0.0412	0.03735	C	NA	NA	NA	0.003859	NA	NA	NA	NA	0	NA
Var-8-127905180	a	c	0.6519	0.3196	0.04137	++++	8	127905180	0.3018	0.6459	0.6403	0.01329	A	0.8476	0.6377	0.1838	0.01067	A	1.045	0.7599	0.1692	0.005767	A	0.5511	0.5587	0.324	0.02293	A
rs144179631	t	c	1.299	0.6369	0.04139	+???	6	151869358	1.299	0.6369	0.04142	0.006287	T	NA	NA	NA	0.001601	NA	NA	NA	NA	0.002756	NA	NA	NA	NA	0	NA
rs150227388	a	g	-0.7341	0.36	0.04143	???-	10	123609793	NA	NA	NA	0	NA	NA	NA	NA	0	NA	NA	NA	NA	0	NA	0.7341	0.36	0.04144	0.04419	G
rs147452042	t	g	-0.7922	0.3885	0.04144	?-??	10	80807763	NA	NA	NA	0	NA	0.7922	0.3885	0.04146	0.02671	G	NA	NA	NA	0.001106	NA	NA	NA	NA	0	NA
rs116020795	a	g	0.7781	0.3817	0.0415	?+??	8	128574287	NA	NA	NA	0	NA	0.7781	0.3817	0.04147	0.02668	A	NA	NA	NA	0.001654	NA	NA	NA	NA	0	NA
rs1290939	c	g	-0.2186	0.1073	0.04152	----	14	68689813	0.1808	0.1782	0.3104	0.161	G	0.3778	0.1832	0.03921	0.2109	G	0.04942	0.2117	0.8154	0.1661	G	0.2867	0.5497	0.6019	0.02659	G
rs112575152	a	t	-0.7033	0.3452	0.04161	-?+?	16	52436726	0.9207	0.3656	0.01179	0.02085	T	NA	NA	NA	0.004269	NA	-1.083	1.048	0.3015	0.01323	T	NA	NA	NA	0	NA
Var-2-217923177	a	g	-1.395	0.6851	0.04173	???-	2	217923177	NA	NA	NA	0	NA	NA	NA	NA	0	NA	NA	NA	NA	0	NA	1.395	0.6851	0.0418	0.005971	G
Var-11-69415882	a	c	-0.5534	0.2718	0.04174	?-??	11	69415882	NA	NA	NA	0	NA	0.5534	0.2718	0.04177	0.05955	C	NA	NA	NA	0.002756	NA	NA	NA	NA	0	NA
rs73338147	a	g	0.6988	0.3433	0.0418	?++?	8	127961656	NA	NA	NA	0.001325	NA	-0.6988	0.3433	0.04182	0.08431	G	-19.83	10800	0.9985	0.006064	G	NA	NA	NA	0	NA
rs10164944	t	c	0.4781	0.235	0.04187	++-?	2	217977583	0.8265	0.2877	0.004068	0.04169	T	0.0428	0.6639	0.9486	0.01067	T	-0.3785	0.5157	0.463	0.03142	T	NA	NA	NA	0.0007962	NA
rs3927821	a	t	-0.3181	0.1563	0.04187	----	8	128774971	-0.1578	0.247	0.5229	0.1006	A	-0.8454	0.538	0.1161	0.03095	A	-0.4572	0.3412	0.1803	0.08159	A	-0.2868	0.2829	0.3107	0.1811	A
rs1744947	t	c	0.2171	0.1067	0.04199	++++	14	68681476	0.158	0.1774	0.3731	0.1615	T	0.3998	0.1818	0.0279	0.2097	T	0.04193	0.2112	0.8426	0.1648	T	0.3002	0.5495	0.5849	0.02627	T
rs3112610	a	g	0.1699	0.0835	0.042	++-+	16	52648554	0.1256	0.14	0.3698	0.3941	A	0.3472	0.1773	0.05019	0.2396	A	-0.01393	0.1577	0.9296	0.4961	A	-0.3683	0.2224	0.09779	0.3641	G
rs34430324	a	g	-0.2214	0.1089	0.04201	----	10	123726872	-0.2427	0.1573	0.1229	0.348	A	-0.3532	0.3177	0.2661	0.08431	A	-0.06429	0.195	0.7417	0.2211	A	-0.4747	0.3592	0.1863	0.1426	A
rs2193092	c	g	-0.2278	0.112	0.04204	----	16	52528133	-0.1551	0.2014	0.4413	0.1456	C	-0.01662	0.2337	0.9433	0.1067	C	-0.397	0.2657	0.1352	0.1262	C	-0.3724	0.2106	0.07703	0.3885	C
rs77541111	a	g	0.6308	0.3104	0.04213	?+??	8	128073297	NA	NA	NA	0	NA	-0.6308	0.3104	0.04211	0.09552	G	NA	NA	NA	0.003308	NA	NA	NA	NA	0	NA
rs1274651	t	c	0.2165	0.1066	0.04227	++++	14	68676418	0.1518	0.1768	0.3903	0.1618	T	0.3998	0.1818	0.0279	0.2081	T	0.04928	0.211	0.8154	0.1643	T	0.3002	0.5495	0.5849	0.02627	T
rs6929137	a	g	0.1717	0.0845	0.04228	++++	6	151936677	0.04758	0.1528	0.7555	0.3355	A	0.08489	0.1472	0.5641	0.4867	A	0.2417	0.1837	0.1884	0.247	A	0.5116	0.2166	0.0182	0.247	A
rs45446704	a	g	0.5319	0.262	0.04237	??++	16	52634254	NA	NA	NA	0.0006618	NA	NA	NA	NA	0.0005336	NA	0.3029	0.3863	0.4329	0.03859	A	0.727	0.3566	0.04148	0.04538	A
rs11200163	a	g	-0.1778	0.0876	0.04239	----	10	123558753	-0.2671	0.1527	0.08027	0.3299	A	-0.1234	0.1697	0.4672	0.2679	A	-0.108	0.1558	0.4884	0.3655	A	-0.2593	0.295	0.3794	0.1668	A
rs17832285	a	g	-0.2121	0.1045	0.04241	+---	8	128108993	-0.04216	0.189	0.8235	0.1752	G	0.2779	0.2204	0.2074	0.1147	G	0.5573	0.2139	0.009158	0.1527	G	0.1278	0.2178	0.5575	0.2759	G
rs116830002	a	g	-1.122	0.5529	0.04243	?-??	8	127972813	NA	NA	NA	0	NA	1.122	0.5529	0.04234	0.01014	G	NA	NA	NA	0.001654	NA	NA	NA	NA	0	NA
Var-10-64452952	a	g	0.6559	0.3233	0.04248	?+??	10	64452952	NA	NA	NA	0.00298	NA	0.6559	0.3233	0.04251	0.04526	A	NA	NA	NA	0.00442	NA	NA	NA	NA	0	NA
rs188519981	a	g	-1.187	0.5855	0.04263	???-	10	123720956	NA	NA	NA	0	NA	NA	NA	NA	0.0005336	NA	NA	NA	NA	0.0005513	NA	1.187	0.5855	0.04262	0.01393	G
rs11593839	t	c	-0.2479	0.1224	0.04284	----	10	123566863	-0.3526	0.1778	0.04739	0.2369	T	-0.3442	0.3232	0.2869	0.06403	T	-0.01664	0.2218	0.9402	0.1329	T	-0.3367	0.4372	0.4413	0.07205	T
rs4871797	t	c	0.3377	0.1668	0.04285	++-+	8	128478760	0.4355	0.3694	0.2384	0.03243	T	0.4843	0.357	0.1749	0.03575	T	-0.182	0.3316	0.5832	0.07718	T	0.5824	0.2925	0.04643	0.09674	T
rs704016	t	c	-0.2366	0.1169	0.04288	---?	10	80821098	-0.2715	0.1977	0.1696	0.1757	T	-0.08613	0.168	0.6081	0.2721	T	-0.6	0.2861	0.03596	0.1329	T	NA	NA	NA	0	NA
rs12203880	t	c	-0.2949	0.1457	0.04294	--+-	6	151893212	-0.461	0.2519	0.06723	0.1116	T	-0.4238	0.2787	0.1284	0.09188	T	0.01313	0.2707	0.9613	0.1003	T	-0.2797	0.4546	0.5384	0.06255	T
rs6985451	t	c	-0.209	0.1033	0.04298	----	8	127919108	0.07613	0.167	0.6486	0.2019	C	0.6313	0.2366	0.007622	0.08191	C	0.03011	0.1783	0.8659	0.2594	C	0.5396	0.3408	0.1133	0.06954	C
rs117061570	a	g	-0.8216	0.406	0.04301	-?+?	10	123558192	1.077	0.4392	0.01423	0.01324	G	NA	NA	NA	0.002668	NA	-0.6798	1.065	0.5233	0.009372	G	NA	NA	NA	0	NA
rs187600968	a	g	-0.8216	0.406	0.04301	-?+?	10	123560743	1.077	0.4392	0.01423	0.01324	G	NA	NA	NA	0.002668	NA	-0.6798	1.065	0.5233	0.009372	G	NA	NA	NA	0	NA
rs3891054	c	g	0.2345	0.1159	0.04305	++++	5	1267202	-0.05752	0.2149	0.7889	0.1214	G	-0.9614	0.3252	0.003113	0.09392	G	-0.3008	0.2136	0.1592	0.204	G	-0.02453	0.2162	0.9097	0.2842	G
rs185077024	t	c	1.172	0.5793	0.04306	??+?	10	81066413	NA	NA	NA	0	NA	NA	NA	NA	0	NA	1.172	0.5793	0.04308	0.01047	T	NA	NA	NA	0	NA
rs112912948	a	c	0.6477	0.3202	0.04309	?+??	16	52518405	NA	NA	NA	0	NA	0.6477	0.3202	0.04309	0.03789	A	NA	NA	NA	0.002756	NA	NA	NA	NA	0	NA
rs1982196	t	c	-0.1729	0.0855	0.04314	+---	10	80696519	-0.02452	0.1463	0.8669	0.362	C	-0.2823	0.1865	0.13	0.2631	T	0.3927	0.1616	0.01508	0.333	C	-0.07141	0.2086	0.7321	0.4228	T
rs7902280	a	g	0.1731	0.0856	0.04316	++++	10	123205281	0.1999	0.1403	0.1542	0.4841	A	0.07677	0.1594	0.63	0.3179	A	-0.1002	0.1633	0.5395	0.4413	G	0.7584	0.3367	0.02428	0.06316	A
rs144254299	a	g	0.9979	0.4936	0.04321	??+-	6	151987369	NA	NA	NA	0.001324	NA	NA	NA	NA	0.0005336	NA	0.9979	0.4936	0.0432	0.01874	A	-18.78	6087	0.9975	0.01035	A
rs78258746	a	g	0.3212	0.1589	0.04328	++++	6	151874544	-0.4106	0.2467	0.09602	0.1112	G	-1.046	0.479	0.02899	0.04856	G	-0.004705	0.2676	0.986	0.09978	G	-0.2781	0.4547	0.5407	0.0625	G
rs72807669	t	c	0.463	0.2292	0.04338	+++?	16	52670697	0.3188	0.2869	0.2664	0.05449	T	1.236	0.6913	0.07378	0.009605	T	0.491	0.4567	0.2823	0.02315	T	NA	NA	NA	0	NA
rs7082444	t	c	0.4116	0.2038	0.04344	?++?	10	81075975	NA	NA	NA	0.0003309	NA	0.3346	0.2102	0.1114	0.1307	T	1.618	0.8322	0.05179	0.009372	T	NA	NA	NA	0	NA
rs9478222	t	c	0.2427	0.1202	0.04345	++++	6	151900232	-0.4631	0.2529	0.06709	0.1115	C	-0.2418	0.1753	0.1676	0.2625	C	-0.004263	0.2549	0.9867	0.1097	C	-0.2869	0.4197	0.4943	0.07205	C
rs9478223	t	c	0.2427	0.1202	0.04345	++++	6	151900238	-0.4631	0.2529	0.06709	0.1115	C	-0.2418	0.1753	0.1676	0.2625	C	-0.004263	0.2549	0.9867	0.1097	C	-0.2869	0.4197	0.4943	0.07205	C
rs12205762	t	c	0.2942	0.1457	0.04346	++-+	6	151891022	-0.4593	0.2519	0.0682	0.1112	C	-0.4238	0.2787	0.1284	0.09178	C	0.01313	0.2707	0.9613	0.1003	C	-0.2781	0.4547	0.5407	0.0625	C
rs12213456	a	g	0.2942	0.1457	0.04346	++-+	6	151891247	-0.4593	0.2519	0.0682	0.1112	G	-0.4238	0.2787	0.1284	0.09178	G	0.01313	0.2707	0.9613	0.1003	G	-0.2781	0.4547	0.5407	0.0625	G
rs1817480	t	c	0.2942	0.1457	0.04346	++-+	6	151892843	-0.4593	0.2519	0.0682	0.1112	C	-0.4238	0.2787	0.1284	0.09178	C	0.01313	0.2707	0.9613	0.1003	C	-0.2781	0.4547	0.5407	0.0625	C
rs186000122	a	g	-0.8596	0.4257	0.04346	???-	10	80851062	NA	NA	NA	0	NA	NA	NA	NA	0	NA	NA	NA	NA	0	NA	0.8596	0.4257	0.04343	0.02428	G
rs28400414	t	c	0.8825	0.4372	0.04354	?+??	16	52625193	NA	NA	NA	0.001324	NA	-0.8825	0.4372	0.04355	0.05283	C	NA	NA	NA	0.004961	NA	NA	NA	NA	0	NA
rs16902364	a	c	0.2648	0.1312	0.04355	-+++	8	128745266	0.04986	0.3888	0.898	0.03177	C	-0.2056	0.1658	0.2152	0.2807	C	-0.3262	0.4477	0.4661	0.04355	C	-0.6538	0.3146	0.03767	0.1752	C
rs193275013	c	g	-1.487	0.7373	0.04371	?-??	11	69308089	NA	NA	NA	0	NA	-1.487	0.7373	0.04366	0.02988	C	NA	NA	NA	0.001654	NA	NA	NA	NA	0	NA
rs62126811	t	g	0.6571	0.3259	0.04376	++-?	19	17633994	0.7309	0.3969	0.06558	0.02217	T	1.19	0.682	0.08089	0.006403	T	-1.102	1.044	0.291	0.01323	T	NA	NA	NA	0	NA
Var-8-128218028	t	g	0.7496	0.3718	0.04379	?+??	8	128218028	NA	NA	NA	0.0003311	NA	0.7496	0.3718	0.04379	0.03333	T	NA	NA	NA	0.002205	NA	NA	NA	NA	0	NA
rs138170715	t	g	0.9346	0.4636	0.0438	?+??	16	52536192	NA	NA	NA	0	NA	0.9346	0.4636	0.04379	0.02134	T	NA	NA	NA	0.0005513	NA	NA	NA	NA	0	NA
rs183739278	a	t	1.673	0.83	0.04384	??+?	16	52533183	NA	NA	NA	0	NA	NA	NA	NA	0	NA	1.673	0.83	0.0438	0.005513	A	NA	NA	NA	0	NA
rs73014464	a	g	0.5508	0.2733	0.04388	+++?	19	17406817	0.6007	0.3304	0.06904	0.03574	A	0.3199	0.833	0.7009	0.007471	A	0.5063	0.5995	0.3984	0.01874	A	NA	NA	NA	0	NA
rs114633560	t	c	0.8205	0.4075	0.04406	?+??	19	17611495	NA	NA	NA	0	NA	0.8205	0.4075	0.04407	0.03042	T	NA	NA	NA	0.001103	NA	NA	NA	NA	0	NA
rs74729210	a	g	0.8873	0.4407	0.04407	???+	5	56204351	NA	NA	NA	0	NA	NA	NA	NA	0	NA	NA	NA	NA	0	NA	0.8873	0.4407	0.04406	0.02269	A
rs116258550	t	c	0.4918	0.2443	0.0441	?+??	5	56260223	NA	NA	NA	0	NA	0.4918	0.2443	0.04409	0.07311	T	NA	NA	NA	0.002756	NA	NA	NA	NA	0	NA
rs115694431	t	c	-1.048	0.5206	0.04411	?-??	10	64406609	NA	NA	NA	0.0003309	NA	-1.048	0.5206	0.04417	0.04322	T	NA	NA	NA	0.003308	NA	NA	NA	NA	0	NA
rs10144394	c	g	0.2843	0.1413	0.04415	++++	14	68935759	0.4585	0.3698	0.215	0.02978	C	0.1327	0.1688	0.4317	0.2161	C	0.6735	0.5044	0.1818	0.0226	C	0.9537	0.5155	0.06433	0.02548	C
rs16902323	a	g	-0.7832	0.3895	0.04435	?-??	8	128712462	NA	NA	NA	0.0003475	NA	0.7832	0.3895	0.04437	0.03182	G	NA	NA	NA	0.00223	NA	NA	NA	NA	0	NA
rs114178494	t	g	1.208	0.6008	0.04436	?+??	11	69290006	NA	NA	NA	0	NA	-1.208	0.6008	0.04437	0.03629	G	NA	NA	NA	0.002756	NA	NA	NA	NA	0	NA
rs114423639	a	g	1.208	0.6008	0.04436	?+??	11	69290345	NA	NA	NA	0	NA	-1.208	0.6008	0.04437	0.03629	G	NA	NA	NA	0.003308	NA	NA	NA	NA	0	NA
rs115220288	t	c	-1.208	0.6008	0.04436	?-??	11	69290061	NA	NA	NA	0	NA	-1.208	0.6008	0.04437	0.03629	T	NA	NA	NA	0.002756	NA	NA	NA	NA	0	NA
rs116697804	a	g	-1.208	0.6008	0.04436	?-??	11	69290190	NA	NA	NA	0	NA	-1.208	0.6008	0.04437	0.03629	A	NA	NA	NA	0.002756	NA	NA	NA	NA	0	NA
rs116933229	t	c	1.02	0.5075	0.04443	+?+?	10	123921057	1.183	0.7149	0.09802	0.005956	T	NA	NA	NA	0.0005336	NA	0.8545	0.7205	0.2356	0.007166	T	NA	NA	NA	0	NA
rs3784127	a	g	0.2836	0.1411	0.04443	++++	14	68939207	0.426	0.3687	0.2479	0.03011	A	0.1386	0.1686	0.4111	0.2156	A	0.6735	0.5044	0.1818	0.0226	A	0.9537	0.5155	0.06433	0.02548	A
rs4279554	t	c	-0.398	0.198	0.04443	??--	8	128665435	NA	NA	NA	0	NA	NA	NA	NA	0.003202	NA	0.3757	0.2083	0.07129	0.151	C	0.6065	0.6374	0.3413	0.01791	C
rs1274654	a	g	0.2154	0.1072	0.04444	++++	14	68676839	0.149	0.1771	0.4	0.1635	A	0.41	0.1828	0.02492	0.2115	A	0.03065	0.2135	0.8859	0.1652	A	0.321	0.5503	0.5597	0.02613	A
rs73338120	t	g	-0.6853	0.341	0.04447	?--?	8	127951182	NA	NA	NA	0.001324	NA	-0.6853	0.341	0.04448	0.08378	T	-19.83	10800	0.9985	0.006064	T	NA	NA	NA	0	NA
rs2288540	t	g	0.21	0.1045	0.04448	++++	19	17337344	-0.3484	0.2323	0.1337	0.1251	G	-0.1179	0.1709	0.4904	0.2759	G	-0.06013	0.1878	0.7489	0.2646	G	-0.675	0.3099	0.0294	0.1879	G
rs148442693	a	g	1.454	0.7238	0.04455	?+??	11	69390514	NA	NA	NA	0	NA	1.454	0.7238	0.04455	0.007471	A	NA	NA	NA	0.0005513	NA	NA	NA	NA	0	NA
rs3112605	t	c	0.3505	0.1745	0.04457	?++?	16	52651363	NA	NA	NA	0.0006618	NA	-0.3326	0.179	0.06317	0.2284	C	-0.6916	0.7818	0.3764	0.01488	C	NA	NA	NA	0	NA
rs4869738	t	g	-0.2287	0.1139	0.04468	--+-	6	151892151	-0.3901	0.1784	0.02877	0.2296	T	-0.231	0.2388	0.3333	0.1222	T	0.004693	0.2074	0.982	0.1819	T	-0.2944	0.4549	0.5176	0.0629	T
rs72718532	t	c	-0.3233	0.1611	0.04472	---?	8	128724976	0.4416	0.3272	0.1771	0.03772	C	0.2961	0.2004	0.1395	0.1473	C	0.224	0.4816	0.6419	0.02756	C	NA	NA	NA	0	NA
rs10168137	c	g	0.4714	0.235	0.04484	++-?	2	217978161	0.8265	0.2877	0.004068	0.04203	C	0.0428	0.6639	0.9486	0.01067	C	-0.4111	0.5158	0.4254	0.03252	C	NA	NA	NA	0	NA
rs13389110	t	c	0.4714	0.235	0.04484	++-?	2	217978765	0.8265	0.2877	0.004068	0.04203	T	0.0428	0.6639	0.9486	0.01067	T	-0.4111	0.5158	0.4254	0.03252	T	NA	NA	NA	0.0007962	NA
rs77267877	a	g	0.4723	0.2355	0.04491	?+??	5	56273331	NA	NA	NA	0	NA	0.4723	0.2355	0.04487	0.07511	A	NA	NA	NA	0.00279	NA	NA	NA	NA	0	NA
rs74158909	a	g	-0.2574	0.1283	0.04493	---?	10	64203093	0.2739	0.1705	0.1081	0.177	G	0.2767	0.2658	0.2979	0.06937	G	0.1881	0.2869	0.5122	0.09261	G	NA	NA	NA	0.0003981	NA
rs12203877	t	c	-0.2917	0.1455	0.04494	--+-	6	151893195	-0.4606	0.2519	0.06746	0.1115	T	-0.4295	0.277	0.1211	0.09247	T	0.02022	0.271	0.9405	0.1002	T	-0.2484	0.4544	0.5846	0.0624	T
rs638122	a	t	0.2171	0.1083	0.04497	?+++	11	69344763	NA	NA	NA	0.004348	NA	0.05518	0.1541	0.7204	0.457	A	0.214	0.2214	0.3339	0.1342	A	0.5195	0.2096	0.01321	0.4805	A
rs79939064	a	g	0.4142	0.2066	0.04498	??++	10	80737083	NA	NA	NA	0.0006618	NA	NA	NA	NA	0.003735	NA	0.4161	0.3365	0.2162	0.04245	A	0.413	0.2617	0.1145	0.1135	A
rs74160609	a	t	-0.6444	0.3215	0.04503	?-??	10	123230072	NA	NA	NA	0.0003309	NA	0.6444	0.3215	0.04503	0.03042	T	NA	NA	NA	0.002205	NA	NA	NA	NA	0	NA
rs147761487	a	g	1.288	0.6429	0.04513	???+	10	80984415	NA	NA	NA	0	NA	NA	NA	NA	0	NA	NA	NA	NA	0	NA	1.288	0.6429	0.04509	0.007564	A
rs112041607	t	g	-0.7038	0.3514	0.04516	--+?	14	68642067	0.3119	0.7904	0.6932	0.005295	G	0.9335	0.4194	0.02604	0.02081	G	-0.1289	1.108	0.9074	0.006064	G	NA	NA	NA	0	NA
rs115328828	a	t	0.7038	0.3514	0.04516	++-?	14	68632671	0.3119	0.7904	0.6932	0.005295	A	0.9335	0.4194	0.02604	0.02081	A	-0.1289	1.108	0.9074	0.006064	A	NA	NA	NA	0	NA
rs79695801	t	c	0.7036	0.3513	0.04521	++-?	14	68641061	0.311	0.7903	0.694	0.005302	T	0.9335	0.4194	0.02604	0.02081	T	-0.1289	1.108	0.9074	0.006064	T	NA	NA	NA	0	NA
rs16886604	t	c	-0.4247	0.2121	0.04525	?--?	5	56290523	NA	NA	NA	0	NA	0.4234	0.2157	0.04966	0.09771	C	0.4636	1.169	0.6917	0.005073	C	NA	NA	NA	0	NA
rs10886989	a	g	0.163	0.0814	0.0453	+-++	10	123570801	-0.257	0.1479	0.0822	0.4672	G	0.08489	0.1474	0.5646	0.4709	G	-0.295	0.1669	0.07718	0.493	G	0.2649	0.2074	0.2015	0.3547	A
rs112883751	a	g	0.5786	0.2891	0.04531	-++?	8	128535956	-0.9088	1.037	0.3808	0.01092	A	0.6903	0.3452	0.04553	0.03949	A	0.7472	0.6147	0.2242	0.01103	A	NA	NA	NA	0	NA
rs116667866	a	t	0.8209	0.4101	0.04532	?+??	10	64085585	NA	NA	NA	0.0003608	NA	0.8209	0.4101	0.0453	0.02674	A	NA	NA	NA	0.002451	NA	NA	NA	NA	0	NA
rs113356740	a	g	0.5326	0.2661	0.04534	?++?	10	123217423	NA	NA	NA	0.001324	NA	-0.5326	0.2661	0.04531	0.1025	G	-19.86	7967	0.998	0.00882	G	NA	NA	NA	0	NA
rs78382232	t	c	-0.507	0.2533	0.04534	??--	8	128585102	NA	NA	NA	0	NA	NA	NA	NA	0.001067	NA	0.2336	0.3913	0.5505	0.03638	C	0.7041	0.3323	0.03412	0.04697	C
rs150890615	a	g	1.849	0.9241	0.04541	?+??	2	217900065	NA	NA	NA	0.0003309	NA	1.849	0.9241	0.04546	0.005336	A	NA	NA	NA	0	NA	NA	NA	NA	0	NA
rs7901764	t	c	0.4008	0.2003	0.04541	+++?	10	64461006	0.5229	0.3981	0.189	0.01985	T	0.4152	0.2536	0.1016	0.05923	T	0.07632	0.5711	0.8937	0.01764	T	NA	NA	NA	0	NA
Var-8-128574550	a	g	-0.6676	0.3337	0.04544	?-??	8	128574550	NA	NA	NA	0	NA	0.6676	0.3337	0.0454	0.04121	G	NA	NA	NA	0.002793	NA	NA	NA	NA	0	NA
Var-2-217962693	a	c	1.368	0.684	0.0455	???+	2	217962693	NA	NA	NA	0	NA	NA	NA	NA	0	NA	NA	NA	NA	0	NA	1.368	0.684	0.04556	0.009968	A
rs477098	t	c	-0.6398	0.32	0.04557	?-??	11	69296067	NA	NA	NA	0	NA	-0.6398	0.32	0.04554	0.07844	T	NA	NA	NA	0.003308	NA	NA	NA	NA	0	NA
rs115398865	a	g	-1.06	0.5302	0.04558	?-??	19	17362423	NA	NA	NA	0	NA	-1.06	0.5302	0.04566	0.04322	A	NA	NA	NA	0.00441	NA	NA	NA	NA	0	NA
rs4899243	a	g	0.2232	0.1117	0.04562	+++-	14	68953817	0.1315	0.1769	0.4573	0.1807	A	0.414	0.2075	0.04604	0.1515	A	0.1984	0.2079	0.3399	0.156	A	-0.2661	0.7258	0.7138	0.0207	A
rs6480924	a	g	0.3311	0.1657	0.04569	?++?	10	80936396	NA	NA	NA	0.0003309	NA	0.338	0.1693	0.04594	0.207	A	0.1742	0.8093	0.8295	0.01213	A	NA	NA	NA	0	NA
rs10887020	t	c	0.161	0.0806	0.04574	++++	10	123663288	-0.06389	0.1386	0.6449	0.4798	C	0.2569	0.1702	0.1311	0.2279	T	0.07549	0.1538	0.6235	0.4983	T	-0.3749	0.1997	0.06047	0.4968	C
rs11200206	a	c	0.1661	0.0832	0.04576	++++	10	123635883	0.047	0.1424	0.7414	0.3319	A	0.07522	0.1792	0.6746	0.2028	A	0.2256	0.1604	0.1594	0.3671	A	0.4187	0.1988	0.03523	0.3432	A
rs17378569	t	c	-0.1982	0.0992	0.04582	---+	8	128302639	-0.1342	0.1403	0.3389	0.4584	T	-0.5792	0.2478	0.01942	0.162	T	-0.1724	0.192	0.3693	0.2735	T	0.1097	0.3695	0.7665	0.08472	T
rs4871779	a	g	-0.1887	0.0945	0.04582	----	8	128279007	0.1633	0.1584	0.3027	0.274	G	0.04641	0.2006	0.817	0.1462	G	-0.2183	0.1591	0.1702	0.4961	A	-0.6219	0.3581	0.0825	0.1234	A
rs10886985	a	t	0.1571	0.0787	0.04587	++++	10	123545680	0.1676	0.1421	0.2382	0.4444	A	0.05307	0.1463	0.7168	0.4397	A	0.1804	0.1537	0.2405	0.4388	A	-0.3023	0.2083	0.1467	0.4351	T
rs1108590	a	g	0.1595	0.0799	0.04596	+++-	14	68772610	0.2141	0.1422	0.1322	0.3835	A	-0.2742	0.1565	0.07981	0.3746	G	0.1575	0.1576	0.3177	0.4079	A	0.1213	0.1961	0.5362	0.4968	G
rs1536456	a	g	0.1759	0.0882	0.04602	+++-	14	68674793	0.2309	0.1418	0.1035	0.3706	A	-0.3704	0.2006	0.06484	0.207	G	-0.1426	0.1689	0.3984	0.3528	G	0.1611	0.2295	0.4829	0.2313	G
rs142584224	a	g	-1.754	0.8792	0.04604	???-	8	128075811	NA	NA	NA	0	NA	NA	NA	NA	0	NA	NA	NA	NA	0	NA	1.754	0.8792	0.0461	0.005573	G
rs17783214	t	c	-0.3949	0.1982	0.04638	---?	14	68374635	-0.3129	0.2326	0.1786	0.1244	T	-0.4372	0.5498	0.4265	0.02455	T	-0.7709	0.523	0.1405	0.03969	T	NA	NA	NA	0	NA
Var-19-17592684	t	c	1.763	0.8852	0.04641	???+	19	17592684	NA	NA	NA	0	NA	NA	NA	NA	0	NA	NA	NA	NA	0	NA	1.763	0.8852	0.04639	0.005573	T
rs183698838	a	g	1.229	0.6171	0.04642	?+??	2	217971860	NA	NA	NA	0	NA	1.229	0.6171	0.04634	0.006937	A	NA	NA	NA	0.0005513	NA	NA	NA	NA	0	NA
rs72840860	c	g	-0.2508	0.1259	0.04642	---+	10	123934108	0.2664	0.2172	0.22	0.09265	G	0.005658	0.4797	0.9906	0.02401	G	0.3672	0.1879	0.05073	0.2067	G	-0.02784	0.3297	0.9327	0.09594	G
rs6470565	t	c	0.3121	0.1568	0.04649	+++?	8	128730498	0.4416	0.3272	0.1771	0.03772	T	0.2814	0.1923	0.1433	0.1836	T	0.224	0.4816	0.6419	0.02977	T	NA	NA	NA	0	NA
rs149175963	t	c	1.653	0.8305	0.04655	??+?	8	128565331	NA	NA	NA	0.004964	NA	NA	NA	NA	0.002134	NA	1.653	0.8305	0.04654	0.005513	T	NA	NA	NA	0	NA
rs76847228	a	g	0.6176	0.3103	0.04655	?+??	8	128072862	NA	NA	NA	0	NA	-0.6176	0.3103	0.04659	0.09445	G	NA	NA	NA	0.003308	NA	NA	NA	NA	0	NA
rs79088599	a	g	0.6176	0.3103	0.04655	?+??	8	128073032	NA	NA	NA	0	NA	-0.6176	0.3103	0.04659	0.09445	G	NA	NA	NA	0.003308	NA	NA	NA	NA	0	NA
rs185343692	a	g	-1.431	0.7193	0.04665	?-??	8	128134360	NA	NA	NA	0	NA	1.431	0.7193	0.04668	0.008538	G	NA	NA	NA	0	NA	NA	NA	NA	0	NA
rs150754574	c	g	-0.6727	0.3382	0.04671	-+-?	14	69036400	0.3923	0.4499	0.3832	0.01886	G	-0.1556	1.131	0.8906	0.005336	G	1.346	0.5755	0.01937	0.01103	G	NA	NA	NA	0	NA
rs3734806	a	g	0.1678	0.0844	0.04682	++++	6	151941461	0.04118	0.153	0.7879	0.3355	A	0.02132	0.1483	0.8857	0.4562	A	0.3299	0.1804	0.06741	0.2563	A	0.4989	0.2161	0.02096	0.2496	A
Var-10-80904377	a	g	1.358	0.6835	0.04694	???+	10	80904377	NA	NA	NA	0	NA	NA	NA	NA	0	NA	NA	NA	NA	0.002756	NA	1.358	0.6835	0.04702	0.008758	A
rs16886270	t	c	-0.5263	0.2649	0.04696	?--?	5	56066006	NA	NA	NA	0	NA	0.5135	0.2789	0.06556	0.05229	C	0.644	0.8468	0.4469	0.007718	C	NA	NA	NA	0	NA
rs111340991	c	g	1.425	0.7175	0.04703	?+??	10	80989312	NA	NA	NA	0	NA	1.425	0.7175	0.04704	0.006403	C	NA	NA	NA	0	NA	NA	NA	NA	0	NA
rs11200207	t	c	-0.165	0.0831	0.04708	----	10	123638304	0.04419	0.1422	0.756	0.3322	C	0.07522	0.1792	0.6746	0.2028	C	0.2256	0.1604	0.1594	0.367	C	0.4187	0.1988	0.03523	0.3432	C
rs10426800	t	c	-0.2055	0.1035	0.04715	----	19	17337447	-0.3463	0.2325	0.1364	0.1256	T	-0.1108	0.1716	0.5185	0.2673	T	-0.0591	0.1879	0.7531	0.2597	T	-0.5858	0.2827	0.03825	0.2122	T
rs7916151	c	g	-1.063	0.5356	0.04718	?-??	10	81108276	NA	NA	NA	0.0006618	NA	-1.063	0.5356	0.04721	0.04429	C	NA	NA	NA	0.002205	NA	NA	NA	NA	0	NA
rs11002738	a	c	-0.3778	0.1904	0.0472	----	10	80686703	-0.3502	0.3313	0.2905	0.05824	A	-0.29	0.3048	0.3414	0.07525	A	-0.09757	0.4501	0.8284	0.03204	A	-1.306	0.5998	0.02942	0.08714	A
rs6573834	t	c	0.2295	0.1157	0.04727	+++?	14	68808398	0.1567	0.1753	0.3715	0.2045	T	0.2877	0.232	0.2149	0.1099	T	0.284	0.2058	0.1675	0.1643	T	NA	NA	NA	0	NA
rs45445397	t	c	0.222	0.1119	0.04729	++++	16	52517876	-0.183	0.2027	0.3666	0.1476	C	-0.01656	0.2366	0.9442	0.1009	C	-0.2975	0.2566	0.2463	0.129	C	-0.3763	0.2109	0.07429	0.3889	C
rs7068112	t	c	0.19	0.0958	0.04729	++-+	10	80763116	-0.3213	0.192	0.09426	0.187	C	-0.3656	0.1609	0.02308	0.3869	C	0.1154	0.2249	0.6077	0.1461	C	-0.006723	0.2062	0.974	0.34	C
rs62176358	a	c	-0.4661	0.235	0.04733	--+?	2	217972764	0.8177	0.2877	0.004483	0.04233	C	0.0428	0.6639	0.9486	0.01067	C	-0.4084	0.5157	0.4285	0.03267	C	NA	NA	NA	0	NA
rs1274639	a	c	0.2122	0.107	0.04738	++++	14	68668499	0.1518	0.1768	0.3903	0.1618	A	0.3914	0.1839	0.03333	0.2022	A	0.04928	0.211	0.8154	0.1648	A	0.3002	0.5495	0.5849	0.02629	A
rs61851331	t	c	-0.4614	0.2327	0.04744	---?	10	80773851	-0.4506	0.2894	0.1195	0.07909	T	-0.9436	0.7531	0.2102	0.02028	T	-0.3097	0.4584	0.4993	0.04079	T	NA	NA	NA	0	NA
rs140909684	t	c	0.9253	0.4668	0.04746	+?+?	14	68509303	1.195	0.7177	0.0959	0.005295	T	NA	NA	NA	0.001601	NA	0.7275	0.6145	0.2365	0.01047	T	NA	NA	NA	0	NA
Var-10-64464433	a	g	-1.356	0.6841	0.04746	???-	10	64464433	NA	NA	NA	0	NA	NA	NA	NA	0	NA	NA	NA	NA	0	NA	1.356	0.6841	0.04749	0.00836	G
rs76245253	t	c	1.102	0.5561	0.04752	?+??	14	68827970	NA	NA	NA	0	NA	1.102	0.5561	0.04747	0.009605	T	NA	NA	NA	0	NA	NA	NA	NA	0	NA
rs112078146	t	c	0.4266	0.2153	0.04754	?+??	5	56280753	NA	NA	NA	0	NA	0.4266	0.2153	0.0475	0.09712	T	NA	NA	NA	0.00441	NA	NA	NA	NA	0	NA
rs598003	a	g	0.4503	0.2273	0.04756	?++?	11	69353424	NA	NA	NA	0.0003309	NA	-0.4301	0.2325	0.06432	0.1233	G	-0.8854	1.079	0.4117	0.007166	G	NA	NA	NA	0	NA
rs73350145	a	g	-0.7523	0.3797	0.04756	?--?	8	128129269	NA	NA	NA	0	NA	-0.7523	0.3797	0.04758	0.0683	A	-19.76	14000	0.9989	0.006064	A	NA	NA	NA	0	NA
rs7463708	t	g	-0.1748	0.0883	0.04764	---+	8	128104055	-0.2288	0.1609	0.1549	0.2657	T	-0.2495	0.1759	0.1559	0.235	T	-0.1818	0.1738	0.2956	0.3037	T	-0.01965	0.2027	0.9228	0.3842	G
Var-10-124009214	a	g	1.158	0.5847	0.04765	???+	10	124009214	NA	NA	NA	0	NA	NA	NA	NA	0	NA	NA	NA	NA	0	NA	1.158	0.5847	0.04759	0.01314	A
rs17535996	t	c	0.1967	0.0993	0.04767	++++	16	52441427	0.01504	0.1671	0.9283	0.2194	T	0.1833	0.263	0.4859	0.08218	T	0.3767	0.1886	0.04582	0.1979	T	0.268	0.2086	0.199	0.326	T
rs73780830	a	t	-0.8792	0.444	0.04768	?-??	6	151954292	NA	NA	NA	0.0003309	NA	-0.8792	0.444	0.04771	0.0555	A	NA	NA	NA	0.003308	NA	NA	NA	NA	0	NA
rs45598238	a	g	-0.9789	0.4944	0.04771	-???	16	52582168	0.9789	0.4944	0.04769	0.008273	G	NA	NA	NA	0.001067	NA	NA	NA	NA	0.002205	NA	NA	NA	NA	0	NA
rs891203	c	g	0.2085	0.1053	0.04776	++++	19	17337882	-0.3484	0.2323	0.1337	0.1244	G	-0.126	0.1749	0.4711	0.2604	G	-0.04176	0.1873	0.8236	0.2613	G	-0.675	0.3099	0.0294	0.1879	G
rs115100353	a	g	1.83	0.9245	0.04777	?+??	19	17729931	NA	NA	NA	0	NA	1.83	0.9245	0.04779	0.00587	A	NA	NA	NA	0.0005513	NA	NA	NA	NA	0	NA
rs1971255	a	g	-0.2474	0.125	0.04778	---?	6	151816094	-0.2795	0.2211	0.2063	0.1224	A	-0.1669	0.1696	0.3249	0.2892	A	-0.4917	0.3376	0.1452	0.08875	A	NA	NA	NA	0.002389	NA
rs8013026	a	g	0.2454	0.124	0.04778	+++?	14	68832090	0.2432	0.1741	0.1625	0.1949	A	0.2017	0.3183	0.5263	0.05496	A	0.268	0.2122	0.2065	0.14	A	NA	NA	NA	0	NA
rs73136954	t	g	0.4912	0.2482	0.04781	?+??	5	56201107	NA	NA	NA	0	NA	0.4912	0.2482	0.04776	0.07631	T	NA	NA	NA	0.002205	NA	NA	NA	NA	0	NA
rs3824120	t	g	0.226	0.1142	0.04783	++++	8	128747953	0.2336	0.207	0.259	0.1122	T	0.1425	0.2983	0.6329	0.05443	T	0.1612	0.1852	0.3841	0.2393	T	0.4317	0.2784	0.121	0.1031	T
rs138447082	a	g	0.7962	0.4025	0.04791	+?-?	16	52431715	0.7962	0.4025	0.04789	0.01763	A	NA	NA	NA	0.004292	NA	-19.6	9186	0.9983	0.005568	A	NA	NA	NA	0.0008084	NA
rs112698648	a	g	1.447	0.7316	0.04794	?+??	10	123875485	NA	NA	NA	0.0003309	NA	-1.447	0.7316	0.04797	0.03415	G	NA	NA	NA	0.002205	NA	NA	NA	NA	0	NA
rs113489977	a	g	1.447	0.7316	0.04794	?+??	10	123875470	NA	NA	NA	0.0003309	NA	-1.447	0.7316	0.04797	0.03415	G	NA	NA	NA	0.002205	NA	NA	NA	NA	0	NA
rs11592322	a	t	0.246	0.1244	0.04798	++++	10	123576605	-0.3079	0.1797	0.08668	0.2263	T	-0.3957	0.3504	0.2587	0.05496	T	-0.03101	0.2239	0.8898	0.1284	T	-0.4541	0.4246	0.2848	0.084	T
rs187577533	c	g	0.8393	0.4246	0.04808	+???	14	68266164	0.8393	0.4246	0.04811	0.01588	C	NA	NA	NA	0.001601	NA	NA	NA	NA	0.003859	NA	NA	NA	NA	0	NA
rs7937940	t	c	0.2004	0.1014	0.04814	++++	11	69395231	-0.1225	0.2358	0.6036	0.1062	C	-0.2101	0.1587	0.1857	0.3549	C	-0.2081	0.2063	0.3132	0.1852	C	-0.2522	0.2494	0.312	0.2142	C
rs3757322	t	g	-0.1668	0.0844	0.04816	----	6	151942194	0.03781	0.1531	0.805	0.3362	G	0.02132	0.1483	0.8857	0.4568	G	0.3299	0.1804	0.06741	0.2558	G	0.4989	0.2161	0.02096	0.2492	G
Var-19-17357410	a	g	1.219	0.617	0.04819	?+??	19	17357410	NA	NA	NA	0.0003539	NA	1.219	0.617	0.0482	0.01046	A	NA	NA	NA	0.0006031	NA	NA	NA	NA	0.000834	NA
rs77835566	a	g	0.5062	0.2563	0.04826	?++?	14	68773433	NA	NA	NA	0	NA	0.3976	0.2781	0.1528	0.06457	A	1.119	0.6605	0.09029	0.00882	A	NA	NA	NA	0	NA
rs7252581	a	g	0.1614	0.0818	0.04836	+-++	19	17469382	0.1384	0.1381	0.3161	0.4844	A	-0.01884	0.179	0.9162	0.2263	A	0.2518	0.1527	0.09923	0.4443	A	0.2895	0.2082	0.1642	0.3169	A
rs73304143	a	g	1.233	0.6247	0.04841	?+??	10	81029650	NA	NA	NA	0	NA	1.233	0.6247	0.04849	0.008004	A	NA	NA	NA	0.0005513	NA	NA	NA	NA	0	NA
rs3784104	a	g	0.1578	0.08	0.0485	+++-	14	68773469	0.2087	0.1424	0.1428	0.3852	A	-0.2742	0.1565	0.07981	0.3746	G	0.1575	0.1576	0.3177	0.4079	A	0.1213	0.1961	0.5362	0.4968	G
rs78588953	t	g	1.734	0.8791	0.04856	???+	16	52528393	NA	NA	NA	0.001655	NA	NA	NA	NA	0.002134	NA	NA	NA	NA	0	NA	1.734	0.8791	0.04853	0.006369	T
Var-19-17198539	t	c	1.3175	0.6683	0.04868	+?+?	19	17198539	0.6021	0.809	0.4567	0.006052	T	NA	NA	NA	0.001616	NA	2.855	1.186	0.01611	0.005028	T	NA	NA	NA	0	NA
rs12589872	a	g	0.2457	0.1246	0.04869	+++?	14	68818292	0.2446	0.176	0.1646	0.1883	A	0.2001	0.3185	0.5299	0.05336	A	0.2674	0.212	0.2071	0.14	A	NA	NA	NA	0.0007962	NA
rs74143445	t	c	-0.9382	0.4762	0.04881	?--?	10	80824679	NA	NA	NA	0.0003309	NA	-0.9799	0.5279	0.06339	0.04109	T	-0.7561	1.103	0.4929	0.006064	T	NA	NA	NA	0	NA
rs80183370	a	c	0.293	0.1487	0.04882	++++	19	17691087	0.1875	0.2231	0.4006	0.09298	A	0.6776	0.4803	0.1583	0.01868	A	0.5684	0.3516	0.106	0.04906	A	0.1532	0.2805	0.585	0.135	A
rs1893721	t	g	0.1641	0.0833	0.04893	++++	11	69346897	-0.01745	0.145	0.9042	0.3666	G	-0.2793	0.1706	0.1015	0.3063	G	-0.1138	0.1581	0.4716	0.4647	G	-0.3921	0.2129	0.06556	0.3861	G
rs13398312	a	g	0.4306	0.2187	0.04894	++-?	2	217962023	0.8448	0.2883	0.003383	0.04169	A	0.1059	0.4415	0.8104	0.02721	A	-0.4546	0.5166	0.3788	0.03528	A	NA	NA	NA	0	NA
rs139701420	a	g	0.8782	0.4462	0.04905	+?-?	16	52664139	1.223	0.4914	0.01278	0.01398	A	NA	NA	NA	0.002304	NA	-0.7414	1.065	0.4864	0.01001	A	NA	NA	NA	0	NA
rs17105664	t	g	0.2778	0.1412	0.04914	++++	14	68926193	0.426	0.3687	0.2479	0.03011	T	0.1327	0.1688	0.4317	0.2156	T	0.6735	0.5044	0.1818	0.0226	T	0.9234	0.5139	0.07233	0.02627	T
rs115679103	a	g	0.9117	0.4635	0.04918	?+??	10	123986845	NA	NA	NA	0	NA	0.9117	0.4635	0.04917	0.01708	A	NA	NA	NA	0.002205	NA	NA	NA	NA	0	NA
rs28396952	a	g	-1.177	0.5985	0.04923	?-??	8	128177392	NA	NA	NA	0	NA	-1.177	0.5985	0.04927	0.03415	A	NA	NA	NA	0.001654	NA	NA	NA	NA	0	NA
rs116512568	t	c	1.994	1.014	0.04924	?+??	10	64447630	NA	NA	NA	0	NA	-1.994	1.014	0.0492	0.02944	C	NA	NA	NA	0.001104	NA	NA	NA	NA	0	NA
rs114201368	a	g	0.7106	0.3614	0.04927	?+??	10	123254908	NA	NA	NA	0.0003524	NA	0.7106	0.3614	0.04931	0.028	A	NA	NA	NA	0.002927	NA	NA	NA	NA	0.0004223	NA
rs16856890	t	c	-0.1715	0.0872	0.04928	---+	2	217931731	-0.2136	0.1538	0.1648	0.3385	T	0.1566	0.1506	0.2987	0.3687	C	-0.2794	0.1915	0.1445	0.2426	T	0.05683	0.237	0.8105	0.2241	T
rs73342145	a	g	0.67	0.3408	0.0493	?++?	8	127968929	NA	NA	NA	0.001324	NA	-0.67	0.3408	0.0493	0.08324	G	-19.83	10800	0.9985	0.006064	G	NA	NA	NA	0	NA
rs73342161	a	g	-0.67	0.3408	0.0493	?--?	8	127972136	NA	NA	NA	0.001324	NA	-0.67	0.3408	0.0493	0.08324	A	-19.83	10800	0.9985	0.006064	A	NA	NA	NA	0	NA
rs10788240	c	g	0.1793	0.0913	0.0494	++-+	10	123859498	0.3432	0.1726	0.04675	0.1807	C	0.2099	0.18	0.2434	0.1804	C	-0.02346	0.1807	0.8967	0.2809	C	0.17	0.1999	0.3952	0.3292	C
rs147319041	t	c	-1.087	0.5535	0.04955	?-??	14	68318239	NA	NA	NA	0	NA	1.087	0.5535	0.04953	0.009091	C	NA	NA	NA	0	NA	NA	NA	NA	0	NA
rs148552744	t	c	1.087	0.5535	0.04955	?+??	14	68249605	NA	NA	NA	0	NA	1.087	0.5535	0.04953	0.009072	T	NA	NA	NA	0	NA	NA	NA	NA	0	NA
rs72816241	t	g	1.225	0.6238	0.04956	+???	10	80862276	1.225	0.6238	0.04947	0.005956	T	NA	NA	NA	0.002134	NA	NA	NA	NA	0.003859	NA	NA	NA	NA	0	NA
rs79034099	a	g	0.3675	0.1872	0.04959	+++-	10	80710878	0.4598	0.3475	0.1858	0.03375	A	0.4925	0.3953	0.2127	0.02561	A	0.5451	0.3831	0.1548	0.02536	A	-0.02611	0.3767	0.9447	0.07484	A
rs10141370	a	g	-0.1562	0.0796	0.04963	----	14	68776170	0.17	0.1435	0.2363	0.3805	G	-0.2571	0.1525	0.09179	0.4274	A	0.1278	0.1581	0.4189	0.398	G	0.009303	0.1949	0.9619	0.4662	G
rs66546736	t	g	0.1849	0.0942	0.04963	++++	19	17730141	0.2016	0.1481	0.1734	0.3647	T	0.0969	0.1849	0.6002	0.1788	T	0.2676	0.1787	0.1342	0.3203	T	0.06679	0.3891	0.8637	0.07285	T
rs7148073	t	c	0.1562	0.0796	0.04963	++++	14	68777042	0.17	0.1435	0.2363	0.3809	T	-0.2571	0.1525	0.09179	0.4274	C	0.1278	0.1581	0.4189	0.398	T	0.009303	0.1949	0.9619	0.4662	T
rs7908120	t	c	-0.1569	0.0799	0.04966	----	10	123546211	-0.1936	0.1463	0.1857	0.363	T	-0.01203	0.1493	0.9358	0.4263	T	-0.2003	0.1525	0.1892	0.419	T	-0.2893	0.2132	0.1747	0.4033	T
Var-10-64259157	a	g	1.344	0.6848	0.04969	???+	10	64259157	NA	NA	NA	0	NA	NA	NA	NA	0	NA	NA	NA	NA	0	NA	1.344	0.6848	0.04965	0.009554	A
rs7004844	a	g	0.2682	0.1367	0.04977	+++-	8	128600449	0.1342	0.2099	0.5226	0.116	A	0.3931	0.3036	0.1955	0.05027	A	0.7634	0.2914	0.008814	0.06785	A	-0.2377	0.3493	0.4961	0.1012	A
rs6512209	t	g	-0.2127	0.1084	0.04981	---?	19	17776331	-0.3855	0.1938	0.04673	0.2076	T	-0.1126	0.1563	0.4714	0.386	T	-0.184	0.2392	0.4417	0.1422	T	NA	NA	NA	0	NA
rs142254323	a	g	1.344	0.6852	0.04982	???+	16	52463533	NA	NA	NA	0	NA	NA	NA	NA	0	NA	NA	NA	NA	0	NA	1.344	0.6852	0.04975	0.007962	A
rs12577156	t	g	-0.5501	0.2805	0.04988	?-?-	11	69334525	NA	NA	NA	0.0003309	NA	1.12	0.7717	0.1466	0.007471	G	NA	NA	NA	0.001654	NA	0.4633	0.3011	0.1239	0.09873	G
rs191231818	t	c	-1.331	0.6788	0.0499	???-	10	123777114	NA	NA	NA	0	NA	NA	NA	NA	0	NA	NA	NA	NA	0	NA	1.331	0.6788	0.04983	0.01115	C
rs3745164	t	c	-0.2052	0.1047	0.05005	----	19	17337733	-0.3392	0.2324	0.1444	0.1243	T	-0.1102	0.1724	0.5225	0.2647	T	-0.04704	0.1866	0.801	0.2625	T	-0.7138	0.3111	0.02178	0.1914	T
rs283718	t	c	-0.1599	0.0816	0.05007	---+	8	128307082	0.135	0.1374	0.3257	0.4206	C	-0.3705	0.175	0.03424	0.2967	T	0.142	0.1585	0.3704	0.4107	C	0.03594	0.201	0.8581	0.3503	T
rs73304136	a	g	1.412	0.7207	0.05009	?+??	10	81022520	NA	NA	NA	0	NA	1.412	0.7207	0.05017	0.00587	A	NA	NA	NA	0	NA	NA	NA	NA	0	NA
rs114535060	a	g	0.6789	0.3466	0.05014	?+??	10	80737376	NA	NA	NA	0.0003369	NA	0.6789	0.3466	0.05016	0.03182	A	NA	NA	NA	0.0005643	NA	NA	NA	NA	0	NA
rs138077644	a	t	-0.9304	0.4751	0.05019	-???	10	80813121	0.9304	0.4751	0.05016	0.0106	T	NA	NA	NA	0.003202	NA	NA	NA	NA	0.002756	NA	NA	NA	NA	0	NA
rs1874659	t	c	-0.1564	0.0799	0.05022	----	10	123547737	-0.1971	0.1464	0.1781	0.3633	T	-0.0112	0.1489	0.9401	0.4258	T	-0.2003	0.1525	0.1892	0.4195	T	-0.2821	0.2133	0.186	0.4021	T
rs1874660	a	g	0.1564	0.0799	0.05022	++++	10	123547640	-0.1971	0.1464	0.1781	0.3633	G	-0.0112	0.1489	0.9401	0.4258	G	-0.2003	0.1525	0.1892	0.4195	G	-0.2821	0.2133	0.186	0.4021	G
rs7092868	t	c	-0.1564	0.0799	0.05022	----	10	123547771	-0.1971	0.1464	0.1781	0.3633	T	-0.0112	0.1489	0.9401	0.4258	T	-0.2003	0.1525	0.1892	0.4195	T	-0.2821	0.2133	0.186	0.4021	T
rs1274649	t	g	-0.2095	0.107	0.05024	----	14	68674300	0.1518	0.1768	0.3903	0.1618	G	0.3838	0.184	0.03696	0.2028	G	0.04928	0.211	0.8154	0.1643	G	0.3002	0.5495	0.5849	0.02627	G
rs1274650	a	g	0.2095	0.107	0.05024	++++	14	68676173	0.1518	0.1768	0.3903	0.1618	A	0.3838	0.184	0.03696	0.2012	A	0.04928	0.211	0.8154	0.1643	A	0.3002	0.5495	0.5849	0.02627	A
rs192755180	a	c	1.339	0.6839	0.05024	???+	10	64271788	NA	NA	NA	0	NA	NA	NA	NA	0	NA	NA	NA	NA	0	NA	1.339	0.6839	0.05025	0.006768	A
rs6470480	t	c	-0.2026	0.1036	0.05046	----	8	127914938	0.05897	0.1684	0.7262	0.2009	C	0.6347	0.2366	0.007309	0.08218	C	0.03011	0.1783	0.8659	0.2596	C	0.5233	0.3402	0.124	0.06927	C
rs7075891	a	g	-0.158	0.0808	0.05047	----	10	123806953	0.1069	0.1483	0.4709	0.3746	G	0.127	0.146	0.3845	0.4402	G	0.2446	0.1684	0.1462	0.4901	G	0.1866	0.1979	0.3458	0.3897	G
rs77848126	a	g	-1.989	1.017	0.05049	???-	10	123217601	NA	NA	NA	0.0003316	NA	NA	NA	NA	0	NA	NA	NA	NA	0	NA	-1.989	1.017	0.05047	0.05257	A
rs7842552	a	g	0.1836	0.0939	0.05049	++++	8	128431694	-0.3405	0.1645	0.03838	0.2923	G	-0.1046	0.1526	0.493	0.3915	G	-0.01976	0.2012	0.9218	0.2016	G	-0.367	0.3347	0.2729	0.1327	G
rs521937	t	c	0.2102	0.1075	0.05053	?+++	11	69344973	NA	NA	NA	0.003971	NA	0.08295	0.1552	0.5931	0.4535	T	0.1275	0.2154	0.554	0.1372	T	0.5112	0.2064	0.01326	0.4781	T
rs11200438	t	c	-0.4501	0.2302	0.0506	+---	10	123913662	0.0837	0.4991	0.8668	0.0225	T	-0.134	0.6467	0.8359	0.01441	T	-0.7438	0.432	0.08512	0.05954	T	-0.6367	0.3753	0.0898	0.1234	T
rs112004482	a	t	1.184	0.6057	0.05061	?+??	14	68723340	NA	NA	NA	0	NA	-1.184	0.6057	0.05066	0.03202	T	NA	NA	NA	0.001103	NA	NA	NA	NA	0	NA
rs112145048	a	g	-1.184	0.6057	0.05061	?-??	14	68717284	NA	NA	NA	0	NA	-1.184	0.6057	0.05066	0.03202	A	NA	NA	NA	0.001103	NA	NA	NA	NA	0	NA
rs17105264	t	c	-1.184	0.6057	0.05061	?-??	14	68722416	NA	NA	NA	0	NA	-1.184	0.6057	0.05066	0.03202	T	NA	NA	NA	0.001103	NA	NA	NA	NA	0	NA
rs75442907	t	c	1.184	0.6057	0.05061	?+??	14	68723006	NA	NA	NA	0	NA	-1.184	0.6057	0.05066	0.03202	C	NA	NA	NA	0.001103	NA	NA	NA	NA	0	NA
rs79111898	a	g	-1.184	0.6057	0.05061	?-??	14	68718035	NA	NA	NA	0	NA	-1.184	0.6057	0.05066	0.03202	A	NA	NA	NA	0.001103	NA	NA	NA	NA	0	NA
rs79273259	t	c	-1.184	0.6057	0.05061	?-??	14	68718063	NA	NA	NA	0	NA	-1.184	0.6057	0.05066	0.03202	T	NA	NA	NA	0.001103	NA	NA	NA	NA	0	NA
rs78517863	t	c	-0.2248	0.115	0.05063	----	6	151985574	0.2035	0.2291	0.3743	0.09861	C	0.01054	0.2096	0.9599	0.1473	C	0.3585	0.3033	0.2372	0.06781	C	0.3919	0.2089	0.0607	0.2795	C
rs1356324	a	g	-0.2021	0.1034	0.05071	----	8	127919387	0.05869	0.1678	0.7266	0.2009	G	0.6347	0.2366	0.007309	0.08218	G	0.03011	0.1783	0.8659	0.2591	G	0.5233	0.3402	0.124	0.06927	G
rs59853501	t	c	0.3724	0.1906	0.05076	?+-?	10	80945903	NA	NA	NA	0.0003309	NA	0.3883	0.1935	0.04475	0.1547	T	-0.1492	1.107	0.8928	0.006064	T	NA	NA	NA	0	NA
rs74687283	a	g	0.2679	0.1372	0.05078	+++-	10	81023806	0.1814	0.215	0.3989	0.1009	A	0.1415	0.2646	0.5928	0.07311	A	0.6441	0.2549	0.01151	0.08655	A	-0.8758	0.7359	0.234	0.03384	A
rs78107324	t	c	0.4035	0.2066	0.05079	+-+?	8	128054139	0.4979	0.2706	0.06583	0.04699	T	-0.09493	0.6551	0.8848	0.01387	T	0.3863	0.3664	0.2917	0.04135	T	NA	NA	NA	0	NA
rs143720358	a	g	1.195	0.612	0.05087	?+??	8	128149827	NA	NA	NA	0	NA	1.195	0.612	0.05095	0.007692	A	NA	NA	NA	0.003405	NA	NA	NA	NA	0.0008271	NA
rs111496595	a	g	0.6232	0.3192	0.05092	+--?	16	52655416	0.9398	0.37	0.01108	0.02416	A	-0.477	1.082	0.6594	0.005336	A	-0.2067	0.7774	0.7903	0.01268	A	NA	NA	NA	0	NA
rs11200007	a	g	0.2776	0.1422	0.05103	-++?	10	123330528	0.01093	0.215	0.9594	0.1208	G	-0.4205	0.217	0.05268	0.1766	G	-0.7668	0.3907	0.04972	0.08324	G	NA	NA	NA	0	NA
rs1447294	t	c	-0.1803	0.0924	0.05106	----	8	128437686	-0.1737	0.1544	0.2608	0.2803	T	-0.1813	0.1637	0.2679	0.2844	T	-0.09749	0.2123	0.646	0.2045	T	-0.3126	0.2526	0.216	0.2301	T
rs145228073	a	g	-0.9639	0.4941	0.05108	-???	2	217967602	0.9639	0.4941	0.05109	0.009927	G	NA	NA	NA	0.001067	NA	NA	NA	NA	0.00441	NA	NA	NA	NA	0	NA
rs7147852	t	c	-0.1597	0.0819	0.05116	---+	14	68796799	0.2121	0.1426	0.137	0.3852	C	-0.2752	0.164	0.09337	0.3308	T	0.1905	0.1604	0.2349	0.3848	C	-0.1788	0.2049	0.383	0.4387	C
rs1810623	t	c	0.2226	0.1142	0.05123	+++?	14	68805725	0.1567	0.1753	0.3715	0.2048	T	0.2897	0.22	0.1879	0.1227	T	0.2549	0.2063	0.2166	0.1665	T	NA	NA	NA	0	NA
rs7756917	a	g	-0.1864	0.0956	0.05134	---+	6	152007587	-0.2136	0.2156	0.3218	0.1397	A	-0.1778	0.1494	0.2339	0.4477	A	-0.4394	0.1943	0.02378	0.2506	A	-0.2315	0.246	0.3467	0.2347	G
rs16902175	a	c	0.4498	0.231	0.05145	?++?	8	128504658	NA	NA	NA	0.0009927	NA	-0.4383	0.2366	0.06392	0.1313	C	-0.6834	1.064	0.5207	0.01103	C	NA	NA	NA	0	NA
rs6985276	t	c	-0.2009	0.1031	0.05145	----	8	127918983	0.08994	0.1668	0.5897	0.2052	C	0.5911	0.2335	0.01137	0.08513	C	0.0154	0.1794	0.9316	0.2572	C	0.5012	0.3402	0.1407	0.07068	C
rs115138276	a	g	0.9033	0.4638	0.05146	?+??	14	68571694	NA	NA	NA	0	NA	0.9033	0.4638	0.05148	0.01441	A	NA	NA	NA	0.0005513	NA	NA	NA	NA	0	NA
rs76063225	t	c	0.9033	0.4638	0.05146	?+??	14	68597374	NA	NA	NA	0	NA	0.9033	0.4638	0.05148	0.01441	T	NA	NA	NA	0.0005513	NA	NA	NA	NA	0	NA
rs78515565	a	g	0.9033	0.4638	0.05146	?+??	14	68645551	NA	NA	NA	0	NA	0.9033	0.4638	0.05148	0.01601	A	NA	NA	NA	0.0005513	NA	NA	NA	NA	0	NA
rs79087385	t	c	-0.9033	0.4638	0.05146	?-??	14	68594885	NA	NA	NA	0	NA	0.9033	0.4638	0.05148	0.01441	C	NA	NA	NA	0.0005513	NA	NA	NA	NA	0	NA
rs7153170	a	c	0.977	0.5017	0.05149	?+??	14	68850301	NA	NA	NA	0.0009927	NA	0.977	0.5017	0.0515	0.01334	A	NA	NA	NA	0.001103	NA	NA	NA	NA	0	NA
Var-14-68367106	a	g	-1.673	0.8593	0.05154	???-	14	68367106	NA	NA	NA	0	NA	NA	NA	NA	0	NA	NA	NA	NA	0	NA	1.673	0.8593	0.05157	0.005175	G
rs184570244	t	c	0.9032	0.464	0.05159	?+??	14	68638099	NA	NA	NA	0	NA	0.9032	0.464	0.05159	0.01613	T	NA	NA	NA	0.0005531	NA	NA	NA	NA	0	NA
rs191459122	t	c	1.2	0.6167	0.05167	?+??	11	69463648	NA	NA	NA	0	NA	1.2	0.6167	0.05172	0.01121	T	NA	NA	NA	0	NA	NA	NA	NA	0	NA
rs78588478	t	c	0.5277	0.2713	0.05177	?+??	8	128708338	NA	NA	NA	0	NA	0.5277	0.2713	0.05174	0.0667	T	NA	NA	NA	0.001103	NA	NA	NA	NA	0	NA
rs73350150	a	c	-0.7389	0.3799	0.05178	?--?	8	128129345	NA	NA	NA	0.0003356	NA	-0.7389	0.3799	0.05176	0.06852	A	-19.74	14000	0.9989	0.006091	A	NA	NA	NA	0	NA
rs74617175	a	g	-0.8513	0.4379	0.05189	?-??	14	68885218	NA	NA	NA	0.0003309	NA	0.8513	0.4379	0.05192	0.01868	G	NA	NA	NA	0.001654	NA	NA	NA	NA	0	NA
rs8021341	t	g	0.8513	0.4379	0.05189	?+??	14	68907936	NA	NA	NA	0.0003309	NA	0.8513	0.4379	0.05192	0.01868	T	NA	NA	NA	0.001654	NA	NA	NA	NA	0	NA
Var-14-68905595	a	g	0.8513	0.4379	0.05189	?+??	14	68905595	NA	NA	NA	0.0003309	NA	0.8513	0.4379	0.05192	0.01868	A	NA	NA	NA	0.001654	NA	NA	NA	NA	0.001592	NA
rs77255806	a	g	0.4773	0.2455	0.05192	++++	6	152003136	-0.6925	0.4247	0.103	0.04864	G	-0.221	0.3465	0.5236	0.05283	G	-0.6974	0.7575	0.3572	0.0226	G	-1.052	1.015	0.2998	0.02389	G
rs6743	a	g	-0.1618	0.0833	0.05195	----	19	17628587	-0.2195	0.1399	0.1167	0.4715	A	-0.006846	0.1751	0.9688	0.2508	A	-0.3123	0.1717	0.06891	0.349	A	0.04927	0.1938	0.7993	0.4431	G
rs2075236	a	t	-0.172	0.0885	0.05197	-+--	16	52479771	0.1883	0.1546	0.2234	0.2806	T	-0.07244	0.1956	0.7112	0.1777	T	0.2707	0.1615	0.09369	0.3429	T	-0.2617	0.2162	0.2262	0.3432	A
rs74669605	a	g	1.793	0.9227	0.05199	?+??	10	123212542	NA	NA	NA	0	NA	1.793	0.9227	0.05204	0.006403	A	NA	NA	NA	0.0005513	NA	NA	NA	NA	0	NA
rs144197774	a	g	-1.393	0.717	0.05204	?-??	8	128366000	NA	NA	NA	0	NA	1.393	0.717	0.05206	0.00587	G	NA	NA	NA	0.003308	NA	NA	NA	NA	0	NA
rs148673280	a	g	-1.393	0.717	0.05204	?-??	8	128339487	NA	NA	NA	0	NA	1.393	0.717	0.05206	0.00587	G	NA	NA	NA	0.002756	NA	NA	NA	NA	0	NA
rs7255142	t	c	-0.2005	0.1032	0.05204	----	19	17336962	-0.3392	0.2324	0.1444	0.1259	T	-0.08446	0.1656	0.6099	0.3058	T	-0.08431	0.1874	0.6528	0.2679	T	-0.6749	0.309	0.02892	0.1877	T
rs72949860	a	g	-0.5623	0.2895	0.0521	---?	2	217916224	-0.5243	0.382	0.1698	0.04864	A	-0.934	0.7562	0.2168	0.01334	A	-0.4453	0.548	0.4165	0.02426	A	NA	NA	NA	0	NA
Var-5-1273939	t	c	0.4072	0.2097	0.05218	++--	5	1273939	1.073	0.55	0.05114	0.009302	T	0.4626	0.2567	0.07155	0.08306	T	-0.08784	0.6491	0.8923	0.01608	T	-0.5858	0.7294	0.4219	0.02711	T
rs1516935	t	g	-0.2008	0.1035	0.05231	----	8	127919914	0.05501	0.1679	0.7432	0.2012	G	0.6347	0.2366	0.007309	0.08218	G	0.03011	0.1783	0.8659	0.2591	G	0.5233	0.3402	0.124	0.06927	G
Var-14-68288146	t	c	2.378	1.226	0.05242	???+	14	68288146	NA	NA	NA	0	NA	NA	NA	NA	0	NA	NA	NA	NA	0	NA	2.378	1.226	0.05248	0.005175	T
rs73350848	t	c	0.8363	0.4312	0.05244	?+??	8	128280265	NA	NA	NA	0	NA	0.8363	0.4312	0.05244	0.01976	T	NA	NA	NA	0.0005513	NA	NA	NA	NA	0	NA
Var-10-80786248	a	g	1.06	0.5466	0.05247	???+	10	80786248	NA	NA	NA	0	NA	NA	NA	NA	0.001075	NA	NA	NA	NA	0.001718	NA	1.06	0.5466	0.05257	0.01652	A
rs10483807	a	g	0.1622	0.0837	0.05248	++++	14	68808824	0.1771	0.1429	0.2152	0.3845	A	-0.3363	0.1905	0.0776	0.2252	G	0.1253	0.1582	0.4281	0.4135	A	0.008875	0.1946	0.9636	0.467	A
rs911254	a	t	-0.1622	0.0837	0.05251	----	14	68805323	0.1745	0.1431	0.2224	0.3862	T	-0.3363	0.1905	0.0776	0.2252	A	0.1286	0.158	0.4156	0.4129	T	0.008875	0.1946	0.9636	0.467	T
rs146003152	t	c	1.125	0.5804	0.05258	???+	6	151908244	NA	NA	NA	0.0003579	NA	NA	NA	NA	0	NA	NA	NA	NA	0.0006219	NA	1.125	0.5804	0.05265	0.01533	T
rs2420969	t	c	-0.1563	0.0806	0.05261	----	10	123661217	-0.06535	0.1401	0.6408	0.4819	T	0.2751	0.1682	0.1019	0.2393	C	0.05817	0.154	0.7056	0.4956	C	-0.3362	0.1985	0.09036	0.4976	T
rs114238318	t	c	-1.782	0.92	0.05275	?-??	8	128271572	NA	NA	NA	0	NA	1.782	0.92	0.05278	0.006403	C	NA	NA	NA	0	NA	NA	NA	NA	0	NA
rs138379660	a	g	-1.782	0.92	0.05275	?-??	8	128276211	NA	NA	NA	0	NA	1.782	0.92	0.05278	0.006403	G	NA	NA	NA	0	NA	NA	NA	NA	0	NA
rs60127754	a	g	0.888	0.4585	0.05278	?+??	2	217955345	NA	NA	NA	0	NA	0.888	0.4585	0.05281	0.01814	A	NA	NA	NA	0	NA	NA	NA	NA	0	NA
rs113229717	t	c	-0.6974	0.3602	0.05285	?-??	16	52584512	NA	NA	NA	0	NA	0.6974	0.3602	0.05287	0.03202	C	NA	NA	NA	0.001654	NA	NA	NA	NA	0	NA
rs74696577	a	g	-0.6974	0.3602	0.05285	?-??	16	52585851	NA	NA	NA	0	NA	0.6974	0.3602	0.05287	0.03202	G	NA	NA	NA	0.001654	NA	NA	NA	NA	0	NA
rs75375635	t	c	-0.6974	0.3602	0.05285	?-??	16	52585682	NA	NA	NA	0	NA	0.6974	0.3602	0.05287	0.03202	C	NA	NA	NA	0.001654	NA	NA	NA	NA	0	NA
rs79523526	a	t	0.6974	0.3602	0.05285	?+??	16	52589462	NA	NA	NA	0	NA	0.6974	0.3602	0.05287	0.03202	A	NA	NA	NA	0.001654	NA	NA	NA	NA	0	NA
rs8053294	t	g	0.6974	0.3602	0.05285	?+??	16	52586908	NA	NA	NA	0	NA	0.6974	0.3602	0.05287	0.03202	T	NA	NA	NA	0.001654	NA	NA	NA	NA	0	NA
rs140370173	t	c	1.325	0.6846	0.05294	???+	8	128695606	NA	NA	NA	0	NA	NA	NA	NA	0	NA	NA	NA	NA	0	NA	1.325	0.6846	0.053	0.01154	T
rs2145422	c	g	-0.1586	0.082	0.05295	---+	14	68797169	0.2121	0.1426	0.137	0.3855	G	-0.2715	0.1645	0.09874	0.3303	C	0.1905	0.1604	0.2349	0.3848	G	-0.1788	0.2049	0.383	0.4387	G
rs2145423	a	g	0.1586	0.082	0.05295	+++-	14	68796930	0.2121	0.1426	0.137	0.3852	A	-0.2715	0.1645	0.09874	0.3303	G	0.1905	0.1604	0.2349	0.3848	A	-0.1788	0.2049	0.383	0.4387	A
rs7254151	a	g	-0.1998	0.1033	0.05301	----	19	17336904	-0.3484	0.2323	0.1337	0.1258	A	-0.07719	0.166	0.6419	0.305	A	-0.08431	0.1874	0.6528	0.2677	A	-0.6758	0.309	0.02875	0.1882	A
Var-2-217933553	a	g	1.048	0.5417	0.05303	-+??	2	217933553	-19.37	9951	0.9984	0.006081	A	1.048	0.5417	0.05293	0.0165	A	NA	NA	NA	0.003444	NA	NA	NA	NA	0.004516	NA
rs7072508	a	t	-0.1637	0.0846	0.05304	----	10	123204357	0.1911	0.1392	0.1699	0.4841	T	0.07134	0.1566	0.6486	0.3196	T	-0.09221	0.1612	0.5672	0.4421	A	0.7381	0.3357	0.02791	0.0621	T
rs138152499	t	c	0.9704	0.5017	0.05309	?+??	14	68829560	NA	NA	NA	0.00134	NA	0.9704	0.5017	0.05309	0.0134	T	NA	NA	NA	0.001114	NA	NA	NA	NA	0	NA
rs79327189	a	g	-0.8512	0.4401	0.0531	?--?	8	128559013	NA	NA	NA	0	NA	-0.8512	0.4401	0.0531	0.05283	A	-19.78	12200	0.9987	0.005513	A	NA	NA	NA	0	NA
rs114069367	a	t	0.4429	0.229	0.05311	?+-?	8	128612389	NA	NA	NA	0	NA	0.4429	0.229	0.05315	0.1163	A	-19.59	8575	0.9982	0.008269	A	NA	NA	NA	0	NA
rs115828477	t	g	0.9591	0.4959	0.05311	?+??	14	68860782	NA	NA	NA	0	NA	0.9591	0.4959	0.05308	0.01601	T	NA	NA	NA	0.001654	NA	NA	NA	NA	0	NA
rs116477834	a	c	0.4429	0.229	0.05311	?+-?	8	128612390	NA	NA	NA	0	NA	0.4429	0.229	0.05315	0.1163	A	-19.59	8575	0.9982	0.008269	A	NA	NA	NA	0	NA
rs59791444	a	g	0.4311	0.2229	0.05312	+--+	10	80909560	0.8393	0.4238	0.04767	0.01688	A	-19.77	7341	0.9979	0.008004	A	-1.609	1.019	0.1142	0.02205	A	0.4084	0.2712	0.1321	0.121	A
rs76916035	a	t	-0.302	0.1562	0.05312	----	8	128791174	0.979	0.6228	0.116	0.007616	T	0.1535	0.1966	0.435	0.1547	T	1.375	0.4931	0.005299	0.01381	T	0.02774	0.3441	0.9358	0.07968	T
rs9928698	a	c	-0.158	0.0817	0.05321	----	16	52502571	-0.2039	0.143	0.1538	0.448	A	0.04967	0.1469	0.7353	0.4968	C	-0.3059	0.1653	0.06426	0.4201	A	-0.01071	0.236	0.9638	0.2452	A
rs12151017	t	c	-0.2046	0.1058	0.05322	---?	19	17774512	-0.2998	0.1818	0.09906	0.2227	T	-0.1363	0.1559	0.382	0.3618	T	-0.2007	0.2366	0.3963	0.1483	T	NA	NA	NA	0	NA
rs16902338	t	c	0.284	0.1469	0.05322	+++?	8	128725947	0.4614	0.3278	0.1593	0.03706	T	0.2414	0.1748	0.1673	0.2295	T	0.224	0.4816	0.6419	0.03142	T	NA	NA	NA	0	NA
rs117999938	t	g	-0.8608	0.4453	0.05323	???-	10	123313664	NA	NA	NA	0.0009927	NA	NA	NA	NA	0	NA	NA	NA	NA	0	NA	0.8608	0.4453	0.05322	0.02946	G
rs148528454	a	g	0.8608	0.4453	0.05323	???+	10	123318934	NA	NA	NA	0.0009927	NA	NA	NA	NA	0	NA	NA	NA	NA	0	NA	0.8608	0.4453	0.05322	0.02946	A
rs112785076	a	g	-0.4865	0.2517	0.05325	?-??	5	56114850	NA	NA	NA	0	NA	0.4865	0.2517	0.05326	0.07471	G	NA	NA	NA	0.001103	NA	NA	NA	NA	0	NA
rs113404794	t	c	0.4865	0.2517	0.05325	?+??	5	56165755	NA	NA	NA	0	NA	0.4865	0.2517	0.05326	0.07471	T	NA	NA	NA	0.001103	NA	NA	NA	NA	0	NA
rs79495893	a	g	-0.4865	0.2517	0.05325	?-??	5	56094148	NA	NA	NA	0	NA	0.4865	0.2517	0.05326	0.07471	G	NA	NA	NA	0.001103	NA	NA	NA	NA	0	NA
Var-5-56175379	a	t	-0.4865	0.2517	0.05325	?-??	5	56175379	NA	NA	NA	0	NA	0.4865	0.2517	0.05326	0.07471	T	NA	NA	NA	0.001103	NA	NA	NA	NA	0	NA
rs34884064	a	c	-0.3401	0.176	0.05326	--+?	8	128557658	0.415	0.3003	0.1669	0.04203	C	0.3517	0.2306	0.1273	0.09232	C	-0.09642	0.6453	0.8812	0.0149	C	NA	NA	NA	0.001194	NA
rs76398687	t	c	-0.2286	0.1183	0.05327	----	10	81061053	-0.09793	0.1891	0.6045	0.1787	T	-0.5114	0.3233	0.1137	0.07364	T	-0.1996	0.1791	0.2652	0.2988	T	-0.8925	0.5989	0.1361	0.06051	T
Var-16-52518354	a	g	-1.602	0.8289	0.05328	??-?	16	52518354	NA	NA	NA	0	NA	NA	NA	NA	0	NA	1.602	0.8289	0.05326	0.005513	G	NA	NA	NA	0	NA
rs80094294	a	g	-0.5181	0.2681	0.0533	?--?	10	123189491	NA	NA	NA	0.001324	NA	-0.5181	0.2681	0.0533	0.103	A	-19.85	8431	0.9981	0.008269	A	NA	NA	NA	0	NA
rs28559800	a	g	-0.4398	0.2276	0.05331	---?	10	64261872	0.777	0.3796	0.04068	0.02552	G	0.3672	0.3702	0.3212	0.03755	G	0.08266	0.4442	0.8524	0.03855	G	NA	NA	NA	0	NA
rs141812119	t	c	1.074	0.5558	0.05332	+???	6	151913780	1.074	0.5558	0.05338	0.00728	T	NA	NA	NA	0.001067	NA	NA	NA	NA	0.00441	NA	NA	NA	NA	0	NA
rs73350157	t	g	-0.7338	0.3798	0.05335	?--?	8	128131910	NA	NA	NA	0	NA	-0.7338	0.3798	0.05336	0.06884	T	-19.76	14000	0.9989	0.006064	T	NA	NA	NA	0	NA
rs2461225	t	g	-0.1802	0.0933	0.05336	--+-	10	123838026	-0.2375	0.1922	0.2165	0.178	T	-0.3793	0.1696	0.0253	0.3404	T	0.01407	0.1716	0.9346	0.2944	T	-0.08228	0.2282	0.7184	0.2452	T
rs13399525	a	g	0.4357	0.2255	0.05339	+--?	2	217957148	0.7957	0.2687	0.003069	0.04241	A	-0.4448	0.6988	0.5245	0.01148	A	-0.4111	0.5158	0.4254	0.03418	A	NA	NA	NA	0	NA
rs17081284	c	g	0.2419	0.1252	0.0534	+++?	6	151800796	-0.2707	0.2219	0.2226	0.1214	G	-0.1789	0.1713	0.2963	0.2812	G	-0.4079	0.3262	0.2111	0.08986	G	NA	NA	NA	0.002389	NA
rs12896939	t	c	0.1616	0.0837	0.05345	++++	14	68812662	0.1753	0.143	0.2202	0.385	T	-0.3363	0.1905	0.0776	0.2252	C	0.1253	0.1582	0.4281	0.4135	T	0.008875	0.1946	0.9636	0.4662	T
rs11627646	a	t	-0.1627	0.0843	0.05352	---+	14	68809564	0.2083	0.1425	0.1437	0.3858	T	-0.3609	0.1968	0.06669	0.2049	A	0.1621	0.1587	0.3069	0.4162	T	0.119	0.1959	0.5437	0.496	A
rs10732825	t	c	-0.1527	0.0791	0.05354	----	10	123864553	0.1786	0.1403	0.2032	0.4785	C	0.2584	0.1538	0.09291	0.2999	C	-0.1047	0.1547	0.4986	0.468	T	0.00116	0.2004	0.9954	0.3718	C
rs117434788	t	c	0.8401	0.4351	0.05354	-++?	11	69445190	-1.166	1.03	0.2576	0.01257	T	0.7732	0.6668	0.2462	0.005336	T	1.817	0.6918	0.008616	0.007718	T	NA	NA	NA	0	NA
rs75121222	a	g	-0.8822	0.4571	0.05361	?-??	10	124057931	NA	NA	NA	0	NA	0.8822	0.4571	0.05359	0.01868	G	NA	NA	NA	0.001103	NA	NA	NA	NA	0	NA
rs77071646	t	c	0.4155	0.2153	0.05362	?+??	5	56280731	NA	NA	NA	0	NA	0.4155	0.2153	0.05358	0.09765	T	NA	NA	NA	0.00441	NA	NA	NA	NA	0	NA
rs139179402	t	c	0.882	0.4571	0.05365	+?+?	19	17269731	1.21	0.6095	0.04714	0.005625	T	NA	NA	NA	0.002668	NA	0.4605	0.6909	0.5051	0.009372	T	NA	NA	NA	0	NA
rs73358587	a	t	0.9928	0.5145	0.05365	?+??	10	123482859	NA	NA	NA	0	NA	-0.9928	0.5145	0.05365	0.03682	T	NA	NA	NA	0.002756	NA	NA	NA	NA	0	NA
Var-19-17567477	t	g	1.307	0.6774	0.05368	???+	19	17567477	NA	NA	NA	0.0006627	NA	NA	NA	NA	0	NA	NA	NA	NA	0.0005519	NA	1.307	0.6774	0.05364	0.01036	T
rs115739803	a	g	-1.16	0.6013	0.05371	?-??	11	69284418	NA	NA	NA	0	NA	-1.16	0.6013	0.0537	0.03415	A	NA	NA	NA	0.002205	NA	NA	NA	NA	0	NA
rs73276280	t	g	-0.3209	0.1664	0.0538	---?	14	68886409	0.5272	0.372	0.1564	0.02879	G	0.1673	0.2022	0.408	0.1494	G	0.8318	0.4749	0.07984	0.0226	G	NA	NA	NA	0	NA
rs112388478	c	g	0.6939	0.3599	0.05385	?+??	16	52569176	NA	NA	NA	0	NA	0.6939	0.3599	0.05383	0.03202	C	NA	NA	NA	0.001654	NA	NA	NA	NA	0	NA
rs11158730	t	c	0.1613	0.0837	0.05392	++++	14	68812756	0.1745	0.1431	0.2224	0.3848	T	-0.3363	0.1905	0.0776	0.2252	C	0.1253	0.1582	0.4281	0.4135	T	0.008875	0.1946	0.9636	0.4662	T
rs12880109	t	c	-0.1613	0.0837	0.05392	----	14	68813032	0.1745	0.1431	0.2224	0.3855	C	-0.3363	0.1905	0.0776	0.2252	T	0.1253	0.1582	0.4281	0.4135	C	0.008875	0.1946	0.9636	0.4666	C
rs148742267	a	g	-1.204	0.6247	0.05394	???-	10	80941903	NA	NA	NA	0	NA	NA	NA	NA	0	NA	NA	NA	NA	0	NA	1.204	0.6247	0.05392	0.00836	G
rs143853873	a	g	1.322	0.686	0.05397	???+	10	81114329	NA	NA	NA	0	NA	NA	NA	NA	0	NA	NA	NA	NA	0	NA	1.322	0.686	0.05403	0.01274	A
rs6606645	t	c	0.1723	0.0894	0.05397	-++-	11	69301859	0.128	0.1476	0.3859	0.4796	C	0.5344	0.1781	0.002692	0.1884	T	0.3492	0.1573	0.02644	0.4003	T	-0.49	0.3723	0.1881	0.1187	T
rs116128185	a	g	0.6671	0.3462	0.05399	?+??	10	80741786	NA	NA	NA	0	NA	0.6671	0.3462	0.05399	0.03148	A	NA	NA	NA	0.001103	NA	NA	NA	NA	0	NA
rs141943158	t	c	1.776	0.9218	0.05402	?+??	10	123431946	NA	NA	NA	0.0003311	NA	1.776	0.9218	0.05397	0.005336	T	NA	NA	NA	0.001103	NA	NA	NA	NA	0	NA
rs45631633	a	g	0.7685	0.3989	0.05402	+?+?	10	123342730	0.945	0.4575	0.03886	0.01324	A	NA	NA	NA	0.0005336	NA	0.209	0.8147	0.7976	0.01047	A	NA	NA	NA	0	NA
rs61683453	t	c	0.2883	0.1497	0.05416	++++	6	151898351	0.2455	0.2834	0.3863	0.05467	T	0.3527	0.3242	0.2766	0.04759	T	0.5171	0.4027	0.1991	0.02102	T	0.1978	0.2463	0.422	0.1955	T
rs184293628	a	g	1.198	0.6222	0.05418	+???	5	1277323	1.198	0.6222	0.05418	0.005956	A	NA	NA	NA	0	NA	NA	NA	NA	0.001103	NA	NA	NA	NA	0	NA
rs34152748	t	g	0.2271	0.118	0.05422	++++	10	123619675	-0.2138	0.1651	0.1953	0.2541	G	-0.3154	0.3274	0.3354	0.05977	G	-0.1458	0.2219	0.5113	0.1461	G	-0.4661	0.4259	0.2738	0.0824	G
rs2420970	t	c	0.1547	0.0804	0.05425	++++	10	123661722	-0.07008	0.1392	0.6147	0.4805	C	0.2416	0.1686	0.1519	0.2327	T	0.07764	0.1535	0.613	0.4972	T	-0.3345	0.198	0.09106	0.4972	C
rs7946918	a	g	-0.1589	0.0826	0.05425	--+-	11	69391327	-0.3223	0.1451	0.02634	0.4636	A	0.08296	0.156	0.595	0.357	G	-0.02065	0.1616	0.8983	0.3716	G	0.2721	0.2248	0.226	0.2337	G
rs1028842	a	c	0.2066	0.1075	0.05453	++++	14	68671723	0.1518	0.1768	0.3903	0.1617	A	0.3838	0.184	0.03696	0.2012	A	0.0363	0.2144	0.8655	0.163	A	0.274	0.549	0.6177	0.02671	A
rs145294646	a	g	0.9948	0.5176	0.05461	???+	10	124014133	NA	NA	NA	0	NA	NA	NA	NA	0	NA	NA	NA	NA	0	NA	0.9948	0.5176	0.0546	0.02389	A
rs76106153	t	c	-0.547	0.2847	0.05466	?--?	10	80734262	NA	NA	NA	0.0003309	NA	-0.5759	0.2945	0.05054	0.09232	T	-0.1356	1.112	0.9029	0.007166	T	NA	NA	NA	0	NA
rs58900024	t	g	1.0094	0.5253	0.05468	+?+?	8	128241084	-0.9352	0.6083	0.1242	0.02548	G	NA	NA	NA	0.004803	NA	-1.227	1.042	0.2387	0.01103	G	NA	NA	NA	0	NA
rs7820579	t	g	-0.4461	0.2323	0.05478	?--?	8	128502669	NA	NA	NA	0.0009927	NA	-0.4342	0.238	0.06807	0.1307	T	-0.6834	1.064	0.5207	0.01103	T	NA	NA	NA	0	NA
rs193241224	t	c	-1.189	0.6191	0.05479	?-??	14	68663755	NA	NA	NA	0.0003309	NA	1.189	0.6191	0.0547	0.01067	C	NA	NA	NA	0	NA	NA	NA	NA	0	NA
rs75544510	a	g	-1.189	0.6191	0.05479	?-??	14	68715375	NA	NA	NA	0.0003309	NA	1.189	0.6191	0.0547	0.01067	G	NA	NA	NA	0	NA	NA	NA	NA	0	NA
rs80293257	a	g	-1.189	0.6191	0.05479	?-??	14	68424885	NA	NA	NA	0.0003309	NA	1.189	0.6191	0.0547	0.01067	G	NA	NA	NA	0	NA	NA	NA	NA	0	NA
rs74141500	a	g	-0.2403	0.1251	0.05483	---+	10	80696350	0.4457	0.3465	0.1983	0.03564	G	0.3077	0.1584	0.05213	0.2969	G	0.175	0.3306	0.5965	0.05543	G	-0.3424	0.3916	0.3819	0.08434	G
rs72814032	t	c	-0.2114	0.1101	0.05485	----	10	80663486	0.2703	0.1761	0.1248	0.185	C	0.1577	0.2262	0.4856	0.1083	C	0.2058	0.2135	0.335	0.1544	C	0.1285	0.3383	0.7041	0.09674	C
rs4407842	a	g	-0.1531	0.0797	0.05493	----	8	128550123	-0.1998	0.1418	0.1587	0.4441	A	-0.2625	0.1549	0.0901	0.3597	A	-0.04884	0.1565	0.7549	0.4526	A	-0.04795	0.1999	0.8105	0.4049	A
rs8100717	a	g	-0.1569	0.0818	0.05495	-+--	19	17619638	-0.1704	0.1406	0.2254	0.4798	A	0.002953	0.1578	0.9851	0.3655	A	-0.4413	0.1761	0.01224	0.3594	A	0.02795	0.1938	0.8853	0.4654	G
Var-10-123587659	t	c	1.62	0.8444	0.05504	?+??	10	123587659	NA	NA	NA	0	NA	1.62	0.8444	0.05506	0.005336	T	NA	NA	NA	0	NA	NA	NA	NA	0	NA
Var-10-123673018	a	g	1.62	0.8444	0.05504	?+??	10	123673018	NA	NA	NA	0	NA	1.62	0.8444	0.05506	0.005336	A	NA	NA	NA	0	NA	NA	NA	NA	0	NA
rs12201408	t	c	-0.3054	0.1592	0.05505	----	6	151867192	-0.3733	0.2473	0.1312	0.108	T	-1.005	0.4796	0.03619	0.04749	T	-0.01681	0.2679	0.95	0.1009	T	-0.2781	0.4547	0.5407	0.0625	T
rs77316765	a	g	0.2145	0.1118	0.05506	++++	19	17491472	-0.19	0.2701	0.4819	0.07842	G	-0.2502	0.1717	0.145	0.2545	G	-0.2211	0.2363	0.3493	0.1455	G	-0.1457	0.2629	0.5795	0.1791	G
rs17773712	a	g	1.1455	0.5972	0.05508	+?+?	8	128756260	-1.182	0.7257	0.1032	0.02548	G	NA	NA	NA	0.004803	NA	-1.069	1.051	0.309	0.009923	G	NA	NA	NA	0	NA
rs73307964	t	c	0.3778	0.197	0.0551	?++-	10	81114838	NA	NA	NA	0.0003309	NA	0.3122	0.2036	0.1252	0.1323	T	1.336	0.7781	0.08589	0.01103	T	-18.73	8114	0.9982	0.005573	T
rs7901292	t	g	0.3778	0.197	0.0551	?++?	10	81110079	NA	NA	NA	0.0003309	NA	0.3122	0.2036	0.1252	0.1323	T	1.336	0.7781	0.08589	0.01103	T	NA	NA	NA	0	NA
rs875427	a	g	0.3778	0.197	0.0551	?++?	10	81112024	NA	NA	NA	0.0003309	NA	0.3122	0.2036	0.1252	0.1323	A	1.336	0.7781	0.08589	0.01103	A	NA	NA	NA	0	NA
rs8045897	a	g	-0.157	0.0818	0.05513	----	16	52509376	-0.2017	0.1432	0.1589	0.4471	A	0.04288	0.1473	0.771	0.4952	G	-0.3104	0.1655	0.06082	0.4206	A	-0.01603	0.2363	0.9459	0.2456	A
rs17105134	t	c	-0.5274	0.275	0.05518	?--?	14	68666374	NA	NA	NA	0	NA	-0.5275	0.2846	0.06376	0.08911	T	-0.5254	1.07	0.6233	0.006615	T	NA	NA	NA	0	NA
rs143748575	a	t	-1.054	0.5498	0.05523	-???	8	128646935	1.054	0.5498	0.05519	0.007942	T	NA	NA	NA	0.0005336	NA	NA	NA	NA	0.00441	NA	NA	NA	NA	0	NA
rs78455042	t	g	1.054	0.5498	0.05523	+???	8	128657451	1.054	0.5498	0.05519	0.007942	T	NA	NA	NA	0.0005336	NA	NA	NA	NA	0.002756	NA	NA	NA	NA	0	NA
rs6470536	a	t	0.2653	0.1384	0.05533	+++-	8	128590176	0.1138	0.2197	0.6046	0.1158	A	0.4127	0.2959	0.163	0.0539	A	0.7372	0.2904	0.01115	0.06725	A	-0.2402	0.3493	0.4916	0.1011	A
rs150126596	a	g	-1.194	0.6231	0.05534	?-??	19	17621627	NA	NA	NA	0	NA	1.194	0.6231	0.05527	0.008538	G	NA	NA	NA	0.0005513	NA	NA	NA	NA	0	NA
rs150479283	a	c	1.194	0.6231	0.05534	?+??	19	17628742	NA	NA	NA	0	NA	1.194	0.6231	0.05527	0.008538	A	NA	NA	NA	0.0005513	NA	NA	NA	NA	0	NA
rs1864114	a	t	-0.4974	0.2596	0.05536	?-??	19	17393424	NA	NA	NA	0.0006623	NA	0.4974	0.2596	0.05534	0.08164	T	NA	NA	NA	0.00441	NA	NA	NA	NA	0	NA
rs140275533	t	g	1.767	0.9223	0.05538	?+??	8	128390442	NA	NA	NA	0	NA	1.767	0.9223	0.05546	0.005336	T	NA	NA	NA	0	NA	NA	NA	NA	0	NA
rs184126142	a	c	1.037	0.5414	0.05544	?+??	10	123480153	NA	NA	NA	0	NA	1.037	0.5414	0.05533	0.01174	A	NA	NA	NA	0.0005513	NA	NA	NA	NA	0	NA
rs2052287	c	g	-0.1563	0.0816	0.05552	----	16	52502168	-0.2008	0.1428	0.1597	0.4477	C	0.03896	0.147	0.791	0.4936	G	-0.3152	0.1647	0.05558	0.4212	C	-0.01071	0.236	0.9638	0.2452	C
rs56303463	a	g	0.4695	0.2452	0.05552	?+??	10	123379614	NA	NA	NA	0.0006618	NA	0.4695	0.2452	0.05548	0.07844	A	NA	NA	NA	0.004961	NA	NA	NA	NA	0	NA
rs58009385	a	g	-0.4695	0.2452	0.05552	?-??	10	123376901	NA	NA	NA	0.0006618	NA	0.4695	0.2452	0.05548	0.07844	G	NA	NA	NA	0.004961	NA	NA	NA	NA	0	NA
rs10995164	a	c	1.018	0.5318	0.05559	?++?	10	64214838	NA	NA	NA	0	NA	-1.018	0.5318	0.05559	0.04216	C	-19.91	8568	0.9981	0.006064	C	NA	NA	NA	0	NA
Var-14-68743807	t	g	-1.382	0.722	0.0556	?-??	14	68743807	NA	NA	NA	0.0003309	NA	1.382	0.722	0.05561	0.007471	G	NA	NA	NA	0	NA	NA	NA	NA	0	NA
Var-14-68743808	a	t	1.382	0.722	0.0556	?+??	14	68743808	NA	NA	NA	0.0003309	NA	1.382	0.722	0.05561	0.007471	A	NA	NA	NA	0	NA	NA	NA	NA	0	NA
Var-14-68743809	a	g	-1.382	0.722	0.0556	?-??	14	68743809	NA	NA	NA	0.0003309	NA	1.382	0.722	0.05561	0.007471	G	NA	NA	NA	0	NA	NA	NA	NA	0	NA
rs73018403	t	c	-0.2147	0.1122	0.05571	----	19	17489148	-0.19	0.2701	0.4819	0.07876	T	-0.2447	0.173	0.1573	0.2487	T	-0.2244	0.2364	0.3425	0.1459	T	-0.1565	0.2634	0.5523	0.1798	T
rs7010733	t	c	-0.3131	0.1636	0.05574	?-+?	8	128585390	NA	NA	NA	0.00364	NA	0.3662	0.1697	0.03093	0.2535	C	-0.3917	0.618	0.5262	0.0204	C	NA	NA	NA	0	NA
rs181830003	t	g	-1.109	0.5799	0.05583	???-	10	123775374	NA	NA	NA	0	NA	NA	NA	NA	0	NA	NA	NA	NA	0	NA	1.109	0.5799	0.05585	0.01314	G
rs61866260	a	t	0.386	0.2019	0.05593	+++?	10	64276892	0.3355	0.2528	0.1845	0.07611	A	0.4102	0.5348	0.4431	0.01494	A	0.5173	0.4312	0.2303	0.03418	A	NA	NA	NA	0.0003981	NA
rs61866265	a	g	0.386	0.2019	0.05593	+++?	10	64288381	0.3355	0.2528	0.1845	0.07611	A	0.4102	0.5348	0.4431	0.01494	A	0.5173	0.4312	0.2303	0.03418	A	NA	NA	NA	0.0003981	NA
rs9383938	t	g	0.2139	0.1119	0.05597	++++	6	151987357	0.1585	0.2321	0.4947	0.09861	T	0.01896	0.2095	0.9279	0.1467	T	0.323	0.273	0.2367	0.08324	T	0.3734	0.1996	0.06137	0.3758	T
rs7903540	t	c	0.4346	0.2274	0.05598	?+??	10	64214895	NA	NA	NA	0.002647	NA	0.4346	0.2274	0.05597	0.1083	T	NA	NA	NA	0.00441	NA	NA	NA	NA	0	NA
rs546233	a	t	0.2028	0.1061	0.056	++++	11	69311449	-0.06906	0.1843	0.7079	0.1763	T	-0.1028	0.3176	0.7462	0.0631	T	-0.1708	0.1812	0.3458	0.2674	T	-0.5141	0.2296	0.02513	0.3257	T
rs72831107	t	c	-1.189	0.6223	0.05605	-???	10	64256598	1.189	0.6223	0.056	0.007942	C	NA	NA	NA	0.002134	NA	NA	NA	NA	0.001654	NA	NA	NA	NA	0	NA
rs140527865	a	g	-0.7774	0.4069	0.05606	?-??	11	69386056	NA	NA	NA	0	NA	0.7774	0.4069	0.05603	0.01868	G	NA	NA	NA	0.001103	NA	NA	NA	NA	0	NA
rs6512208	a	g	0.2004	0.1049	0.05609	+++?	19	17776230	-0.3212	0.1807	0.07552	0.229	G	-0.1622	0.1563	0.2994	0.3949	G	-0.08983	0.2274	0.6929	0.1527	G	NA	NA	NA	0	NA
rs12889949	t	g	0.1599	0.0837	0.05617	+++-	14	68774854	0.2141	0.1422	0.1322	0.3829	T	-0.3756	0.1896	0.04766	0.2305	G	0.1252	0.1595	0.4325	0.4135	T	0.1213	0.1961	0.5362	0.4968	G
rs146757197	a	g	-1.371	0.7181	0.05624	?-??	2	217940659	NA	NA	NA	0	NA	1.371	0.7181	0.05619	0.006403	G	NA	NA	NA	0	NA	NA	NA	NA	0	NA
Var-19-17149560	t	c	1.764	0.924	0.05625	?+??	19	17149560	NA	NA	NA	0	NA	1.764	0.924	0.05619	0.005336	T	NA	NA	NA	0.001103	NA	NA	NA	NA	0	NA
rs144710528	t	c	-0.8148	0.4269	0.05631	?-??	10	80703560	NA	NA	NA	0	NA	0.8148	0.4269	0.05632	0.02241	C	NA	NA	NA	0.003308	NA	NA	NA	NA	0	NA
rs10788221	a	g	0.1619	0.0848	0.05634	++++	10	123658228	0.04419	0.1422	0.756	0.3322	A	0.03864	0.1983	0.8455	0.1574	A	0.2251	0.1605	0.1608	0.3638	A	0.4187	0.1988	0.03523	0.3432	A
rs17102867	t	c	-0.2308	0.121	0.05639	--+-	10	123780378	0.08229	0.2761	0.7657	0.05625	C	0.2352	0.22	0.2851	0.1051	C	-0.03069	0.2994	0.9184	0.07607	C	0.4351	0.2068	0.03539	0.2707	C
rs146360995	t	g	1.761	0.923	0.0564	?+??	6	151925530	NA	NA	NA	0	NA	1.761	0.923	0.05646	0.00587	T	NA	NA	NA	0.001654	NA	NA	NA	NA	0	NA
rs7945917	a	g	-0.1553	0.0814	0.05646	---+	11	69285786	-0.07671	0.1424	0.5902	0.4219	A	0.2186	0.157	0.1637	0.3205	G	-0.3592	0.1656	0.03009	0.448	A	-0.09507	0.2022	0.6382	0.4926	G
rs80167526	t	g	-0.6229	0.3266	0.05649	???-	8	128321607	NA	NA	NA	0.002653	NA	NA	NA	NA	0	NA	NA	NA	NA	0.0005519	NA	0.6229	0.3266	0.0565	0.07588	G
rs4784221	a	g	0.203	0.1065	0.05653	++++	16	52537526	-0.1237	0.1685	0.4628	0.2121	G	-0.1971	0.2673	0.4609	0.08431	G	-0.25	0.2025	0.217	0.1863	G	-0.3217	0.2617	0.2189	0.2193	G
rs12934513	a	t	-0.2027	0.1063	0.05657	----	16	52538076	-0.1197	0.1684	0.4772	0.2114	A	-0.2051	0.265	0.439	0.08485	A	-0.25	0.2025	0.217	0.1863	A	-0.3217	0.2617	0.2189	0.2193	A
rs10521026	a	g	-0.1891	0.0992	0.05671	----	16	52437816	0.01141	0.1667	0.9454	0.2204	G	0.141	0.2625	0.5911	0.08591	G	0.3767	0.1886	0.04582	0.1979	G	0.268	0.2086	0.199	0.326	G
rs139667006	t	c	0.9912	0.5202	0.05673	?+??	10	80876220	NA	NA	NA	0	NA	0.9912	0.5202	0.05674	0.01125	T	NA	NA	NA	0.0005537	NA	NA	NA	NA	0	NA
Var-5-56279605	a	t	1.183	0.6209	0.05674	+???	5	56279605	1.183	0.6209	0.05681	0.00728	A	NA	NA	NA	0.001067	NA	NA	NA	NA	0.003859	NA	NA	NA	NA	0	NA
rs17535947	a	g	0.1896	0.0995	0.05675	++++	16	52440410	0.01504	0.1671	0.9283	0.2195	A	0.1709	0.263	0.5158	0.08378	A	0.3622	0.1896	0.05608	0.1976	A	0.2644	0.2088	0.2055	0.3259	A
rs116383142	a	g	0.4325	0.227	0.05676	?++?	10	123394758	NA	NA	NA	0.001011	NA	0.4522	0.2364	0.05583	0.1	A	0.1992	0.8126	0.8063	0.007743	A	NA	NA	NA	0	NA
rs17833456	t	c	-0.1838	0.0965	0.05684	----	2	217862881	-0.2746	0.1549	0.07633	0.3518	T	-0.09547	0.1729	0.5808	0.2444	T	-0.1629	0.1863	0.382	0.2536	T	-0.1175	0.54	0.8277	0.05175	T
rs1149727	t	c	0.2696	0.1416	0.05688	+++?	10	80808910	-0.2073	0.2273	0.3617	0.1175	C	-0.3305	0.2092	0.1141	0.1782	C	-0.2455	0.3609	0.4962	0.06615	C	NA	NA	NA	0	NA
rs191188130	t	g	0.5741	0.3015	0.05689	?+??	5	56131264	NA	NA	NA	0.001325	NA	0.5741	0.3015	0.05687	0.05034	T	NA	NA	NA	0.003876	NA	NA	NA	NA	0	NA
rs3825730	a	g	-0.1546	0.0812	0.05697	----	14	68790579	0.1783	0.1432	0.2132	0.3844	G	-0.2681	0.165	0.1041	0.3292	A	0.1204	0.1587	0.448	0.4074	G	0.004152	0.1949	0.983	0.4674	G
rs10956380	t	c	-0.161	0.0846	0.05701	----	8	128653964	0.1186	0.1396	0.3955	0.4874	C	-0.1223	0.1491	0.4121	0.3805	T	-0.2074	0.1671	0.2145	0.3903	T	-0.4603	0.3638	0.2058	0.1202	T
rs6984837	a	g	-0.1706	0.0897	0.05719	----	8	127901649	0.06277	0.1479	0.6712	0.3193	G	0.4867	0.2234	0.02937	0.1078	G	0.0828	0.1608	0.6066	0.3545	G	0.2705	0.2242	0.2276	0.211	G
rs115274119	a	c	-1.367	0.7189	0.05723	?-??	10	64379363	NA	NA	NA	0	NA	-1.367	0.7189	0.05721	0.03255	A	NA	NA	NA	0.001654	NA	NA	NA	NA	0	NA
rs55919747	t	c	-0.5955	0.3133	0.0573	?--?	8	128682802	NA	NA	NA	0	NA	-0.638	0.3255	0.04999	0.08538	T	-0.06219	1.153	0.957	0.005513	T	NA	NA	NA	0	NA
rs11645620	t	c	-0.189	0.0994	0.05731	----	16	52618953	-0.04934	0.1653	0.7654	0.2075	T	-0.2212	0.1941	0.2545	0.2001	T	-0.2595	0.2043	0.204	0.1885	T	-0.3708	0.2663	0.1638	0.2174	T
rs77843989	a	g	0.3613	0.1901	0.05736	+++?	8	128026031	0.519	0.2712	0.05567	0.04558	A	0.04356	0.39	0.9111	0.0385	A	0.3539	0.3651	0.3324	0.04135	A	NA	NA	NA	0	NA
rs16917266	a	g	0.2975	0.1566	0.05741	?++?	10	64223263	NA	NA	NA	0.00364	NA	0.204	0.1627	0.2098	0.2823	A	1.471	0.5763	0.01072	0.01378	A	NA	NA	NA	0	NA
rs11199967	a	c	0.621	0.3269	0.05748	???+	10	123198641	NA	NA	NA	0.0009927	NA	NA	NA	NA	0.003202	NA	NA	NA	NA	0.001654	NA	-0.621	0.3269	0.05747	0.1425	C
Var-10-123983841	t	c	1.569	0.8261	0.05753	??+?	10	123983841	NA	NA	NA	0	NA	NA	NA	NA	0	NA	1.569	0.8261	0.05754	0.006064	T	NA	NA	NA	0	NA
rs10824663	t	c	-0.1902	0.1002	0.05763	----	10	80667478	0.2403	0.1761	0.1725	0.185	C	0.2444	0.1665	0.1421	0.2284	C	0.09607	0.2083	0.6446	0.1676	C	0.0203	0.3488	0.9536	0.09514	C
rs10887046	t	c	0.1933	0.1018	0.05763	++++	10	123780784	0.1969	0.211	0.3507	0.1066	T	0.009254	0.1723	0.9572	0.2263	T	0.2646	0.2461	0.2823	0.1075	T	0.401	0.205	0.0505	0.2842	T
rs115850306	t	c	1.023	0.5389	0.05766	?+??	10	123900239	NA	NA	NA	0	NA	1.023	0.5389	0.05763	0.01121	T	NA	NA	NA	0.002205	NA	NA	NA	NA	0	NA
rs189282909	a	g	1.027	0.5412	0.05774	?+??	8	127981793	NA	NA	NA	0	NA	1.027	0.5412	0.05771	0.01281	A	NA	NA	NA	0	NA	NA	NA	NA	0	NA
rs192108827	a	g	-1.027	0.5412	0.05774	?-??	8	127944356	NA	NA	NA	0	NA	1.027	0.5412	0.05771	0.01227	G	NA	NA	NA	0.0005513	NA	NA	NA	NA	0	NA
rs117389216	t	c	-0.6532	0.3442	0.05777	-+??	16	52658338	0.765	0.3627	0.03492	0.02449	C	-0.3622	1.093	0.7403	0.00587	C	NA	NA	NA	0.003308	NA	NA	NA	NA	0	NA
rs145811960	a	t	1.022	0.5387	0.05781	?+??	8	128182567	NA	NA	NA	0	NA	1.022	0.5387	0.05788	0.01121	A	NA	NA	NA	0.0005513	NA	NA	NA	NA	0	NA
rs190744193	a	c	-1.022	0.5387	0.05781	?-??	8	128190672	NA	NA	NA	0	NA	1.022	0.5387	0.05788	0.01121	C	NA	NA	NA	0.0005513	NA	NA	NA	NA	0	NA
rs11158729	t	c	0.1588	0.0837	0.05782	+++-	14	68776060	0.2105	0.1419	0.1381	0.3835	T	-0.3756	0.1896	0.04766	0.2305	C	0.1252	0.1595	0.4325	0.4135	T	0.1213	0.1961	0.5362	0.4968	C
rs7918550	t	c	-0.1607	0.0847	0.05784	----	10	123205203	0.189	0.1394	0.1751	0.4851	C	0.07134	0.1566	0.6486	0.3196	C	-0.08389	0.1618	0.6041	0.4405	T	0.7381	0.3357	0.02791	0.0621	C
rs891204	a	g	0.1995	0.1052	0.05788	++++	19	17337871	-0.3484	0.2323	0.1337	0.1244	G	-0.1019	0.1742	0.5588	0.2609	G	-0.04176	0.1873	0.8236	0.2613	G	-0.675	0.3099	0.0294	0.1879	G
rs79887391	c	g	0.7354	0.3878	0.05792	?+??	11	69326767	NA	NA	NA	0	NA	0.7354	0.3878	0.05792	0.02295	C	NA	NA	NA	0.0005513	NA	NA	NA	NA	0	NA
rs58624770	a	g	0.4755	0.2508	0.05797	?+??	19	17735783	NA	NA	NA	0	NA	0.4755	0.2508	0.05794	0.07844	A	NA	NA	NA	0.00441	NA	NA	NA	NA	0	NA
rs12275372	a	g	-0.6824	0.3601	0.05812	?--?	11	69426850	NA	NA	NA	0.0006618	NA	-0.7235	0.382	0.05824	0.06083	A	-0.3537	1.08	0.7432	0.006064	A	NA	NA	NA	0	NA
rs73922147	a	g	0.561	0.2961	0.05814	?+??	19	17727493	NA	NA	NA	0	NA	0.561	0.2961	0.05814	0.04856	A	NA	NA	NA	0.003859	NA	NA	NA	NA	0	NA
rs2375592	a	g	0.1611	0.085	0.05816	+-+-	19	17633933	0.3387	0.1409	0.01624	0.4289	A	0.09872	0.1499	0.5103	0.4194	G	-0.2886	0.166	0.0821	0.3782	G	0.1191	0.3729	0.7495	0.07046	G
rs6470479	a	g	0.1964	0.1037	0.05819	++++	8	127903766	0.06625	0.1682	0.6937	0.2002	A	0.6347	0.2366	0.007309	0.08218	A	0.00211	0.1792	0.9906	0.258	A	0.5233	0.3402	0.124	0.06927	A
rs147341003	c	g	-0.6737	0.3557	0.05822	?-??	10	123493903	NA	NA	NA	0	NA	0.6737	0.3557	0.0582	0.03842	G	NA	NA	NA	0.002205	NA	NA	NA	NA	0	NA
rs870092	a	t	0.1604	0.0848	0.05842	++-+	10	123858475	0.2743	0.1561	0.07889	0.2455	A	0.2791	0.1606	0.08233	0.2801	A	-0.0312	0.1723	0.8563	0.3153	A	0.05065	0.1972	0.7973	0.4968	A
rs112606153	a	c	-0.7657	0.4047	0.05849	?-??	5	1276104	NA	NA	NA	0	NA	0.7657	0.4047	0.05851	0.02775	C	NA	NA	NA	0.003859	NA	NA	NA	NA	0	NA
rs115164942	t	c	0.7657	0.4047	0.05849	?+??	5	1276506	NA	NA	NA	0	NA	0.7657	0.4047	0.05851	0.02775	T	NA	NA	NA	0.00441	NA	NA	NA	NA	0	NA
rs79114370	t	c	1.022	0.5403	0.05855	?+??	19	17729153	NA	NA	NA	0.0003309	NA	1.022	0.5403	0.05852	0.009605	T	NA	NA	NA	0.001654	NA	NA	NA	NA	0	NA
rs10887006	a	t	-0.1574	0.0833	0.05866	----	10	123639255	0.04145	0.1423	0.7708	0.3332	T	0.07026	0.1799	0.6961	0.1974	T	0.2042	0.1608	0.2042	0.3666	T	0.4187	0.1988	0.03523	0.3432	T
rs11200168	a	g	0.1493	0.079	0.05875	+-++	10	123562744	0.1823	0.1421	0.1996	0.4553	A	-0.02558	0.1469	0.8618	0.4381	A	0.1739	0.1553	0.263	0.4245	A	-0.3878	0.2091	0.06358	0.4455	G
rs145999409	t	c	1.276	0.6751	0.05875	???+	8	128768105	NA	NA	NA	0	NA	NA	NA	NA	0.0005336	NA	NA	NA	NA	0	NA	1.276	0.6751	0.05882	0.01035	T
rs7247320	a	g	0.2028	0.1073	0.05879	+++?	19	17776491	-0.3717	0.1894	0.04975	0.2095	G	-0.09258	0.1553	0.5511	0.3725	G	-0.1948	0.239	0.4151	0.1406	G	NA	NA	NA	0	NA
rs72807670	c	g	-0.3883	0.2055	0.05886	---?	16	52671191	0.3232	0.2869	0.26	0.05427	G	0.4919	0.3886	0.2056	0.03202	G	0.4096	0.4516	0.3644	0.02701	G	NA	NA	NA	0	NA
rs665095	t	c	0.1539	0.0815	0.05889	-+++	11	69330149	0.09503	0.1444	0.5104	0.3432	C	-0.2697	0.152	0.076	0.4557	C	-0.1984	0.1602	0.2156	0.4019	C	-0.4089	0.2215	0.06486	0.3332	C
rs184904553	t	g	0.3589	0.19	0.05894	+++?	8	128015272	0.5119	0.2709	0.05878	0.045	T	0.1091	0.3924	0.781	0.03682	T	0.2977	0.3633	0.4126	0.043	T	NA	NA	NA	0	NA
rs77688169	t	g	-0.3589	0.19	0.05894	---?	8	128015271	0.5119	0.2709	0.05878	0.045	G	0.1091	0.3924	0.781	0.03682	G	0.2977	0.3633	0.4126	0.043	G	NA	NA	NA	0	NA
rs8017304	a	g	-0.1511	0.08	0.05895	---+	14	68785077	0.2121	0.1426	0.137	0.3848	G	-0.2446	0.1559	0.1165	0.3746	A	0.1586	0.1582	0.3162	0.4063	G	0.1243	0.1963	0.5267	0.4956	A
rs283705	t	c	0.1625	0.086	0.05899	+++-	8	128317450	-0.1926	0.1382	0.1633	0.4679	C	-0.2685	0.1714	0.1172	0.3207	C	-0.1239	0.1807	0.493	0.2767	C	0.05955	0.2355	0.8003	0.2253	C
rs144608820	t	c	1.668	0.8837	0.05909	???+	14	69005466	NA	NA	NA	0	NA	NA	NA	NA	0.0005453	NA	NA	NA	NA	0	NA	1.668	0.8837	0.05914	0.005324	T
rs4784217	a	g	0.1545	0.0819	0.05926	++++	16	52507449	-0.1722	0.143	0.2284	0.449	G	0.05303	0.1484	0.7208	0.4883	A	-0.3196	0.1648	0.05254	0.4217	G	-0.02437	0.2356	0.9176	0.2492	G
rs114103919	a	c	1.933	1.025	0.05931	?+??	8	128454022	NA	NA	NA	0.0003309	NA	-1.933	1.025	0.0594	0.02561	C	NA	NA	NA	0.001103	NA	NA	NA	NA	0	NA
rs115634999	a	g	1.933	1.025	0.05931	?+??	8	128454088	NA	NA	NA	0.0003309	NA	-1.933	1.025	0.0594	0.02561	G	NA	NA	NA	0.001103	NA	NA	NA	NA	0	NA
rs140689248	a	g	1.933	1.025	0.05931	?+??	8	128454152	NA	NA	NA	0.0003309	NA	-1.933	1.025	0.0594	0.02561	G	NA	NA	NA	0.001103	NA	NA	NA	NA	0	NA
rs144754136	t	c	-1.933	1.025	0.05931	?-??	8	128454160	NA	NA	NA	0.0003309	NA	-1.933	1.025	0.0594	0.02561	T	NA	NA	NA	0.001103	NA	NA	NA	NA	0	NA
rs147237192	a	t	1.933	1.025	0.05931	?+??	8	128454143	NA	NA	NA	0.0003309	NA	-1.933	1.025	0.0594	0.02561	T	NA	NA	NA	0.001103	NA	NA	NA	NA	0	NA
rs147900598	a	g	1.933	1.025	0.05931	?+??	8	128454169	NA	NA	NA	0.0003309	NA	-1.933	1.025	0.0594	0.02561	G	NA	NA	NA	0.001103	NA	NA	NA	NA	0	NA
rs74347283	a	g	1.933	1.025	0.05931	?+??	8	128454252	NA	NA	NA	0.0003309	NA	-1.933	1.025	0.0594	0.02561	G	NA	NA	NA	0.001103	NA	NA	NA	NA	0	NA
rs74938100	a	c	1.933	1.025	0.05931	?+??	8	128454382	NA	NA	NA	0.0003309	NA	-1.933	1.025	0.0594	0.02561	C	NA	NA	NA	0.001103	NA	NA	NA	NA	0	NA
rs75990966	a	t	-1.933	1.025	0.05931	?-??	8	128454356	NA	NA	NA	0.0003309	NA	-1.933	1.025	0.0594	0.02561	A	NA	NA	NA	0.001103	NA	NA	NA	NA	0	NA
rs76500271	a	g	1.933	1.025	0.05931	?+??	8	128454222	NA	NA	NA	0.0003309	NA	-1.933	1.025	0.0594	0.02561	G	NA	NA	NA	0.001103	NA	NA	NA	NA	0	NA
rs78362053	a	c	-1.933	1.025	0.05931	?-??	8	128454688	NA	NA	NA	0.0003309	NA	-1.933	1.025	0.0594	0.02561	A	NA	NA	NA	0.001103	NA	NA	NA	NA	0	NA
rs79170633	a	g	1.933	1.025	0.05931	?+??	8	128453936	NA	NA	NA	0.0003309	NA	-1.933	1.025	0.0594	0.02561	G	NA	NA	NA	0.001103	NA	NA	NA	NA	0	NA
rs79917333	t	g	-1.933	1.025	0.05931	?-??	8	128454244	NA	NA	NA	0.0003309	NA	-1.933	1.025	0.0594	0.02561	T	NA	NA	NA	0.001103	NA	NA	NA	NA	0	NA
rs80165223	t	c	-1.933	1.025	0.05931	?-??	8	128453780	NA	NA	NA	0.0003309	NA	-1.933	1.025	0.0594	0.02561	T	NA	NA	NA	0.001103	NA	NA	NA	NA	0	NA
rs10098280	t	c	0.2616	0.1388	0.05933	+++-	8	128599289	0.1861	0.211	0.378	0.1141	T	0.2406	0.3239	0.4577	0.05134	T	0.7732	0.2918	0.008049	0.06755	T	-0.2393	0.3491	0.4931	0.1021	T
rs9933242	a	g	0.1541	0.0817	0.05935	++++	16	52495720	-0.1897	0.143	0.1849	0.449	G	0.04196	0.1468	0.775	0.4941	A	-0.3104	0.1655	0.06082	0.4206	G	-0.02902	0.2358	0.9021	0.2496	G
rs4980661	a	g	0.1593	0.0845	0.05941	-++-	11	69306579	0.1489	0.145	0.3044	0.4778	G	0.4118	0.1521	0.006777	0.302	A	0.3726	0.1542	0.01564	0.4168	A	-0.565	0.3722	0.129	0.1238	A
rs138492462	a	g	1.667	0.8843	0.05942	???+	14	68845766	NA	NA	NA	0	NA	NA	NA	NA	0	NA	NA	NA	NA	0	NA	1.667	0.8843	0.0594	0.005573	A
rs143462277	t	g	1.667	0.8843	0.05942	???+	14	68816713	NA	NA	NA	0	NA	NA	NA	NA	0	NA	NA	NA	NA	0	NA	1.667	0.8843	0.0594	0.005573	T
rs115061624	t	c	-0.6786	0.36	0.05943	?-??	6	151837786	NA	NA	NA	0	NA	0.6786	0.36	0.0594	0.02572	C	NA	NA	NA	0.002778	NA	NA	NA	NA	0	NA
rs11594976	t	c	-0.1596	0.0847	0.05947	----	10	123205882	0.1859	0.1392	0.1817	0.4858	C	0.07134	0.1566	0.6486	0.3196	C	-0.08389	0.1618	0.6041	0.4405	T	0.7381	0.3357	0.02791	0.0621	C
rs1400457	a	c	-0.1959	0.1039	0.05947	----	8	127915417	0.05501	0.1679	0.7432	0.2012	C	0.6714	0.2406	0.005266	0.07737	C	0.001981	0.1791	0.9912	0.2591	C	0.5233	0.3402	0.124	0.06927	C
rs59672112	t	c	0.3512	0.1863	0.05947	++++	6	151847801	0.5262	0.3219	0.1022	0.03408	T	0.7086	0.5653	0.2101	0.01387	T	0.7112	0.5065	0.1603	0.01654	T	0.003866	0.2872	0.9893	0.1465	T
rs77830624	t	c	0.4279	0.2271	0.0595	?++?	10	123959546	NA	NA	NA	0.001076	NA	0.4408	0.2318	0.05723	0.1006	T	0.1214	1.131	0.9146	0.006106	T	NA	NA	NA	0.0008873	NA
rs757369	a	g	-0.1502	0.0797	0.05957	---+	14	68973546	-0.3983	0.1435	0.00549	0.4669	A	-0.1872	0.1452	0.1973	0.421	A	-0.04222	0.1619	0.7943	0.4482	A	-0.2672	0.2076	0.1981	0.4212	G
rs3135748	t	c	-0.336	0.1784	0.05959	?-+?	10	123310025	NA	NA	NA	0.0006618	NA	-0.4369	0.1863	0.01905	0.2375	T	0.7728	0.6176	0.2108	0.01599	T	NA	NA	NA	0	NA
rs548134	t	c	0.1631	0.0866	0.05963	-++-	11	69311682	0.1177	0.1421	0.4077	0.3905	C	0.5553	0.1783	0.001844	0.2172	T	0.2775	0.155	0.07351	0.4691	T	-0.1325	0.3041	0.663	0.135	T
rs40497	a	g	0.2119	0.1125	0.05965	++++	5	56209735	-0.08451	0.1535	0.582	0.3286	G	-1.058	0.3048	0.0005194	0.1227	G	-0.0613	0.2077	0.7679	0.1913	G	-0.1313	0.6171	0.8315	0.02866	G
rs77433229	t	c	-1.921	1.02	0.05966	?-??	19	17451770	NA	NA	NA	0	NA	-1.921	1.02	0.05968	0.02401	T	NA	NA	NA	0.001103	NA	NA	NA	NA	0	NA
rs35333551	t	c	0.8746	0.4646	0.05975	+?+?	5	1269175	0.3563	0.6049	0.5559	0.007942	T	NA	NA	NA	0.001601	NA	1.62	0.7254	0.02555	0.007718	T	NA	NA	NA	0	NA
rs6470500	a	g	-0.2501	0.1328	0.05976	--+-	8	128146598	0.4244	0.2899	0.1432	0.04973	G	0.4565	0.2282	0.04542	0.1027	G	-0.002146	0.216	0.9921	0.1629	G	0.09726	0.4913	0.8431	0.04085	G
rs150656182	a	g	0.3592	0.1908	0.05977	?++?	10	81087711	NA	NA	NA	0.0003372	NA	0.2936	0.1968	0.1358	0.1435	A	1.389	0.7797	0.07491	0.0101	A	NA	NA	NA	0	NA
Var-8-128114890	c	g	0.7999	0.4249	0.05979	?+?-	8	128114890	NA	NA	NA	0.0009934	NA	0.9588	0.4641	0.03881	0.01711	C	NA	NA	NA	0.0005537	NA	-0.0245	1.057	0.9815	0.01008	C
rs7069845	t	c	-0.3233	0.1718	0.05982	?--?	10	123957048	NA	NA	NA	0.0006618	NA	0.3247	0.1758	0.06482	0.2033	C	0.2944	0.8094	0.7161	0.009923	C	NA	NA	NA	0	NA
rs591219	a	g	0.2799	0.1487	0.05985	++-?	11	69341759	-0.3873	0.2655	0.1447	0.09725	G	-0.5994	0.2436	0.01387	0.1618	G	0.2075	0.2656	0.4346	0.08314	G	NA	NA	NA	0	NA
rs61463956	c	g	-0.503	0.2673	0.05987	?--?	10	123215384	NA	NA	NA	0.001331	NA	-0.503	0.2673	0.05993	0.1011	C	-19.86	7967	0.998	0.008269	C	NA	NA	NA	0	NA
rs8048309	a	g	-0.1507	0.0801	0.05987	+---	16	52439713	-0.1438	0.147	0.3279	0.3905	G	-0.1719	0.1461	0.2394	0.4744	A	0.3944	0.1585	0.01286	0.3462	G	0.2792	0.209	0.1816	0.3268	G
rs142515918	a	g	-1.007	0.5352	0.0599	??-+	6	151948714	NA	NA	NA	0.001324	NA	NA	NA	NA	0.0005336	NA	1.007	0.5352	0.05986	0.01654	G	-18.8	6086	0.9975	0.01115	G
rs3901289	t	c	0.1513	0.0804	0.05994	+++-	10	124027433	-0.2017	0.1428	0.158	0.4772	C	-0.1872	0.1431	0.1909	0.4792	C	-0.1672	0.1645	0.3095	0.4228	C	-0.09223	0.225	0.6819	0.2711	T
rs148914906	c	g	0.8551	0.4546	0.05997	???+	19	17311654	NA	NA	NA	0	NA	NA	NA	NA	0	NA	NA	NA	NA	0	NA	0.8551	0.4546	0.05999	0.02548	C
rs186477127	a	t	-0.8902	0.4733	0.05999	?-??	8	127903641	NA	NA	NA	0	NA	0.8902	0.4733	0.05997	0.01505	T	NA	NA	NA	0.0005525	NA	NA	NA	NA	0	NA
rs11200208	t	c	0.1567	0.0833	0.06006	++++	10	123638783	0.04357	0.1423	0.7594	0.3324	T	0.07026	0.1799	0.6961	0.1974	T	0.1988	0.161	0.2169	0.3673	T	0.4204	0.1994	0.03502	0.3429	T
rs4752595	t	c	0.1533	0.0816	0.06019	+-++	10	123555466	-0.1917	0.1497	0.2003	0.3468	C	0.006178	0.1552	0.9683	0.2994	C	-0.1985	0.1538	0.1968	0.4101	C	-0.2901	0.2137	0.1746	0.4037	C
rs10505482	a	g	-0.1773	0.0944	0.06023	+---	8	128125849	-0.005207	0.1599	0.974	0.2657	G	0.2677	0.2052	0.1919	0.1494	G	0.4343	0.1897	0.02204	0.2073	G	0.07811	0.2148	0.7161	0.2962	G
rs79244221	c	g	-1.389	0.7396	0.06038	?-??	11	69293124	NA	NA	NA	0	NA	-1.389	0.7396	0.06043	0.02828	C	NA	NA	NA	0.002205	NA	NA	NA	NA	0	NA
Var-11-69462729	t	c	0.9237	0.4919	0.06041	???+	11	69462729	NA	NA	NA	0	NA	NA	NA	NA	0.001601	NA	NA	NA	NA	0	NA	0.9237	0.4919	0.06038	0.01871	T
rs78682241	t	c	0.7043	0.3751	0.06044	?+?+	2	217903726	NA	NA	NA	0.0003309	NA	0.2652	0.4814	0.5817	0.02241	T	NA	NA	NA	0	NA	1.383	0.5985	0.02088	0.01234	T
rs10417806	a	c	0.1853	0.0987	0.06056	++++	19	17488141	-0.1524	0.2117	0.4714	0.1277	C	-0.1796	0.1493	0.2291	0.401	C	-0.2172	0.216	0.3146	0.1814	C	-0.2072	0.2676	0.4387	0.1758	C
rs2877455	c	g	0.1532	0.0817	0.0606	+++-	14	68760986	0.2048	0.1421	0.1494	0.3848	C	-0.3368	0.1703	0.04788	0.2748	G	0.1089	0.1579	0.4905	0.4146	C	0.1215	0.1966	0.5366	0.4984	G
rs116698380	t	c	0.611	0.3257	0.06066	?+??	2	217889891	NA	NA	NA	0	NA	0.611	0.3257	0.06067	0.03735	T	NA	NA	NA	0.001654	NA	NA	NA	NA	0	NA
rs1956532	t	c	0.1573	0.0839	0.06072	+++-	14	68783274	0.2121	0.1426	0.137	0.3839	T	-0.3756	0.1896	0.04766	0.2305	C	0.1201	0.1597	0.4521	0.4135	T	0.1243	0.1963	0.5267	0.4956	C
rs77766237	t	c	1.348	0.719	0.06082	?+??	8	128422721	NA	NA	NA	0	NA	1.348	0.719	0.06073	0.009072	T	NA	NA	NA	0.001103	NA	NA	NA	NA	0	NA
rs11086074	t	c	-0.1802	0.0961	0.06088	-+-+	19	17619767	-0.2293	0.1427	0.108	0.456	T	0.06228	0.1947	0.749	0.19	T	-0.4452	0.193	0.02108	0.2938	T	0.3519	0.4122	0.3933	0.04419	T
rs7146850	a	c	0.1522	0.0812	0.06088	+++-	14	68787881	0.2175	0.1424	0.1267	0.3835	A	-0.2737	0.165	0.09727	0.3303	C	0.1395	0.1589	0.3799	0.4079	A	0.1243	0.1963	0.5267	0.4956	C
rs143138367	c	g	0.9276	0.495	0.06094	+???	10	123537629	0.9276	0.495	0.06094	0.01125	C	NA	NA	NA	0.004269	NA	NA	NA	NA	0.003859	NA	NA	NA	NA	0.0003981	NA
rs77696645	t	c	-0.8836	0.4716	0.06095	---?	5	56052854	-0.6658	0.5311	0.21	0.03243	T	-19.79	12180	0.9987	0.007471	T	-1.695	1.025	0.09795	0.0215	T	NA	NA	NA	0	NA
rs61748181	t	c	0.5463	0.2918	0.06117	++-?	5	1294166	0.6328	0.3362	0.05982	0.0289	T	0.5734	0.7019	0.414	0.008538	T	-0.3968	1.072	0.7112	0.0112	T	NA	NA	NA	0.0003994	NA
rs7248783	a	g	-0.1906	0.1018	0.06117	+---	19	17778832	0.1721	0.2082	0.4086	0.1244	A	-0.7619	0.2641	0.00392	0.1211	A	-0.2263	0.1697	0.1824	0.3484	A	0.147	0.2027	0.4683	0.4733	G
rs143241094	t	c	1.352	0.7222	0.0612	?+??	14	68422856	NA	NA	NA	0	NA	1.352	0.7222	0.06111	0.006403	T	NA	NA	NA	0	NA	NA	NA	NA	0	NA
rs188085516	a	g	1.352	0.7222	0.0612	?+??	14	68602677	NA	NA	NA	0	NA	1.352	0.7222	0.06111	0.006403	A	NA	NA	NA	0	NA	NA	NA	NA	0	NA
rs117823934	a	c	0.883	0.4718	0.06127	+???	8	128113697	0.883	0.4718	0.06123	0.009596	A	NA	NA	NA	0.003202	NA	NA	NA	NA	0.003308	NA	NA	NA	NA	0	NA
rs150298875	t	c	0.8212	0.4388	0.06128	???+	10	124007616	NA	NA	NA	0	NA	NA	NA	NA	0	NA	NA	NA	NA	0	NA	0.8212	0.4388	0.06127	0.02787	T
rs17081515	c	g	-0.832	0.4447	0.06136	?-??	6	151946010	NA	NA	NA	0.0003309	NA	-0.832	0.4447	0.06133	0.05443	C	NA	NA	NA	0.002756	NA	NA	NA	NA	0	NA
rs17081518	t	c	0.832	0.4447	0.06136	?+??	6	151947226	NA	NA	NA	0.0003309	NA	-0.832	0.4447	0.06133	0.0539	C	NA	NA	NA	0.002756	NA	NA	NA	NA	0	NA
rs116700748	t	g	-1.383	0.7393	0.06139	?-??	11	69317303	NA	NA	NA	0	NA	-1.383	0.7393	0.06139	0.02508	T	NA	NA	NA	0.001654	NA	NA	NA	NA	0	NA
rs12278346	a	g	-0.2591	0.1386	0.06148	+---	11	69498356	0.04806	0.4297	0.9109	0.02449	A	-0.2609	0.157	0.09663	0.445	A	-0.4997	0.4405	0.2567	0.0452	A	-0.6373	1.035	0.538	0.01553	A
rs891201	c	g	-0.1959	0.1048	0.0616	----	19	17338099	-0.3484	0.2323	0.1337	0.1244	C	-0.09406	0.1725	0.5856	0.2673	C	-0.04176	0.1873	0.8236	0.2619	C	-0.675	0.3099	0.0294	0.1879	C
rs2015489	t	c	-0.1523	0.0815	0.06163	+---	11	69330354	0.08828	0.1442	0.5405	0.3445	T	-0.2697	0.152	0.076	0.4557	T	-0.1821	0.1602	0.2558	0.403	T	-0.4138	0.2217	0.062	0.3332	T
rs75830034	t	c	-0.2975	0.1592	0.06173	--+-	8	128218375	0.4377	0.7998	0.5842	0.005295	C	0.3051	0.1804	0.09077	0.1985	C	-0.3842	0.552	0.4864	0.02646	C	0.758	0.5082	0.1359	0.02349	C
rs10887004	t	c	-0.1556	0.0833	0.06175	----	10	123628537	0.04419	0.1422	0.756	0.3322	C	0.02896	0.1808	0.8727	0.1969	C	0.2256	0.1604	0.1594	0.367	C	0.4187	0.1988	0.03523	0.3432	C
rs113326229	t	c	-0.5629	0.3013	0.06175	---?	19	17146800	-1.046	0.5992	0.08083	0.02978	T	-0.6966	0.6221	0.2628	0.02508	T	-0.2633	0.4209	0.5317	0.03583	T	NA	NA	NA	0	NA
rs1028577	a	g	-0.1574	0.0843	0.06177	---+	14	68815261	0.1896	0.1419	0.1817	0.3928	G	-0.3636	0.1973	0.06531	0.2022	A	0.169	0.159	0.2877	0.4195	G	0.1265	0.1965	0.5198	0.4952	A
rs1956538	c	g	-0.2261	0.1211	0.06182	----	14	68859895	0.1738	0.174	0.3179	0.1969	G	0.2255	0.3191	0.4797	0.05336	G	0.3229	0.2103	0.1246	0.1411	G	0.06133	0.6023	0.9189	0.02309	G
rs76595456	t	c	-0.5788	0.31	0.06189	?--?	8	128087829	NA	NA	NA	0.0003309	NA	-0.5788	0.31	0.06192	0.09285	T	-19.7	9873	0.9984	0.006064	T	NA	NA	NA	0	NA
rs642338	a	g	0.214	0.1146	0.06192	++++	11	69292391	-0.1365	0.1946	0.4832	0.1592	G	-0.09188	0.2272	0.6859	0.1227	G	-0.506	0.2598	0.05148	0.14	G	-0.2195	0.2539	0.3873	0.2098	G
rs191859660	a	g	-1.915	1.026	0.06198	?-??	5	1281115	NA	NA	NA	0	NA	-1.915	1.026	0.06201	0.02404	A	NA	NA	NA	0.001104	NA	NA	NA	NA	0.0007968	NA
rs115992475	t	c	0.7973	0.4273	0.06206	?+??	10	123458003	NA	NA	NA	0.0006618	NA	0.7973	0.4273	0.06204	0.02295	T	NA	NA	NA	0.002205	NA	NA	NA	NA	0	NA
rs185075255	a	g	0.982	0.5266	0.06221	+???	10	64178023	0.982	0.5266	0.06222	0.007611	A	NA	NA	NA	0.001601	NA	NA	NA	NA	0.002756	NA	NA	NA	NA	0	NA
rs7246869	t	c	-0.2	0.1073	0.06226	---?	19	17776490	-0.3627	0.1892	0.05527	0.2085	T	-0.09258	0.1553	0.5511	0.3725	T	-0.1948	0.239	0.4151	0.1406	T	NA	NA	NA	0	NA
rs76432776	a	g	0.933	0.5006	0.06234	+?+?	14	69022212	1.151	0.5586	0.03933	0.009596	A	NA	NA	NA	0.0005336	NA	0.04421	1.128	0.9687	0.009923	A	NA	NA	NA	0	NA
rs77329129	t	c	-0.7651	0.4105	0.06235	?--?	8	128565953	NA	NA	NA	0	NA	-0.7651	0.4105	0.06235	0.0571	T	-19.7	10900	0.9986	0.006064	T	NA	NA	NA	0	NA
rs41288000	a	t	-1.1221	0.6022	0.06239	-?-?	10	123842498	-1.012	0.74	0.1713	0.02085	A	NA	NA	NA	0.003202	NA	-1.338	1.036	0.1963	0.01819	A	NA	NA	NA	0	NA
rs147661397	t	c	-0.6743	0.3619	0.06243	???-	10	64267273	NA	NA	NA	0	NA	NA	NA	NA	0	NA	NA	NA	NA	0.0005513	NA	0.6743	0.3619	0.06245	0.05533	C
rs140753407	a	g	-0.8049	0.4321	0.06247	-?+?	5	56129326	1.203	0.4747	0.01129	0.01555	G	NA	NA	NA	0.003202	NA	-1.117	1.043	0.2846	0.01544	G	NA	NA	NA	0	NA
rs507055	a	g	-0.718	0.3858	0.06273	?-??	11	69355735	NA	NA	NA	0	NA	-0.718	0.3858	0.06273	0.05176	A	NA	NA	NA	0.002205	NA	NA	NA	NA	0	NA
rs73989662	c	g	0.3681	0.1979	0.06283	?++?	2	217880665	NA	NA	NA	0.001324	NA	-0.3757	0.2044	0.06603	0.1804	G	-0.2549	0.7885	0.7465	0.01433	G	NA	NA	NA	0	NA
rs4752593	c	g	0.1485	0.0798	0.06284	++++	10	123536490	-0.2018	0.146	0.167	0.364	G	-0.03441	0.149	0.8174	0.4306	G	-0.1666	0.1532	0.2767	0.4228	G	-0.2318	0.2113	0.2728	0.3937	G
rs62176354	a	c	-0.3026	0.1627	0.06286	--+?	2	217961381	0.8448	0.2883	0.003383	0.04236	C	0.09391	0.2205	0.6702	0.1217	C	-0.1267	0.4385	0.7727	0.04079	C	NA	NA	NA	0	NA
rs12782097	c	g	-0.2192	0.1178	0.0629	----	10	123592346	-0.1983	0.1647	0.2286	0.2528	C	-0.3154	0.3274	0.3354	0.05977	C	-0.1458	0.2219	0.5113	0.1466	C	-0.4661	0.4259	0.2738	0.0824	C
rs115843148	t	c	-0.6863	0.3691	0.06297	?-??	2	217912637	NA	NA	NA	0	NA	0.6863	0.3691	0.06295	0.03148	C	NA	NA	NA	0.002205	NA	NA	NA	NA	0	NA
rs4902571	t	c	0.228	0.1226	0.06297	+++?	14	68819234	0.2173	0.1737	0.2109	0.1929	T	0.2063	0.2997	0.4914	0.0651	T	0.2547	0.212	0.2295	0.1417	T	NA	NA	NA	0	NA
rs59390288	a	g	-0.6863	0.3691	0.06297	?-??	2	217899891	NA	NA	NA	0	NA	0.6863	0.3691	0.06295	0.03148	G	NA	NA	NA	0.002205	NA	NA	NA	NA	0	NA
rs76555799	t	c	1.127	0.6063	0.06305	?+??	6	151874576	NA	NA	NA	0.0003309	NA	-1.127	0.6063	0.0631	0.03789	C	NA	NA	NA	0.001103	NA	NA	NA	NA	0	NA
rs4871775	t	c	-0.179	0.0964	0.06329	----	8	128271095	0.1868	0.1584	0.2382	0.2571	C	0.06471	0.2189	0.7676	0.1158	C	0.1782	0.158	0.2593	0.4906	C	-0.486	0.3818	0.2031	0.1023	T
rs116159339	t	c	-0.7742	0.4169	0.06331	?-??	8	128218859	NA	NA	NA	0	NA	0.7742	0.4169	0.06331	0.02668	C	NA	NA	NA	0.003859	NA	NA	NA	NA	0	NA
rs189037620	a	g	0.9112	0.491	0.06348	+???	10	80739082	0.9112	0.491	0.06349	0.01195	A	NA	NA	NA	0.004803	NA	NA	NA	NA	0.003859	NA	NA	NA	NA	0	NA
rs7143559	t	g	0.3566	0.1922	0.06353	+++?	14	68257005	-0.3455	0.2343	0.1403	0.1234	G	-0.2507	0.5	0.6162	0.02561	G	-0.4851	0.4535	0.2848	0.04245	G	NA	NA	NA	0	NA
rs115947422	t	c	0.6566	0.3539	0.06355	?+-?	11	69483870	NA	NA	NA	0	NA	0.6566	0.3539	0.06358	0.03735	T	-19.75	12100	0.9987	0.005513	T	NA	NA	NA	0	NA
rs1108618	a	g	-0.1462	0.0788	0.06362	---+	10	81043743	0.175	0.1377	0.2037	0.4057	G	-0.0641	0.1471	0.6631	0.4322	A	0.3364	0.1639	0.04011	0.3368	G	-0.04783	0.201	0.8119	0.4232	G
rs185158358	a	g	-1.099	0.5925	0.06362	-???	14	68755847	1.099	0.5925	0.06353	0.005295	G	NA	NA	NA	0.002668	NA	NA	NA	NA	0.0005513	NA	NA	NA	NA	0	NA
rs183499308	t	g	-1.088	0.5867	0.06368	???-	10	64455104	NA	NA	NA	0	NA	NA	NA	NA	0	NA	NA	NA	NA	0	NA	1.088	0.5867	0.06377	0.01075	G
rs79274134	t	c	-0.2519	0.1358	0.06372	?---	11	69412090	NA	NA	NA	0.002647	NA	-0.141	0.1861	0.4487	0.2049	T	-0.3029	0.275	0.2708	0.1026	T	-0.4609	0.2876	0.109	0.1784	T
rs6870905	a	g	0.2489	0.1343	0.06376	++-?	5	56279030	0.3969	0.1918	0.03847	0.1075	A	0.2756	0.2489	0.2682	0.08751	A	-0.1179	0.287	0.6812	0.08655	A	NA	NA	NA	0	NA
rs9383930	a	g	-0.1585	0.0855	0.0638	--+-	6	151914421	0.2738	0.1438	0.05685	0.2929	G	-0.2866	0.1742	0.1001	0.2743	A	-0.1581	0.1594	0.3212	0.4184	G	-0.3246	0.2496	0.1934	0.2245	A
rs17105140	t	c	0.5275	0.2846	0.06381	?+??	14	68666496	NA	NA	NA	0	NA	-0.5275	0.2846	0.06376	0.08911	C	NA	NA	NA	0.00441	NA	NA	NA	NA	0	NA
rs75086997	t	c	0.5275	0.2846	0.06381	?+??	14	68663081	NA	NA	NA	0	NA	-0.5275	0.2846	0.06376	0.08911	C	NA	NA	NA	0.00441	NA	NA	NA	NA	0	NA
rs75495292	a	c	0.5275	0.2846	0.06381	?+??	14	68666547	NA	NA	NA	0	NA	-0.5275	0.2846	0.06376	0.09072	C	NA	NA	NA	0.00441	NA	NA	NA	NA	0	NA
rs76529005	t	g	0.5275	0.2846	0.06381	?+??	14	68663027	NA	NA	NA	0	NA	-0.5275	0.2846	0.06376	0.09072	G	NA	NA	NA	0.00441	NA	NA	NA	NA	0	NA
rs8003433	c	g	-0.5275	0.2846	0.06381	?-??	14	68663822	NA	NA	NA	0	NA	-0.5275	0.2846	0.06376	0.08911	C	NA	NA	NA	0.00441	NA	NA	NA	NA	0	NA
rs8011148	c	g	0.5275	0.2846	0.06381	?+??	14	68668467	NA	NA	NA	0	NA	-0.5275	0.2846	0.06376	0.08911	G	NA	NA	NA	0.00441	NA	NA	NA	NA	0	NA
rs10886987	a	g	0.149	0.0804	0.06382	++++	10	123558758	-0.1885	0.1496	0.2077	0.3465	G	-0.0002971	0.1486	0.9984	0.4226	G	-0.1928	0.1527	0.2066	0.414	G	-0.2901	0.2137	0.1746	0.4037	G
rs61240689	a	c	0.149	0.0804	0.06382	++++	10	123558759	-0.1885	0.1496	0.2077	0.3465	C	-0.0002971	0.1486	0.9984	0.4226	C	-0.1928	0.1527	0.2066	0.414	C	-0.2901	0.2137	0.1746	0.4037	C
rs17136592	t	c	-1.372	0.7403	0.06384	?-??	11	69303150	NA	NA	NA	0	NA	-1.372	0.7403	0.06384	0.02574	T	NA	NA	NA	0.002484	NA	NA	NA	NA	0.0008489	NA
rs77505698	t	c	-0.9704	0.5241	0.06409	?-??	8	128503963	NA	NA	NA	0	NA	0.9704	0.5241	0.06411	0.01227	C	NA	NA	NA	0.001105	NA	NA	NA	NA	0	NA
rs111646417	t	c	0.4988	0.2694	0.0641	+++?	10	80899659	0.2014	0.3714	0.5876	0.03013	T	1.457	0.8491	0.08613	0.00587	T	0.6596	0.441	0.1347	0.02097	T	NA	NA	NA	0	NA
rs67479839	t	g	-0.3692	0.1994	0.06413	+-+?	8	128301472	-0.3283	0.7535	0.663	0.01026	G	0.4952	0.211	0.01894	0.1142	G	-1.37	1.042	0.1883	0.01323	G	NA	NA	NA	0	NA
rs17312550	t	c	0.2378	0.1284	0.06414	+++?	10	64200492	0.2487	0.1733	0.1513	0.1744	T	0.1874	0.2599	0.4708	0.07737	T	0.2683	0.2827	0.3425	0.09261	T	NA	NA	NA	0.0003981	NA
rs139257068	t	g	0.6103	0.3298	0.0642	+++?	10	64372433	0.7857	0.4485	0.0798	0.01688	T	0.235	0.8293	0.7769	0.005336	T	0.4926	0.6008	0.4123	0.01268	T	NA	NA	NA	0	NA
rs2420963	a	g	0.1477	0.0798	0.06423	+-++	10	123540904	-0.2001	0.1465	0.172	0.3637	G	0.001044	0.1492	0.9944	0.4285	G	-0.1807	0.1519	0.2341	0.4201	G	-0.2753	0.2129	0.1961	0.4013	G
rs138022229	a	g	-0.8799	0.4755	0.06425	?-??	8	128111133	NA	NA	NA	0	NA	-0.8799	0.4755	0.06426	0.04856	A	NA	NA	NA	0.003859	NA	NA	NA	NA	0	NA
rs3784109	t	g	0.1561	0.0844	0.06429	+++-	14	68789911	0.2175	0.1424	0.1267	0.3832	T	-0.3609	0.1968	0.06669	0.2044	G	0.1297	0.1593	0.4155	0.4173	T	0.1243	0.1963	0.5267	0.4956	G
rs77391651	a	g	-0.5753	0.311	0.0643	?--?	5	56042009	NA	NA	NA	0.0003313	NA	-0.5879	0.3247	0.07021	0.08654	A	-0.4357	1.08	0.6865	0.006615	A	NA	NA	NA	0	NA
rs114059247	t	c	0.6613	0.3575	0.06434	?+??	10	81012080	NA	NA	NA	0.0003309	NA	0.6613	0.3575	0.06434	0.03682	T	NA	NA	NA	0.001654	NA	NA	NA	NA	0	NA
rs114444262	a	g	-0.616	0.3331	0.06442	?--?	8	128599639	NA	NA	NA	0	NA	-0.616	0.3331	0.0644	0.07791	A	-19.74	9933	0.9984	0.006064	A	NA	NA	NA	0	NA
rs145848012	a	g	0.616	0.3331	0.06442	?++?	8	128600781	NA	NA	NA	0	NA	-0.616	0.3331	0.0644	0.07844	G	-19.69	10900	0.9986	0.005513	G	NA	NA	NA	0	NA
rs60378358	t	c	-0.616	0.3331	0.06442	?--?	8	128599836	NA	NA	NA	0	NA	-0.616	0.3331	0.0644	0.07791	T	-19.69	10900	0.9986	0.005513	T	NA	NA	NA	0	NA
rs10083393	t	c	-0.158	0.0855	0.06454	---+	14	68790297	0.1728	0.1592	0.2778	0.2849	C	0.2429	0.1527	0.1117	0.3814	C	0.2372	0.1743	0.1736	0.3043	C	-0.1579	0.215	0.4626	0.4372	C
rs116439671	c	g	1.102	0.5966	0.06473	?+??	10	80794053	NA	NA	NA	0	NA	1.102	0.5966	0.06466	0.01227	C	NA	NA	NA	0.0005513	NA	NA	NA	NA	0	NA
rs111577252	a	g	0.2184	0.1183	0.06474	++++	19	17492598	-0.02031	0.2761	0.9413	0.06457	G	-0.3648	0.1898	0.05458	0.2129	G	-0.1929	0.2487	0.4381	0.1323	G	-0.1457	0.2629	0.5795	0.1791	G
rs73282644	t	c	0.4271	0.2312	0.06474	++-?	10	64233866	0.5738	0.3549	0.106	0.03389	T	0.544	0.3325	0.1018	0.05575	T	-0.864	0.7621	0.257	0.02273	T	NA	NA	NA	0.0004401	NA
rs9323513	a	g	0.1498	0.0811	0.06478	++++	14	68996491	0.05113	0.1397	0.7144	0.4322	A	-0.1481	0.1594	0.3529	0.3655	G	0.1948	0.1583	0.2183	0.4294	A	0.3052	0.216	0.1577	0.2771	A
rs112347620	t	g	1.339	0.7252	0.06484	?+??	10	124000159	NA	NA	NA	0	NA	-1.339	0.7252	0.06493	0.02685	G	NA	NA	NA	0.001152	NA	NA	NA	NA	0	NA
rs12198710	t	g	-0.3009	0.163	0.06486	--+-	6	151891143	-0.4593	0.2519	0.0682	0.1109	T	-0.9023	0.5418	0.09585	0.03308	T	0.02425	0.2708	0.9286	0.09813	T	-0.2781	0.4547	0.5407	0.0625	T
rs12204083	t	c	-0.3009	0.163	0.06486	--+-	6	151893605	-0.4593	0.2519	0.0682	0.1109	T	-0.9023	0.5418	0.09585	0.03308	T	0.02425	0.2708	0.9286	0.09813	T	-0.2781	0.4547	0.5407	0.0625	T
rs1356323	t	g	-0.194	0.1051	0.06486	----	8	127919492	0.02818	0.1711	0.8692	0.2136	G	0.6811	0.2425	0.004972	0.08944	G	0.01844	0.1794	0.9181	0.2734	G	0.5325	0.3457	0.1235	0.07689	G
rs2180770	a	g	-0.1544	0.0837	0.06489	---+	14	68773353	0.2087	0.1424	0.1428	0.3852	G	-0.3292	0.1904	0.08387	0.2241	A	0.1463	0.1582	0.3551	0.419	G	0.1213	0.1961	0.5362	0.4968	A
rs55818512	a	g	0.3689	0.1998	0.06492	+-+?	10	81040952	0.2326	0.3397	0.4935	0.04169	A	-0.02652	0.3144	0.9328	0.0619	A	1.197	0.3998	0.002753	0.03528	A	NA	NA	NA	0	NA
rs35621472	c	g	-1.534	0.8311	0.06493	?-??	5	1260982	NA	NA	NA	0.0009927	NA	1.534	0.8311	0.06486	0.00587	G	NA	NA	NA	0.001103	NA	NA	NA	NA	0	NA
rs1078000	a	g	-0.1545	0.0837	0.06506	-+--	19	17621508	-0.1872	0.1406	0.1829	0.4795	A	0.01276	0.1729	0.9412	0.2519	A	-0.394	0.1766	0.0257	0.3495	A	0.01348	0.1941	0.9447	0.4674	G
rs11818984	a	g	0.1616	0.0876	0.06509	++++	10	123862289	0.2545	0.1611	0.1141	0.225	A	0.2076	0.1721	0.2277	0.2092	A	0.05714	0.176	0.7454	0.2905	A	0.09318	0.1974	0.6369	0.4713	A
rs16901901	t	c	0.3502	0.1898	0.0651	+++?	8	128022832	0.5253	0.2712	0.05272	0.04533	T	0.08054	0.3913	0.8369	0.03789	T	0.2688	0.3623	0.4581	0.04355	T	NA	NA	NA	0	NA
Var-8-128781196	a	g	1.101	0.597	0.06515	?+??	8	128781196	NA	NA	NA	0.0003309	NA	1.101	0.597	0.0652	0.01014	A	NA	NA	NA	0.0005519	NA	NA	NA	NA	0	NA
rs2420983	a	c	0.1821	0.0988	0.06526	++++	10	123872473	0.2058	0.1892	0.2766	0.149	A	0.03644	0.1572	0.8167	0.4882	A	0.3643	0.1836	0.04726	0.2045	A	0.1423	0.473	0.7636	0.04267	A
rs12977309	t	g	-0.2789	0.1513	0.06527	---?	19	17818179	-0.08999	0.1978	0.6491	0.1805	T	-0.3935	0.3547	0.2673	0.05086	T	-0.6633	0.3133	0.03429	0.1061	T	NA	NA	NA	0.0003987	NA
rs143531358	a	g	1.565	0.849	0.06528	???+	8	128724956	NA	NA	NA	0	NA	NA	NA	NA	0	NA	NA	NA	NA	0	NA	1.565	0.849	0.06519	0.00836	A
rs185703700	a	c	-0.4512	0.2448	0.06531	?--?	11	69489418	NA	NA	NA	0.001391	NA	-0.4512	0.2448	0.0653	0.12	A	-19.61	8114	0.9981	0.007134	A	NA	NA	NA	0	NA
rs12770985	t	c	1.224	0.6644	0.06544	??+?	10	80853498	NA	NA	NA	0.001987	NA	NA	NA	NA	0	NA	1.224	0.6644	0.06538	0.006615	T	NA	NA	NA	0	NA
rs11200161	a	g	-0.1501	0.0815	0.06551	-+--	10	123553855	-0.1849	0.1494	0.216	0.3458	A	0.01085	0.155	0.9442	0.2994	A	-0.1991	0.1538	0.1956	0.4101	A	-0.2901	0.2137	0.1746	0.4037	A
rs67705449	t	c	-0.1747	0.0949	0.06558	---+	10	80673781	0.31	0.1722	0.07185	0.1678	C	0.1994	0.1696	0.2397	0.2222	C	0.0878	0.2038	0.6667	0.1589	C	-0.005004	0.2323	0.9828	0.2466	C
rs3212884	t	c	-1.36	0.7388	0.06565	?-??	11	69464385	NA	NA	NA	0	NA	-1.36	0.7388	0.06572	0.02615	T	NA	NA	NA	0.003308	NA	NA	NA	NA	0	NA
rs7929311	t	c	1.892	1.028	0.0657	?+??	11	69399890	NA	NA	NA	0	NA	-1.892	1.028	0.06561	0.01868	C	NA	NA	NA	0.0005513	NA	NA	NA	NA	0	NA
rs145191161	t	c	1.068	0.5804	0.06575	???+	5	56088772	NA	NA	NA	0	NA	NA	NA	NA	0	NA	NA	NA	NA	0	NA	1.068	0.5804	0.0658	0.01154	T
rs75897029	t	c	-0.5721	0.311	0.0658	?--?	5	56038067	NA	NA	NA	0.0003309	NA	-0.5844	0.3247	0.07186	0.08645	T	-0.4357	1.08	0.6865	0.006615	T	NA	NA	NA	0	NA
rs79342860	c	g	0.5721	0.311	0.0658	?++?	5	56038541	NA	NA	NA	0.0003309	NA	-0.5844	0.3247	0.07186	0.08645	G	-0.4357	1.08	0.6865	0.006615	G	NA	NA	NA	0	NA
rs11595305	c	g	0.1747	0.095	0.06589	++++	10	80663282	0.2322	0.1737	0.1811	0.2003	C	0.1822	0.1662	0.2728	0.2567	C	0.1317	0.2012	0.5129	0.1803	C	0.1083	0.2444	0.6575	0.2289	C
rs12570941	c	g	-0.5184	0.2819	0.0659	-?--	10	64196870	-0.2341	0.7569	0.7571	0.009265	C	NA	NA	NA	0.001601	NA	-0.5294	0.626	0.3977	0.01985	C	-0.5748	0.3473	0.0979	0.1162	C
rs61502779	t	c	0.7904	0.4298	0.06592	?+??	19	17370697	NA	NA	NA	0.0006618	NA	0.7904	0.4298	0.06589	0.02188	T	NA	NA	NA	0.0005513	NA	NA	NA	NA	0	NA
rs2981577	t	c	0.4551	0.2475	0.06595	?+??	10	123340633	NA	NA	NA	0.0003309	NA	0.4551	0.2475	0.06599	0.07791	T	NA	NA	NA	0.00441	NA	NA	NA	NA	0	NA
rs76589256	a	g	-1.065	0.5793	0.066	???-	10	64133479	NA	NA	NA	0	NA	NA	NA	NA	0	NA	NA	NA	NA	0	NA	1.065	0.5793	0.06591	0.01314	G
rs148417039	t	c	0.8425	0.4584	0.06608	?+??	19	17636435	NA	NA	NA	0	NA	0.8425	0.4584	0.06606	0.01761	T	NA	NA	NA	0.001103	NA	NA	NA	NA	0	NA
rs57974050	a	g	0.6016	0.3274	0.06613	?++?	8	127974732	NA	NA	NA	0.001324	NA	-0.6016	0.3274	0.06616	0.08538	G	-19.83	10800	0.9985	0.006064	G	NA	NA	NA	0	NA
rs75026684	a	g	-0.6016	0.3274	0.06613	?--?	8	127979108	NA	NA	NA	0.001324	NA	-0.6016	0.3274	0.06616	0.08538	A	-19.83	10800	0.9985	0.006064	A	NA	NA	NA	0	NA
rs76395791	a	c	0.2978	0.1621	0.06615	+++?	8	128718659	0.4504	0.4713	0.3392	0.01456	A	0.268	0.1804	0.1375	0.19	A	0.3787	0.594	0.5237	0.01654	A	NA	NA	NA	0	NA
rs7068426	a	c	-0.3284	0.1788	0.06621	?--?	10	81103499	NA	NA	NA	0.0003309	NA	0.2553	0.1891	0.1771	0.175	C	0.9424	0.5481	0.08553	0.01433	C	NA	NA	NA	0	NA
rs73350143	c	g	-0.697	0.3795	0.06626	?--?	8	128129250	NA	NA	NA	0	NA	-0.697	0.3795	0.06626	0.0667	C	-19.76	14000	0.9989	0.006064	C	NA	NA	NA	0	NA
rs181947194	a	g	1.214	0.6616	0.06651	??+?	8	128716982	NA	NA	NA	0	NA	NA	NA	NA	0.0005336	NA	1.214	0.6616	0.06655	0.009923	A	NA	NA	NA	0	NA
Var-14-68660729	a	c	-1.212	0.6605	0.06651	??-?	14	68660729	NA	NA	NA	0	NA	NA	NA	NA	0	NA	1.212	0.6605	0.06649	0.007718	C	NA	NA	NA	0	NA
rs59729510	t	c	0.2469	0.1346	0.06654	?+++	11	69412694	NA	NA	NA	0.001985	NA	-0.1529	0.1848	0.4079	0.2129	C	-0.2526	0.2692	0.348	0.1036	C	-0.4669	0.2869	0.1036	0.1795	C
rs1956528	t	c	0.1491	0.0813	0.06658	+++-	14	68788968	0.2121	0.1426	0.137	0.3845	T	-0.2681	0.165	0.1041	0.3292	C	0.1395	0.1589	0.3799	0.4079	T	0.1243	0.1963	0.5267	0.496	C
rs3784108	t	c	0.1491	0.0813	0.06658	+++-	14	68789683	0.2121	0.1426	0.137	0.3848	T	-0.2681	0.165	0.1041	0.3292	C	0.1395	0.1589	0.3799	0.4079	T	0.1243	0.1963	0.5267	0.4956	C
Var-10-81018689	c	g	1.56	0.8504	0.06659	???+	10	81018689	NA	NA	NA	0	NA	NA	NA	NA	0	NA	NA	NA	NA	0	NA	1.56	0.8504	0.06652	0.006768	C
rs16902173	a	g	-0.241	0.1314	0.06662	--+-	8	128503999	0.1664	0.1945	0.3923	0.1495	G	0.397	0.2906	0.1718	0.06659	G	-0.01931	0.2814	0.9453	0.116	G	0.7289	0.378	0.05382	0.05937	G
rs73350055	c	g	1.883	1.027	0.06673	?+??	8	128214226	NA	NA	NA	0.0003309	NA	-1.883	1.027	0.06671	0.02081	G	NA	NA	NA	0.001654	NA	NA	NA	NA	0	NA
rs1362553	c	g	-0.1469	0.0801	0.06675	+---	16	52438954	-0.1414	0.1472	0.3368	0.3894	G	-0.1583	0.1459	0.278	0.4723	C	0.3919	0.1586	0.0135	0.3473	G	0.2792	0.209	0.1816	0.3268	G
rs76247656	a	t	0.8754	0.4776	0.06682	???+	10	64147285	NA	NA	NA	0.0003309	NA	NA	NA	NA	0	NA	NA	NA	NA	0.0005513	NA	0.8754	0.4776	0.06679	0.02787	A
rs74723164	t	c	-0.989	0.5396	0.06683	?-??	8	128547840	NA	NA	NA	0	NA	0.989	0.5396	0.06684	0.01761	C	NA	NA	NA	0	NA	NA	NA	NA	0	NA
rs10886996	a	t	0.1549	0.0845	0.06689	++++	10	123606627	0.02692	0.1424	0.85	0.3328	A	0.08021	0.1933	0.6781	0.1644	A	0.1943	0.1617	0.2295	0.366	A	0.4209	0.1977	0.03323	0.3408	A
rs114266332	a	g	1.262	0.6887	0.06689	?+??	11	69384330	NA	NA	NA	0	NA	1.262	0.6887	0.06699	0.008538	A	NA	NA	NA	0.0005513	NA	NA	NA	NA	0	NA
rs115029953	a	g	1.262	0.6887	0.06689	?+??	11	69361643	NA	NA	NA	0	NA	1.262	0.6887	0.06699	0.008538	A	NA	NA	NA	0.0005513	NA	NA	NA	NA	0	NA
rs116840074	a	g	1.262	0.6887	0.06689	?+??	11	69389879	NA	NA	NA	0	NA	1.262	0.6887	0.06699	0.008538	A	NA	NA	NA	0.0005513	NA	NA	NA	NA	0	NA
rs142632538	a	g	-1.262	0.6887	0.06689	?-??	11	69367147	NA	NA	NA	0	NA	1.262	0.6887	0.06699	0.008538	G	NA	NA	NA	0.0005513	NA	NA	NA	NA	0	NA
rs148900831	t	c	-1.262	0.6887	0.06689	?-??	11	69351084	NA	NA	NA	0	NA	1.262	0.6887	0.06699	0.008538	C	NA	NA	NA	0.0005513	NA	NA	NA	NA	0	NA
Var-11-69368639	a	g	1.262	0.6887	0.06689	?+??	11	69368639	NA	NA	NA	0	NA	1.262	0.6887	0.06699	0.008538	A	NA	NA	NA	0.0005513	NA	NA	NA	NA	0	NA
rs11200340	t	c	0.187	0.1021	0.06691	++++	10	123780708	0.1969	0.211	0.3507	0.106	T	0.009254	0.1723	0.9572	0.2263	T	0.2646	0.2461	0.2823	0.1075	T	0.3789	0.2069	0.06709	0.2817	T
rs143145287	a	g	-1.145	0.6249	0.06691	-???	19	17632049	1.145	0.6249	0.06683	0.006618	G	NA	NA	NA	0	NA	NA	NA	NA	0.001103	NA	NA	NA	NA	0	NA
rs144743347	t	g	1.351	0.7377	0.06705	+???	10	81063416	1.351	0.7377	0.06704	0.005625	T	NA	NA	NA	0	NA	NA	NA	NA	0.004961	NA	NA	NA	NA	0	NA
rs16886207	a	g	-0.5252	0.2868	0.06707	-+-?	5	56038219	0.3936	0.3608	0.2754	0.03805	G	-0.1331	0.7924	0.8666	0.008004	G	1.239	0.5888	0.03537	0.008269	G	NA	NA	NA	0	NA
rs12250265	t	c	0.3607	0.197	0.06708	?++?	10	81087499	NA	NA	NA	0.0003309	NA	0.2939	0.2036	0.1489	0.135	T	1.336	0.7781	0.08589	0.01047	T	NA	NA	NA	0	NA
rs10454686	a	g	0.2274	0.1242	0.06716	+++?	14	68839917	0.2076	0.1748	0.2351	0.1946	A	0.2017	0.3183	0.5263	0.05496	A	0.268	0.2122	0.2065	0.14	A	NA	NA	NA	0	NA
rs60067293	c	g	0.2669	0.1458	0.06717	+++?	8	128724774	0.4416	0.3272	0.1771	0.03772	C	0.2236	0.1731	0.1966	0.2305	C	0.224	0.4816	0.6419	0.03146	C	NA	NA	NA	0	NA
rs60591498	a	g	-0.8697	0.4751	0.06717	?-??	8	128117504	NA	NA	NA	0	NA	-0.8697	0.4751	0.06718	0.04856	A	NA	NA	NA	0.003859	NA	NA	NA	NA	0	NA
rs114160557	t	c	0.5	0.2731	0.06718	?+-?	10	80755707	NA	NA	NA	0.0003309	NA	-0.6132	0.2891	0.03394	0.1019	C	0.4414	0.8336	0.5965	0.00882	C	NA	NA	NA	0	NA
rs74316836	a	g	0.5	0.2731	0.06718	?+-?	10	80757252	NA	NA	NA	0.0003309	NA	-0.6132	0.2891	0.03394	0.1019	G	0.4414	0.8336	0.5965	0.00882	G	NA	NA	NA	0	NA
rs75033585	t	c	0.5	0.2731	0.06718	?+-?	10	80760931	NA	NA	NA	0.0003309	NA	-0.6132	0.2891	0.03394	0.1025	C	0.4414	0.8336	0.5965	0.008269	C	NA	NA	NA	0	NA
rs79907442	a	g	-0.5	0.2731	0.06718	?-+?	10	80757221	NA	NA	NA	0.0003309	NA	-0.6132	0.2891	0.03394	0.1019	A	0.4414	0.8336	0.5965	0.00882	A	NA	NA	NA	0	NA
rs117775296	a	g	0.5446	0.2975	0.06719	+++?	10	64335975	0.5518	0.3549	0.1199	0.03044	A	0.5458	0.7094	0.4417	0.008004	A	0.5008	0.8539	0.5575	0.01103	A	NA	NA	NA	0	NA
rs72716799	t	c	-0.2886	0.1577	0.06721	+---	8	128639116	-0.04277	0.2606	0.8696	0.0814	C	0.02954	0.5205	0.9547	0.02188	C	0.4756	0.3886	0.221	0.03693	C	0.5916	0.2567	0.02117	0.1162	C
rs78302556	t	c	0.5442	0.2974	0.06731	+++?	10	64313407	0.5513	0.3548	0.1202	0.03044	T	0.5458	0.7094	0.4417	0.008004	T	0.5008	0.8539	0.5575	0.01103	T	NA	NA	NA	0	NA
rs946009	t	c	0.1508	0.0824	0.06731	++++	10	80864094	0.08842	0.1422	0.5341	0.4272	T	0.006192	0.1598	0.9691	0.2631	T	0.3421	0.1601	0.03263	0.4372	T	0.2159	0.2256	0.3385	0.2018	T
rs111248498	t	c	-0.6548	0.3579	0.06732	?-??	16	52579606	NA	NA	NA	0	NA	0.6548	0.3579	0.06734	0.03255	C	NA	NA	NA	0.001654	NA	NA	NA	NA	0	NA
rs76473034	a	c	0.6548	0.3579	0.06732	?+??	16	52580185	NA	NA	NA	0	NA	0.6548	0.3579	0.06734	0.03255	A	NA	NA	NA	0.001654	NA	NA	NA	NA	0	NA
rs13268116	a	g	0.1731	0.0946	0.06736	-+++	8	128114796	-0.03439	0.1607	0.8306	0.2651	A	0.265	0.2053	0.1967	0.1467	A	0.4578	0.1908	0.01644	0.2056	A	0.08273	0.2146	0.6998	0.2954	A
rs144020096	a	c	0.8245	0.4508	0.0674	+?-?	5	1278447	0.8245	0.4508	0.0674	0.01489	A	NA	NA	NA	0.002668	NA	-19.72	12100	0.9987	0.005519	A	NA	NA	NA	0	NA
rs57164053	a	t	0.3913	0.214	0.06742	?++?	5	56175971	NA	NA	NA	0	NA	0.367	0.2206	0.09622	0.1083	A	0.7761	0.878	0.3767	0.005513	A	NA	NA	NA	0	NA
rs2947603	t	c	0.1459	0.0798	0.06744	++++	10	123790377	0.004266	0.1413	0.9759	0.4186	T	0.2636	0.1472	0.07335	0.4717	T	0.01606	0.1624	0.9212	0.4989	T	-0.432	0.2085	0.03829	0.4252	C
rs77574320	t	c	-0.3343	0.1828	0.06745	----	16	52658866	-0.6818	0.5273	0.196	0.02978	T	-0.2973	0.2127	0.1622	0.1521	T	-0.232	0.4868	0.6337	0.03032	T	-18.79	7700	0.9981	0.006369	T
rs77422384	t	g	-0.7813	0.4274	0.06755	?-??	8	128255624	NA	NA	NA	0.0003309	NA	0.7813	0.4274	0.06752	0.02561	G	NA	NA	NA	0.001103	NA	NA	NA	NA	0	NA
rs147490842	c	g	1.259	0.6888	0.06758	?+??	11	69353962	NA	NA	NA	0	NA	1.259	0.6888	0.06758	0.008547	C	NA	NA	NA	0.0005513	NA	NA	NA	NA	0	NA
rs7951493	a	g	-0.2446	0.1339	0.06762	?---	11	69414358	NA	NA	NA	0.001985	NA	-0.1737	0.1856	0.3494	0.2129	A	-0.1912	0.2612	0.4641	0.1053	A	-0.4793	0.2873	0.09524	0.1803	A
rs140523729	a	g	1.097	0.6007	0.06782	?+??	8	128201000	NA	NA	NA	0	NA	1.097	0.6007	0.06789	0.0136	A	NA	NA	NA	0.0005618	NA	NA	NA	NA	0	NA
rs11626138	a	g	0.1541	0.0844	0.06784	+++-	14	68786993	0.2121	0.1426	0.137	0.3855	A	-0.3609	0.1968	0.06669	0.2044	G	0.1297	0.1593	0.4155	0.4173	A	0.1243	0.1963	0.5267	0.4956	G
rs1956529	t	c	-0.1541	0.0844	0.06784	---+	14	68788924	0.2121	0.1426	0.137	0.3852	C	-0.3609	0.1968	0.06669	0.2044	T	0.1297	0.1593	0.4155	0.4173	C	0.1243	0.1963	0.5267	0.4956	T
rs113628826	a	g	-0.4284	0.2346	0.06787	----	6	152002928	-0.5953	0.396	0.1328	0.05096	A	-0.1662	0.3335	0.6183	0.05496	A	-0.804	0.7393	0.2768	0.02536	A	-1.052	1.015	0.2998	0.02389	A
rs77378807	t	c	-1.055	0.5778	0.06787	?-??	8	128558183	NA	NA	NA	0	NA	1.055	0.5778	0.0678	0.008004	C	NA	NA	NA	0	NA	NA	NA	NA	0	NA
Var-2-217933548	t	c	0.6946	0.3805	0.06792	-++-	2	217933548	-19.4	8616	0.9982	0.007463	T	0.7163	0.4238	0.09096	0.02771	T	0.6046	0.8642	0.4841	0.005125	T	-18.76	7685	0.9981	0.009732	T
rs143538763	t	c	-0.3726	0.2041	0.06794	-?+-	5	56292387	1.464	0.4959	0.003155	0.01092	C	NA	NA	NA	0.003735	NA	-0.04215	0.2905	0.8846	0.08986	C	0.4317	0.3518	0.2197	0.05374	C
rs12268795	t	c	0.1466	0.0803	0.06797	++++	10	123556508	-0.1849	0.1494	0.216	0.3461	C	-0.0002971	0.1486	0.9984	0.4226	C	-0.1876	0.1524	0.2184	0.4135	C	-0.2901	0.2137	0.1746	0.4037	C
rs73366473	c	g	-0.7881	0.4318	0.06798	?-??	10	123741839	NA	NA	NA	0.0003309	NA	-0.7881	0.4318	0.068	0.05443	C	NA	NA	NA	0.002205	NA	NA	NA	NA	0	NA
rs1909006	a	g	0.1799	0.0986	0.068	-+++	10	123530874	0.01859	0.2129	0.9304	0.1148	G	-0.1429	0.1743	0.4124	0.2593	G	-0.3232	0.189	0.08732	0.2354	G	-0.2598	0.2242	0.2466	0.324	G
rs115931675	t	c	-1.351	0.7403	0.06801	?-??	11	69309424	NA	NA	NA	0	NA	-1.351	0.7403	0.06797	0.02508	T	NA	NA	NA	0.001654	NA	NA	NA	NA	0	NA
rs11200251	t	c	0.1527	0.0837	0.06802	++++	10	123673206	0.01774	0.1417	0.9004	0.3336	T	0.08593	0.1843	0.641	0.1756	T	0.186	0.1615	0.2495	0.3666	T	0.4461	0.199	0.02502	0.3447	T
rs9651480	a	g	-0.1556	0.0853	0.06806	-+--	10	123569487	-0.2554	0.1432	0.0746	0.4815	A	-0.05378	0.182	0.7677	0.1996	G	0.1507	0.1538	0.3272	0.4454	G	0.2573	0.2476	0.2987	0.1636	G
rs73780831	a	g	-0.8122	0.4452	0.0681	?-??	6	151955687	NA	NA	NA	0.0003309	NA	-0.8122	0.4452	0.06809	0.05229	A	NA	NA	NA	0.002756	NA	NA	NA	NA	0	NA
rs79870071	a	c	0.4163	0.2282	0.06811	?+??	10	80824112	NA	NA	NA	0.0003309	NA	0.4163	0.2282	0.06806	0.09285	A	NA	NA	NA	0.00441	NA	NA	NA	NA	0	NA
rs58051462	t	c	-0.3565	0.1954	0.06814	--+-	5	56293077	1.464	0.4959	0.003155	0.01092	C	0.2319	0.6784	0.7324	0.01281	C	-0.05985	0.2904	0.8367	0.08986	C	0.4434	0.3516	0.2073	0.05334	C
rs28441970	t	c	-0.7392	0.4053	0.06818	?-??	8	128214008	NA	NA	NA	0	NA	-0.7392	0.4053	0.0682	0.05443	T	NA	NA	NA	0.002205	NA	NA	NA	NA	0	NA
Var-8-128269539	a	g	1.236	0.6777	0.06818	???+	8	128269539	NA	NA	NA	0	NA	NA	NA	NA	0	NA	NA	NA	NA	0	NA	1.236	0.6777	0.06824	0.006369	A
rs6998392	a	g	-0.45	0.2468	0.06819	---?	8	128398756	-0.7286	1.043	0.4847	0.007611	A	-0.4088	0.2711	0.1315	0.09819	A	-0.6107	0.726	0.4002	0.01709	A	NA	NA	NA	0	NA
rs9305092	c	g	-0.1858	0.1019	0.0682	+---	19	17777508	0.16	0.2084	0.4426	0.1251	C	-0.8017	0.2646	0.002445	0.1243	C	-0.2176	0.169	0.1978	0.3506	C	0.1047	0.2041	0.6079	0.4669	G
rs114751285	t	c	-0.6204	0.3402	0.06821	?--?	8	127945286	NA	NA	NA	0.001324	NA	-0.6204	0.3402	0.06817	0.08218	T	-19.83	10800	0.9985	0.006064	T	NA	NA	NA	0	NA
rs115649404	t	c	-0.6204	0.3402	0.06821	?--?	8	127953533	NA	NA	NA	0.001324	NA	-0.6204	0.3402	0.06817	0.08164	T	-19.83	10800	0.9985	0.006064	T	NA	NA	NA	0	NA
rs115977532	t	c	0.6204	0.3402	0.06821	?++?	8	127964770	NA	NA	NA	0.001324	NA	-0.6204	0.3402	0.06817	0.08164	C	-19.83	10800	0.9985	0.006064	C	NA	NA	NA	0	NA
rs74670294	t	g	-0.6204	0.3402	0.06821	?--?	8	127943789	NA	NA	NA	0.001324	NA	-0.6204	0.3402	0.06817	0.08164	T	-19.83	10800	0.9985	0.006064	T	NA	NA	NA	0	NA
rs77449841	a	c	-0.6204	0.3402	0.06821	?--?	8	127943411	NA	NA	NA	0.001324	NA	-0.6204	0.3402	0.06817	0.08218	A	-19.83	10800	0.9985	0.006064	A	NA	NA	NA	0	NA
rs149150268	a	g	0.8957	0.4912	0.06823	?+??	5	56204191	NA	NA	NA	0	NA	0.8957	0.4912	0.06821	0.01494	A	NA	NA	NA	0.0005513	NA	NA	NA	NA	0	NA
rs10444128	a	t	-0.1545	0.0848	0.06826	----	10	123612025	0.04207	0.1428	0.7684	0.3323	T	0.03535	0.1955	0.8565	0.1628	T	0.2061	0.1608	0.1998	0.3808	T	0.417	0.1988	0.03594	0.3457	T
rs117386912	t	c	0.6864	0.3766	0.06835	++??	19	17212989	0.8799	0.4266	0.03915	0.01853	T	0.003379	0.8014	0.9966	0.007471	T	NA	NA	NA	0.003308	NA	NA	NA	NA	0	NA
rs139775733	a	g	1.356	0.7441	0.0684	+???	8	128267767	1.356	0.7441	0.06842	0.005625	A	NA	NA	NA	0.0005336	NA	NA	NA	NA	0.0005513	NA	NA	NA	NA	0	NA
rs10796821	a	g	-0.1604	0.088	0.06845	+--+	11	69305417	0.1506	0.1448	0.2983	0.4765	A	0.5388	0.1759	0.002194	0.1932	G	0.3465	0.1546	0.02497	0.4123	G	-0.5574	0.372	0.134	0.1234	G
rs76763162	t	c	0.4567	0.2507	0.0685	???+	19	17239571	NA	NA	NA	0.0009927	NA	NA	NA	NA	0.001067	NA	NA	NA	NA	0.003308	NA	0.4567	0.2507	0.0685	0.1409	T
rs114465034	a	g	0.4663	0.256	0.06853	?+??	10	123956903	NA	NA	NA	0	NA	0.4663	0.256	0.06856	0.0619	A	NA	NA	NA	0.003308	NA	NA	NA	NA	0	NA
rs2189517	a	g	0.148	0.0813	0.06858	++++	14	69002988	0.0538	0.1396	0.6998	0.4325	A	-0.1615	0.1622	0.3193	0.3404	G	0.1773	0.1575	0.2602	0.4344	A	0.2924	0.2144	0.1727	0.2783	A
rs149554006	a	g	1.093	0.6002	0.0686	?+??	8	128203349	NA	NA	NA	0	NA	1.093	0.6002	0.0685	0.01281	A	NA	NA	NA	0.0005513	NA	NA	NA	NA	0	NA
rs116033318	t	c	0.8329	0.4575	0.06868	?+??	14	68639237	NA	NA	NA	0	NA	0.8329	0.4575	0.0687	0.01814	T	NA	NA	NA	0.001103	NA	NA	NA	NA	0	NA
rs11670898	a	t	0.5476	0.3009	0.06882	+-+?	19	17441834	0.5439	0.3988	0.1727	0.02151	A	-0.4817	1.098	0.661	0.005336	A	0.7709	0.5047	0.1266	0.02205	A	NA	NA	NA	0	NA
rs56388321	t	c	0.1645	0.0904	0.06882	+++-	19	17738850	0.1414	0.1409	0.3156	0.4831	T	-0.2587	0.1788	0.1478	0.2657	C	0.1558	0.1712	0.3629	0.435	T	-0.06102	0.3894	0.8755	0.08081	T
Var-5-56018108	t	g	1.554	0.8542	0.06887	???+	5	56018108	NA	NA	NA	0	NA	NA	NA	NA	0	NA	NA	NA	NA	0	NA	1.554	0.8542	0.06879	0.005175	T
rs10852413	t	c	0.1488	0.0818	0.06889	++++	16	52505145	-0.1722	0.143	0.2284	0.4494	C	0.04248	0.1473	0.7731	0.4947	T	-0.3104	0.1655	0.06082	0.4217	C	-0.02943	0.2359	0.9007	0.25	C
rs1420547	t	c	0.1488	0.0818	0.06889	++++	16	52504737	-0.1722	0.143	0.2284	0.4494	C	0.04248	0.1473	0.7731	0.4947	T	-0.3104	0.1655	0.06082	0.4217	C	-0.02943	0.2359	0.9007	0.25	C
rs77534384	a	g	-0.3777	0.2076	0.06889	?-+?	10	123386409	NA	NA	NA	0.001714	NA	0.4359	0.2118	0.03961	0.1118	G	-1.053	1.05	0.316	0.01131	G	NA	NA	NA	0	NA
rs7077245	c	g	0.1792	0.0985	0.0689	-++-	10	80809803	-0.03302	0.1733	0.8489	0.2124	C	0.2034	0.15	0.175	0.3372	C	0.6602	0.2238	0.003177	0.1362	C	-0.4997	0.4336	0.2491	0.08519	C
rs11200395	c	g	0.1516	0.0833	0.06894	++++	10	123855797	-0.2599	0.1449	0.0728	0.4345	G	0.08855	0.1516	0.5593	0.3403	C	0.09661	0.1654	0.5591	0.392	C	0.1266	0.2479	0.6094	0.1768	C
rs114684405	t	g	-1.346	0.7401	0.06896	?-??	11	69325793	NA	NA	NA	0	NA	-1.346	0.7401	0.069	0.02455	T	NA	NA	NA	0.001654	NA	NA	NA	NA	0	NA
rs1985030	a	g	-0.2107	0.1158	0.06896	---?	5	56053538	-0.1525	0.1509	0.3121	0.3433	A	-1.109	0.3645	0.002338	0.09669	A	-0.02837	0.2082	0.8916	0.1992	A	NA	NA	NA	0.0007974	NA
rs78820155	t	c	-1.346	0.7401	0.06896	?-??	11	69327952	NA	NA	NA	0	NA	-1.346	0.7401	0.069	0.02455	T	NA	NA	NA	0.001654	NA	NA	NA	NA	0	NA
rs114287321	c	g	-0.9844	0.5418	0.06923	?-??	14	68851834	NA	NA	NA	0.0003309	NA	0.9844	0.5418	0.06922	0.01174	G	NA	NA	NA	0	NA	NA	NA	NA	0	NA
rs7814251	t	c	-0.2776	0.1528	0.06926	---?	8	128538217	-0.1891	0.1931	0.3274	0.1826	T	-0.7088	0.4897	0.1477	0.04167	T	-0.3263	0.2907	0.2617	0.09978	T	NA	NA	NA	0.0007974	NA
rs116068447	c	g	0.695	0.383	0.06958	?+??	11	69428823	NA	NA	NA	0	NA	-0.695	0.383	0.06955	0.05176	G	NA	NA	NA	0.001103	NA	NA	NA	NA	0	NA
rs140215629	a	g	0.695	0.383	0.06958	?+??	11	69427114	NA	NA	NA	0	NA	-0.695	0.383	0.06955	0.05176	G	NA	NA	NA	0.001103	NA	NA	NA	NA	0	NA
rs151180422	a	g	-0.695	0.383	0.06958	?-??	11	69422445	NA	NA	NA	0.0003309	NA	-0.695	0.383	0.06955	0.05176	A	NA	NA	NA	0.001103	NA	NA	NA	NA	0	NA
rs74611090	a	g	0.695	0.383	0.06958	?+??	11	69426586	NA	NA	NA	0	NA	-0.695	0.383	0.06955	0.05176	G	NA	NA	NA	0.001103	NA	NA	NA	NA	0	NA
rs4141496	t	c	0.1484	0.0818	0.06966	++++	16	52505832	-0.1692	0.1428	0.2361	0.4494	C	0.04706	0.1476	0.7498	0.4941	T	-0.3059	0.1653	0.06426	0.4212	C	-0.02943	0.2359	0.9007	0.2504	C
rs10424761	a	g	-0.1848	0.1019	0.06968	+---	19	17777431	0.16	0.2084	0.4426	0.1251	A	-0.8017	0.2646	0.002445	0.1243	A	-0.2176	0.169	0.1978	0.3506	A	0.1007	0.2038	0.6213	0.467	G
rs115544531	a	g	0.7762	0.4279	0.06968	?+??	10	123755043	NA	NA	NA	0.0006618	NA	0.7762	0.4279	0.06966	0.02668	A	NA	NA	NA	0.001103	NA	NA	NA	NA	0	NA
rs14129	a	g	-0.191	0.1053	0.06968	----	19	17339112	-0.398	0.2365	0.0924	0.1241	A	-0.06065	0.1763	0.7308	0.2567	A	-0.01197	0.1879	0.9492	0.2558	A	-0.6611	0.2907	0.02297	0.2098	A
rs28774977	a	c	-0.2549	0.1405	0.06968	--+-	8	128430807	-0.3765	0.215	0.07997	0.1456	A	-0.8581	0.4871	0.07812	0.04109	A	0.1016	0.2535	0.6886	0.1053	A	-0.2955	0.3291	0.3693	0.129	A
rs7152461	t	c	-0.7847	0.4326	0.06969	?-??	14	68890068	NA	NA	NA	0.0003324	NA	0.7847	0.4326	0.06973	0.01925	C	NA	NA	NA	0.002217	NA	NA	NA	NA	0.0004013	NA
rs77175955	a	c	1.109	0.6114	0.0697	?+??	8	127847842	NA	NA	NA	0.0006623	NA	-1.109	0.6114	0.06978	0.03575	C	NA	NA	NA	0.002205	NA	NA	NA	NA	0	NA
rs114655782	t	c	-0.5717	0.3153	0.0698	?-??	6	151933178	NA	NA	NA	0	NA	0.5717	0.3153	0.06981	0.04429	C	NA	NA	NA	0.001654	NA	NA	NA	NA	0	NA
rs2296425	a	g	-0.1659	0.0915	0.06989	----	10	81064719	-0.09969	0.1708	0.5594	0.2343	A	-0.1871	0.149	0.2094	0.4023	A	-0.1426	0.1639	0.3844	0.3567	A	-0.9504	0.5991	0.1127	0.06688	A
rs142587442	a	g	1.236	0.6821	0.06998	?+??	8	128498421	NA	NA	NA	0	NA	1.236	0.6821	0.07003	0.01036	A	NA	NA	NA	0.00111	NA	NA	NA	NA	0.0004036	NA
rs114090610	a	g	-0.7767	0.4287	0.07002	?-??	14	68858283	NA	NA	NA	0.001324	NA	0.7767	0.4287	0.07003	0.01814	G	NA	NA	NA	0.001103	NA	NA	NA	NA	0	NA
rs8023006	a	c	-0.7767	0.4287	0.07002	?-??	14	68855054	NA	NA	NA	0.001324	NA	0.7767	0.4287	0.07003	0.01814	C	NA	NA	NA	0.001103	NA	NA	NA	NA	0	NA
rs74720474	t	c	-0.6533	0.3606	0.07003	?-??	11	69400748	NA	NA	NA	0	NA	-0.6533	0.3606	0.07002	0.0571	T	NA	NA	NA	0.001654	NA	NA	NA	NA	0	NA
rs77413130	a	g	-1.325	0.7317	0.07016	?-??	16	52657455	NA	NA	NA	0	NA	-1.325	0.7317	0.07017	0.02134	A	NA	NA	NA	0	NA	NA	NA	NA	0	NA
rs11002767	t	c	0.2295	0.1268	0.07017	+-+-	10	80745086	0.2026	0.1703	0.2341	0.1992	T	-0.5269	0.4017	0.1896	0.05016	T	0.5972	0.2303	0.009522	0.1147	T	-0.2571	0.6083	0.6726	0.03025	T
rs138477898	t	c	1.084	0.5988	0.07025	?+??	10	123488677	NA	NA	NA	0	NA	1.084	0.5988	0.07035	0.009072	T	NA	NA	NA	0.0005513	NA	NA	NA	NA	0	NA
rs111944656	t	g	0.2753	0.1521	0.07029	++++	5	56008230	0.1471	0.2855	0.6064	0.05709	T	0.4084	0.3166	0.197	0.05811	T	0.158	0.3183	0.6196	0.07388	T	0.4014	0.2999	0.1807	0.1185	T
rs7910559	a	g	0.2977	0.1645	0.07034	?++?	10	80936809	NA	NA	NA	0.0006618	NA	0.3089	0.1681	0.0661	0.2302	A	0.04455	0.7995	0.9556	0.01323	A	NA	NA	NA	0	NA
Var-6-151913094	t	c	-0.8754	0.4838	0.07038	?-??	6	151913094	NA	NA	NA	0.0003309	NA	-0.8754	0.4838	0.07041	0.04791	T	NA	NA	NA	0.004972	NA	NA	NA	NA	0	NA
rs2138561	t	c	-0.2514	0.139	0.07049	--+-	10	64335087	0.3455	0.2283	0.1302	0.08107	C	0.3607	0.355	0.3096	0.03895	C	-0.08086	0.3665	0.8254	0.05519	C	0.2398	0.2411	0.32	0.147	C
rs117273714	a	g	0.6071	0.3357	0.07054	+?+?	14	68835687	0.4745	0.3877	0.2211	0.02383	A	NA	NA	NA	0.004803	NA	1.004	0.6709	0.1345	0.007718	A	NA	NA	NA	0	NA
rs13260084	a	g	0.1716	0.0949	0.07063	-+++	8	128116830	-0.02082	0.1608	0.897	0.2631	A	0.2769	0.2052	0.1773	0.1457	A	0.4701	0.1907	0.01371	0.204	A	0.01644	0.218	0.9399	0.2906	A
rs1456306	a	g	0.1716	0.0949	0.07063	-+++	8	128116500	-0.02082	0.1608	0.897	0.2631	A	0.2769	0.2052	0.1773	0.1457	A	0.4701	0.1907	0.01371	0.2034	A	0.01644	0.218	0.9399	0.2906	A
rs9989152	a	g	0.1586	0.0878	0.07075	+++-	14	68796175	0.1532	0.157	0.3293	0.2826	A	0.3389	0.1844	0.06604	0.1761	A	0.2139	0.1646	0.1938	0.2883	A	-0.1527	0.2091	0.4652	0.3782	A
rs112114005	t	c	0.8277	0.4581	0.07079	?+??	14	68647437	NA	NA	NA	0	NA	0.8277	0.4581	0.07083	0.01708	T	NA	NA	NA	0.001103	NA	NA	NA	NA	0	NA
rs2877435	a	g	0.8277	0.4581	0.07079	?+??	14	68633399	NA	NA	NA	0	NA	0.8277	0.4581	0.07083	0.01708	A	NA	NA	NA	0.001103	NA	NA	NA	NA	0.0003981	NA
rs76903657	a	c	-0.8277	0.4581	0.07079	?-??	14	68624982	NA	NA	NA	0	NA	0.8277	0.4581	0.07083	0.01708	C	NA	NA	NA	0.001103	NA	NA	NA	NA	0	NA
rs78386998	a	g	0.8277	0.4581	0.07079	?+??	14	68618884	NA	NA	NA	0	NA	0.8277	0.4581	0.07083	0.01708	A	NA	NA	NA	0.001103	NA	NA	NA	NA	0	NA
rs75655356	t	c	0.4688	0.2596	0.07087	+??+	8	127949110	0.7684	0.5272	0.145	0.009265	T	NA	NA	NA	0.003735	NA	NA	NA	NA	0.003308	NA	0.373	0.2982	0.211	0.09076	T
rs1896781	t	c	-0.1481	0.082	0.0709	-+--	19	17619095	-0.1872	0.1406	0.1829	0.4795	T	0.03461	0.1591	0.8278	0.3367	T	-0.4222	0.1769	0.01698	0.355	T	0.01602	0.1939	0.9342	0.467	C
rs7008448	a	c	0.2645	0.1465	0.07094	+++?	8	128729351	0.4403	0.3272	0.1784	0.03775	A	0.22	0.1742	0.2066	0.2311	A	0.224	0.4816	0.6419	0.03142	A	NA	NA	NA	0	NA
rs115411171	a	g	0.9242	0.5118	0.07095	?+??	8	128739886	NA	NA	NA	0	NA	0.9242	0.5118	0.07094	0.01441	A	NA	NA	NA	0.002756	NA	NA	NA	NA	0	NA
rs115983848	a	c	0.9242	0.5118	0.07095	?+??	8	128739887	NA	NA	NA	0	NA	0.9242	0.5118	0.07094	0.01441	A	NA	NA	NA	0.002756	NA	NA	NA	NA	0	NA
rs45579437	a	g	0.1913	0.106	0.07104	++++	16	52542125	-0.1197	0.1684	0.4772	0.2113	G	-0.1365	0.2599	0.5995	0.08485	G	-0.25	0.2025	0.217	0.1863	G	-0.3217	0.2617	0.2189	0.2193	G
rs17687330	t	c	0.315	0.1745	0.07105	+++?	6	151798915	-0.3384	0.2343	0.1487	0.1128	C	-0.1893	0.3851	0.623	0.04589	C	-0.3682	0.356	0.301	0.07387	C	NA	NA	NA	0.00199	NA
rs73756772	c	g	0.2287	0.1267	0.07106	++++	5	56002136	0.08239	0.2745	0.7641	0.0589	C	0.3269	0.1977	0.09824	0.1622	C	0.05563	0.2993	0.8525	0.08049	C	0.3396	0.2854	0.2341	0.1162	C
rs79745213	a	g	-0.5063	0.2805	0.07108	?--?	11	69477549	NA	NA	NA	0.0003309	NA	-0.5063	0.2805	0.07111	0.09072	A	-19.56	9200	0.9983	0.005513	A	NA	NA	NA	0	NA
rs115934435	t	c	0.9219	0.5108	0.0711	?+??	10	123912216	NA	NA	NA	0.0006618	NA	0.9219	0.5108	0.07112	0.01387	T	NA	NA	NA	0.001654	NA	NA	NA	NA	0	NA
rs12459601	t	c	0.1561	0.0865	0.0711	++++	19	17156302	0.04707	0.1441	0.744	0.3225	T	0.2216	0.1843	0.2292	0.1841	T	0.2379	0.1783	0.1822	0.2122	T	-0.1862	0.2012	0.3548	0.4996	C
rs77859285	a	t	-0.3148	0.1745	0.07115	---?	6	151809881	-0.3382	0.2343	0.1488	0.1128	A	-0.1893	0.3851	0.623	0.04536	A	-0.3682	0.356	0.301	0.07387	A	NA	NA	NA	0.00199	NA
rs59587922	a	g	-0.1865	0.1033	0.07116	----	19	17335740	-0.3484	0.2323	0.1337	0.1257	A	-0.04221	0.1663	0.7996	0.3004	A	-0.08431	0.1874	0.6528	0.2679	A	-0.6758	0.309	0.02875	0.1887	A
rs62126179	a	c	0.1865	0.1033	0.07116	++++	19	17335054	-0.3484	0.2323	0.1337	0.1257	C	-0.04221	0.1663	0.7996	0.3004	C	-0.08431	0.1874	0.6528	0.2679	C	-0.6758	0.309	0.02875	0.1887	C
rs148430722	a	g	-0.6807	0.3773	0.07121	?-??	14	68950690	NA	NA	NA	0	NA	0.6807	0.3773	0.07119	0.02882	G	NA	NA	NA	0.003859	NA	NA	NA	NA	0	NA
rs73923934	a	g	-0.7883	0.437	0.07125	?-??	19	17554651	NA	NA	NA	0.0003309	NA	-0.7883	0.437	0.07128	0.04803	A	NA	NA	NA	0.004961	NA	NA	NA	NA	0	NA
rs493786	t	c	-0.1475	0.0818	0.07129	+---	11	69329674	0.09305	0.1447	0.5202	0.3439	T	-0.267	0.1522	0.0794	0.4552	T	-0.1733	0.162	0.2848	0.3988	T	-0.4099	0.2214	0.0641	0.3329	T
rs77986771	a	g	0.8572	0.4753	0.07132	+-+?	5	56291606	0.3412	0.5634	0.5448	0.01395	A	-19.93	9204	0.9983	0.006417	A	2.132	0.8855	0.01604	0.005	A	NA	NA	NA	0	NA
rs1293941	t	g	-0.1896	0.1051	0.07133	----	6	151998143	0.1715	0.1484	0.248	0.2778	G	0.00999	0.2714	0.9706	0.09285	G	0.1855	0.201	0.356	0.1792	G	0.6905	0.3859	0.07359	0.03828	G
rs62513982	t	c	0.2255	0.1251	0.07133	++-+	8	128492412	0.1878	0.1908	0.325	0.1456	T	0.5189	0.2444	0.03374	0.07257	T	-0.202	0.2769	0.4658	0.1125	T	0.4795	0.3865	0.2147	0.05732	T
rs12761013	t	c	0.1509	0.0837	0.07138	+-++	10	123635066	0.05535	0.1435	0.6997	0.3328	T	-0.02527	0.1773	0.8866	0.2252	T	0.2389	0.1625	0.1416	0.3661	T	0.4337	0.2022	0.03201	0.3427	T
rs146281269	t	c	1.074	0.5958	0.07145	?+??	10	123571422	NA	NA	NA	0	NA	1.074	0.5958	0.07154	0.009072	T	NA	NA	NA	0.002205	NA	NA	NA	NA	0	NA
rs4647918	t	g	0.5184	0.2878	0.07166	?+??	10	123275089	NA	NA	NA	0.0003309	NA	0.5184	0.2878	0.07166	0.04429	T	NA	NA	NA	0.002205	NA	NA	NA	NA	0	NA
rs12881502	a	c	0.1519	0.0844	0.07194	+++-	14	68783791	0.2087	0.1424	0.1428	0.3851	A	-0.3609	0.1968	0.06669	0.2044	C	0.1256	0.1595	0.431	0.4184	A	0.1243	0.1963	0.5267	0.4956	C
rs16902141	a	c	0.1498	0.0833	0.07202	++++	8	128400851	0.2139	0.1467	0.1446	0.2991	A	-0.2104	0.1464	0.1506	0.4973	C	0.05428	0.181	0.7643	0.2927	A	0.009425	0.2203	0.9659	0.2822	A
rs2287144	a	g	-0.1467	0.0816	0.07206	----	16	52502318	-0.2039	0.143	0.1538	0.448	A	0.01481	0.1461	0.9193	0.4952	G	-0.3059	0.1653	0.06426	0.4201	A	-0.01071	0.236	0.9638	0.2452	A
rs140122273	t	c	0.7932	0.4411	0.07215	+?+?	19	17188242	0.9038	0.5658	0.1102	0.006618	T	NA	NA	NA	0.001601	NA	0.6217	0.7043	0.3774	0.00882	T	NA	NA	NA	0	NA
rs10887098	t	c	0.3183	0.1771	0.07221	?++?	10	123956262	NA	NA	NA	0	NA	0.3019	0.1811	0.09548	0.1841	T	0.6741	0.8431	0.4239	0.008269	T	NA	NA	NA	0	NA
rs57603523	a	g	-0.2988	0.1662	0.07225	----	6	151907412	0.1449	0.3013	0.6306	0.05162	G	0.6003	0.4773	0.2085	0.01921	G	0.6048	0.4801	0.2078	0.01599	G	0.2407	0.2466	0.3291	0.1919	G
rs12878627	a	g	-0.1511	0.0841	0.07251	---+	14	68795149	0.2121	0.1426	0.137	0.3855	G	-0.3262	0.1943	0.09324	0.2049	A	0.1387	0.1588	0.3824	0.4162	G	0.1243	0.1963	0.5267	0.4956	A
rs116988984	a	c	1.828	1.018	0.07255	???+	14	68753346	NA	NA	NA	0.0009927	NA	NA	NA	NA	0	NA	NA	NA	NA	0.0005513	NA	-1.828	1.018	0.07258	0.04379	C
rs2064910	a	g	-0.2121	0.1181	0.07258	----	14	68852102	0.1633	0.1734	0.3463	0.1979	G	0.26	0.2801	0.3532	0.07204	G	0.2745	0.209	0.1892	0.1461	G	0.06133	0.6023	0.9189	0.02309	G
rs142995186	a	g	1.073	0.5977	0.07262	?+??	16	52672070	NA	NA	NA	0	NA	1.073	0.5977	0.07258	0.01121	A	NA	NA	NA	0	NA	NA	NA	NA	0	NA
rs594025	a	g	-0.1551	0.0864	0.07266	--+-	11	69443823	0.2012	0.1415	0.1549	0.4514	G	-0.2079	0.1631	0.2025	0.3084	A	0.03105	0.1669	0.8524	0.3589	A	-0.3842	0.3091	0.2138	0.168	A
rs13257371	a	c	0.1558	0.0868	0.07269	-++-	8	128099242	-0.04964	0.1564	0.7509	0.2836	A	0.3226	0.1725	0.06144	0.2188	A	0.3793	0.1673	0.02342	0.3534	A	-0.07455	0.2105	0.7232	0.336	A
rs77436832	a	c	1.832	1.021	0.07276	?+??	19	17435665	NA	NA	NA	0	NA	-1.832	1.021	0.07265	0.02295	C	NA	NA	NA	0.001104	NA	NA	NA	NA	0	NA
rs116511752	a	g	-0.9564	0.5331	0.07281	?-??	10	64452336	NA	NA	NA	0	NA	0.9564	0.5331	0.07279	0.01441	G	NA	NA	NA	0	NA	NA	NA	NA	0	NA
rs140108559	a	g	0.9564	0.5331	0.07281	?+??	10	64451188	NA	NA	NA	0	NA	0.9564	0.5331	0.07279	0.01387	A	NA	NA	NA	0	NA	NA	NA	NA	0	NA
rs144390716	a	c	0.9564	0.5331	0.07281	?+??	10	64460378	NA	NA	NA	0	NA	0.9564	0.5331	0.07279	0.01441	A	NA	NA	NA	0	NA	NA	NA	NA	0	NA
rs74322168	a	g	0.9239	0.515	0.07283	?+++	10	80678599	NA	NA	NA	0	NA	-1.058	0.5932	0.07456	0.02988	G	-20.08	10900	0.9985	0.005525	G	-0.5133	1.038	0.621	0.01474	G
rs6480911	a	g	-0.1545	0.0861	0.0729	+---	10	80694189	-0.0004907	0.1392	0.9972	0.4646	G	-0.2047	0.2006	0.3074	0.2076	A	0.355	0.1599	0.02637	0.4123	G	-0.09764	0.2284	0.669	0.2866	A
rs4752611	a	g	0.1483	0.0827	0.07294	++++	10	123614855	0.04697	0.1421	0.741	0.3329	A	0.0172	0.1758	0.9221	0.2209	A	0.2153	0.1602	0.179	0.3837	A	0.4106	0.1986	0.03869	0.3459	A
rs7070187	t	g	-0.151	0.0842	0.07296	----	10	80758463	0.01028	0.1376	0.9405	0.4547	G	-0.02843	0.1845	0.8775	0.238	T	0.3219	0.1567	0.04	0.4157	G	-0.3746	0.2345	0.1101	0.3085	T
rs60990950	c	g	-0.1458	0.0813	0.07303	+---	8	128640649	-0.02139	0.143	0.8811	0.3524	G	0.382	0.1551	0.01377	0.4328	G	0.1091	0.165	0.5084	0.3423	G	-0.1336	0.2044	0.5133	0.3658	C
Var-10-123263809	c	g	-0.968	0.54	0.07304	?-??	10	123263809	NA	NA	NA	0	NA	0.968	0.54	0.07304	0.01175	G	NA	NA	NA	0.0005519	NA	NA	NA	NA	0	NA
rs146170901	a	g	-1.313	0.7325	0.07305	??-?	16	52455233	NA	NA	NA	0.0003309	NA	NA	NA	NA	0.0005336	NA	-1.313	0.7325	0.07305	0.03473	A	NA	NA	NA	0.001194	NA
rs7913088	t	g	0.2997	0.1673	0.07325	+-++	10	80729279	0.4532	0.3717	0.2227	0.0321	T	-0.06725	0.3527	0.8488	0.0539	T	0.4743	0.28	0.09022	0.05678	T	0.2493	0.3607	0.4896	0.06449	T
rs9888069	a	g	0.143	0.0798	0.07325	++++	10	123542190	-0.1932	0.1465	0.1872	0.3628	G	-0.01225	0.1495	0.9347	0.4269	G	-0.1586	0.1515	0.2954	0.4201	G	-0.2717	0.2132	0.2026	0.4008	G
Var-6-151813052	a	g	1.219	0.6811	0.07349	?+??	6	151813052	NA	NA	NA	0.004313	NA	1.219	0.6811	0.07358	0.01125	A	NA	NA	NA	0.003867	NA	NA	NA	NA	0	NA
Var-14-68725160	a	t	-1.324	0.7398	0.07351	?-??	14	68725160	NA	NA	NA	0.001661	NA	-1.324	0.7398	0.07358	0.02473	A	NA	NA	NA	0.002215	NA	NA	NA	NA	0.002005	NA
rs146418713	t	g	0.666	0.3721	0.07352	+?+?	8	128065811	0.01895	0.5307	0.9715	0.01555	T	NA	NA	NA	0.003735	NA	1.292	0.522	0.01329	0.01158	T	NA	NA	NA	0	NA
Var-5-1276582	a	g	-0.7192	0.4019	0.07353	--+?	5	1276582	0.9309	0.5424	0.08612	0.01026	G	0.7191	0.7156	0.315	0.009072	G	-0.1374	1.091	0.8997	0.006615	G	NA	NA	NA	0	NA
rs1420531	a	g	-0.1895	0.1059	0.07365	----	16	52558834	-0.1197	0.1684	0.4772	0.2111	A	-0.1365	0.2599	0.5995	0.08485	A	-0.2495	0.2024	0.2178	0.1863	A	-0.311	0.2613	0.234	0.2178	A
rs2160474	a	g	-0.1895	0.1059	0.07365	----	16	52550307	-0.1197	0.1684	0.4772	0.2111	A	-0.1365	0.2599	0.5995	0.08485	A	-0.2495	0.2024	0.2178	0.1863	A	-0.311	0.2613	0.234	0.2178	A
rs149241980	a	g	1.81	1.012	0.07369	?+??	10	123313263	NA	NA	NA	0	NA	-1.81	1.012	0.07381	0.02028	G	NA	NA	NA	0.001654	NA	NA	NA	NA	0	NA
rs11816938	c	g	0.3036	0.1699	0.07387	++++	10	123842825	-0.09566	0.3816	0.8021	0.03493	G	-0.3296	0.2973	0.2677	0.07181	G	-0.4037	0.2916	0.1662	0.1047	G	-0.2945	0.4604	0.5223	0.05181	G
rs45515097	a	c	0.9439	0.5281	0.07388	+++?	16	52540301	-1.286	0.73	0.07815	0.02747	C	-0.9799	1.059	0.3546	0.009605	C	-0.1194	1.106	0.914	0.007718	C	NA	NA	NA	0	NA
rs4902597	t	c	-1.483	0.8298	0.07391	?-??	14	68961319	NA	NA	NA	0.0006618	NA	1.483	0.8298	0.07395	0.00587	C	NA	NA	NA	0.00441	NA	NA	NA	NA	0	NA
rs147842346	c	g	-0.8885	0.4973	0.07397	-?-?	10	64154162	0.8549	0.6857	0.2125	0.005625	G	NA	NA	NA	0.0005336	NA	0.9258	0.7222	0.1999	0.006615	G	NA	NA	NA	0	NA
rs189523298	a	c	0.8885	0.4973	0.07397	+?+?	10	64134598	0.8549	0.6857	0.2125	0.005625	A	NA	NA	NA	0.0005336	NA	0.9258	0.7222	0.1999	0.006615	A	NA	NA	NA	0	NA
rs111805950	a	g	0.9121	0.5105	0.074	?+?+	10	80677949	NA	NA	NA	0	NA	-1.028	0.5927	0.08288	0.02882	G	NA	NA	NA	0.004961	NA	-0.5789	1.005	0.5646	0.01553	G
rs112670349	a	c	0.9121	0.5105	0.074	?+?+	10	80677953	NA	NA	NA	0	NA	-1.028	0.5927	0.08288	0.02882	C	NA	NA	NA	0.004961	NA	-0.5789	1.005	0.5646	0.01553	C
rs1347855	t	c	-0.9121	0.5105	0.074	?-?-	10	80679033	NA	NA	NA	0	NA	-1.028	0.5927	0.08288	0.02935	T	NA	NA	NA	0.004961	NA	-0.5789	1.005	0.5646	0.01553	T
rs16936604	a	t	0.9121	0.5105	0.074	?+?+	10	80677724	NA	NA	NA	0	NA	-1.028	0.5927	0.08288	0.02882	T	NA	NA	NA	0.004961	NA	-0.5789	1.005	0.5646	0.01553	T
rs16951139	t	c	0.1943	0.1088	0.07408	-+++	16	52457394	-0.1347	0.2545	0.5965	0.1006	T	0.02497	0.2719	0.9268	0.07311	T	0.4608	0.1821	0.01141	0.2018	T	-0.1681	0.1986	0.3974	0.4646	C
rs183397637	a	t	-0.8427	0.4718	0.07408	-???	14	68412857	0.8427	0.4718	0.07405	0.01026	T	NA	NA	NA	0.002668	NA	NA	NA	NA	0.001103	NA	NA	NA	NA	0	NA
rs80019600	t	c	0.7207	0.4035	0.07408	?+??	14	68660522	NA	NA	NA	0.0006618	NA	0.7207	0.4035	0.07406	0.02295	T	NA	NA	NA	0.00441	NA	NA	NA	NA	0	NA
rs2893899	a	c	-0.2635	0.1476	0.07417	---+	10	64161394	0.5626	0.276	0.04152	0.04467	C	0.3002	0.2354	0.2021	0.1051	C	0.2462	0.3152	0.4348	0.05788	C	-0.6817	0.4628	0.1408	0.08639	C
rs150664934	t	c	0.6067	0.3398	0.07419	?+??	11	69343379	NA	NA	NA	0	NA	-0.6067	0.3398	0.0742	0.06617	C	NA	NA	NA	0.00333	NA	NA	NA	NA	0	NA
Var-19-17459934	t	g	-0.5868	0.3287	0.07423	?-??	19	17459934	NA	NA	NA	0.000994	NA	0.5868	0.3287	0.07428	0.04492	G	NA	NA	NA	0.002212	NA	NA	NA	NA	0.001596	NA
rs8045104	t	c	-0.4485	0.2512	0.07425	?--?	16	52648842	NA	NA	NA	0	NA	-0.4192	0.2585	0.1049	0.1076	T	-0.9484	1.068	0.3747	0.01052	T	NA	NA	NA	0	NA
rs143498607	t	g	1.817	1.018	0.07428	???+	14	68754715	NA	NA	NA	0.000994	NA	NA	NA	NA	0	NA	NA	NA	NA	0.0005513	NA	-1.817	1.018	0.07438	0.04353	G
rs12541638	t	c	-1.0762	0.603	0.07429	??--	8	127946584	NA	NA	NA	0	NA	NA	NA	NA	0.0005365	NA	-1.257	0.7408	0.08961	0.03485	T	-0.7213	1.038	0.487	0.01406	T
rs1007865	t	c	-0.1488	0.0834	0.07432	---+	10	124050130	0.2158	0.1366	0.1141	0.4818	C	0.1902	0.183	0.2987	0.1974	C	-0.1388	0.1653	0.4012	0.4708	T	-0.03834	0.2047	0.8514	0.3467	C
rs7913726	a	g	-0.1411	0.0791	0.0744	----	10	80811838	-0.04835	0.1396	0.7291	0.4107	A	0.1085	0.1436	0.4502	0.4466	G	0.3086	0.1673	0.06513	0.3308	G	0.156	0.203	0.442	0.3611	G
rs8059706	a	t	0.1495	0.0838	0.0744	+-++	16	52458260	0.1962	0.1546	0.2045	0.2856	A	-0.07846	0.1539	0.6101	0.3575	A	0.3113	0.1643	0.05803	0.3622	A	-0.2286	0.2169	0.292	0.336	T
rs7913234	t	c	-0.4987	0.2796	0.07445	---?	10	80882353	-0.08909	0.3667	0.808	0.0407	T	-0.9487	0.5316	0.07431	0.04376	T	-1.299	0.7418	0.07999	0.02756	T	NA	NA	NA	0	NA
rs72727425	c	g	0.2187	0.1227	0.07454	+++?	14	68739968	0.1393	0.1783	0.4348	0.2045	C	0.3895	0.3164	0.2183	0.05283	C	0.2504	0.1999	0.2104	0.1632	C	NA	NA	NA	0	NA
rs111230458	t	c	-0.9155	0.5134	0.07455	?-??	10	123490075	NA	NA	NA	0	NA	-0.9155	0.5134	0.07454	0.03575	T	NA	NA	NA	0.001654	NA	NA	NA	NA	0	NA
rs79613667	a	c	-0.9155	0.5134	0.07455	?-??	10	123485859	NA	NA	NA	0	NA	-0.9155	0.5134	0.07454	0.03522	A	NA	NA	NA	0.001654	NA	NA	NA	NA	0	NA
rs13262702	c	g	-0.1559	0.0874	0.0746	+---	8	128631797	-0.09048	0.1895	0.6331	0.1767	G	0.04656	0.1474	0.7522	0.3965	G	0.2577	0.1736	0.1377	0.2922	G	0.5144	0.2052	0.01218	0.2914	G
rs4871763	t	c	-0.231	0.1297	0.07488	---+	8	127976130	0.2981	0.2259	0.1869	0.08644	C	0.593	0.321	0.06465	0.04908	C	0.08093	0.1885	0.6677	0.2236	C	-0.06925	0.7045	0.9217	0.0194	C
rs117934501	t	c	1.815	1.019	0.07489	???+	14	68758317	NA	NA	NA	0.0009927	NA	NA	NA	NA	0	NA	NA	NA	NA	0.0005513	NA	-1.815	1.019	0.0747	0.04339	C
rs137860037	a	c	0.9606	0.5394	0.07493	+???	19	17138148	0.9606	0.5394	0.07496	0.01125	A	NA	NA	NA	0.002134	NA	NA	NA	NA	0.003859	NA	NA	NA	NA	0	NA
rs62529852	a	g	-0.8373	0.4703	0.07501	-?-?	8	127877053	-0.8114	0.6033	0.1787	0.02482	A	NA	NA	NA	0.004803	NA	-0.8775	0.7509	0.2426	0.01929	A	NA	NA	NA	0	NA
rs28526124	t	c	-0.2827	0.1588	0.07505	---?	8	128719982	0.4504	0.4713	0.3392	0.01456	C	0.2509	0.1759	0.1536	0.2241	C	0.3787	0.594	0.5237	0.01874	C	NA	NA	NA	0	NA
rs2930972	t	c	0.2075	0.1166	0.0751	++++	11	69286205	-0.09006	0.1812	0.6192	0.1754	C	-0.05734	0.2774	0.8362	0.07737	C	-0.5924	0.2623	0.02392	0.1499	C	-0.2032	0.2532	0.4223	0.2082	C
rs10887023	t	c	-0.1533	0.0862	0.07529	----	10	123681962	0.01774	0.1417	0.9004	0.3342	C	0.05236	0.2178	0.81	0.1179	C	0.1919	0.1612	0.2339	0.3644	C	0.4461	0.199	0.02502	0.3447	C
rs7109354	t	c	-0.1943	0.1092	0.07529	?---	11	69351431	NA	NA	NA	0.003971	NA	0.1453	0.1566	0.3532	0.3047	C	0.04571	0.2285	0.8414	0.124	C	0.3973	0.2047	0.05223	0.4861	C
rs72839697	t	c	0.2995	0.1684	0.07535	++++	10	123841198	-0.1004	0.3814	0.7924	0.03508	C	-0.3693	0.2975	0.2144	0.07364	C	-0.3449	0.2842	0.2249	0.1047	C	-0.303	0.4607	0.5107	0.05175	C
rs118106489	a	g	-1.81	1.018	0.0754	???-	14	68749133	NA	NA	NA	0.001324	NA	NA	NA	NA	0	NA	NA	NA	NA	0.0005513	NA	-1.81	1.018	0.07558	0.04339	A
rs34289611	t	c	-1.32	0.7424	0.0754	?-??	5	1263650	NA	NA	NA	0.0003652	NA	-1.32	0.7424	0.07544	0.02854	T	NA	NA	NA	0.004202	NA	NA	NA	NA	0.0004444	NA
rs60446406	t	g	-0.4677	0.2631	0.0754	-?-+	19	17230306	1.201	0.5031	0.01694	0.008273	G	NA	NA	NA	0.002668	NA	0.7963	0.4727	0.09203	0.01876	G	-0.2572	0.4074	0.5278	0.07524	G
rs4746484	a	c	0.1445	0.0813	0.07557	+++-	10	64384194	0.2326	0.1539	0.1307	0.2498	A	-0.1936	0.1488	0.1933	0.4648	C	0.1367	0.1593	0.3908	0.463	A	-0.08541	0.202	0.6724	0.4319	A
rs74668118	a	g	0.3923	0.2209	0.0757	??++	14	68575513	NA	NA	NA	0.0009927	NA	NA	NA	NA	0.002134	NA	0.6162	0.3145	0.05006	0.05237	A	0.1744	0.3103	0.5741	0.09058	A
rs7827428	t	c	0.3944	0.2221	0.07571	+++?	8	128516047	0.3705	0.2889	0.1998	0.0565	T	0.5031	0.606	0.4064	0.01574	T	0.3927	0.4235	0.3539	0.03547	T	NA	NA	NA	0.000813	NA
rs1439038	t	c	-0.1515	0.0853	0.07585	+---	10	80693846	-0.009041	0.139	0.9481	0.4633	C	-0.2376	0.191	0.2134	0.2332	T	0.3307	0.1602	0.03905	0.4096	C	-0.09764	0.2284	0.669	0.2866	T
rs116043708	a	g	1.823	1.027	0.07589	?+??	14	68725298	NA	NA	NA	0	NA	-1.823	1.027	0.07592	0.01814	G	NA	NA	NA	0.0005513	NA	NA	NA	NA	0	NA
rs3784128	a	g	1.201	0.6766	0.07589	???+	14	68945363	NA	NA	NA	0	NA	NA	NA	NA	0	NA	NA	NA	NA	0.0005513	NA	1.201	0.6766	0.07595	0.007962	A
rs1769758	t	g	-0.152	0.0856	0.07592	-+--	10	80898969	0.2624	0.1458	0.07184	0.4749	G	0.1233	0.1842	0.5031	0.214	T	0.1174	0.1642	0.4744	0.3291	G	0.3371	0.2098	0.1082	0.2711	G
rs146482311	t	c	1.105	0.6226	0.07593	+???	19	17770780	1.105	0.6226	0.07584	0.007236	T	NA	NA	NA	0	NA	NA	NA	NA	0.002796	NA	NA	NA	NA	0	NA
rs7910571	a	t	-0.1695	0.0955	0.07603	----	10	80687935	0.2174	0.1567	0.1654	0.2386	T	0.04291	0.2045	0.8338	0.1617	T	0.2341	0.1945	0.2286	0.1753	T	0.1352	0.2322	0.5605	0.2452	T
rs10887019	t	c	0.1671	0.0942	0.07605	+-++	10	123660333	-0.1076	0.1417	0.4475	0.4212	C	0.01447	0.2254	0.9488	0.1179	C	-0.3491	0.1927	0.07008	0.258	C	-0.2669	0.2473	0.2804	0.2416	C
rs56058171	t	c	0.361	0.2036	0.07625	?++?	2	217866372	NA	NA	NA	0.001324	NA	-0.3545	0.2074	0.08738	0.1676	C	-0.5334	1.07	0.6181	0.01213	C	NA	NA	NA	0	NA
rs79408662	t	c	0.2924	0.165	0.07636	-+-+	10	80973292	-0.3306	0.7645	0.6654	0.008604	T	0.4965	0.2593	0.05552	0.06884	T	-0.6314	0.7636	0.4083	0.01709	T	0.2715	0.2329	0.2438	0.1947	T
rs642661	t	c	0.1965	0.1109	0.07641	-+++	11	69406625	0.03998	0.3887	0.9181	0.03077	C	-0.2667	0.1611	0.09779	0.4392	C	-0.09517	0.223	0.6696	0.145	C	-0.2522	0.2494	0.312	0.2138	C
rs4074577	a	g	0.1739	0.0981	0.07642	++++	10	123873325	0.2604	0.1843	0.1578	0.1492	A	0.03719	0.1577	0.8136	0.4888	A	0.2854	0.1833	0.1194	0.2047	A	0.0902	0.4738	0.849	0.04303	A
Var-8-128163117	a	g	0.8404	0.4743	0.07642	?+??	8	128163117	NA	NA	NA	0	NA	0.8404	0.4743	0.07638	0.01334	A	NA	NA	NA	0.0005513	NA	NA	NA	NA	0	NA
rs4808672	a	g	0.1725	0.0973	0.07644	+++-	19	17699835	-0.1893	0.1381	0.1705	0.4196	G	-0.1902	0.2443	0.4361	0.1185	G	-0.2451	0.1835	0.1816	0.2905	G	0.329	0.3876	0.396	0.06011	G
rs10403836	c	g	0.185	0.1045	0.0765	++++	19	17489328	-0.19	0.2701	0.4819	0.07876	G	-0.1762	0.1497	0.2392	0.3677	G	-0.2254	0.23	0.3271	0.151	G	-0.1547	0.2634	0.5568	0.1799	G
rs74525356	a	c	-0.3533	0.1994	0.0765	?---	11	69411010	NA	NA	NA	0.0006618	NA	-0.8815	1.122	0.4322	0.008538	A	-0.2057	0.2863	0.4724	0.09096	A	-0.4669	0.2869	0.1036	0.1801	A
rs76745514	c	g	-0.4682	0.2644	0.07659	?--?	11	69479984	NA	NA	NA	0.0003365	NA	-0.4682	0.2644	0.07664	0.1066	C	-19.58	9200	0.9983	0.005714	C	NA	NA	NA	0	NA
rs36121712	a	c	-0.1535	0.0867	0.07667	----	10	123644136	0.02674	0.1424	0.851	0.3319	C	0.01075	0.2238	0.9617	0.1158	C	0.2157	0.1613	0.1811	0.3616	C	0.4187	0.1988	0.03523	0.3432	C
rs79439330	a	g	0.6339	0.3581	0.0767	?+??	6	151845105	NA	NA	NA	0	NA	0.6339	0.3581	0.0767	0.02674	A	NA	NA	NA	0.002762	NA	NA	NA	NA	0.0004013	NA
rs3212880	a	g	-0.3022	0.1708	0.07676	---+	11	69463679	0.5218	0.3263	0.1098	0.03177	G	0.2597	0.2299	0.2585	0.1051	G	0.2359	0.4452	0.5962	0.03142	G	-0.6847	1.034	0.5078	0.01592	G
rs73989691	t	c	0.4587	0.2592	0.07684	?++?	2	217915402	NA	NA	NA	0.0006618	NA	-0.4792	0.2667	0.07234	0.09765	C	-0.107	1.104	0.9228	0.00882	C	NA	NA	NA	0	NA
rs73989697	a	c	-0.4587	0.2592	0.07684	?--?	2	217919187	NA	NA	NA	0.0006618	NA	-0.4792	0.2667	0.07234	0.09765	A	-0.107	1.104	0.9228	0.00882	A	NA	NA	NA	0	NA
rs79101886	t	g	-0.3828	0.2164	0.07684	---?	8	128413783	-0.511	0.2899	0.07797	0.08637	T	-1.714	1.025	0.09462	0.02188	T	-0.05472	0.3428	0.8732	0.05788	T	NA	NA	NA	0.0003981	NA
rs7191789	t	c	0.1422	0.0804	0.07686	-+++	16	52436616	-0.1214	0.1479	0.4116	0.37	T	0.1228	0.1454	0.3983	0.4973	T	0.3909	0.16	0.01453	0.3335	T	0.2852	0.2097	0.1739	0.3264	T
Var-10-124058614	a	t	-1.021	0.5771	0.07686	???-	10	124058614	NA	NA	NA	0	NA	NA	NA	NA	0	NA	NA	NA	NA	0	NA	1.021	0.5771	0.07688	0.01513	T
rs76235196	a	g	1.382	0.7812	0.07688	-?+?	5	56093444	-19.37	10900	0.9986	0.005656	A	NA	NA	NA	0.002818	NA	1.382	0.7812	0.07679	0.007109	A	NA	NA	NA	0.0004359	NA
rs45590039	t	c	0.9344	0.5282	0.07692	+++?	16	52557293	-1.268	0.7304	0.08258	0.02711	C	-0.9799	1.059	0.3546	0.009605	C	-0.1198	1.106	0.9137	0.007735	C	NA	NA	NA	0	NA
Var-10-123547300	a	c	-1.505	0.8511	0.07701	???-	10	123547300	NA	NA	NA	0	NA	NA	NA	NA	0	NA	NA	NA	NA	0	NA	1.505	0.8511	0.07704	0.005573	C
rs114661599	a	g	-0.9403	0.5318	0.07704	?-??	16	52636408	NA	NA	NA	0	NA	-0.9403	0.5318	0.07703	0.03415	A	NA	NA	NA	0.001654	NA	NA	NA	NA	0	NA
rs115040702	a	g	-0.9403	0.5318	0.07704	?-??	16	52636462	NA	NA	NA	0	NA	-0.9403	0.5318	0.07703	0.03415	A	NA	NA	NA	0.001654	NA	NA	NA	NA	0	NA
rs115597031	a	g	0.9403	0.5318	0.07704	?+??	16	52638650	NA	NA	NA	0	NA	-0.9403	0.5318	0.07703	0.03415	G	NA	NA	NA	0.001654	NA	NA	NA	NA	0	NA
rs116219725	t	c	-0.9403	0.5318	0.07704	?-??	16	52634061	NA	NA	NA	0.000994	NA	-0.9403	0.5318	0.07703	0.03575	T	NA	NA	NA	0.002212	NA	NA	NA	NA	0	NA
rs116717556	c	g	-0.9403	0.5318	0.07704	?-??	16	52636977	NA	NA	NA	0	NA	-0.9403	0.5318	0.07703	0.03415	C	NA	NA	NA	0.001654	NA	NA	NA	NA	0	NA
rs79243131	a	g	0.9403	0.5318	0.07704	?+??	16	52625349	NA	NA	NA	0	NA	-0.9403	0.5318	0.07703	0.03415	G	NA	NA	NA	0.001654	NA	NA	NA	NA	0	NA
rs146288139	c	g	-0.6318	0.3575	0.07713	-+??	19	17301652	0.8475	0.4012	0.03466	0.02581	G	-0.1985	0.7872	0.8009	0.008004	G	NA	NA	NA	0.004972	NA	NA	NA	NA	0	NA
rs4784212	a	g	-0.1506	0.0852	0.07713	-+--	16	52463636	0.1995	0.1546	0.1968	0.2862	G	-0.1023	0.1641	0.5331	0.3058	G	0.2756	0.1632	0.09124	0.3605	G	-0.2755	0.217	0.2042	0.3467	A
rs11865645	t	c	-0.1481	0.0838	0.07717	-+--	16	52457454	0.2161	0.1545	0.1619	0.2833	C	-0.08478	0.154	0.582	0.3549	C	0.2894	0.164	0.07773	0.36	C	-0.2286	0.2169	0.292	0.336	T
rs11199974	t	g	-0.1559	0.0882	0.07721	---+	10	123214477	0.2339	0.1417	0.09884	0.4897	G	0.1091	0.1661	0.5112	0.2529	G	0.1169	0.1606	0.4665	0.4548	G	-0.02812	0.5206	0.9569	0.03981	G
rs113065547	a	g	-0.7223	0.4089	0.07732	?-??	14	68942191	NA	NA	NA	0	NA	0.7223	0.4089	0.07733	0.02615	G	NA	NA	NA	0.003859	NA	NA	NA	NA	0	NA
rs61257313	a	c	-0.7223	0.4089	0.07732	?-??	14	68943414	NA	NA	NA	0	NA	0.7223	0.4089	0.07733	0.02508	C	NA	NA	NA	0.003308	NA	NA	NA	NA	0	NA
rs73278387	t	c	0.7223	0.4089	0.07732	?+??	14	68942873	NA	NA	NA	0	NA	0.7223	0.4089	0.07733	0.02615	T	NA	NA	NA	0.003863	NA	NA	NA	NA	0	NA
rs8012967	t	g	0.7223	0.4089	0.07732	?+??	14	68941325	NA	NA	NA	0	NA	0.7223	0.4089	0.07733	0.02615	T	NA	NA	NA	0.003859	NA	NA	NA	NA	0	NA
Var-10-123742281	a	g	-1.207	0.6833	0.07732	?-??	10	123742281	NA	NA	NA	0	NA	1.207	0.6833	0.07722	0.008004	G	NA	NA	NA	0	NA	NA	NA	NA	0	NA
Var-8-128607138	a	g	-1.205	0.6823	0.07738	?-??	8	128607138	NA	NA	NA	0	NA	1.205	0.6823	0.07727	0.008538	G	NA	NA	NA	0	NA	NA	NA	NA	0	NA
rs12880734	t	c	-0.4382	0.2481	0.0774	---?	14	68776573	0.3584	0.3081	0.2448	0.04037	C	0.6736	0.5624	0.231	0.01281	C	0.4758	0.6265	0.4475	0.01158	C	NA	NA	NA	0	NA
rs116979987	c	g	-0.5772	0.3269	0.07743	---?	8	128368872	0.5695	0.4143	0.1693	0.01721	G	0.4002	0.8294	0.6294	0.006403	G	0.7223	0.6933	0.2975	0.008269	G	NA	NA	NA	0	NA
rs12416089	a	g	0.1919	0.1087	0.07744	++++	10	80673954	0.2975	0.1728	0.0852	0.1658	A	0.1619	0.312	0.6038	0.0619	A	0.1641	0.2071	0.4283	0.1418	A	0.0452	0.2384	0.8496	0.2305	A
rs73343406	t	c	0.3977	0.2253	0.07744	?++?	8	128465891	NA	NA	NA	0.0009927	NA	-0.371	0.2306	0.1076	0.143	C	-0.9542	1.052	0.3643	0.01488	C	NA	NA	NA	0	NA
rs73343411	a	g	0.3977	0.2253	0.07744	?++?	8	128466150	NA	NA	NA	0.0009927	NA	-0.371	0.2306	0.1076	0.143	G	-0.9542	1.052	0.3643	0.01488	G	NA	NA	NA	0	NA
rs34146029	t	c	0.5582	0.3162	0.07751	???+	5	1270872	NA	NA	NA	0.0003309	NA	NA	NA	NA	0	NA	NA	NA	NA	0.001103	NA	0.5582	0.3162	0.07753	0.09116	T
rs10788266	c	g	-0.1428	0.0809	0.07758	---+	10	124018538	0.1845	0.136	0.175	0.4738	G	0.2303	0.1548	0.1368	0.341	G	-0.132	0.1626	0.4168	0.4675	C	-0.1443	0.2285	0.5278	0.2711	G
rs75895296	a	g	0.4255	0.2411	0.07759	?+??	10	80825125	NA	NA	NA	0	NA	0.4255	0.2411	0.07761	0.08378	A	NA	NA	NA	0.003859	NA	NA	NA	NA	0	NA
rs980428	a	t	-0.2343	0.1328	0.07761	---+	8	127980947	0.2654	0.2301	0.2488	0.0824	T	0.6685	0.3436	0.05173	0.03735	T	0.101	0.1913	0.5973	0.2172	T	-0.07139	0.7016	0.919	0.01911	T
rs1250545	c	g	0.1405	0.0796	0.07764	+++-	10	81032817	0.1089	0.1348	0.4193	0.4735	C	-0.09739	0.1598	0.5422	0.3554	G	0.3618	0.1563	0.02058	0.4757	C	0.1084	0.2102	0.6061	0.3153	G
rs4146536	c	g	-0.1488	0.0843	0.07764	----	10	80760619	0.01321	0.1378	0.9237	0.4533	G	-0.02898	0.1855	0.8758	0.238	C	0.3123	0.1567	0.04633	0.4168	G	-0.368	0.235	0.1173	0.3081	C
rs2303568	a	g	-0.226	0.1281	0.07767	?---	10	123323962	NA	NA	NA	0.002316	NA	0.259	0.1568	0.09848	0.3287	G	0.09701	0.2874	0.7357	0.08765	G	0.2533	0.3504	0.4698	0.07046	G
rs117086954	t	c	0.7017	0.3977	0.07768	+--?	10	64438269	0.8449	0.4265	0.04759	0.01325	T	-0.2529	1.101	0.8183	0.007479	T	-19.04	7057	0.9978	0.007743	T	NA	NA	NA	0	NA
rs12569663	a	g	-1.787	1.013	0.07772	???-	10	80907650	NA	NA	NA	0	NA	NA	NA	NA	0	NA	NA	NA	NA	0	NA	-1.787	1.013	0.0778	0.05056	A
rs117804432	a	g	-1.797	1.019	0.07782	???-	14	68749174	NA	NA	NA	0.001324	NA	NA	NA	NA	0	NA	NA	NA	NA	0	NA	-1.797	1.019	0.07766	0.0422	A
rs7091556	a	c	0.1458	0.0827	0.07785	++++	10	123208157	0.1869	0.1396	0.1807	0.4901	A	0.0459	0.1568	0.7697	0.3186	A	-0.1432	0.1724	0.4062	0.3765	C	0.2456	0.2207	0.2657	0.254	A
rs16902340	c	g	0.3517	0.1995	0.07799	++++	8	128725954	-0.005006	0.492	0.9919	0.02085	G	-0.192	0.51	0.7065	0.02028	G	-0.6299	0.4809	0.1902	0.0419	G	-0.4174	0.2793	0.1351	0.1847	G
rs12572729	t	g	0.1883	0.1069	0.07806	++++	10	124035773	-0.2242	0.1696	0.1862	0.2858	G	-0.2723	0.2762	0.3242	0.09824	G	-0.09875	0.2328	0.6714	0.1678	G	-0.1555	0.217	0.4735	0.3846	G
rs185560971	t	c	1.2	0.6811	0.07809	?+??	11	69513969	NA	NA	NA	0	NA	1.2	0.6811	0.07819	0.01121	T	NA	NA	NA	0.0005513	NA	NA	NA	NA	0	NA
rs191342388	t	g	1.2	0.6811	0.07809	?+??	11	69520423	NA	NA	NA	0	NA	1.2	0.6811	0.07819	0.01121	T	NA	NA	NA	0.0005513	NA	NA	NA	NA	0	NA
rs6470568	a	g	-0.2572	0.146	0.07816	---?	8	128734517	0.4405	0.3272	0.1782	0.03714	G	0.214	0.1735	0.2174	0.2356	G	0.1936	0.4804	0.6869	0.03366	G	NA	NA	NA	0	NA
rs872439	t	c	0.2966	0.1684	0.07818	+++?	11	69355077	0.0102	0.2258	0.964	0.1029	T	0.9548	0.3847	0.01307	0.02668	T	0.4283	0.3354	0.2017	0.05513	T	NA	NA	NA	0	NA
rs115498719	t	c	-1.2	0.6814	0.07822	?-??	11	69287863	NA	NA	NA	0	NA	1.2	0.6814	0.07821	0.009072	C	NA	NA	NA	0.0005513	NA	NA	NA	NA	0	NA
rs6925359	a	g	0.2196	0.1247	0.07822	+++?	6	151798783	-0.2249	0.222	0.3111	0.1214	G	-0.1675	0.1699	0.324	0.3012	G	-0.4007	0.3266	0.2199	0.09152	G	NA	NA	NA	0.002445	NA
rs1548079	t	g	-0.1517	0.0861	0.07826	----	19	17154972	0.04436	0.1442	0.7584	0.3225	G	0.219	0.181	0.2261	0.1916	G	0.2312	0.1785	0.1952	0.2133	G	-0.1763	0.2009	0.3804	0.4972	T
rs507050	c	g	-0.5988	0.3401	0.0783	?-??	11	69348462	NA	NA	NA	0	NA	-0.5988	0.3401	0.07824	0.06699	C	NA	NA	NA	0.003348	NA	NA	NA	NA	0	NA
rs1866158	t	g	0.1562	0.0887	0.07831	++-+	10	80883149	0.09924	0.1784	0.5779	0.1641	T	0.5198	0.1589	0.001073	0.2663	T	-0.2829	0.177	0.1099	0.3295	T	-0.2141	0.2034	0.2925	0.4293	G
rs7830412	a	g	-0.3016	0.1714	0.07842	----	8	128471041	-0.2698	0.3835	0.4817	0.04368	A	-0.6657	0.4154	0.109	0.04696	A	-0.1585	0.2755	0.5652	0.1031	A	-0.3005	0.3474	0.3869	0.1043	A
Var-10-80851576	a	g	1.472	0.8364	0.07842	???+	10	80851576	NA	NA	NA	0	NA	NA	NA	NA	0	NA	NA	NA	NA	0	NA	1.472	0.8364	0.07834	0.005971	A
rs851989	a	g	0.1795	0.102	0.07844	++++	6	152007617	0.1007	0.1517	0.507	0.2766	A	0.06774	0.2131	0.7506	0.133	A	0.3321	0.2052	0.1054	0.1804	A	0.5056	0.38	0.1834	0.04353	A
rs143217223	a	c	-1.454	0.8264	0.0785	?-??	6	151860013	NA	NA	NA	0	NA	1.454	0.8264	0.07844	0.005034	C	NA	NA	NA	0	NA	NA	NA	NA	0	NA
rs76188849	a	g	-0.3853	0.219	0.07853	??--	14	68648505	NA	NA	NA	0.0009927	NA	NA	NA	NA	0.002134	NA	0.6449	0.3151	0.04071	0.05237	G	0.1427	0.3046	0.6395	0.08957	G
rs116551123	t	c	-1.077	0.6122	0.07854	?-??	8	127866909	NA	NA	NA	0.0006618	NA	-1.077	0.6122	0.07865	0.03469	T	NA	NA	NA	0.002205	NA	NA	NA	NA	0	NA
rs139526691	a	g	1.2	0.6822	0.07857	?+??	6	151871660	NA	NA	NA	0	NA	1.2	0.6822	0.07855	0.008538	A	NA	NA	NA	0.0005513	NA	NA	NA	NA	0	NA
Var-16-52549901	a	g	-1.454	0.8266	0.07858	?-??	16	52549901	NA	NA	NA	0.0003327	NA	1.454	0.8266	0.07857	0.006623	G	NA	NA	NA	0.00221	NA	NA	NA	NA	0	NA
rs1957569	a	g	-0.162	0.0921	0.07865	---+	14	68727506	0.07661	0.1429	0.5919	0.3491	G	-0.4411	0.1955	0.02405	0.2204	A	0.1543	0.1703	0.365	0.3181	G	-0.185	0.3486	0.5956	0.1023	G
rs61331747	a	g	0.1515	0.0862	0.07865	+-++	10	80755148	0.2005	0.1544	0.1942	0.2508	A	-0.1465	0.1535	0.3398	0.381	A	0.4511	0.1772	0.01089	0.2266	A	0.2083	0.2325	0.3702	0.2205	A
rs76674325	a	g	0.4704	0.2675	0.07866	?+??	11	69448749	NA	NA	NA	0.001324	NA	0.4704	0.2675	0.07868	0.0715	A	NA	NA	NA	0.002756	NA	NA	NA	NA	0	NA
rs76119849	a	g	-0.9407	0.535	0.07869	?--?	19	17270121	NA	NA	NA	0.0003309	NA	-0.9407	0.535	0.07869	0.03735	A	-19.76	9161	0.9983	0.006064	A	NA	NA	NA	0	NA
rs7150988	t	c	-0.1482	0.0843	0.07872	---+	14	68793704	0.2185	0.1424	0.1249	0.3844	C	-0.3253	0.194	0.09357	0.2047	T	0.1299	0.1599	0.4167	0.418	C	0.1419	0.1973	0.4721	0.4944	T
rs10749445	a	g	-0.1725	0.0981	0.07877	----	10	123874348	0.2556	0.1844	0.1657	0.1499	G	0.03719	0.1577	0.8136	0.4888	G	0.2854	0.1833	0.1194	0.2045	G	0.09121	0.4737	0.8473	0.04299	G
rs10788242	a	c	0.1725	0.0981	0.07877	++++	10	123874106	0.2556	0.1844	0.1657	0.1499	A	0.03719	0.1577	0.8136	0.4888	A	0.2854	0.1833	0.1194	0.2045	A	0.09121	0.4737	0.8473	0.04299	A
rs10788243	a	g	0.1725	0.0981	0.07877	++++	10	123874121	0.2556	0.1844	0.1657	0.1499	A	0.03719	0.1577	0.8136	0.4888	A	0.2854	0.1833	0.1194	0.2045	A	0.09121	0.4737	0.8473	0.04299	A
rs10788245	t	c	0.1725	0.0981	0.07877	++++	10	123874649	0.2556	0.1844	0.1657	0.1499	T	0.03719	0.1577	0.8136	0.4888	T	0.2854	0.1833	0.1194	0.2045	T	0.09121	0.4737	0.8473	0.04299	T
rs12198281	t	c	-0.2867	0.1631	0.07878	--+-	6	151890559	-0.4593	0.2519	0.0682	0.1109	T	-0.8128	0.544	0.1352	0.03148	T	0.04071	0.2711	0.8807	0.09757	T	-0.2781	0.4547	0.5407	0.0625	T
rs145946715	a	c	-0.5159	0.2935	0.07878	-?-?	14	68890347	-0.6631	1.049	0.5272	0.005956	A	NA	NA	NA	0.003202	NA	-0.5034	0.3057	0.09967	0.09096	A	NA	NA	NA	0	NA
rs596146	a	g	0.1518	0.0863	0.07879	-++-	11	69308815	0.134	0.146	0.3587	0.3412	G	0.5519	0.166	0.0008865	0.2727	A	-0.2179	0.1566	0.1643	0.4923	G	-0.2231	0.3136	0.4768	0.1354	A
rs1108617	a	g	-0.1376	0.0783	0.0789	---+	10	81043573	0.1456	0.137	0.2877	0.4186	G	-0.181	0.1482	0.2218	0.4301	A	0.1882	0.1581	0.2337	0.409	G	0.04556	0.2036	0.8229	0.3607	A
rs78111124	t	c	-0.7266	0.4136	0.07896	?-??	8	128313213	NA	NA	NA	0	NA	-0.7266	0.4136	0.07894	0.05336	T	NA	NA	NA	0.001654	NA	NA	NA	NA	0	NA
rs147728874	a	t	1.047	0.5961	0.07902	?+??	8	128502389	NA	NA	NA	0	NA	1.047	0.5961	0.0791	0.009605	A	NA	NA	NA	0	NA	NA	NA	NA	0	NA
rs74232916	t	g	-0.364	0.2073	0.07911	+---	10	64270218	0.1441	0.3744	0.7002	0.02651	T	-19.79	9945	0.9984	0.008004	T	-0.8223	0.5234	0.1162	0.04139	T	-0.5203	0.283	0.06599	0.1837	T
rs78124091	c	g	0.5425	0.309	0.07912	?+-?	10	81029613	NA	NA	NA	0.0003309	NA	-0.5965	0.3217	0.06367	0.07577	G	0.09952	1.109	0.9285	0.006064	G	NA	NA	NA	0	NA
rs58115941	a	t	0.2896	0.165	0.07916	-+-+	10	80972716	-0.3306	0.7645	0.6654	0.008604	A	0.4965	0.2593	0.05552	0.06884	A	-0.6832	0.7604	0.3689	0.01819	A	0.2715	0.2329	0.2438	0.1947	A
rs113183731	t	c	0.4459	0.254	0.07917	?+-?	10	123292624	NA	NA	NA	0.0003309	NA	0.4459	0.254	0.07913	0.08164	T	-19.67	10800	0.9985	0.007718	T	NA	NA	NA	0	NA
rs78383377	t	c	0.928	0.5287	0.07922	?+??	8	127963901	NA	NA	NA	0	NA	0.928	0.5287	0.0792	0.01281	T	NA	NA	NA	0.0005513	NA	NA	NA	NA	0	NA
rs17102996	t	c	-0.5062	0.2885	0.07926	-?+-	10	123842131	0.3365	0.4472	0.4517	0.01919	C	NA	NA	NA	0.001601	NA	-0.4705	0.7052	0.5047	0.01764	C	1.068	0.4469	0.01687	0.02389	C
rs59128605	a	g	0.405	0.2308	0.0793	?+-?	8	128604085	NA	NA	NA	0	NA	0.405	0.2308	0.07933	0.1158	A	-19.61	9163	0.9983	0.007718	A	NA	NA	NA	0	NA
rs6470566	t	g	0.3005	0.1712	0.0793	+++?	8	128730554	0.4504	0.4713	0.3392	0.01489	T	0.267	0.1933	0.1673	0.1804	T	0.3787	0.594	0.5237	0.01709	T	NA	NA	NA	0	NA
rs116801770	a	g	1.194	0.6805	0.07933	?+??	14	68868294	NA	NA	NA	0	NA	1.194	0.6805	0.0793	0.006937	A	NA	NA	NA	0	NA	NA	NA	NA	0	NA
rs142010078	a	g	0.3391	0.1933	0.07935	?++?	10	81087709	NA	NA	NA	0.0003358	NA	0.2734	0.1995	0.1706	0.1426	A	1.338	0.7782	0.08546	0.0106	A	NA	NA	NA	0	NA
rs113526963	t	c	1.198	0.6829	0.07938	?+??	8	127894181	NA	NA	NA	0	NA	1.198	0.6829	0.07927	0.006982	T	NA	NA	NA	0.000558	NA	NA	NA	NA	0.0004013	NA
rs41295589	t	c	-1.201	0.6846	0.07938	?-??	10	123263209	NA	NA	NA	0	NA	1.201	0.6846	0.07935	0.006937	C	NA	NA	NA	0	NA	NA	NA	NA	0	NA
rs61383660	t	c	-0.8142	0.4643	0.0795	?-??	10	123479436	NA	NA	NA	0	NA	-0.8142	0.4643	0.07949	0.03842	T	NA	NA	NA	0.002205	NA	NA	NA	NA	0	NA
rs149459371	a	g	0.7506	0.4281	0.07957	+?-?	5	56170758	1.129	0.4695	0.01622	0.01621	A	NA	NA	NA	0.003735	NA	-1.117	1.043	0.2846	0.01488	A	NA	NA	NA	0	NA
rs192868093	t	g	0.687	0.3919	0.07962	+++-	11	69447653	0.5549	0.541	0.305	0.009927	T	0.7485	0.719	0.2979	0.006403	T	0.9734	0.9286	0.2945	0.006064	T	-18.76	8606	0.9983	0.005573	T
rs11002882	t	c	-0.4718	0.2692	0.07964	---?	10	80992770	-0.4885	0.3388	0.1494	0.06453	T	-0.203	0.6466	0.7536	0.01494	T	-0.6562	0.6088	0.2811	0.02426	T	NA	NA	NA	0	NA
rs17105573	t	c	0.2913	0.1662	0.07977	+++?	14	68878760	0.6637	0.3604	0.06551	0.02912	T	0.09518	0.2046	0.6418	0.1478	T	0.6862	0.4663	0.1412	0.02315	T	NA	NA	NA	0	NA
rs11851367	a	g	0.4234	0.2417	0.07985	++-?	14	68618835	0.7346	0.676	0.2772	0.006949	A	0.4594	0.267	0.0853	0.06243	A	-0.8924	1.053	0.3967	0.01047	A	NA	NA	NA	0	NA
rs79697460	a	g	0.5373	0.3068	0.07989	?+??	14	68827971	NA	NA	NA	0	NA	0.5373	0.3068	0.07995	0.04429	A	NA	NA	NA	0.003859	NA	NA	NA	NA	0	NA
rs12549761	c	g	-0.1972	0.1126	0.0799	----	8	128540776	0.192	0.1947	0.3239	0.1248	G	0.03158	0.3457	0.9272	0.04856	G	0.4412	0.2129	0.03826	0.1422	G	0.02207	0.2131	0.9175	0.2671	G
rs2420991	t	g	-0.1945	0.1111	0.08003	--+-	10	123857554	0.4204	0.1728	0.01496	0.1764	G	0.05021	0.187	0.7883	0.1708	G	-0.03943	0.2866	0.8906	0.09702	G	0.1068	0.3858	0.7819	0.06409	G
rs7258100	t	c	-0.1972	0.1127	0.08009	-+--	19	17340400	-0.6461	0.2895	0.0256	0.1151	T	0.0004599	0.1791	0.998	0.2628	T	-0.01823	0.2012	0.9278	0.2512	T	-0.675	0.3023	0.02556	0.1996	T
rs7008426	t	g	0.3708	0.2119	0.08017	?++?	8	128729187	NA	NA	NA	0.0003309	NA	0.3598	0.2187	0.09999	0.1174	T	0.5415	0.8596	0.5288	0.005513	T	NA	NA	NA	0	NA
rs10788213	t	g	0.15	0.0857	0.08021	++++	10	123593921	0.02968	0.1426	0.8351	0.3315	T	0.03745	0.2086	0.8575	0.1403	T	0.1837	0.1613	0.2549	0.3644	T	0.4331	0.1982	0.02889	0.3392	T
rs3104788	t	c	-0.1398	0.08	0.0805	--+-	16	52638503	0.1085	0.1365	0.4267	0.4378	C	0.3883	0.1506	0.009919	0.4771	C	0.03237	0.1563	0.8359	0.4438	T	-0.01355	0.2376	0.9545	0.2361	T
rs12920499	a	g	-0.1533	0.0877	0.08051	----	16	52684072	-0.02172	0.1419	0.8783	0.4712	A	-0.4104	0.1932	0.03362	0.2492	A	-0.1893	0.173	0.2741	0.3969	A	-0.07592	0.2226	0.7331	0.2846	A
rs12467063	a	g	0.1529	0.0875	0.08054	+++-	2	217937696	-0.2297	0.1558	0.1405	0.3496	G	0.1241	0.1506	0.4098	0.4381	A	-0.1902	0.1895	0.3157	0.2437	G	0.01504	0.2395	0.9499	0.2227	G
rs62531077	t	g	-0.5673	0.3247	0.08059	---?	8	128133909	0.3172	0.4655	0.4956	0.01952	G	0.4783	0.842	0.57	0.005336	G	0.9372	0.5376	0.08126	0.01488	G	NA	NA	NA	0	NA
rs184468809	a	g	0.9268	0.5305	0.08063	?+??	8	128041468	NA	NA	NA	0	NA	0.9268	0.5305	0.08062	0.01334	A	NA	NA	NA	0	NA	NA	NA	NA	0	NA
rs10142629	a	c	-0.201	0.1151	0.08072	----	14	68940092	-0.1405	0.2221	0.5271	0.1248	A	-0.2369	0.2466	0.3367	0.1083	A	-0.4348	0.2984	0.1452	0.1058	A	-0.1288	0.1905	0.499	0.49	A
rs145418212	t	c	0.9385	0.5376	0.08086	?+??	8	128054319	NA	NA	NA	0.0006618	NA	-0.9385	0.5376	0.08086	0.03575	C	NA	NA	NA	0.001103	NA	NA	NA	NA	0	NA
rs73348247	a	g	0.6368	0.3648	0.08088	?+??	8	128112580	NA	NA	NA	0	NA	-0.6368	0.3648	0.08088	0.06777	G	NA	NA	NA	0.004961	NA	NA	NA	NA	0	NA
rs4733616	t	c	0.1781	0.102	0.08094	++--	8	128662095	0.3599	0.1682	0.03242	0.1802	T	0.3103	0.1832	0.09026	0.1884	T	-0.07553	0.1942	0.6974	0.2228	T	-0.6515	0.4773	0.1722	0.07343	T
Var-19-17727584	t	g	1.049	0.6011	0.08096	?+??	19	17727584	NA	NA	NA	0	NA	1.049	0.6011	0.08081	0.008538	T	NA	NA	NA	0.0005513	NA	NA	NA	NA	0	NA
Var-19-17727585	t	g	1.049	0.6011	0.08096	?+??	19	17727585	NA	NA	NA	0	NA	1.049	0.6011	0.08081	0.008538	T	NA	NA	NA	0.0005513	NA	NA	NA	NA	0	NA
rs11263527	a	g	0.2464	0.1412	0.08099	-+++	11	69480191	0.04806	0.4297	0.9109	0.02449	G	-0.2557	0.1591	0.1081	0.3634	G	-0.4485	0.4834	0.3535	0.03638	G	-0.6373	1.035	0.538	0.01553	G
rs56814156	a	g	0.4398	0.2521	0.08105	+++?	11	69428574	0.4968	0.3539	0.1604	0.02912	A	0.1281	0.4274	0.7643	0.02775	A	0.9893	0.6627	0.1355	0.009372	A	NA	NA	NA	0	NA
rs11498947	c	g	-0.1945	0.1115	0.08106	---+	10	124048368	0.232	0.4001	0.5621	0.02548	G	0.1871	0.1859	0.3143	0.1633	G	0.3887	0.1935	0.04458	0.2117	G	-0.08633	0.2323	0.7102	0.25	G
rs76308391	a	g	0.5639	0.3233	0.08112	?+??	6	151842458	NA	NA	NA	0	NA	0.5639	0.3233	0.08116	0.04216	A	NA	NA	NA	0.003859	NA	NA	NA	NA	0	NA
rs73516457	a	g	-0.6737	0.3863	0.08116	?-??	11	69430215	NA	NA	NA	0	NA	-0.6737	0.3863	0.08112	0.05069	A	NA	NA	NA	0.001103	NA	NA	NA	NA	0	NA
Var-10-124005476	t	g	0.9224	0.5289	0.08116	?+??	10	124005476	NA	NA	NA	0.000672	NA	0.9224	0.5289	0.08116	0.01569	T	NA	NA	NA	0.0005631	NA	NA	NA	NA	0	NA
rs115920390	a	g	-1.791	1.027	0.08117	?-??	14	68783785	NA	NA	NA	0	NA	-1.791	1.027	0.08121	0.01921	A	NA	NA	NA	0.0005513	NA	NA	NA	NA	0	NA
rs188798396	t	c	-1.791	1.027	0.08117	?-??	14	68752067	NA	NA	NA	0	NA	-1.791	1.027	0.08121	0.01921	T	NA	NA	NA	0.0005513	NA	NA	NA	NA	0	NA
rs118163130	a	t	-1.169	0.6705	0.08125	???-	11	69417378	NA	NA	NA	0	NA	NA	NA	NA	0	NA	NA	NA	NA	0	NA	1.169	0.6705	0.0812	0.01234	T
rs12217895	t	c	0.1502	0.0862	0.08129	+-++	10	80754547	0.2017	0.1543	0.1912	0.251	T	-0.1517	0.1537	0.3236	0.3799	T	0.4511	0.1772	0.01089	0.2266	T	0.2063	0.2326	0.3751	0.2207	T
rs141427774	t	c	-1.043	0.5983	0.08129	?-??	10	80994636	NA	NA	NA	0	NA	1.043	0.5983	0.08133	0.01122	C	NA	NA	NA	0.001654	NA	NA	NA	NA	0	NA
rs79812594	a	c	0.4056	0.2327	0.08131	?++?	8	128685223	NA	NA	NA	0.0003309	NA	0.4256	0.2423	0.07906	0.08751	A	0.1684	0.8347	0.8401	0.007166	A	NA	NA	NA	0	NA
rs139036394	a	g	1.356	0.7782	0.08142	??+?	10	123953729	NA	NA	NA	0.00364	NA	NA	NA	NA	0.002137	NA	1.356	0.7782	0.08142	0.005525	A	NA	NA	NA	0.0003984	NA
rs141098431	a	g	1.437	0.8248	0.08147	?+??	10	80988367	NA	NA	NA	0	NA	1.437	0.8248	0.08147	0.006403	A	NA	NA	NA	0.001103	NA	NA	NA	NA	0	NA
rs185790151	t	c	1.0506	0.6031	0.08154	??++	8	128006380	NA	NA	NA	0	NA	NA	NA	NA	0.0005336	NA	-1.225	0.7411	0.0982	0.03418	C	-0.7084	1.038	0.4948	0.01354	C
rs75190435	a	t	0.2292	0.1316	0.08154	-+-+	10	80960619	-0.3379	0.4795	0.481	0.02482	A	0.3752	0.182	0.03929	0.183	A	-0.3533	0.4556	0.438	0.043	A	0.2763	0.2332	0.236	0.1944	A
rs35607529	a	g	-0.1809	0.1039	0.08158	----	2	217939897	-0.1413	0.1658	0.3943	0.2412	A	-0.1865	0.1947	0.3381	0.1718	A	-0.2134	0.2237	0.34	0.1571	A	-0.2463	0.3178	0.4384	0.1441	A
rs12890110	t	c	-0.1459	0.0838	0.08163	---+	14	68781595	0.2087	0.1424	0.1428	0.3854	C	-0.3292	0.1904	0.08387	0.2241	T	0.117	0.1588	0.4614	0.4151	C	0.1243	0.1963	0.5267	0.4956	T
Var-11-69410957	a	t	-1.79	1.028	0.08164	?-??	11	69410957	NA	NA	NA	0.0003472	NA	-1.79	1.028	0.08155	0.01927	A	NA	NA	NA	0.00232	NA	NA	NA	NA	0	NA
rs10135247	t	c	0.1989	0.1143	0.08177	++++	14	68948612	-0.1405	0.2221	0.5271	0.1251	C	-0.2257	0.2391	0.3452	0.1169	C	-0.4348	0.2984	0.1452	0.1058	C	-0.1288	0.1905	0.499	0.4896	C
rs1250541	c	g	0.1393	0.0801	0.08181	+++-	10	81034913	0.1171	0.1349	0.3852	0.4722	C	-0.05812	0.1637	0.7226	0.2919	G	0.3699	0.158	0.01924	0.4796	C	0.07115	0.2055	0.7291	0.332	G
rs34864919	t	c	0.7767	0.4464	0.08187	???+	5	1262492	NA	NA	NA	0	NA	NA	NA	NA	0	NA	NA	NA	NA	0	NA	0.7767	0.4464	0.08187	0.03742	T
rs114459597	a	g	-0.5795	0.3331	0.08191	?-??	10	124012721	NA	NA	NA	0	NA	0.5795	0.3331	0.08194	0.04162	G	NA	NA	NA	0.001654	NA	NA	NA	NA	0	NA
rs115083602	t	c	-0.3931	0.226	0.08197	?-+?	10	80691391	NA	NA	NA	0.001324	NA	0.3931	0.226	0.08198	0.09819	C	-19.95	7963	0.998	0.009923	C	NA	NA	NA	0	NA
rs1894938	a	t	-0.1394	0.0802	0.0822	+---	16	52440110	-0.1382	0.1471	0.3473	0.3887	T	0.1158	0.1469	0.4307	0.4691	T	0.4074	0.1581	0.009963	0.3451	T	0.2792	0.209	0.1816	0.3268	T
rs73989654	a	g	0.3535	0.2034	0.08221	?++?	2	217870477	NA	NA	NA	0.001324	NA	-0.3468	0.2072	0.09413	0.1665	G	-0.5334	1.07	0.6181	0.01213	G	NA	NA	NA	0.0003981	NA
rs644376	a	c	0.1927	0.1109	0.08226	-+++	11	69406270	0.08694	0.3891	0.8232	0.02853	C	-0.2667	0.1611	0.09779	0.4392	C	-0.09517	0.223	0.6696	0.1444	C	-0.2522	0.2494	0.312	0.2139	C
rs115176842	a	t	0.6964	0.4008	0.08229	?+??	8	128080735	NA	NA	NA	0.0003309	NA	0.6964	0.4008	0.08229	0.03255	A	NA	NA	NA	0.001654	NA	NA	NA	NA	0	NA
Var-14-68744739	t	c	-1.784	1.027	0.08237	?-??	14	68744739	NA	NA	NA	0.0006757	NA	-1.784	1.027	0.08253	0.01944	T	NA	NA	NA	0	NA	NA	NA	NA	0	NA
rs7017408	a	g	-0.3169	0.1824	0.08244	?-+?	8	128224546	NA	NA	NA	0.001987	NA	0.3747	0.1876	0.0458	0.1804	G	-0.6933	0.784	0.3766	0.01378	G	NA	NA	NA	0	NA
rs597587	a	g	-0.1926	0.1109	0.08247	+---	11	69403278	0.08855	0.3891	0.82	0.02846	A	-0.2667	0.1611	0.09779	0.4392	A	-0.09517	0.223	0.6696	0.1444	A	-0.2522	0.2494	0.312	0.2138	A
rs8110201	t	g	0.4594	0.2646	0.08248	?+-?	19	17839005	NA	NA	NA	0.0003329	NA	0.5234	0.2722	0.05452	0.05016	T	-0.6351	1.126	0.5727	0.005039	T	NA	NA	NA	0	NA
rs45496893	t	c	0.7917	0.4561	0.08262	+?+?	16	52568130	0.5885	0.5764	0.3073	0.01092	T	NA	NA	NA	0.004803	NA	1.132	0.746	0.1291	0.006615	T	NA	NA	NA	0	NA
rs148117416	a	c	-1.438	0.8286	0.08266	?-??	19	17156313	NA	NA	NA	0.0006623	NA	1.438	0.8286	0.08266	0.005876	C	NA	NA	NA	0.001657	NA	NA	NA	NA	0.003981	NA
rs12205837	t	c	-0.2536	0.1461	0.08268	--+-	6	151894340	-0.4593	0.2519	0.0682	0.1109	T	-0.2757	0.2818	0.3278	0.08271	T	0.01313	0.2707	0.9613	0.1003	T	-0.2781	0.4547	0.5407	0.0625	T
rs141566124	a	g	-0.77	0.4438	0.08274	??-?	8	128565077	NA	NA	NA	0	NA	NA	NA	NA	0.001067	NA	0.77	0.4438	0.08271	0.02646	G	NA	NA	NA	0	NA
rs4752559	t	c	0.1653	0.0953	0.08275	+++-	10	123198713	0.2433	0.1414	0.08537	0.451	T	0.03724	0.2338	0.8735	0.1062	T	0.1481	0.1619	0.3604	0.4223	T	-0.08082	0.5235	0.8773	0.03981	T
rs6512220	t	c	0.1514	0.0873	0.08279	+++-	19	17843795	-0.2006	0.1434	0.162	0.4812	C	0.2058	0.1505	0.1714	0.3762	T	-0.09418	0.1715	0.583	0.376	C	0.4833	0.4721	0.306	0.03488	C
rs79281192	a	g	1.026	0.5916	0.08287	???+	2	217925447	NA	NA	NA	0	NA	NA	NA	NA	0	NA	NA	NA	NA	0	NA	-1.026	0.5916	0.08292	0.07842	G
rs116550288	a	g	-0.7365	0.4247	0.08289	--+?	8	128191320	0.772	0.5267	0.1427	0.009596	G	0.6706	0.7182	0.3505	0.009605	G	-19.68	8103	0.9981	0.007718	G	NA	NA	NA	0	NA
rs7918719	c	g	0.1517	0.0875	0.08289	-+++	10	80695125	-0.02888	0.1497	0.847	0.355	C	-0.261	0.1767	0.1397	0.3316	G	0.3039	0.1753	0.0831	0.2966	C	-0.1334	0.2159	0.5366	0.4144	G
rs4752622	a	c	0.5035	0.2904	0.08299	+-+?	10	123685956	0.7762	0.3551	0.02883	0.03111	A	-0.133	0.7929	0.8668	0.01014	A	0.01069	0.6545	0.987	0.01488	A	NA	NA	NA	0	NA
rs76746426	t	c	0.2382	0.1374	0.08301	++++	8	128020065	0.03605	0.2827	0.8985	0.06122	T	1.014	0.5045	0.04453	0.01601	T	0.1721	0.1936	0.3742	0.1814	T	0.3644	0.3186	0.2527	0.09196	T
Var-11-69410955	t	g	-1.782	1.028	0.08301	?-??	11	69410955	NA	NA	NA	0	NA	-1.782	1.028	0.08307	0.0198	T	NA	NA	NA	0.001746	NA	NA	NA	NA	0	NA
rs7078816	a	g	-0.4978	0.2872	0.08304	?-??	10	123288273	NA	NA	NA	0.0003309	NA	0.4978	0.2872	0.08307	0.04642	G	NA	NA	NA	0.002205	NA	NA	NA	NA	0	NA
rs73371835	a	g	0.4978	0.2872	0.08304	?+??	10	123287416	NA	NA	NA	0.0003309	NA	0.4978	0.2872	0.08307	0.04642	A	NA	NA	NA	0.002205	NA	NA	NA	NA	0	NA
rs73373503	a	g	-0.4978	0.2872	0.08304	?-??	10	123289000	NA	NA	NA	0.0003309	NA	0.4978	0.2872	0.08307	0.04642	G	NA	NA	NA	0.002756	NA	NA	NA	NA	0	NA
rs73373504	a	g	-0.4978	0.2872	0.08304	?-??	10	123289859	NA	NA	NA	0.0003309	NA	0.4978	0.2872	0.08307	0.04642	G	NA	NA	NA	0.002756	NA	NA	NA	NA	0	NA
rs7911776	t	c	-0.4978	0.2872	0.08304	?-??	10	123280646	NA	NA	NA	0.0003309	NA	0.4978	0.2872	0.08307	0.04642	C	NA	NA	NA	0.002756	NA	NA	NA	NA	0	NA
rs80079518	c	g	0.4978	0.2872	0.08304	?+??	10	123273690	NA	NA	NA	0.0003309	NA	0.4978	0.2872	0.08307	0.04642	C	NA	NA	NA	0.002205	NA	NA	NA	NA	0	NA
rs113237689	a	g	-0.7589	0.4379	0.08309	?-??	10	123374014	NA	NA	NA	0.0003524	NA	-0.7589	0.4379	0.08306	0.05332	A	NA	NA	NA	0.002312	NA	NA	NA	NA	0	NA
Var-8-128497279	t	c	1.43	0.8252	0.08311	?+??	8	128497279	NA	NA	NA	0	NA	1.43	0.8252	0.08316	0.007471	T	NA	NA	NA	0	NA	NA	NA	NA	0	NA
Var-8-128497609	a	g	-1.43	0.8252	0.08311	?-??	8	128497609	NA	NA	NA	0	NA	1.43	0.8252	0.08316	0.007471	G	NA	NA	NA	0	NA	NA	NA	NA	0	NA
Var-8-128497610	t	c	1.43	0.8252	0.08311	?+??	8	128497610	NA	NA	NA	0	NA	1.43	0.8252	0.08316	0.007471	T	NA	NA	NA	0	NA	NA	NA	NA	0	NA
Var-8-128497909	t	c	1.43	0.8252	0.08311	?+??	8	128497909	NA	NA	NA	0	NA	1.43	0.8252	0.08316	0.007471	T	NA	NA	NA	0	NA	NA	NA	NA	0	NA
Var-8-128498126	c	g	1.43	0.8252	0.08311	?+??	8	128498126	NA	NA	NA	0	NA	1.43	0.8252	0.08316	0.007471	C	NA	NA	NA	0	NA	NA	NA	NA	0	NA
rs11827026	a	c	0.2293	0.1323	0.08315	++++	11	69446913	0.6379	0.2671	0.0169	0.04368	A	0.04934	0.1757	0.7788	0.2423	A	0.05347	0.3918	0.8914	0.04355	A	0.529	0.4899	0.2802	0.03225	A
rs28427298	t	c	-0.1567	0.0905	0.08316	----	8	128435930	-0.1752	0.1541	0.2554	0.2806	T	-0.07273	0.1549	0.6386	0.365	T	-0.1518	0.2107	0.4712	0.21	T	-0.3354	0.251	0.1815	0.2333	T
rs13034362	a	g	-0.1789	0.1032	0.08317	----	2	217929007	-0.1271	0.1654	0.4422	0.2522	A	-0.2126	0.1943	0.2739	0.1708	A	-0.1947	0.2188	0.3734	0.1643	A	-0.2463	0.3178	0.4384	0.1441	A
Var-10-123402150	a	g	1.431	0.826	0.08319	?+??	10	123402150	NA	NA	NA	0	NA	1.431	0.826	0.0833	0.005336	A	NA	NA	NA	0	NA	NA	NA	NA	0	NA
rs10749442	a	g	-0.1698	0.098	0.08321	----	10	123873749	0.2556	0.1844	0.1657	0.1499	G	0.03106	0.1572	0.8434	0.4931	G	0.2854	0.1833	0.1194	0.2045	G	0.09121	0.4737	0.8473	0.04299	G
rs11002729	t	c	0.2389	0.1379	0.08331	++-+	10	80671254	-0.4253	0.2199	0.05314	0.1645	C	-1.009	0.5294	0.05665	0.04697	C	0.2123	0.2726	0.4362	0.1054	C	-0.2031	0.2595	0.4338	0.2532	C
rs77562592	a	g	0.5398	0.3117	0.08334	?++?	5	56041980	NA	NA	NA	0.0006911	NA	-0.5507	0.3256	0.0907	0.0848	G	-0.4201	1.08	0.6974	0.006993	G	NA	NA	NA	0	NA
rs145978121	t	c	0.9189	0.5307	0.08336	?+??	8	127989123	NA	NA	NA	0	NA	0.9189	0.5307	0.0834	0.01281	T	NA	NA	NA	0	NA	NA	NA	NA	0	NA
rs182423001	a	c	0.9189	0.5307	0.08336	?+??	8	127987825	NA	NA	NA	0	NA	0.9189	0.5307	0.0834	0.01334	A	NA	NA	NA	0	NA	NA	NA	NA	0	NA
Var-19-17690486	t	g	-1.2358	0.7138	0.08341	??--	19	17690486	NA	NA	NA	0.001669	NA	NA	NA	NA	0.001068	NA	1.586	1.432	0.268	0.005056	G	1.12	0.8234	0.1737	0.006871	G
rs73136986	c	g	0.3759	0.2172	0.08358	?++?	5	56229969	NA	NA	NA	0	NA	0.3514	0.2242	0.1171	0.1035	C	0.7519	0.8786	0.3922	0.005513	C	NA	NA	NA	0	NA
rs149389640	a	c	-1.284	0.7422	0.08363	?-??	6	151925507	NA	NA	NA	0.0003309	NA	-1.284	0.7422	0.0837	0.02615	A	NA	NA	NA	0.0005513	NA	NA	NA	NA	0	NA
rs138542855	t	c	0.2144	0.124	0.08369	-++-	11	69525868	-0.0704	0.2106	0.7382	0.1353	T	0.6816	0.2604	0.008857	0.0683	T	0.307	0.2266	0.1754	0.1086	T	-0.05934	0.3473	0.8643	0.09594	T
rs72475637	t	c	-0.2144	0.124	0.08369	+--+	11	69526015	-0.0704	0.2106	0.7382	0.1353	C	0.6816	0.2604	0.008857	0.06884	C	0.307	0.2266	0.1754	0.1086	C	-0.05934	0.3473	0.8643	0.09594	C
rs114171996	a	t	0.7589	0.4388	0.08372	?+??	16	52604817	NA	NA	NA	0	NA	-0.7589	0.4388	0.08374	0.04642	T	NA	NA	NA	0.002205	NA	NA	NA	NA	0	NA
rs76113683	c	g	0.2482	0.1435	0.08372	-+++	11	69497673	0.08096	0.4293	0.8504	0.02383	G	-0.2521	0.1608	0.117	0.3271	G	-0.6096	0.533	0.2528	0.03252	G	-0.6373	1.035	0.538	0.01553	G
rs146470770	a	t	1.776	1.027	0.08375	?+??	11	69517002	NA	NA	NA	0	NA	-1.776	1.027	0.08379	0.01974	T	NA	NA	NA	0.0005513	NA	NA	NA	NA	0	NA
rs7072599	a	g	0.599	0.3464	0.08377	?+??	10	123234292	NA	NA	NA	0	NA	0.599	0.3464	0.08382	0.02615	A	NA	NA	NA	0.002205	NA	NA	NA	NA	0	NA
rs74160610	t	c	0.599	0.3464	0.08377	?+??	10	123236519	NA	NA	NA	0.0009927	NA	0.599	0.3464	0.08382	0.02615	T	NA	NA	NA	0.003308	NA	NA	NA	NA	0	NA
rs56723151	t	c	-0.1471	0.0851	0.08382	----	14	68884601	-0.1444	0.148	0.3294	0.3673	T	-0.153	0.1546	0.3222	0.3618	T	-0.09561	0.198	0.6292	0.2359	T	0.1945	0.1995	0.3296	0.4554	C
rs10788274	a	g	-0.1568	0.0907	0.08387	--+-	10	124060802	0.2465	0.1403	0.07905	0.461	G	0.1759	0.1782	0.3235	0.1958	G	-0.03095	0.1751	0.8597	0.3186	G	0.3048	0.3904	0.4349	0.05414	G
rs7096930	a	g	-0.6157	0.3562	0.08389	?-??	10	123256661	NA	NA	NA	0.0003344	NA	0.6157	0.3562	0.08393	0.03426	G	NA	NA	NA	0.002212	NA	NA	NA	NA	0	NA
rs78754588	c	g	-0.3882	0.2246	0.08389	??--	10	123494518	NA	NA	NA	0.001655	NA	NA	NA	NA	0.002668	NA	-0.2291	0.352	0.5151	0.05513	C	-0.4973	0.2916	0.0881	0.1831	C
rs74058866	a	g	0.834	0.4828	0.08409	?+??	14	68692294	NA	NA	NA	0	NA	0.834	0.4828	0.08407	0.01547	A	NA	NA	NA	0.001103	NA	NA	NA	NA	0	NA
rs74058869	a	c	-0.834	0.4828	0.08409	?-??	14	68722807	NA	NA	NA	0	NA	0.834	0.4828	0.08407	0.01601	C	NA	NA	NA	0.001654	NA	NA	NA	NA	0	NA
rs78957511	t	c	0.834	0.4828	0.08409	?+??	14	68702129	NA	NA	NA	0	NA	0.834	0.4828	0.08407	0.01547	T	NA	NA	NA	0.001654	NA	NA	NA	NA	0	NA
Var-19-17261382	t	c	1.2654	0.7326	0.08409	+?+?	19	17261382	-1.082	1.033	0.2947	0.01146	C	NA	NA	NA	0.004918	NA	-1.451	1.039	0.1626	0.01812	C	NA	NA	NA	0	NA
rs142439589	a	g	0.7892	0.4569	0.08416	+?+?	19	17512482	0.943	0.5466	0.08452	0.007942	A	NA	NA	NA	0.0005336	NA	0.4322	0.8327	0.6037	0.007166	A	NA	NA	NA	0.001592	NA
rs28480461	a	c	0.7892	0.4569	0.08416	+?+?	19	17506200	0.943	0.5466	0.08452	0.007942	A	NA	NA	NA	0.003202	NA	0.4322	0.8327	0.6037	0.007166	A	NA	NA	NA	0.001592	NA
rs77007027	t	g	-0.2981	0.1726	0.0842	---?	19	17757086	0.1647	0.2853	0.5638	0.06279	G	0.2304	0.3005	0.4433	0.06728	G	0.5322	0.3131	0.08918	0.05281	G	NA	NA	NA	0.001606	NA
rs117117526	a	t	-1.761	1.02	0.08426	-?-?	19	17523028	-1.761	1.02	0.08444	0.02118	A	NA	NA	NA	0.002668	NA	-19.62	9207	0.9983	0.008269	A	NA	NA	NA	0	NA
rs78170250	t	g	0.4958	0.2872	0.08429	?+??	10	123287728	NA	NA	NA	0.0003309	NA	0.4958	0.2872	0.08437	0.04647	T	NA	NA	NA	0.002205	NA	NA	NA	NA	0	NA
rs142645918	a	g	0.8394	0.4863	0.08433	+?-?	10	123385637	0.8394	0.4863	0.08435	0.0115	A	NA	NA	NA	0.001601	NA	-19.63	9939	0.9984	0.007303	A	NA	NA	NA	0	NA
rs78618388	t	c	0.609	0.3528	0.08435	+-+?	5	56242665	0.994	0.4616	0.03128	0.01625	T	-19.72	14030	0.9989	0.005051	T	0.0679	0.5472	0.9012	0.01811	T	NA	NA	NA	0	NA
rs114843266	a	g	1.034	0.5991	0.08436	?+??	14	68554956	NA	NA	NA	0.0003309	NA	1.034	0.5991	0.08429	0.01174	A	NA	NA	NA	0	NA	NA	NA	NA	0	NA
rs182402878	a	g	1.034	0.5991	0.08436	?+??	14	68517550	NA	NA	NA	0.0003309	NA	1.034	0.5991	0.08429	0.01174	A	NA	NA	NA	0	NA	NA	NA	NA	0	NA
rs192630595	c	g	0.5742	0.3327	0.08437	??+?	19	17638018	NA	NA	NA	0	NA	NA	NA	NA	0.0005336	NA	0.5742	0.3327	0.08438	0.03315	C	NA	NA	NA	0	NA
rs74158494	t	c	0.913	0.529	0.08437	?+??	10	123858551	NA	NA	NA	0	NA	0.913	0.529	0.08437	0.01174	T	NA	NA	NA	0.001654	NA	NA	NA	NA	0	NA
rs11827379	a	g	-0.2165	0.1255	0.0844	--+-	11	69446552	0.6075	0.2662	0.02247	0.04467	G	0.1039	0.1608	0.5181	0.3447	G	-0.1583	0.39	0.6847	0.05017	G	0.529	0.4899	0.2802	0.03225	G
rs192868983	a	g	-0.7123	0.413	0.08458	?-??	10	123879089	NA	NA	NA	0.001655	NA	-0.7123	0.413	0.08457	0.0571	A	NA	NA	NA	0.003308	NA	NA	NA	NA	0	NA
rs80130920	a	g	0.3157	0.1832	0.08484	?+-?	2	217900809	NA	NA	NA	0.001655	NA	0.3157	0.1832	0.08481	0.1841	A	-19.77	6055	0.9974	0.01378	A	NA	NA	NA	0	NA
rs2167375	t	c	0.1636	0.0949	0.08485	++++	8	128270999	0.1649	0.1588	0.299	0.2574	T	0.07342	0.2061	0.7216	0.1281	T	0.175	0.1578	0.2674	0.4906	T	-0.3772	0.3636	0.2996	0.1055	C
rs4871014	t	c	0.1636	0.0949	0.08485	++++	8	128270980	0.1649	0.1588	0.299	0.2571	T	0.07342	0.2061	0.7216	0.1281	T	0.175	0.1578	0.2674	0.4906	T	-0.3772	0.3636	0.2996	0.1055	C
rs2287289	a	t	0.179	0.1039	0.08486	++++	2	217931497	-0.138	0.1658	0.4053	0.2409	T	-0.179	0.1945	0.3576	0.1708	T	-0.2204	0.2239	0.325	0.1577	T	-0.2463	0.3178	0.4384	0.1441	T
rs1876588	a	g	0.1394	0.0809	0.08496	++++	5	56280245	0.1693	0.1387	0.222	0.4954	A	-0.09944	0.1599	0.5341	0.3645	G	0.1602	0.1542	0.299	0.4868	A	-0.09504	0.2259	0.6739	0.2611	G
rs35186617	t	c	-0.1509	0.0876	0.08497	--++	19	17767837	-0.3533	0.145	0.01484	0.4619	T	-0.1367	0.1533	0.3724	0.3709	T	0.07966	0.1761	0.6511	0.3186	T	0.04817	0.3537	0.8917	0.08446	T
Var-10-80814830	a	c	1.438	0.8349	0.085	???+	10	80814830	NA	NA	NA	0	NA	NA	NA	NA	0	NA	NA	NA	NA	0	NA	1.438	0.8349	0.08504	0.006369	A
Var-10-80785209	t	g	1.161	0.6741	0.08502	???+	10	80785209	NA	NA	NA	0	NA	NA	NA	NA	0	NA	NA	NA	NA	0	NA	1.161	0.6741	0.08496	0.01354	T
rs11597192	t	c	-0.1451	0.0843	0.08506	----	10	80863226	0.07045	0.1425	0.621	0.4269	C	0.06413	0.1673	0.7014	0.2391	C	0.2899	0.166	0.08075	0.3142	C	0.212	0.2258	0.3476	0.2018	C
rs181494283	a	g	-1.004	0.5832	0.08515	?-??	16	52432855	NA	NA	NA	0.0003381	NA	1.004	0.5832	0.08524	0.0118	G	NA	NA	NA	0.0005562	NA	NA	NA	NA	0	NA
rs7086384	a	g	0.1375	0.0799	0.08517	++++	10	80869225	0.1224	0.1414	0.3869	0.4467	A	-0.02364	0.1492	0.8741	0.4098	G	0.3166	0.1613	0.04965	0.4846	A	0.09408	0.2067	0.6489	0.297	A
rs138348834	a	g	0.5113	0.2971	0.08521	?++?	10	123558369	NA	NA	NA	0.0009934	NA	0.5734	0.3186	0.07191	0.04754	A	0.09815	0.8219	0.905	0.006615	A	NA	NA	NA	0	NA
Var-10-64373385	t	c	1.173	0.6816	0.08526	?+??	10	64373385	NA	NA	NA	0	NA	1.173	0.6816	0.08516	0.006403	T	NA	NA	NA	0	NA	NA	NA	NA	0	NA
rs8062936	a	g	0.1725	0.1003	0.08545	++++	16	52475969	-0.08716	0.1464	0.5516	0.3696	G	-0.1115	0.233	0.6322	0.1318	G	-0.3565	0.2012	0.07644	0.2299	G	-0.23	0.3215	0.4742	0.1206	G
rs41295611	a	g	-0.6927	0.4028	0.08548	?-??	10	123261527	NA	NA	NA	0	NA	0.6927	0.4028	0.08545	0.03148	G	NA	NA	NA	0.001654	NA	NA	NA	NA	0	NA
rs73276270	a	g	-0.2856	0.1661	0.08554	---?	14	68880840	0.6352	0.3593	0.07708	0.02945	G	0.09518	0.2046	0.6418	0.1478	G	0.6862	0.4663	0.1412	0.02315	G	NA	NA	NA	0	NA
rs7093714	a	g	0.1688	0.0982	0.08556	++++	10	123873690	0.2556	0.1844	0.1657	0.1496	A	0.02727	0.1579	0.8629	0.4867	A	0.2854	0.1833	0.1194	0.2045	A	0.09121	0.4737	0.8473	0.04299	A
rs10094059	c	g	0.1546	0.0899	0.08557	++--	8	128461607	0.2165	0.1565	0.1667	0.2535	C	0.263	0.1519	0.08326	0.3746	C	-0.004755	0.1706	0.9778	0.3065	C	-0.1845	0.4399	0.675	0.06688	C
rs61866269	t	c	0.7717	0.4489	0.0856	+???	10	64305150	0.7717	0.4489	0.08561	0.01655	T	NA	NA	NA	0.002134	NA	NA	NA	NA	0.004961	NA	NA	NA	NA	0	NA
rs192505149	t	g	1.05	0.611	0.08571	+???	10	64128556	1.05	0.611	0.08577	0.005625	T	NA	NA	NA	0	NA	NA	NA	NA	0.002756	NA	NA	NA	NA	0	NA
rs143744096	t	c	-0.7714	0.4489	0.08572	?-??	8	128271361	NA	NA	NA	0	NA	0.7714	0.4489	0.08573	0.02134	C	NA	NA	NA	0.001103	NA	NA	NA	NA	0	NA
rs61863404	t	c	0.3482	0.2027	0.08583	+++?	10	64170233	0.017	0.281	0.9517	0.06717	T	0.2842	0.5061	0.5745	0.01547	T	0.9204	0.3588	0.01032	0.03583	T	NA	NA	NA	0	NA
rs114274571	a	g	-0.9145	0.5324	0.08585	?-??	16	52645365	NA	NA	NA	0	NA	-0.9145	0.5324	0.08585	0.03205	A	NA	NA	NA	0.001656	NA	NA	NA	NA	0	NA
rs2180769	a	t	0.1448	0.0843	0.08585	+++-	14	68799102	0.1901	0.1429	0.1836	0.3954	A	-0.3531	0.1968	0.07272	0.2017	T	0.1295	0.1582	0.4129	0.4212	A	0.1243	0.1963	0.5267	0.4956	T
rs74758572	a	g	-0.9145	0.5324	0.08585	?-??	16	52645174	NA	NA	NA	0	NA	-0.9145	0.5324	0.08585	0.03308	A	NA	NA	NA	0.001654	NA	NA	NA	NA	0	NA
rs1344680	a	g	-0.1636	0.0953	0.08586	----	10	80659546	0.1581	0.1751	0.3667	0.1971	G	0.1931	0.1659	0.2446	0.2591	G	0.1683	0.202	0.4047	0.1783	G	0.1036	0.2445	0.6716	0.2292	G
rs11595219	c	g	-0.2224	0.1295	0.08589	---?	10	64203860	0.2569	0.1711	0.1333	0.1734	G	0.1653	0.274	0.5464	0.06777	G	0.1881	0.2869	0.5122	0.09206	G	NA	NA	NA	0.0003981	NA
[truncated: 25,365 more rows]
