# Supplementary material for: Deep targeted sequencing of 12 breast cancer susceptibility regions in 4611 women across four different ethnicities
Source: Breast Cancer Res. 2016 Nov 5;18:109. doi: 10.1186/s13058-016-0772-7 (PMC5097387; doi:10.1186/s13058-016-0772-7)
Supplement: Additional file 14: Table S8. — Gene-based rare-variant associations by ethnicity (p < 0.02 in at least one ethnicity), overall cancer, and by ER status. (XLSX 51 kb) [file 13058_2016_772_MOESM14_ESM.xlsx]

## Sheet: Sheet1
Table S8. Gene-based rare-variant associations by ethnicity (p < 0.02 in at least one ethnicity), overall cancer and by ER status.
Ethnicity	Gene	Polyphen2*	ER-Status	beta	SE(beta)	exp(beta)	burden.p	skat.p	Number of variants included in analysis	Cases	Controls				Significant Burden Fixed-Effect Test
African American	NXNL1		+	-0.9	0.4	0.4	0.015	0.081	10	273	469				Significant SKAT test
African American	NXNL1		All	-0.7	0.3	0.5	0.015	0.057	12	468	469				P-value < 0.02 for both tests
African American	MYO9B		-	0.7	0.3	2	0.017	0.094	43	117	469
African American	GTPBP3		+	0.6	0.3	1.8	0.042	0.003	15	273	469
African American	TMEM221	P2	+	-1.1	0.6	0.3	0.051	0.016	3	273	469
African American	UNC13A		+	0.7	0.4	2.1	0.087	0.016	15	273	469
African American	MAP3K1	P2	-	2.1	1.2	7.8	0.095	0.02	3	117	469
African American	BTBD16		+	-1.3	0.8	0.3	0.103	0.009	4	273	469
African American	GTPBP3		All	0.4	0.3	1.5	0.104	0.003	17	468	469
African American	ORAOV1		All	-0.3	0.2	0.8	0.153	0.003	18	468	469
African American	TMEM221		+	-0.4	0.4	0.7	0.367	0.018	7	273	469
African American	BTBD16	P2	+	-15	438.2	0	0.973	0.01	1	273	469
European Americans	TACC2		All	-0.5	0.2	0.6	0.002	0.382	68	750	761
European Americans	TMEM221		-	1.5	0.5	4.5	0.003	0.006	4	121	761
European Americans	GTPBP3		-	2.2	0.8	8.8	0.005	0.003	7	121	761
European Americans	ORAOV1		+	-2	0.7	0.1	0.007	0.022	6	458	761
European Americans	GTPBP3		All	1.6	0.6	5.2	0.01	0.012	12	750	761
European Americans	FGFR2		+	1.4	0.5	4	0.01	0.123	10	458	761
European Americans	TMEM221	P2	-	1.7	0.7	5.5	0.013	0.007	2	121	761
European Americans	PLVAP		+	1.2	0.5	3.2	0.013	0.13	8	458	761
European Americans	BABAM1		All	2.5	1	12.3	0.016	0.073	11	750	761
European Americans	GTPBP3		+	1.6	0.7	5	0.017	0.008	9	458	761
European Americans	BABAM1		+	2.5	1.1	11.8	0.021	0.004	7	458	761
European Americans	ANKLE1	P2	-	2.5	1.3	12.6	0.047	0.006	2	121	761
European Americans	UNC13A		-	0.6	0.4	1.8	0.172	0.014	13	121	761
European Americans	ZMIZ1		-	0.7	0.6	2.1	0.211	0.017	14	121	761
European Americans	GLT25D1	P2	+	-0.3	0.7	0.7	0.657	0.015	5	458	761
Japanese Americans	ZNF365		+	1	0.4	2.6	0.013	0.025	8	352	637
Japanese Americans	ZNF365	P2	+	1.3	0.5	3.8	0.014	0.016	2	352	637
Japanese Americans	USHBP1	P2	+	1.3	0.9	3.7	0.13	0.008	4	352	637
Japanese Americans	USHBP1	P2	All	1.1	0.8	3.1	0.164	0.011	4	619	637
Japanese Americans	FGF19		+	14.8	508.1	2700000	0.977	0.011	1	352	637
Japanese Americans	NXNL1	P2	-	17.2	882.7	29000000	0.984	0.011	1	57	637
Japanese Americans	BST2		-	17.2	882.7	29000000	0.984	0.012	1	57	637
Japanese Americans	NXNL1		-	17.2	882.7	29000000	0.984	0.012	1	57	637
Latina	BABAM1		-	1.5	0.7	4.5	0.037	0.001	6	98	456
Latina	USE1		-	2.4	1.2	10.5	0.058	0.007	2	98	456
Latina	ZFYVE26		+	0.6	0.3	1.8	0.064	0.007	31	283	456
Latina	MYC		All	1.2	0.8	3.4	0.129	0.005	5	451	456
Latina	TMEM221	P2	All	-1.2	0.8	0.3	0.148	0.016	4	451	456
Latina	GTPBP3		+	0.9	0.8	2.4	0.268	0.008	6	283	456
Latina	NR2F6		All	0	0.8	1	0.961	0.013	3	451	456
Latina	PPIF		+	15.3	506	4300000	0.976	0.008	3	283	456
Latina	MYC	P2	-	15.8	622.8	7300000	0.98	0.005	2	98	456
* P2 - These analysis were restricted to non-synonymous rare alleles predicted to be damaging by PolyPhen 2
